# Supplementary material for: Multiple modes of transcriptional regulation by the nuclear hormone receptor RARγ in human squamous cell carcinoma
Source: J Biol Chem. 2025 Nov 20;302(1):110965. doi: 10.1016/j.jbc.2025.110965 (PMC12774775; doi:10.1016/j.jbc.2025.110965)
Supplement: Supporting Information Data 1 [file mmc1.xlsx]

## Sheet: info
SI Appendix Data 1
DESeq2 Results from RNA Seq in SCC-25 Cells
12 Groups with 3 Replicates each; 36 total samples
Pairwise comparisons listed by sheet - for comparison "A" vs. "B", fold change responses reflect changes in "A" compared to "B". Genes with |Log2FC| > 1 and p.adj < 0.05 are highlighted in pink (up) or light blue (down)
DESeq2 normalizations and comparisons are generated from the counts matrix output of tximport. Samples with <10 counts across more than 2/3 samples were filtered out before analysis.
Comparisons as follows:
	Sheet Name	Description
	1_6h_PAR-RA_v_PAR	6h timepoint: PAR + 1μM RA versus PAR + Veh.
	2_48h_PAR-RA_v_PAR	48h timepoint: PAR + 1μM RA versus PAR + Veh.
	3_6h_PAR-CD_v_PAR	6h timepoint: PAR + 1μM CD1530 versus PAR + Veh.
	4_48h_PAR-CD_v_PAR	48h timepoint: PAR + 1μM CD1530 versus PAR + Veh.
	5_6h_KO-RA_v_KO	6h timepoint: RARGKO + 1μM RA versus RARGKO + Veh.
	6_48h_KO-RA_v_KO	48h timepoint: RARGKO + 1μM RA versus RARGKO + Veh.
	7_6h_KO-CD_v_KO	6h timepoint: RARGKO + 1μM CD1530 versus RARGKO + Veh.
	8_48h_KO-CD_v_KO	48h timepoint: RARGKO + 1μM CD1530 versus RARGKO + Veh.
	9_KO_v_PAR	RARGKO versus PAR (vehicle-treated, timepoints combined)
	10_Venn_Fig4A	Full Gene Sets for Venn Diagram in Main Figure 4A
	11_Venn_Fig4B	Full Gene Sets for Venn Diagram in Main Figure 4B
	12_Venn_Fig4C	Full Gene Sets for Venn Diagram in Main Figure 4C

## Sheet: 1_6h_PAR-RA_v_PAR
Gene Symbol	baseMean	log2FoldChange	lfcSE	Wald stat	pvalue	padj (BH)
SUSD4	35.8055	-1.03234	0.340304	-3.03359	0.00241662	0.0204039
DCLK2	47.2511	-1.03495	0.3028	-3.41793	0.000630989	0.00640179
POLR2A	35.5837	-1.04554	0.356782	-2.93046	0.00338462	0.027063
TMEM171	32.8977	-1.05011	0.362054	-2.90041	0.00372669	0.0292981
IL11	119.17	-1.05273	0.190958	-5.51289	3.52995e-08	7.9791e-07
RGPD5	478.919	-1.05899	0.234055	-4.52452	6.05324e-06	9.60669e-05
SEPTIN5	42.8513	-1.06671	0.308085	-3.46238	0.000535417	0.0055694
CSF2	34.2264	-1.06704	0.347536	-3.07031	0.00213837	0.0183743
NGF	55.5034	-1.07757	0.270287	-3.98676	6.69813e-05	0.000890353
SYNE3	226.458	-1.08529	0.13387	-8.10702	5.18749e-16	2.4727e-14
INO80B-WBP1	39.5569	-1.09088	0.392722	-2.77775	0.00547369	0.0406561
THBS1	75654.9	-1.15795	0.0398227	-29.0776	6.89699e-186	9.36957e-183
ZDHHC11B	28.0819	-1.21205	0.37927	-3.19573	0.00139477	0.0128287
IL6	95.1904	-1.22039	0.20684	-5.90017	3.63121e-09	9.34279e-08
CDKN1C	178.852	-1.37832	0.186118	-7.40563	1.30529e-13	5.1398e-12
SLITRK6	54.9048	-1.39129	0.285215	-4.87804	1.07143e-06	1.94591e-05
GSTT2B	23.4667	-1.66471	0.49616	-3.35518	0.000793132	0.00783045
GTF2H2	16.264	-1.87217	0.556142	-3.36635	0.000761708	0.00756418
FAM156B	203.873	-2.11438	0.503683	-4.19784	2.69471e-05	0.000388617
DUSP8	37.369	-2.25781	0.434749	-5.19337	2.06522e-07	4.15645e-06
CYP26A1	2036.98	7.51155	0.185415	40.5122	0	0
CDH5	34.6973	3.7813	0.488184	7.74566	9.50893e-15	4.02426e-13
CYP26B1	6649.26	3.64683	0.0510411	71.4489	0	0
ARL14EPL	25.921	2.92292	0.490965	5.95342	2.62591e-09	6.94028e-08
TXK	43.4069	2.6225	0.357633	7.33292	2.25184e-13	8.71545e-12
CNR1	24.1933	2.54893	0.462071	5.51633	3.46157e-08	7.85065e-07
HOXA5	442.334	2.45807	0.111884	21.9698	5.60591e-107	3.31114e-104
CCDC33	80.668	2.38979	0.251899	9.4871	2.37546e-21	1.76342e-19
ERICH5	109.488	2.35793	0.220962	10.6712	1.38816e-26	1.42865e-24
HOXA4	278.747	2.33178	0.138206	16.8717	7.26705e-64	2.7423e-61
ELF3	3831.88	2.26231	0.0553299	40.8877	0	0
ERP27	15.3091	2.22563	0.556841	3.99688	6.41833e-05	0.000858198
ISLR2	224.912	2.22478	0.150491	14.7834	1.87326e-49	4.54432e-47
HOXA3	1055.79	2.18381	0.0748105	29.1912	2.50569e-187	3.7822e-184
DHRS3	5566.26	2.15667	0.0397263	54.2882	0	0
GPR37L1	38.2001	2.02451	0.353606	5.72533	1.03235e-08	2.49898e-07
ADAMTS14	42.5015	2.01591	0.332679	6.05963	1.36437e-09	3.70701e-08
HOXA2	96.505	2.00171	0.230958	8.66697	4.43784e-18	2.57641e-16
SLC2A12	160.371	1.96047	0.180084	10.8864	1.3383e-27	1.45447e-25
TTC6	50.2691	1.93715	0.304074	6.37066	1.88215e-10	5.57058e-09
STRA6	217.18	1.92715	0.146621	13.1438	1.84713e-39	3.30174e-37
RARB	109.104	1.88998	0.228217	8.28153	1.216e-16	6.25734e-15
MAP7D2	20.4174	1.80065	0.476918	3.77559	0.000159631	0.00193971
NRIP1	1249.1	1.80022	0.0702641	25.6207	8.96824e-145	8.70239e-142
FOXA1	1448.67	1.7902	0.0639196	28.007	1.33337e-172	1.39337e-169
FAM131B	57.2832	1.73048	0.287372	6.02175	1.72545e-09	4.63246e-08
PRICKLE1	158.031	1.72853	0.172233	10.036	1.05871e-23	9.40036e-22
RND1	36.3728	1.70453	0.367187	4.64214	3.44825e-06	5.76192e-05
MPPED2	482.385	1.69483	0.105119	16.1229	1.76193e-58	5.31907e-56
P2RY6	442.188	1.68104	0.10133	16.5898	8.26583e-62	2.75737e-59
DOCK8	89.5697	1.64934	0.23109	7.13722	9.52372e-13	3.49675e-11
FGF12	117.773	1.62307	0.192666	8.42428	3.62981e-17	1.97244e-15
FYB1	255.057	1.62214	0.138354	11.7246	9.53588e-32	1.23376e-29
TJP3	24.4414	1.61811	0.442604	3.65589	0.000256295	0.0029185
GFI1	410.119	1.56423	0.111191	14.0679	5.98002e-45	1.26935e-42
IGFBP1	32.3946	1.53677	0.387414	3.96674	7.28637e-05	0.000957159
NIM1K	41.2109	1.53507	0.329591	4.65748	3.20101e-06	5.3686e-05
MYB	285.053	1.53503	0.13179	11.6475	2.36168e-31	2.94344e-29
B3GNT8	31.378	1.52749	0.371589	4.1107	3.94469e-05	0.000550757
CCDC71L	1910.22	1.50953	0.0599488	25.1804	6.56679e-140	5.94732e-137
SMIM3	447.564	1.47077	0.103	14.2793	2.94663e-46	6.67165e-44
CNGA1	42.3118	1.46288	0.316709	4.61901	3.85577e-06	6.3646e-05
HCAR3	419.455	1.43825	0.103997	13.8297	1.68756e-43	3.37141e-41
KLK13	20.4487	1.41655	0.459463	3.08306	0.00204884	0.0177284
HRK	69.8919	1.40049	0.2543	5.50726	3.6446e-08	8.22456e-07
HAS3	4968.71	1.39122	0.0427186	32.567	1.20292e-232	2.72362e-229
SCNN1G	43.2848	1.39119	0.324875	4.28222	1.85036e-05	0.000274124
ADRA1D	23.7203	1.38606	0.425625	3.25653	0.00112782	0.0106399
RASL11A	97.3975	1.36122	0.213891	6.36406	1.96493e-10	5.80296e-09
TMC5	59.7721	1.35182	0.272131	4.96752	6.78147e-07	1.26547e-05
HOXA1	537.531	1.34857	0.0955925	14.1075	3.41649e-45	7.60868e-43
ESX1	19.6577	1.34181	0.465936	2.87982	0.00397901	0.0307679
C15orf48	23.1451	1.33542	0.431029	3.09822	0.00194685	0.0170084
CYSRT1	325.495	1.33412	0.11822	11.2851	1.55496e-29	1.79018e-27
TRPV6	69.014	1.3155	0.259335	5.07257	3.92471e-07	7.58424e-06
GALNT12	962.199	1.25569	0.068927	18.2178	3.7312e-74	1.58401e-71
MMP12	25.6609	1.25346	0.426149	2.94136	0.00326773	0.0262675
ZSWIM4	412.197	1.24293	0.107273	11.5866	4.81815e-31	5.84416e-29
TNFSF10	1438.81	1.23609	0.172496	7.1659	7.72795e-13	2.85283e-11
FHAD1	77.706	1.23051	0.23146	5.3163	1.05898e-07	2.23041e-06
RPS9	1010.59	1.22724	0.42104	2.91478	0.00355934	0.0281781
CLDN7	315.813	1.22421	0.116448	10.513	7.52698e-26	7.24176e-24
ALOX5AP	105.767	1.20931	0.199793	6.05282	1.42332e-09	3.85945e-08
CAVIN2	558.413	1.19984	0.10253	11.7023	1.2404e-31	1.58971e-29
EPB41L1	8056.4	1.19582	0.0421728	28.3553	7.20251e-177	8.89509e-174
IGFBP3	44827.2	1.18194	0.0306907	38.5114	0	0
POU2F3	24.9589	1.17759	0.433947	2.71366	0.00665435	0.0475286
BHLHE41	814.226	1.14974	0.0822671	13.9757	2.19274e-44	4.58282e-42
PLAT	6789.14	1.14651	0.0380359	30.143	1.32622e-199	2.25209e-196
WNT16	22.6094	1.13947	0.41884	2.72054	0.00651749	0.0468219
LOXL4	39.3479	1.13772	0.323223	3.51993	0.000431664	0.00460295
TMEM52B	1082.99	1.13498	0.0678745	16.7217	9.10218e-63	3.25403e-60
ADRA1B	1511.1	1.13401	0.0617865	18.3537	3.08126e-75	1.35029e-72
HCAR2	436.428	1.13268	0.109763	10.3193	5.76385e-25	5.29067e-23
TNFAIP2	4246.85	1.1282	0.048271	23.3723	8.1759e-121	6.17053e-118
ADARB2	70.667	1.12672	0.243847	4.62059	3.82643e-06	6.32385e-05
CD14	41.0761	1.12271	0.312629	3.59118	0.00032919	0.00363877
GBP4	242.906	1.11401	0.141622	7.86608	3.65922e-15	1.61923e-13
PTPRJ	1041.28	1.10849	0.0678918	16.3273	6.31174e-60	2.04155e-57
ANGPTL4	354.574	1.10806	0.110543	10.0237	1.19882e-23	1.05071e-21
DAPK2	381.071	1.09472	0.112977	9.68973	3.33415e-22	2.61817e-20
FBXO32	1797.39	1.09399	0.0575751	19.0011	1.67159e-80	7.83056e-78
PHLPP1	840.189	1.09309	0.0747266	14.6279	1.86536e-48	4.44577e-46
MUC20	52.4409	1.09279	0.324984	3.3626	0.000772113	0.00765074
OTUB2	58.0724	1.09017	0.296282	3.67951	0.000233678	0.00269027
CYRIA	50.2302	1.07828	0.286402	3.76491	0.000166606	0.00201007
GPRC5B	3415.12	1.07104	0.0472915	22.6476	1.47333e-113	1.00076e-110
CASP9	198.019	1.06376	0.151226	7.03425	2.00334e-12	7.14315e-11
THBD	4570.84	1.04557	0.0432408	24.1802	3.59539e-129	3.05271e-126
SYTL2	93.9005	1.03765	0.217843	4.76331	1.90444e-06	3.31689e-05
COLCA2	38.8668	1.02374	0.337172	3.03624	0.00239546	0.0202377
SHH	410.783	1.02294	0.102396	9.98997	1.68635e-23	1.46853e-21
TNFSF15	198.88	1.02249	0.149386	6.84461	7.66847e-12	2.55334e-10
FGF19	82.5928	1.02224	0.220828	4.62913	3.67204e-06	6.09092e-05
CCDC80	1451.02	1.00751	0.0694366	14.5098	1.05024e-47	2.45992e-45
A1BG	46.5665	-0.0477684	0.289037	-0.165267	0.868734	0.967497
A2ML1	6.17699	0.212028	0.781983	0.271142	0.786282	NA
A4GALT	815.891	0.325183	0.082008	3.96526	7.33173e-05	0.000960477
AAAS	856.034	-0.00641622	0.0697571	-0.0919795	0.926714	0.982733
AACS	1920.88	-0.062824	0.0497071	-1.26389	0.206271	0.535755
AADAC	27.7109	-0.23313	0.365892	-0.637154	0.524025	0.824899
AADAT	221.452	-0.153514	0.134092	-1.14484	0.252276	0.594376
AAGAB	3294.31	0.109855	0.0435837	2.52055	0.0117173	0.0750139
AAK1	1690.87	0.372927	0.0631001	5.91008	3.41948e-09	8.84831e-08
AAMDC	126.796	0.0282785	0.187196	0.151064	0.879925	0.969886
AAMP	3019.82	0.00402472	0.044256	0.0909418	0.927539	0.982885
AANAT	14.8234	-0.219588	0.517677	-0.424179	0.671435	0.899143
AAR2	1953.01	-0.0871916	0.0511747	-1.7038	0.0884179	0.321251
AARD	5.50174	0.209359	0.938259	0.223135	0.82343	NA
AARS1	5884.34	-0.0539398	0.034425	-1.56688	0.117143	0.383924
AARS2	855.967	-0.0662081	0.071883	-0.921053	0.357023	0.706594
AARSD1	1227.32	0.0312	0.0663102	0.470516	0.637986	0.884332
AASDH	224.147	-0.0266546	0.138457	-0.192512	0.847341	0.962986
AASDHPPT	1881.36	0.0437752	0.053671	0.815621	0.414717	0.75335
AASS	1051.37	-0.0530941	0.0658933	-0.805759	0.420382	0.758439
AATF	3461.88	-0.0065325	0.0431576	-0.151364	0.879689	0.969886
AATK	116.571	-0.300005	0.189185	-1.58577	0.112791	0.375554
ABAT	97.75	0.382536	0.199572	1.91678	0.0552658	0.238724
ABCA1	369.544	0.582152	0.119321	4.87889	1.06683e-06	1.94015e-05
ABCA10	64.1293	0.0652206	0.242033	0.26947	0.787568	0.94311
ABCA12	27.8524	-0.241102	0.415525	-0.580235	0.561756	0.845497
ABCA13	865.668	0.170103	0.0703958	2.41639	0.0156754	0.0935226
ABCA2	571.401	-0.181285	0.093125	-1.94669	0.0515724	0.226808
ABCA3	8.67261	0.0668465	0.670591	0.099683	0.920596	NA
ABCA4	11.8143	0.00902923	0.576259	0.0156687	0.987499	NA
ABCA5	198.185	-0.334363	0.145047	-2.3052	0.0211553	0.118225
ABCA6	9.86344	0.215533	0.622628	0.346167	0.729218	NA
ABCA7	173.8	-0.194316	0.154926	-1.25425	0.20975	0.540283
ABCA8	18.382	-0.433048	0.471908	-0.917653	0.3588	0.70796
ABCA9	18.2017	0.285224	0.461996	0.617372	0.536989	0.83096
ABCB1	13.9923	1.46193	0.554912	2.63453	0.00842531	0.0575165
ABCB10	937.485	-0.0553177	0.0680054	-0.813431	0.415971	0.754556
ABCB11	11.4372	0.801077	0.58912	1.35979	0.173897	NA
ABCB5	5.33048	-0.365436	0.908185	-0.402381	0.687404	NA
ABCB6	62.9173	-0.411501	0.246614	-1.6686	0.0951959	0.336424
ABCB7	808.856	0.059592	0.0745277	0.799595	0.423946	0.760404
ABCB8	1120.12	-0.166618	0.0678059	-2.45728	0.0139994	0.0860165
ABCB9	206.363	-0.0272752	0.138365	-0.197124	0.84373	0.961253
ABCC1	3237.81	-0.230927	0.0532037	-4.34043	1.42201e-05	0.000213695
ABCC10	941.139	0.487021	0.0774153	6.29101	3.15404e-10	9.11651e-09
ABCC11	13.5961	0.379509	0.532883	0.712182	0.476352	0.792548
ABCC2	85.2343	0.0561695	0.210203	0.267215	0.789304	0.943816
ABCC3	2282.04	-0.107111	0.0481839	-2.22297	0.026218	0.138211
ABCC4	1920.01	0.11154	0.0548575	2.03327	0.0420254	0.195854
ABCC5	2184.07	0.177647	0.0504461	3.52152	0.000429079	0.00458618
ABCC6	2.2733	0.341999	1.27461	0.268317	0.788456	NA
ABCC8	13.6918	0.496129	0.540444	0.918003	0.358617	0.707907
ABCC9	199.236	0.0783757	0.1512	0.518356	0.60421	0.866666
ABCD1	1151.67	0.0175112	0.0622113	0.281479	0.778343	0.940059
ABCD3	8266.54	-0.0433468	0.0328634	-1.319	0.18717	0.508542
ABCD4	1064.18	0.172475	0.0658775	2.61812	0.00884153	0.0596683
ABCE1	6955.55	0.0204887	0.035899	0.570732	0.568181	0.848867
ABCF1	398.427	-0.0358079	0.275189	-0.130121	0.896471	0.974121
ABCF2	3407.75	0.00788961	0.0412299	0.191356	0.848246	0.962986
ABCF2-H2BK1	1810.07	-0.063886	0.0675393	-0.945909	0.344195	0.694887
ABCF3	2109.34	-0.0392898	0.0497084	-0.790405	0.429291	0.762942
ABCG2	487.368	0.767737	0.0940302	8.1648	3.21974e-16	1.56775e-14
ABCG8	14.8653	-0.187432	0.557585	-0.336149	0.736758	0.924435
ABHD1	25.6895	0.21452	0.404126	0.530824	0.595541	0.861367
ABHD10	511.146	0.109203	0.0909732	1.20038	0.229991	0.569321
ABHD11	649.515	-0.0501646	0.0809703	-0.619543	0.535559	0.830517
ABHD12	2110.64	0.116477	0.0504201	2.31014	0.0208805	0.117167
ABHD12B	680.682	-0.11017	0.0823132	-1.33843	0.180757	0.499204
ABHD13	604.087	-0.0398861	0.0825799	-0.483	0.629096	0.879155
ABHD14A	43.3308	-0.193662	0.304223	-0.636577	0.5244	0.824964
ABHD14A-ACY1	13.7504	-0.129113	1.24048	-0.104083	0.917103	0.981537
ABHD14B	367.006	0.120012	0.10686	1.12308	0.261404	0.603381
ABHD15	746.494	-0.00981248	0.0771034	-0.127264	0.898732	0.974403
ABHD16A	10.6232	-0.12179	0.617049	-0.197375	0.843534	NA
ABHD16B	247.245	-0.154363	0.129171	-1.19503	0.232074	0.572285
ABHD17A	1173.99	-0.02226	0.0653864	-0.340438	0.733527	0.923427
ABHD17B	850.424	0.15327	0.074642	2.0534	0.0400338	0.189366
ABHD17C	677.191	0.00509315	0.078548	0.0648412	0.9483	0.987328
ABHD18	369.68	-0.0264299	0.103684	-0.254907	0.798795	0.946991
ABHD2	4539.18	0.364749	0.0528974	6.8954	5.37151e-12	1.83347e-10
ABHD3	1912.14	0.091949	0.0525032	1.7513	0.0798939	0.302076
ABHD4	5838.02	0.263544	0.0351625	7.49504	6.62794e-14	2.69582e-12
ABHD5	621.681	-0.000529126	0.0956885	-0.00552967	0.995588	0.998331
ABHD6	285.969	0.120247	0.116586	1.0314	0.302353	0.650122
ABHD8	8.80457	-0.326802	0.682163	-0.479068	0.631891	NA
ABI1	2644.47	-0.0482874	0.0491039	-0.983372	0.325425	0.67499
ABI2	1254.15	0.0695867	0.062755	1.10886	0.267489	0.610215
ABI3BP	94.2251	-0.0691138	0.20504	-0.337074	0.736061	0.924435
ABITRAM	1319.99	-0.00588824	0.05843	-0.100774	0.91973	0.982322
ABL1	6080.7	-0.0392501	0.0379548	-1.03413	0.301077	0.649458
ABL2	3524.52	-0.19832	0.054703	-3.6254	0.00028851	0.00324723
ABLIM1	1650.55	-0.229036	0.0572046	-4.00381	6.23313e-05	0.000835904
ABLIM2	88.8604	-0.258206	0.213653	-1.20853	0.226843	0.565119
ABLIM3	1076.54	0.0568599	0.064797	0.877509	0.38021	0.725245
ABO	1356.32	0.0106362	0.0748986	0.142008	0.887074	0.971298
ABR	268.579	0.162888	0.132318	1.23103	0.218311	0.552693
ABRACL	854.399	0.276462	0.0735732	3.75764	0.000171523	0.0020639
ABRAXAS1	136.297	0.211496	0.167347	1.26382	0.206296	0.535755
ABRAXAS2	994.858	0.0382749	0.0650911	0.588021	0.556518	0.841567
ABTB1	158.061	-0.143458	0.1592	-0.90112	0.367525	0.71421
ABTB2	2167.96	0.287274	0.0485074	5.92228	3.17516e-09	8.26333e-08
ABTB3	734.372	0.830656	0.0787826	10.5436	5.43482e-26	5.27372e-24
ACAA1	730.675	-0.0739461	0.0774926	-0.954234	0.339965	0.690001
ACAA2	116.995	0.0701056	0.181117	0.387074	0.698702	0.910644
ACACA	2337.88	0.250271	0.0607274	4.12121	3.76886e-05	0.00052838
ACACB	31.5116	-0.449669	0.373018	-1.20549	0.228014	0.566284
ACAD10	545.95	0.0209327	0.0876825	0.238733	0.811312	0.950569
ACAD11	143.423	-0.193696	0.167358	-1.15737	0.24712	0.5897
ACAD8	513.319	0.00576019	0.088266	0.0652594	0.947967	0.987328
ACAD9	1563.38	-0.0609519	0.0577317	-1.05578	0.29107	0.637538
ACADL	13.746	0.577657	0.531092	1.08768	0.276738	0.620332
ACADM	906.302	-0.0613922	0.0743826	-0.825357	0.409169	0.747635
ACADS	174.513	0.0854209	0.150981	0.565773	0.571548	0.850283
ACADSB	219.317	0.107802	0.13458	0.801026	0.423117	0.760239
ACADVL	5610.24	-0.10738	0.0475179	-2.25979	0.0238345	0.129465
ACAP1	33.5894	0.0250486	0.338251	0.0740531	0.940968	0.98516
ACAP2	2269.02	0.0264864	0.0493637	0.536555	0.591575	0.85965
ACAP3	1362.15	-0.402806	0.0664288	-6.06373	1.33002e-09	3.62818e-08
ACAT1	1526.75	0.116518	0.0574102	2.02956	0.0424011	0.197199
ACAT2	1838.56	0.0124307	0.0512611	0.242497	0.808395	0.949101
ACBD3	2083.03	-0.0102154	0.0531861	-0.192069	0.847688	0.962986
ACBD4	16.221	-0.595187	0.507739	-1.17223	0.241104	0.58219
ACBD5	1230.89	0.118526	0.0621796	1.90619	0.0566256	0.242134
ACBD6	777.11	0.0111709	0.076232	0.146538	0.883497	0.970901
ACBD7	129.857	0.273429	0.179489	1.52337	0.127665	0.404036
ACCS	68.6042	-0.261385	0.240428	-1.08717	0.276962	0.620493
ACD	1008.91	-0.0319513	0.0665178	-0.480342	0.630984	0.880058
ACE	5.57386	-0.411384	0.835602	-0.492321	0.622493	NA
ACE2	98.4689	0.637097	0.207594	3.06895	0.0021481	0.0184462
ACER2	40.0849	0.0458868	0.308594	0.148696	0.881793	0.970287
ACER3	674.675	0.27383	0.0843683	3.24565	0.00117183	0.0110245
ACHE	57.2244	-0.620528	0.276364	-2.24533	0.0247471	0.132884
ACIN1	6863.97	-0.0894158	0.0332581	-2.68854	0.00717652	0.0505091
ACKR2	9.27643	0.373308	0.652517	0.572105	0.567251	NA
ACKR3	3375.96	0.014033	0.0500281	0.280502	0.779092	0.940246
ACLY	6228.5	-0.0548835	0.0349236	-1.57153	0.116059	0.382192
ACMSD	6.31308	-0.336846	0.831166	-0.405269	0.68528	NA
ACO1	1108.84	0.0964085	0.0661392	1.45766	0.144934	0.437152
ACO2	3236.47	-0.0427785	0.0417991	-1.02343	0.306103	0.65418
ACOT1	148.602	-0.345653	0.174449	-1.9814	0.0475466	0.214023
ACOT11	288.266	-0.0304362	0.124961	-0.243566	0.807567	0.949035
ACOT13	419.513	0.0553061	0.0961244	0.57536	0.565048	0.847541
ACOT2	670.857	0.151316	0.0830949	1.821	0.0686062	0.2746
ACOT4	73.1396	0.126246	0.225602	0.559595	0.575756	0.85166
ACOT7	4153.44	-0.0465181	0.0398347	-1.16778	0.242895	0.584644
ACOT8	774.015	0.0958031	0.0780303	1.22777	0.219534	0.554084
ACOT9	2658	-0.0579388	0.0470846	-1.23053	0.2185	0.552971
ACOX1	1026.7	0.0276339	0.0694085	0.398134	0.690531	0.906277
ACOX3	307.152	-0.0709997	0.131966	-0.538015	0.590567	0.858886
ACOXL	54.1153	-0.0865794	0.26823	-0.32278	0.746862	0.928791
ACP1	2509.03	0.10702	0.0459915	2.32695	0.0199677	0.113451
ACP2	758.024	-0.0384527	0.0747622	-0.514333	0.60702	0.868129
ACP3	21.9431	-0.159251	0.414145	-0.384529	0.700586	0.911092
ACP4	4.59863	0.822376	0.950655	0.865063	0.387004	NA
ACP5	91.2635	0.231211	0.205862	1.12314	0.261379	0.603381
ACP6	424.342	0.589202	0.0977374	6.02842	1.6557e-09	4.454e-08
ACP7	10.2705	-0.418337	0.629237	-0.664832	0.506158	NA
ACR	4.66381	0.608694	0.910971	0.668181	0.504018	NA
ACRV1	10.1629	0.210341	0.603447	0.348566	0.727415	NA
ACSBG1	25.5526	0.420125	0.390173	1.07677	0.281584	0.625498
ACSF2	835.62	-0.00172012	0.0775333	-0.0221855	0.9823	0.995585
ACSF3	695.409	-0.021433	0.0771433	-0.277834	0.78114	0.940947
ACSL1	613.079	-0.0456075	0.0852112	-0.535229	0.592492	0.860286
ACSL3	5411.75	0.145361	0.0371912	3.90847	9.2881e-05	0.00118812
ACSL4	4238.43	0.0179478	0.0399624	0.449117	0.653347	0.890421
ACSL5	300.513	0.499546	0.116509	4.28762	1.80598e-05	0.000268428
ACSL6	13.9432	0.232278	0.516583	0.449642	0.652968	0.890385
ACSM2A	19.4016	-0.111777	0.549786	-0.20331	0.838893	0.959785
ACSM2B	17.656	-0.152296	1.04714	-0.14544	0.884364	0.970915
ACSM3	26.0582	0.319114	0.396722	0.804376	0.42118	0.758838
ACSS1	1623.58	0.022284	0.0555543	0.401121	0.688331	0.905716
ACSS2	910.78	-0.0832956	0.0789781	-1.05467	0.291578	0.638081
ACTA2	150.476	0.147401	0.171797	0.857993	0.390897	0.732509
ACTB	211882	-0.0931438	0.0302791	-3.07617	0.00209678	0.0180626
ACTBL2	128.703	-0.275512	0.173421	-1.58868	0.112132	0.374001
ACTG1	63947.3	-0.0880957	0.0266661	-3.30366	0.000954304	0.00919448
ACTG2	42.6828	-0.303488	0.294932	-1.02901	0.303476	0.650805
ACTL10	3.81114	0.854185	1.01547	0.841176	0.40025	NA
ACTL6A	4513.07	-0.0232535	0.0385083	-0.603857	0.545938	0.836484
ACTL8	7.62622	0.471651	0.753594	0.625869	0.531401	NA
ACTN1	35216.2	-0.0869213	0.0329977	-2.63416	0.0084346	0.0575281
ACTN2	12.1831	0.00716992	0.559526	0.0128143	0.989776	0.99687
ACTN4	21697.6	-0.0248595	0.0300112	-0.82834	0.407478	0.746629
ACTR10	2042.91	0.0144946	0.0530008	0.273479	0.784485	0.943034
ACTR1A	3989	-0.0731951	0.041198	-1.77667	0.0756229	0.291398
ACTR1B	809.435	0.00194998	0.0739865	0.0263559	0.978973	0.994462
ACTR2	12283.3	0.0444209	0.0338508	1.31226	0.189433	0.511458
ACTR3	11081.1	0.0491915	0.0307589	1.59926	0.109763	0.369915
ACTR3B	335.763	0.285637	0.108598	2.63022	0.00853306	0.0579898
ACTR3C	119.209	-0.00916134	0.195897	-0.0467661	0.9627	0.990968
ACTR5	556.107	-0.0619069	0.0854458	-0.724517	0.468748	0.789578
ACTR6	761.408	0.198607	0.0753834	2.63463	0.00842301	0.0575165
ACTR8	599.259	0.0437245	0.0849998	0.514407	0.606968	0.868129
ACTRT3	118.607	-0.00979813	0.183784	-0.0533132	0.957482	0.989524
ACVR1	1133.53	-0.170493	0.0649094	-2.62663	0.00862341	0.0584917
ACVR1B	1347.31	-0.14087	0.0631272	-2.23153	0.0256459	0.136021
ACVR1C	107.175	-0.505624	0.201399	-2.51056	0.0120541	0.0767191
ACVR2A	240.521	0.105121	0.134006	0.784455	0.432773	0.764992
ACVR2B	204.575	-0.115401	0.138666	-0.832222	0.405284	0.745333
ACVRL1	5.73462	0.17303	0.817944	0.211543	0.832464	NA
ACY1	631.102	-0.0265379	0.0852256	-0.311384	0.755508	0.931433
ACY3	14.4158	0.530551	0.533999	0.993543	0.320445	0.669512
ACYP1	266.569	0.00395466	0.127611	0.0309899	0.975278	0.993938
ACYP2	213.273	-0.18918	0.142903	-1.32384	0.185557	0.506897
ADA	457.315	0.0912248	0.0967724	0.942674	0.345848	0.696442
ADA2	20.6109	0.544464	0.432026	1.26026	0.207577	0.537629
ADAD2	26.0454	0.442097	0.395126	1.11888	0.263193	0.605281
ADAL	378.847	0.0249873	0.108526	0.230242	0.817904	0.9521
ADAM10	9107.91	0.182964	0.0397787	4.59954	4.23424e-06	6.90541e-05
ADAM11	23.8814	-0.77213	0.40537	-1.90475	0.0568121	0.242772
ADAM12	1044.6	-0.0905703	0.0722939	-1.25281	0.210276	0.54051
ADAM15	4471.48	-0.0210536	0.0383459	-0.549046	0.582974	0.855407
ADAM17	1488.96	0.171325	0.055431	3.09078	0.00199634	0.0173848
ADAM19	4513.57	0.765161	0.048458	15.7902	3.63561e-56	9.68427e-54
ADAM22	27.6856	0.25904	0.367141	0.705561	0.480461	0.795159
ADAM23	800.394	0.213553	0.0786694	2.71457	0.00663624	0.0474242
ADAM28	22.6315	0.527476	0.41326	1.27638	0.201821	0.530085
ADAM32	247.334	-0.369164	0.137262	-2.68949	0.00715615	0.050441
ADAM8	1009.54	-0.212021	0.0708669	-2.99182	0.00277322	0.022888
ADAM9	8531.59	0.0538026	0.0340713	1.57912	0.114309	0.37841
ADAMTS1	57.7467	-0.0897874	0.25401	-0.353479	0.723729	0.920437
ADAMTS10	6.61173	1.76435	0.822496	2.14512	0.0319435	NA
ADAMTS12	239.444	0.0260025	0.129651	0.200557	0.841045	0.96046
ADAMTS13	42.7271	0.0297923	0.297413	0.100172	0.920208	0.982322
ADAMTS15	3075.94	-0.223711	0.0463286	-4.82879	1.37366e-06	2.45864e-05
ADAMTS16	481.851	0.775601	0.0933005	8.31294	9.33619e-17	4.85947e-15
ADAMTS17	100.771	-0.219172	0.196497	-1.1154	0.264679	0.607581
ADAMTS2	17.4225	0.125047	0.488959	0.255741	0.798151	0.946735
ADAMTS20	155.193	-0.299716	0.157522	-1.90269	0.0570805	0.243542
ADAMTS3	12.363	-0.472006	0.598022	-0.789278	0.429949	0.762942
ADAMTS4	19.6056	-0.483973	0.454603	-1.06461	0.287054	0.63244
ADAMTS6	127.979	-0.650879	0.181674	-3.58268	0.000340081	0.00373183
ADAMTS7	409.211	-0.146644	0.0987685	-1.48473	0.137616	0.422858
ADAMTS9	15.7453	0.246489	0.524613	0.46985	0.638463	0.884421
ADAMTSL1	44.2889	-0.313379	0.298165	-1.05102	0.293248	0.63986
ADAMTSL3	48.1204	0.0913906	0.282709	0.323267	0.746493	0.928521
ADAMTSL4	116.815	-0.458513	0.188594	-2.43122	0.0150481	0.0909379
ADAMTSL5	160.352	-0.288013	0.164824	-1.74739	0.080569	0.303783
ADAP1	1234.18	0.0424772	0.0674862	0.62942	0.529074	0.827896
ADAP2	13.0351	-0.633394	0.536952	-1.17961	0.238155	0.579297
ADAR	10537.5	0.0345297	0.0357378	0.966197	0.333946	0.683849
ADARB1	390.878	-0.388193	0.104004	-3.73248	0.000189603	0.00224761
ADAT1	1157.61	0.0516991	0.0658878	0.784653	0.432657	0.764965
ADAT2	345.184	-0.323527	0.109447	-2.95603	0.00311625	0.0252698
ADAT3	75.5878	0.0746043	0.22516	0.331339	0.740388	0.926591
ADCK1	256.045	-0.088278	0.123958	-0.712159	0.476366	0.792548
ADCK2	498.433	0.0515309	0.0971212	0.530584	0.595707	0.86137
ADCK5	190.527	-0.172154	0.142487	-1.20821	0.226968	0.565119
ADCY1	901.36	-0.0854869	0.0776877	-1.10039	0.271162	0.614665
ADCY2	11.6225	0.367129	0.570605	0.643403	0.519963	NA
ADCY3	2461.67	-0.0309639	0.0492222	-0.629063	0.529308	0.827896
ADCY6	171.229	0.0167065	0.151479	0.11029	0.91218	0.979123
ADCY7	2922.1	-0.113167	0.0483227	-2.34191	0.0191853	0.109879
ADCY9	1660.2	-0.156921	0.0651146	-2.40992	0.0159558	0.0947898
ADD1	3887.02	0.0312377	0.0415601	0.751627	0.452275	0.777152
ADD2	1538.56	-0.0642999	0.0624123	-1.03024	0.302896	0.650555
ADD3	1560.46	-0.0438568	0.0554425	-0.791031	0.428926	0.762942
ADGB	5.85577	-0.448871	0.870535	-0.515627	0.606115	NA
ADGRA2	190.946	0.146112	0.141374	1.03351	0.301364	0.649458
ADGRA3	1409.38	0.0865889	0.0622763	1.3904	0.164408	0.471995
ADGRB1	54.2401	0.601118	0.267929	2.24357	0.0248599	0.133118
ADGRB2	424.268	-0.0579247	0.0978909	-0.591727	0.554034	0.840664
ADGRD1	18.2849	-0.284378	0.45622	-0.623336	0.533064	0.829704
ADGRD2	13.5335	-0.794516	0.529198	-1.50136	0.133263	0.415223
ADGRE2	113.041	-0.331634	0.184998	-1.79264	0.0730307	0.285093
ADGRE5	1953.77	0.117025	0.051251	2.28337	0.0224084	0.123246
ADGRF1	331.39	0.745071	0.114953	6.48155	9.07858e-11	2.77776e-09
ADGRF3	35.0165	-0.055736	0.328468	-0.169685	0.865258	0.966127
ADGRF4	55.3627	0.123102	0.261031	0.4716	0.637213	0.88368
ADGRG1	8803.51	-0.00772129	0.0365281	-0.211379	0.832591	0.958376
ADGRG2	190.002	-0.36357	0.141613	-2.56736	0.0102478	0.0675477
ADGRG6	3072.11	-0.0479733	0.0464789	-1.03215	0.302001	0.649731
ADGRL1	12.3205	0.0310446	0.564447	0.0549999	0.956139	0.98923
ADGRL2	14.5666	0.00949795	0.509985	0.018624	0.985141	0.995996
ADGRL3	199.957	-0.1752	0.137998	-1.26958	0.204233	0.533183
ADGRV1	210.743	0.0784128	0.139928	0.560378	0.575221	0.85166
ADH1C	3.33205	2.47927	1.22481	2.0242	0.0429493	NA
ADH5	5456.67	0.0408706	0.0380304	1.07468	0.282517	0.625999
ADH6	5.53221	-0.0748874	0.866223	-0.0864528	0.931106	NA
ADHFE1	9.21999	-0.728837	0.647348	-1.12588	0.260216	NA
ADI1	3289.93	0.00631728	0.0414511	0.152403	0.878869	0.969886
ADIPOR1	3450.8	-0.017593	0.0415903	-0.423008	0.672289	0.899277
ADIPOR2	1834.27	-0.00358477	0.0541437	-0.0662084	0.947212	0.987179
ADIRF	308.845	-0.0703755	0.111864	-0.629118	0.529271	0.827896
ADK	3764.87	0.0527995	0.0398919	1.32357	0.185647	0.50704
ADM	1578.69	0.0461719	0.0546857	0.844314	0.398494	0.739151
ADM2	98.244	-0.19136	0.206366	-0.927285	0.353779	0.704504
ADM5	8.0349	0.477676	0.682095	0.700308	0.483735	NA
ADNP	3277.93	-0.0315964	0.0471873	-0.669597	0.503115	0.811639
ADNP2	2206.06	-0.0206119	0.0483933	-0.425924	0.670163	0.898954
ADO	611.084	0.0147804	0.0818704	0.180534	0.856733	0.964668
ADORA1	8.59305	-1.38433	0.723429	-1.91356	0.055676	NA
ADORA2A	13.2816	-0.626388	2.44309	-0.256391	0.797649	0.946704
ADORA2B	1132.35	0.161134	0.0618118	2.60685	0.00913785	0.0612723
ADPGK	2834.55	-0.0404678	0.0455116	-0.889175	0.373909	0.720197
ADPRH	7.66609	-0.278314	0.691866	-0.402266	0.687489	NA
ADPRHL1	313.243	-0.577839	0.125994	-4.58625	4.51273e-06	7.28093e-05
ADPRM	83.2696	0.129515	0.23362	0.554381	0.579318	0.85369
ADPRS	1046.82	0.0449502	0.0649257	0.692334	0.488728	0.801372
ADRA2A	10.6381	-0.208889	0.610128	-0.342369	0.732073	NA
ADRA2B	10.6592	-0.378687	0.601656	-0.629407	0.529082	NA
ADRA2C	58.3262	0.0555768	0.257164	0.216114	0.828899	0.956748
ADRB1	21.7371	0.468351	0.425904	1.09966	0.27148	0.614895
ADRB2	641.324	-0.184619	0.0829239	-2.22637	0.0259897	0.137381
ADRM1	6314.25	-0.0255	0.0393349	-0.64828	0.516804	0.819763
ADSL	3532.59	-0.00715096	0.0430188	-0.166229	0.867977	0.967068
ADSS1	237.252	-0.13409	0.156414	-0.857277	0.391292	0.732796
ADSS2	2291.79	0.00106611	0.0493221	0.0216151	0.982755	0.99585
ADTRP	127.26	-0.203554	0.176216	-1.15514	0.248034	0.589973
AEBP1	5.09468	-0.720918	0.903371	-0.79803	0.424853	NA
AEBP2	1630.53	-0.0608548	0.0535604	-1.13619	0.255877	0.597678
AEN	825.506	0.0188712	0.0732715	0.257551	0.796753	0.94663
AFAP1	2422.5	-0.234082	0.0493836	-4.74007	2.13647e-06	3.67858e-05
AFAP1L1	587.336	-0.338228	0.085939	-3.93568	8.29616e-05	0.00107336
AFAP1L2	6123.6	-0.0209422	0.0353761	-0.591989	0.553858	0.840664
AFDN	517.006	-0.294414	0.0941891	-3.12577	0.00177338	0.0156845
AFF1	774.779	0.395451	0.0789766	5.00719	5.52305e-07	1.04209e-05
AFF3	11.7961	-0.15307	0.577367	-0.265118	0.790919	NA
AFF4	3494.27	0.0281823	0.0515099	0.547125	0.584293	0.855993
AFG1L	111.167	-0.183071	0.186032	-0.984081	0.325076	0.674621
AFG3L2	4342.16	-0.00612106	0.0381271	-0.160544	0.872453	0.968479
AFMID	377.307	0.0168432	0.10216	0.164871	0.869046	0.967497
AFTPH	828.528	0.0745294	0.075057	0.99297	0.320725	0.669799
AGA	939.436	-0.0945656	0.0740181	-1.2776	0.20139	0.529696
AGAP1	1386.28	-0.0820512	0.0609705	-1.34575	0.178383	0.494986
AGAP2	144.049	0.161342	0.17237	0.936022	0.349262	0.700143
AGAP3	1918.23	-0.0809258	0.0517437	-1.56398	0.117823	0.385137
AGAP4	168.186	-0.199433	0.166927	-1.19473	0.232191	0.572368
AGAP5	108.027	-0.308665	0.190774	-1.61796	0.10567	0.36105
AGAP6	376.958	-0.400235	0.119017	-3.36285	0.000771415	0.0076494
AGAP9	274.558	-0.329113	0.123561	-2.66357	0.00773163	0.0537809
AGBL1	42.3408	-0.0390112	0.315533	-0.123636	0.901604	0.974601
AGBL2	6.50654	-0.109327	0.74588	-0.146575	0.883467	NA
AGBL3	10.8169	0.00410209	0.609044	0.00673529	0.994626	NA
AGBL5	695.313	0.0336363	0.077465	0.434213	0.664134	0.895776
AGFG1	3744.17	0.493793	0.041013	12.0399	2.192e-33	3.10191e-31
AGFG2	1465.41	0.508304	0.0565917	8.98195	2.66008e-19	1.65767e-17
AGGF1	788.219	0.0341761	0.0736758	0.463871	0.64274	0.885299
AGK	539.158	-0.0297372	0.0877615	-0.338841	0.734729	0.923767
AGL	3306.72	0.0121574	0.0423903	0.286796	0.774268	0.938525
AGMAT	301.681	0.0760676	0.11376	0.668669	0.503707	0.81171
AGMO	7.55891	0.329525	0.700433	0.470459	0.638027	NA
AGO1	1216.3	0.0742421	0.0675672	1.09879	0.27186	0.615139
AGO2	3844.01	-0.129392	0.0561557	-2.30416	0.0212138	0.118402
AGO3	1162.18	-0.117104	0.0666574	-1.7568	0.0789524	0.299516
AGO4	122.597	-0.132319	0.181817	-0.727758	0.466761	0.787892
AGPAT1	1472.8	-0.0610464	0.0579861	-1.05277	0.292444	0.639236
AGPAT2	3427.45	-0.0550475	0.048126	-1.14382	0.252698	0.594751
AGPAT3	1720.57	0.301744	0.0547066	5.51568	3.47424e-08	7.86626e-07
AGPAT4	316.656	0.0492991	0.124917	0.394656	0.693097	0.907308
AGPAT5	969.492	-0.0473624	0.0664601	-0.712644	0.476066	0.792548
AGPS	4716.29	0.207266	0.043058	4.81363	1.4821e-06	2.63884e-05
AGR2	113.405	-0.0446961	0.188086	-0.237636	0.812163	0.950627
AGRN	23455.2	-0.1468	0.0299577	-4.90025	9.5715e-07	1.7477e-05
AGT	8.07883	0.255497	0.688432	0.371129	0.710542	NA
AGTPBP1	583.578	-0.172972	0.0854401	-2.02448	0.0429206	0.198876
AGTRAP	1388.44	-0.0176891	0.0593457	-0.298069	0.765651	0.935559
AHCTF1	3329.43	-0.10902	0.0485607	-2.24502	0.0247671	0.132884
AHCY	6895.61	0.147998	0.0364104	4.06471	4.80921e-05	0.000655954
AHCYL1	14548.6	0.0530535	0.0337301	1.57288	0.115747	0.381469
AHCYL2	220.34	-0.0358691	0.149888	-0.239307	0.810868	0.950525
AHDC1	936.348	-0.368926	0.0677431	-5.44596	5.1528e-08	1.14755e-06
AHI1	316.941	0.194889	0.112653	1.73	0.0836306	0.310586
AHNAK	50828.7	-0.206812	0.0977168	-2.11644	0.0343071	0.169848
AHNAK2	10940	-0.568174	0.0952228	-5.96678	2.41977e-09	6.42043e-08
AHR	1954.92	0.00322772	0.0545126	0.0592104	0.952785	0.988663
AHRR	177.011	-0.550449	0.166225	-3.31147	0.000928059	0.00899264
AHSA1	6418.45	-0.0325461	0.0352086	-0.924381	0.355288	0.705888
AICDA	5.71115	-0.134889	0.824815	-0.163538	0.870095	NA
AIDA	3579.45	0.0465768	0.0414386	1.124	0.261015	0.603185
AIF1L	4492.75	0.03083	0.0372366	0.82795	0.407699	0.746629
AIFM1	1613.28	-0.0193827	0.0557636	-0.347587	0.728151	0.921812
AIFM2	1638.75	0.0632289	0.0535276	1.18124	0.237507	0.578969
AIG1	686.227	-0.151307	0.0785385	-1.92654	0.0540375	0.235028
AIM2	178.926	0.355482	0.150796	2.35737	0.018405	0.106611
AIMP1	2971.43	0.0465296	0.0444062	1.04782	0.294723	0.641778
AIMP2	2343.44	0.0700382	0.0471644	1.48498	0.137549	0.422856
AIP	1660.36	0.00218196	0.0543599	0.0401392	0.967982	0.992156
AIPL1	45.6345	-0.839989	0.298736	-2.8118	0.00492644	0.0371115
AJAP1	193.375	0.0481526	0.158586	0.303637	0.761404	0.933063
AJM1	618.78	-0.227958	0.0860601	-2.64882	0.00807726	0.0557422
AJUBA	12909.6	-0.333878	0.0312293	-10.6912	1.1194e-26	1.16084e-24
AK1	1884.29	0.0483306	0.0515848	0.936916	0.348802	0.699922
AK2	7462.31	0.0928487	0.0340311	2.72834	0.00636531	0.0458691
AK3	639.31	0.20469	0.0822879	2.48749	0.0128648	0.0808741
AK4	2311.67	0.0829777	0.052208	1.58937	0.111978	0.373763
AK4P3	8.56025	0.302858	0.711107	0.425897	0.670183	NA
AK5	4.55489	-0.489446	0.922603	-0.530506	0.595761	NA
AK6	99.6975	-0.158751	0.195664	-0.811344	0.417168	0.755429
AK7	23.7968	-0.149688	0.407115	-0.36768	0.713112	0.916418
AK8	24.7061	0.96422	0.406007	2.37488	0.0175545	0.102508
AK9	44.5672	-0.0404147	0.294612	-0.13718	0.890889	0.972263
AKAP1	2644.38	0.218274	0.0550189	3.96725	7.27053e-05	0.000956149
AKAP10	928.195	0.0142282	0.0676902	0.210196	0.833515	0.958484
AKAP11	2588.45	-0.00401474	0.0596748	-0.067277	0.946361	0.986822
AKAP12	22121.5	0.721265	0.0799754	9.01859	1.90524e-19	1.22667e-17
AKAP13	3845.57	0.173665	0.0539692	3.21786	0.00129153	0.0120256
AKAP17A	619.495	-0.210313	0.0837743	-2.51047	0.0120571	0.0767191
AKAP3	10.3076	1.0335	0.632665	1.63357	0.102349	NA
AKAP5	49.4679	0.20054	0.278036	0.721272	0.470742	0.790055
AKAP6	122.666	0.04245	0.181598	0.233758	0.815173	0.95205
AKAP7	116.868	0.0484999	0.193589	0.25053	0.802177	0.948029
AKAP8	1425.18	0.023584	0.0576977	0.408751	0.682722	0.903446
AKAP8L	1292.53	-0.0637461	0.0616946	-1.03325	0.301486	0.649575
AKAP9	3854.1	0.253925	0.0564985	4.49436	6.97795e-06	0.000110067
AKIP1	704.571	-0.0877758	0.0779065	-1.12668	0.259877	0.60195
AKIRIN1	2563.5	-0.0884501	0.0457486	-1.93339	0.0531878	0.232333
AKIRIN2	1933.47	-0.0905434	0.0497878	-1.81859	0.0689745	0.275067
AKNA	311.075	0.0318213	0.124519	0.255553	0.798296	0.946735
AKNAD1	47.2559	-0.462748	0.282261	-1.63943	0.101124	0.350367
AKR1A1	1981.93	0.137059	0.0504887	2.71464	0.00663487	0.0474242
AKR1B1	1115.17	0.103929	0.0706943	1.47012	0.14153	0.430253
AKR1B10	41.731	0.351485	0.302548	1.16175	0.245336	0.588109
AKR1B15	48.0813	0.138148	0.282739	0.488604	0.625122	0.877433
AKR1C1	762.629	0.0475498	0.0830469	0.572566	0.566939	0.84856
AKR1C2	1088.03	0.0729875	0.0807461	0.903913	0.366041	0.713194
AKR1C3	417.621	0.0438862	0.0975276	0.449987	0.65272	0.89037
AKR7A2	1136.55	-0.0138605	0.0621253	-0.223106	0.823453	0.954789
AKR7A3	17.1078	-0.310919	0.494945	-0.628189	0.52988	0.827935
AKR7L	10.2566	0.430874	0.640525	0.672689	0.501145	NA
AKT1	6093.23	-0.0794152	0.0352326	-2.25403	0.0241945	0.130897
AKT1S1	2708.67	-0.0341736	0.045221	-0.755701	0.449829	0.775596
AKT2	3374.31	-0.00959068	0.0424354	-0.226006	0.821196	0.953787
AKT3	382.015	0.0221697	0.133245	0.166383	0.867855	0.967068
AKTIP	401.828	0.069209	0.105125	0.65835	0.510313	0.816273
ALAD	972.091	-0.0129957	0.069228	-0.187723	0.851094	0.96337
ALAS1	1142.12	-0.118094	0.0628419	-1.87922	0.0602139	0.252237
ALCAM	9374.52	0.0374668	0.0325156	1.15227	0.249209	0.591045
ALDH16A1	1233.28	-0.0508975	0.0608688	-0.836184	0.403052	0.743212
ALDH18A1	4380.8	0.036489	0.0403598	0.904094	0.365946	0.713194
ALDH1A1	40.0558	-0.0861827	0.319521	-0.269725	0.787372	0.94311
ALDH1A2	18.935	0.644908	0.449795	1.43378	0.151635	0.450855
ALDH1A3	46335.7	0.351164	0.0272454	12.8889	5.1966e-38	8.71553e-36
ALDH1B1	1677.95	-0.0854442	0.0537429	-1.58987	0.111864	0.37366
ALDH1L1	140.618	-0.126303	0.171209	-0.737715	0.460688	0.781832
ALDH1L2	108.319	-0.100062	0.19046	-0.52537	0.599326	0.863307
ALDH2	2174.41	0.0435038	0.0480718	0.904975	0.365479	0.712904
ALDH3A1	276.886	0.183831	0.12173	1.51016	0.131003	0.410252
ALDH3A2	2243.22	0.0509324	0.0473998	1.07453	0.282587	0.626051
ALDH3B1	1040.27	0.192132	0.0660307	2.90974	0.00361735	0.0285708
ALDH4A1	1301.53	0.0334627	0.0605363	0.552772	0.58042	0.854095
ALDH5A1	185.777	0.0319226	0.153749	0.207628	0.83552	0.958484
ALDH6A1	190.027	-0.0275066	0.144439	-0.190437	0.848967	0.963141
ALDH7A1	1515.21	0.0676122	0.0559322	1.20882	0.22673	0.565058
ALDH8A1	5.73083	-0.116406	0.825808	-0.14096	0.887902	NA
ALDH9A1	1874.22	-0.0679975	0.0516458	-1.31661	0.187968	0.509611
ALDOA	42710.9	0.0152217	0.0282303	0.539198	0.58975	0.858421
ALDOC	367.538	-0.00354309	0.103323	-0.0342915	0.972645	0.992998
ALG1	1739.32	0.0255143	0.0542342	0.470447	0.638036	0.884332
ALG10	307.268	-0.0314155	0.115243	-0.272602	0.785159	0.94311
ALG10B	662.659	-0.00795791	0.0806434	-0.0986802	0.921392	0.982351
ALG11	1915.45	-0.0817873	0.056837	-1.43898	0.150156	0.448127
ALG12	825.442	-0.0272418	0.0713434	-0.381841	0.70258	0.911522
ALG13	699.275	-0.00516019	0.0844075	-0.0611343	0.951252	0.98813
ALG14	817.789	0.103035	0.0738308	1.39555	0.16285	0.469307
ALG1L2	7.87826	0.0584308	0.712874	0.0819652	0.934674	NA
ALG2	2577.9	0.045571	0.0497754	0.915533	0.359912	0.708597
ALG3	2982.84	-0.0366804	0.0490524	-0.747778	0.454594	0.777987
ALG5	975.348	0.0458161	0.0662951	0.691093	0.489507	0.802068
ALG6	236.442	0.0685538	0.139687	0.490767	0.623591	0.876659
ALG8	476.876	0.0698327	0.0920734	0.758447	0.448184	0.774332
ALG9	1027.16	-0.000869989	0.0688777	-0.0126309	0.989922	0.99687
ALKBH1	554.381	-0.0743359	0.0858034	-0.866352	0.386297	0.729273
ALKBH2	224.791	0.0710874	0.144409	0.492264	0.622533	0.876544
ALKBH3	636.652	0.139594	0.0806642	1.73056	0.0835304	0.310298
ALKBH4	570.505	-0.0162678	0.0867629	-0.187497	0.851271	0.96337
ALKBH5	2348.19	-0.0782458	0.0472964	-1.65437	0.0980516	0.342953
ALKBH6	237.163	-0.136253	0.130812	-1.04159	0.2976	0.645715
ALKBH7	133.826	0.0904	0.172597	0.523763	0.600443	0.863916
ALKBH8	822.919	0.430324	0.0719262	5.98285	2.19266e-09	5.84065e-08
ALMS1	1328.61	-0.0321455	0.0702873	-0.457344	0.647424	0.887756
ALOX12	380.353	0.105697	0.102857	1.02762	0.304131	0.651572
ALOX12B	39.79	-0.0227397	0.307998	-0.0738306	0.941145	0.98524
ALOX15	10.3257	0.134587	0.617659	0.217898	0.827509	NA
ALOX15B	9.44357	-1.16056	0.693526	-1.67341	0.0942459	NA
ALOX5	3.15315	1.82948	1.26939	1.44123	0.14952	NA
ALOXE3	47.6077	-0.0482955	0.323026	-0.14951	0.881151	0.970268
ALPG	1137.92	-0.0120824	0.0677896	-0.178234	0.85854	0.964844
ALPK1	147.934	0.150691	0.169547	0.888789	0.374116	0.720291
ALPK2	8.35941	-0.255315	0.696323	-0.366663	0.713871	NA
ALPK3	25.8932	0.293717	0.382223	0.768444	0.442223	0.771025
ALPL	13.1898	0.231301	0.531216	0.435418	0.663259	0.895325
ALPP	8159.51	-0.0359206	0.0389127	-0.923106	0.355952	0.705995
ALS2	929.737	-0.106705	0.0675691	-1.5792	0.114289	0.37841
ALS2CL	646.488	-0.650534	0.0929069	-7.002	2.52335e-12	8.97376e-11
ALX3	294.378	-0.0455974	0.118096	-0.386104	0.69942	0.910727
ALX4	56.726	0.00457452	0.263472	0.0173625	0.986147	0.99612
ALYREF	3907.79	0.0384836	0.0468744	0.820993	0.41165	0.750076
AMACR	614.371	-0.231689	0.0847806	-2.73281	0.00627966	0.0453531
AMBN	1.35969	1.61062	1.76494	0.912565	0.361471	NA
AMBRA1	1541.31	0.276063	0.0576294	4.79031	1.66524e-06	2.93796e-05
AMD1	3954.96	-0.0499388	0.0394078	-1.26723	0.205073	0.533905
AMDHD1	574.848	-0.0252659	0.0854934	-0.29553	0.767589	0.935935
AMDHD2	230.387	-0.353005	0.132759	-2.659	0.00783729	0.0544323
AMER1	969.492	-0.167023	0.0684542	-2.43993	0.0146903	0.0892122
AMFR	2520.05	0.071461	0.0451054	1.58431	0.113123	0.376015
AMH	35.713	-0.406165	0.37115	-1.09434	0.273805	0.617162
AMIGO1	155.967	0.0665478	0.157355	0.422914	0.672358	0.89928
AMIGO2	3646.15	-0.860953	0.0511613	-16.8282	1.51667e-63	5.56863e-61
AMIGO3	72.5078	-0.534684	0.261872	-2.04177	0.0411742	0.192946
AMMECR1	1374.99	-0.1314	0.0569706	-2.30646	0.0210852	0.117977
AMMECR1L	1541.77	-0.166403	0.0550917	-3.02048	0.00252375	0.0211245
AMN	90.5716	0.104703	0.207577	0.504403	0.613978	0.871111
AMN1	46.3541	-0.0793272	0.291435	-0.272195	0.785472	0.94311
AMOT	5.86373	0.0769978	0.822925	0.093566	0.925454	NA
AMOTL1	1358.65	0.247228	0.0668595	3.69772	0.000217545	0.00252378
AMOTL2	2620.34	-0.0927536	0.0513685	-1.80565	0.0709729	0.280362
AMPD2	3811.23	-0.130332	0.0416815	-3.12686	0.00176682	0.0156673
AMPD3	233.884	-0.151358	0.130438	-1.16038	0.245895	0.588691
AMT	15.7447	-0.499303	0.563491	-0.88609	0.375569	0.721239
AMTN	922.006	0.0900079	0.0707894	1.27149	0.203555	0.532095
AMY2B	6.64858	-1.43457	0.783604	-1.83073	0.0671403	NA
AMZ1	16.7391	0.106201	0.48366	0.219577	0.8262	0.955756
AMZ2	1236.65	0.0216088	0.0593824	0.363892	0.715939	0.917369
ANAPC1	2378.66	0.0665299	0.0475638	1.39875	0.161888	0.468124
ANAPC10	338.563	0.0626669	0.112037	0.559341	0.575929	0.851824
ANAPC11	1536.94	-0.0430951	0.0631706	-0.682202	0.495111	0.805809
ANAPC13	1062.17	0.00663942	0.067662	0.0981263	0.921832	0.982482
ANAPC15	4711.8	0.0899597	0.0402817	2.23326	0.0255317	0.135828
ANAPC16	2846.53	0.105535	0.0461152	2.28851	0.0221077	0.12207
ANAPC2	2347.11	-0.0779033	0.0531437	-1.4659	0.142676	0.432644
ANAPC4	575.371	0.144475	0.0905077	1.59627	0.110428	0.370959
ANAPC5	3664.8	-0.0207507	0.039619	-0.523755	0.600449	0.863916
ANAPC7	2414.35	0.0525856	0.0460839	1.14108	0.253835	0.595988
ANG	75.8316	-0.0373331	0.238195	-0.156733	0.875455	0.969255
ANGEL1	570.248	0.0116443	0.0998831	0.11658	0.907193	0.97633
ANGEL2	543.291	-0.0448719	0.0891664	-0.503238	0.614797	0.871686
ANGPT1	99.2668	-0.0694126	0.198809	-0.349142	0.726983	0.92136
ANGPT2	11.5331	1.00587	0.598161	1.6816	0.0926469	NA
ANGPT4	7.04643	-1.10653	0.790174	-1.40037	0.161404	NA
ANGPTL2	17.7361	0.0284247	0.463781	0.061289	0.951129	0.98813
ANK1	2611.04	0.0132822	0.0570683	0.232742	0.815962	0.9521
ANK2	15.7082	0.00411267	0.497378	0.00826869	0.993403	0.99772
ANK3	1200.98	0.00920132	0.0711117	0.129392	0.897047	0.974121
ANKAR	24.4497	0.242125	0.396303	0.610961	0.541225	0.834136
ANKDD1A	82.9253	-0.00246117	0.216691	-0.0113579	0.990938	0.997143
ANKDD1B	1.16814	0.344002	1.79176	0.191991	0.847749	NA
ANKEF1	849.196	-0.0103348	0.0749216	-0.137942	0.890287	0.972074
ANKFN1	10.5046	-0.453775	0.599826	-0.756511	0.449343	NA
ANKFY1	2572.02	-0.00451178	0.0520923	-0.0866113	0.930981	0.983267
ANKH	5859.63	-0.0804988	0.036951	-2.17853	0.0293668	0.150945
ANKHD1	2968.76	0.0552548	0.0521434	1.05967	0.289294	0.635624
ANKHD1-EIF4EBP3	928.322	0.108855	0.180539	0.602946	0.546545	0.836598
ANKIB1	3385.14	0.0191753	0.0496012	0.386589	0.69906	0.910676
ANKLE1	27.3449	0.0555252	0.397616	0.139645	0.88894	0.971511
ANKLE2	4810.95	-0.127164	0.0368767	-3.44836	0.000564002	0.00578698
ANKMY1	215.179	-0.0598898	0.140258	-0.426997	0.669381	0.898763
ANKMY2	469.975	0.054914	0.0933312	0.588378	0.556279	0.841542
ANKRA2	98.1913	0.111802	0.200346	0.558042	0.576816	0.852207
ANKRD1	584.546	-0.613482	0.0841964	-7.28631	3.1855e-13	1.22246e-11
ANKRD10	771.927	-0.0898345	0.0777514	-1.15541	0.247924	0.589954
ANKRD11	7797.31	0.100569	0.0407248	2.46947	0.0135313	0.0840143
ANKRD12	1073.91	-0.0764002	0.0643486	-1.18729	0.235114	0.576124
ANKRD13A	1821.2	0.17786	0.0531599	3.34576	0.000820572	0.00806619
ANKRD13B	1703.07	-0.0346488	0.0533616	-0.649321	0.516131	0.819763
ANKRD13C	548.597	-0.165242	0.0875512	-1.88738	0.0591094	0.249224
ANKRD13D	545.611	-0.50798	0.0980104	-5.18292	2.18442e-07	4.3769e-06
ANKRD16	107.503	-0.15309	0.19771	-0.774314	0.438745	0.769235
ANKRD17	2641.57	0.00375824	0.0548698	0.0684937	0.945393	0.986645
ANKRD18A	136.656	-0.110836	0.171224	-0.647319	0.517426	0.820071
ANKRD18B	202.497	0.0911034	0.143809	0.633503	0.526405	0.826651
ANKRD2	162.464	0.586453	0.157149	3.73184	0.000190089	0.0022514
ANKRD20A1	15.7678	0.545853	0.507493	1.07559	0.282112	0.625746
ANKRD22	65.4145	0.648866	0.253782	2.55678	0.0105645	0.0691388
ANKRD23	14.0606	-0.270843	0.533375	-0.507791	0.6116	0.870555
ANKRD24	22.1152	-0.0373967	0.443952	-0.0842359	0.932869	0.98393
ANKRD26	502.615	0.173877	0.0939066	1.85159	0.0640847	0.262384
ANKRD27	1513.96	-0.147507	0.0578135	-2.55143	0.0107282	0.0699677
ANKRD28	845.27	0.0118587	0.0880248	0.13472	0.892833	0.972821
ANKRD29	157.287	-0.085661	0.158363	-0.540915	0.588566	0.857774
ANKRD30B	6.4874	0.630379	0.769486	0.819221	0.41266	NA
ANKRD30BL	148.501	-0.219268	0.165514	-1.32477	0.185247	0.506429
ANKRD33B	4530.2	0.407079	0.0505292	8.05632	7.86245e-16	3.68315e-14
ANKRD34A	28.6681	-0.406038	0.365452	-1.11106	0.266543	0.610014
ANKRD34B	2.29573	-0.948692	1.34302	-0.706388	0.479947	NA
ANKRD36	68.6024	-0.127759	0.242379	-0.527103	0.598122	0.862561
ANKRD36B	34.6933	0.140326	0.325411	0.431226	0.666304	0.896567
ANKRD36C	57.8276	0.0586947	0.264692	0.221747	0.82451	0.954981
ANKRD37	124.474	-0.244994	0.179428	-1.36542	0.172122	0.485019
ANKRD39	196.329	0.112733	0.144719	0.77898	0.435992	0.766824
ANKRD40	2103.57	-0.0978171	0.0535696	-1.82598	0.0678528	0.272958
ANKRD40CL	6.79158	-0.0514423	0.80039	-0.0642716	0.948754	NA
ANKRD42	167.116	0.0393478	0.15092	0.260719	0.794309	0.945238
ANKRD44	20.3586	-0.228533	0.447108	-0.511137	0.609255	0.869136
ANKRD45	8.93527	-1.06116	0.668446	-1.5875	0.112399	NA
ANKRD46	319.761	-0.210326	0.111714	-1.88273	0.0597374	0.251015
ANKRD49	208.854	0.0400254	0.137274	0.291573	0.770613	0.937219
ANKRD50	2042.06	-0.11296	0.0590488	-1.913	0.0557483	0.239816
ANKRD52	4053.43	-0.161899	0.0471939	-3.4305	0.000602463	0.00614911
ANKRD53	4.13741	-0.160377	0.95544	-0.167856	0.866696	NA
ANKRD54	580.461	0.00895682	0.092878	0.0964365	0.923174	0.982511
ANKRD6	14.4976	-0.634411	0.558176	-1.13658	0.255714	0.597462
ANKRD60	6.08008	0.0250909	0.77827	0.0322393	0.974281	NA
ANKRD61	22.1007	-0.111607	0.418528	-0.266667	0.789726	0.943866
ANKRD63	17.4203	0.144887	0.532878	0.271894	0.785703	0.94311
ANKRD65	112.628	0.370289	0.196656	1.88293	0.0597101	0.250978
ANKRD9	1076.65	-0.0806593	0.0681242	-1.184	0.236412	0.57774
ANKS1A	1966.38	0.0220165	0.0537815	0.409369	0.682269	0.903446
ANKS1B	5.76172	-0.875125	0.829375	-1.05516	0.291352	NA
ANKS3	342.864	-0.0980421	0.106275	-0.922532	0.356251	0.705995
ANKS6	3485.59	0.168606	0.0441463	3.81926	0.000133853	0.0016561
ANKUB1	8.66762	0.0829347	0.654474	0.126719	0.899162	NA
ANKZF1	1042.66	-0.0809738	0.0646572	-1.25236	0.21044	0.540831
ANLN	12030.2	-0.130202	0.0360408	-3.61262	0.000303114	0.00339473
ANO1	24982.6	-0.0634097	0.0316953	-2.0006	0.0454353	0.207196
ANO10	357.498	-0.153738	0.10609	-1.44912	0.147303	0.441356
ANO2	14.0388	0.272118	0.526163	0.517176	0.605034	0.867298
ANO4	4.3038	-0.703748	0.938129	-0.75016	0.453158	NA
ANO6	4872.93	-0.192865	0.0483533	-3.98867	6.64443e-05	0.000885816
ANO7	30.9558	0.281402	0.374518	0.751372	0.452429	0.777301
ANO8	253.677	-0.405408	0.130038	-3.11761	0.00182323	0.0160522
ANO9	86.214	-0.472384	0.226672	-2.084	0.0371601	0.179971
ANOS1	2347.01	0.152008	0.0478113	3.17933	0.00147614	0.0134496
ANP32A	9500.2	0.0303498	0.0343227	0.884248	0.376563	0.722135
ANP32B	18198.2	0.0631768	0.0326794	1.93323	0.0532079	0.232346
ANP32E	5183.68	-0.0020959	0.0373196	-0.056161	0.955214	0.988914
ANPEP	345.24	-0.251377	0.119195	-2.10895	0.0349486	0.171958
ANTKMT	495.127	0.0619941	0.104803	0.591528	0.554167	0.840664
ANTXR1	2833.13	-0.00320184	0.0514538	-0.0622275	0.950382	0.987981
ANTXR2	839.235	-0.291542	0.0747344	-3.90104	9.57804e-05	0.00122062
ANXA1	26736	-0.0747685	0.0316362	-2.36339	0.0181088	0.105312
ANXA10	69.9142	0.862105	0.241999	3.56243	0.000367435	0.0039987
ANXA11	11839.3	0.338754	0.0292152	11.5951	4.36258e-31	5.33924e-29
ANXA13	5.9134	-0.55604	0.819547	-0.678472	0.497473	NA
ANXA2	73250	-0.0336995	0.0267203	-1.2612	0.207238	0.537175
ANXA2R	54.3327	-0.0961712	0.283743	-0.338938	0.734657	0.923767
ANXA3	2901.25	0.109769	0.0433524	2.53202	0.0113407	0.072916
ANXA4	3906.21	0.147932	0.0413141	3.58066	0.000342731	0.00375787
ANXA5	15785.7	0.00347309	0.029938	0.116009	0.907645	0.976615
ANXA6	319.677	-0.116177	0.112385	-1.03374	0.301259	0.649458
ANXA7	6089.6	0.0107693	0.0342658	0.314287	0.753303	0.931176
ANXA8	17693.5	-0.0602226	0.0286301	-2.10347	0.0354244	0.17367
ANXA8L1	9500.52	0.0204467	0.0346759	0.589651	0.555425	0.841186
ANXA9	25.9186	0.297635	0.396318	0.751001	0.452652	0.777406
AOC1	67.3833	0.818069	0.244607	3.34443	0.000824531	0.0080934
AOC2	23.4305	0.0802952	0.400993	0.200241	0.841292	0.960578
AOC3	11.3308	-0.366975	0.591564	-0.620346	0.53503	NA
AOPEP	4325.05	-0.139976	0.0411478	-3.40179	0.00066945	0.00674165
AOX1	191.35	0.124077	0.142601	0.870098	0.384247	0.728626
AP1AR	710.395	0.138576	0.0836942	1.65574	0.0977741	0.342335
AP1B1	4089.07	-0.000372332	0.0398235	-0.00934954	0.99254	0.99772
AP1G1	4697.09	-0.0294366	0.0399166	-0.737453	0.460847	0.781832
AP1G2	2045.75	-0.145383	0.0530356	-2.74123	0.00612096	0.0445146
AP1M1	1594.5	0.126863	0.0537761	2.3591	0.0183194	0.106173
AP1M2	1758.77	-0.0111497	0.0549408	-0.202941	0.839181	0.959785
AP1S1	3383.51	0.0265982	0.043453	0.612114	0.540462	0.833676
AP1S2	436.632	0.138337	0.0998471	1.38549	0.165902	0.474417
AP1S3	987.227	-0.0896659	0.0699908	-1.28111	0.200155	0.527976
AP2A1	3826.79	-0.111788	0.0418549	-2.67085	0.00756598	0.0528723
AP2A2	501.549	-0.0248881	0.12595	-0.197602	0.843356	0.961157
AP2B1	10295.9	0.0528535	0.0337779	1.56474	0.117645	0.384646
AP2M1	20988.3	0.0267678	0.027367	0.978106	0.328022	0.677437
AP2S1	2589.46	0.105031	0.0524473	2.00261	0.0452192	0.206558
AP3B1	1874.26	0.0731515	0.0538332	1.35885	0.174193	0.488524
AP3B2	35.7608	0.00853739	0.326275	0.0261662	0.979125	0.994462
AP3D1	4796.17	0.00126599	0.0368746	0.0343322	0.972612	0.992998
AP3M1	1712.38	0.0491768	0.0525561	0.935701	0.349427	0.700143
AP3M2	788.893	-0.0602165	0.0754032	-0.798594	0.424526	0.760735
AP3S1	1421.18	-0.00328762	0.0580649	-0.0566198	0.954848	0.988914
AP3S2	675.044	0.0391123	0.094568	0.413589	0.679175	0.901651
AP4B1	158.632	0.734821	0.175425	4.1888	2.80433e-05	0.000401865
AP4E1	1626.02	-0.0444845	0.0614869	-0.72348	0.469385	0.789659
AP4M1	633.247	-0.149105	0.0848482	-1.75731	0.0788645	0.299434
AP4S1	383.121	-0.0178979	0.111717	-0.160208	0.872717	0.968479
AP5B1	1892.72	-0.148956	0.0556913	-2.67468	0.00748012	0.0523531
AP5M1	1863.41	0.0162292	0.0572863	0.283299	0.776948	0.939555
AP5S1	581.936	-0.098673	0.0853622	-1.15593	0.247708	0.589852
AP5Z1	1108.09	-0.143987	0.0698576	-2.06115	0.0392892	0.187016
APAF1	882.197	0.145613	0.161843	0.899715	0.368272	0.715017
APBA1	26.5637	0.159888	1.02661	0.155744	0.876235	0.969372
APBA2	86.9872	0.2047	0.274651	0.745309	0.456085	0.779066
APBA3	249.965	-0.138559	0.130901	-1.0585	0.289826	0.636278
APBB1	53.7349	-0.0646145	0.280484	-0.230368	0.817806	0.9521
APBB2	957.202	-0.166092	0.0734593	-2.261	0.023759	0.12921
APBB3	92.4119	-0.359397	0.204654	-1.75612	0.0790676	0.299786
APC	1068.5	0.0150073	0.0840779	0.178492	0.858336	0.964844
APC2	230.963	-0.333283	0.12992	-2.56529	0.0103088	0.0678186
APCDD1	58.523	-0.314708	0.265699	-1.18445	0.236234	0.57774
APCDD1L	1421.89	-0.375067	0.0602711	-6.22299	4.87767e-10	1.37761e-08
APEH	2244.46	-0.0481838	0.0488111	-0.987147	0.32357	0.673052
APEX1	7389.26	0.0584739	0.0366109	1.59717	0.110227	0.370538
APEX2	1148.69	0.0436402	0.0621596	0.702067	0.482638	0.796868
APH1A	5505.19	0.0496687	0.035552	1.39707	0.162393	0.468538
APH1B	38.6025	-0.723211	0.322725	-2.24095	0.0250293	0.133699
API5	5990.31	0.0132674	0.0355442	0.373266	0.70895	0.914597
APIP	846.075	-0.06688	0.0731111	-0.914772	0.360311	0.708818
APLF	64.5555	0.157473	0.243878	0.645702	0.518472	0.820532
APLN	11.9622	-0.274097	0.562899	-0.486939	0.626302	0.877945
APLP1	42.8648	-0.0556517	0.301033	-0.184869	0.853332	0.963794
APLP2	24597.4	0.0532768	0.027288	1.95239	0.0508923	0.224777
APMAP	8238.01	0.010554	0.0323667	0.326076	0.744367	0.927387
APOBEC3B	460.316	0.583035	0.100338	5.8107	6.22133e-09	1.55935e-07
APOBEC3C	1481.9	0.131258	0.0574821	2.28346	0.0224034	0.123246
APOBEC3D	34.3401	0.815736	0.339304	2.40415	0.0162103	0.0959551
APOBEC3F	330.522	0.321163	0.128498	2.49936	0.0124416	0.0786455
APOBEC3G	287.674	0.198907	0.123456	1.61116	0.107145	0.364671
APOBR	4.41537	-0.376752	0.920648	-0.409224	0.682375	NA
APOC1	48.8013	-0.0610088	0.280607	-0.217417	0.827883	0.956685
APOD	26.3849	-0.376742	0.382935	-0.983825	0.325201	0.674689
APOE	71.623	-0.140816	0.230746	-0.610262	0.541688	0.83424
APOL1	963.675	0.227773	0.0669218	3.40357	0.000665107	0.00670288
APOL2	704.468	0.164549	0.0766321	2.14727	0.0317722	0.160396
APOL3	312.285	0.531898	0.118738	4.47959	7.47871e-06	0.000117455
APOL4	42.9283	-0.221476	0.297735	-0.74387	0.456955	0.77936
APOL6	1444	0.56756	0.0677224	8.3807	5.26154e-17	2.79211e-15
APOLD1	208.882	-0.0724483	0.134607	-0.538223	0.590423	0.858769
APOO	420.837	-0.115644	0.103982	-1.11215	0.266075	0.609599
APOOL	1110.21	-0.0146746	0.0649434	-0.225959	0.821233	0.953787
APP	17889	0.0233615	0.0293168	0.796866	0.425529	0.761234
APPBP2	704.97	0.0284097	0.0762648	0.372513	0.709511	0.914597
APPL1	589.372	0.761079	0.0841945	9.03953	1.57343e-19	1.02273e-17
APPL2	798.551	-0.0832797	0.0730031	-1.14077	0.253965	0.595988
APRT	2121.25	0.00768691	0.0540986	0.142091	0.887008	0.971298
APTX	1074.27	-0.0339073	0.0656093	-0.516806	0.605292	0.867393
AQP1	25.2246	0.0482832	0.386501	0.124924	0.900584	0.974601
AQP10	33.783	-0.09277	0.338371	-0.274166	0.783957	0.942733
AQP11	15.2816	0.600189	0.494751	1.21311	0.225087	0.563027
AQP12B	4.09756	0.223796	0.975318	0.22946	0.818511	NA
AQP3	4436.9	0.693279	0.052321	13.2505	4.48219e-40	8.11873e-38
AQP6	6.26352	-0.259087	0.795565	-0.325665	0.744678	NA
AQP7	8.81477	0.665462	0.685155	0.971258	0.33142	NA
AQP7B	21.3297	-0.0115816	0.439025	-0.0263803	0.978954	0.994462
AQR	2704.49	0.0182641	0.0480105	0.380419	0.703634	0.91228
AR	54.5735	0.326923	0.266724	1.2257	0.220313	0.554765
ARAF	1846.95	-0.0211791	0.0523907	-0.404253	0.686026	0.904569
ARAP1	9063.57	-0.0203626	0.0308015	-0.661092	0.508553	0.814884
ARAP2	323.317	-0.25419	0.115594	-2.199	0.0278783	0.145164
ARAP3	1074.83	0.13682	0.0650278	2.10402	0.0353767	0.173624
ARC	42.1422	-0.677913	0.337805	-2.00682	0.0447688	0.204983
ARCN1	8095.83	-0.0465309	0.0376969	-1.23434	0.217076	0.550799
AREG	498.659	-0.294384	0.0974593	-3.02058	0.00252291	0.0211245
AREL1	1952.6	0.00898367	0.0522362	0.171982	0.863452	0.96567
ARF1	12668.9	-0.0316935	0.0309591	-1.02372	0.305966	0.65418
ARF3	9640.58	0.00501732	0.0366908	0.136746	0.891232	0.972324
ARF4	4222.31	-0.0340277	0.04134	-0.823116	0.410442	0.748939
ARF5	1774.47	0.0433221	0.0527931	0.820601	0.411874	0.750325
ARF6	6071.07	-0.191799	0.0390119	-4.91641	8.81454e-07	1.62257e-05
ARFGAP1	3229.56	-0.0380364	0.0487245	-0.780643	0.435013	0.766292
ARFGAP2	2745.2	-0.0146687	0.0453111	-0.323733	0.74614	0.928489
ARFGAP3	1053.86	0.322551	0.0643114	5.01546	5.29064e-07	1.00102e-05
ARFGEF1	1854.73	0.0879156	0.0560062	1.56975	0.116474	0.382568
ARFGEF2	2958.35	0.0344416	0.0507634	0.678472	0.497472	0.807743
ARFGEF3	97.8296	0.0204275	0.195683	0.104391	0.916859	0.981537
ARFIP1	1153.4	0.0130347	0.0644507	0.202243	0.839727	0.959785
ARFIP2	1946.83	-0.0236455	0.0528416	-0.447479	0.65453	0.890801
ARFRP1	461.629	0.2496	0.0993622	2.51202	0.0120043	0.0765268
ARG2	375.066	-0.00446605	0.107585	-0.0415117	0.966888	0.992156
ARGFX	34.6219	0.144853	0.347159	0.417251	0.676495	0.900586
ARGLU1	2299.05	-0.0526829	0.0511236	-1.0305	0.302776	0.650532
ARHGAP1	2507.6	0.0300204	0.0489966	0.612704	0.540072	0.833357
ARHGAP10	1050.31	0.534313	0.0697116	7.66462	1.79362e-14	7.45147e-13
ARHGAP11A	3525.94	-0.0730768	0.0452149	-1.61621	0.106049	0.361979
ARHGAP11A-SCG5	58.3798	-0.0423682	0.311072	-0.136201	0.891663	0.972418
ARHGAP11B	129.782	-0.354706	0.17308	-2.04938	0.040425	0.190421
ARHGAP12	889.306	0.0784959	0.0707202	1.10995	0.267021	0.610215
ARHGAP15	5.23687	0.673743	0.87116	0.773386	0.439294	NA
ARHGAP17	880.609	-0.0131892	0.0696842	-0.189271	0.84988	0.963227
ARHGAP18	1425.04	-0.36896	0.0586879	-6.28682	3.24044e-10	9.32658e-09
ARHGAP19	1452.36	-0.164789	0.0581884	-2.832	0.00462579	0.0351462
ARHGAP20	9.50435	0.879163	0.637511	1.37905	0.167878	NA
ARHGAP21	7133.4	-0.162039	0.0511741	-3.16643	0.0015432	0.0139949
ARHGAP22	187.954	-0.127534	0.143152	-0.890896	0.372985	0.719191
ARHGAP23	3644.02	0.167153	0.0501849	3.33074	0.000866148	0.00846519
ARHGAP24	149.937	0.0727995	0.162947	0.446767	0.655043	0.890801
ARHGAP25	97.7742	-0.301286	0.222969	-1.35125	0.176616	0.492171
ARHGAP26	497.767	0.0294477	0.0918896	0.320468	0.748614	0.929041
ARHGAP27	192.036	-0.0380628	0.14819	-0.25685	0.797294	0.946704
ARHGAP28	40.8828	-0.262839	0.319596	-0.822412	0.410843	0.74957
ARHGAP29	9756.9	0.202007	0.0350435	5.76447	8.19167e-09	2.01123e-07
ARHGAP30	41.4571	-0.0804534	0.317974	-0.253019	0.800253	0.947633
ARHGAP31	70.7907	-0.470603	0.237305	-1.98312	0.0473544	0.213643
ARHGAP32	1175.86	-0.247737	0.0715691	-3.46151	0.000537152	0.00557534
ARHGAP33	79.4301	-0.328208	0.216381	-1.5168	0.129316	0.407506
ARHGAP35	5405.28	-0.00523659	0.044301	-0.118205	0.905905	0.975826
ARHGAP39	392.12	-0.13983	0.102225	-1.36787	0.171353	0.483454
ARHGAP4	40.2701	-0.29347	0.326746	-0.898162	0.369099	0.715768
ARHGAP40	6.83458	0.767622	0.768247	0.999186	0.317705	NA
ARHGAP42	345.106	-0.323064	0.118253	-2.73198	0.00629551	0.0454429
ARHGAP44	158.173	0.0467117	0.168023	0.278007	0.781007	0.940947
ARHGAP45	784.13	0.137327	0.0740721	1.85396	0.0637444	0.261516
ARHGAP5	5286.47	-0.00892583	0.0430194	-0.207484	0.835632	0.958484
ARHGAP6	14.6578	-0.290803	0.517419	-0.562027	0.574098	0.85106
ARHGAP8	464.86	0.143751	0.0943639	1.52336	0.127667	0.404036
ARHGDIA	10172.9	-0.125655	0.0317712	-3.95498	7.65414e-05	0.000996946
ARHGDIB	6060.77	0.340273	0.0337335	10.0871	6.30096e-24	5.63148e-22
ARHGEF1	3496.19	-0.141039	0.0418832	-3.36745	0.000758679	0.00754513
ARHGEF10	625.484	-0.384723	0.0910503	-4.22538	2.38535e-05	0.000346948
ARHGEF10L	163.186	0.311769	0.158284	1.96968	0.0488751	0.21798
ARHGEF11	1431.71	-0.0243335	0.0646866	-0.376175	0.706787	0.913317
ARHGEF12	6164.66	0.00782457	0.0479526	0.163173	0.870382	0.967621
ARHGEF16	1000.05	-0.0716008	0.0662543	-1.0807	0.279832	0.623814
ARHGEF17	4408.12	-0.00161079	0.0393367	-0.0409486	0.967337	0.992156
ARHGEF18	4518.98	0.244128	0.0389497	6.26778	3.66237e-10	1.04305e-08
ARHGEF19	457.903	0.0591659	0.0922653	0.641258	0.521355	0.822995
ARHGEF2	2031.32	0.083907	0.0511064	1.64181	0.10063	0.34963
ARHGEF25	55.9017	-0.206866	0.261181	-0.792042	0.428336	0.762942
ARHGEF26	1013.25	0.343923	0.0659954	5.21132	1.87499e-07	3.80743e-06
ARHGEF28	738.049	-0.14522	0.0808607	-1.79593	0.0725054	0.283939
ARHGEF3	1199.83	0.36645	0.0649874	5.63878	1.71259e-08	4.02517e-07
ARHGEF35	15.2539	0.279833	0.512469	0.546048	0.585033	0.856367
ARHGEF37	132.858	0.085297	0.168982	0.50477	0.61372	0.871019
ARHGEF38	5.52436	0.615881	0.845279	0.728612	0.466239	NA
ARHGEF39	313.456	0.0503157	0.115498	0.435641	0.663097	0.895325
ARHGEF4	1489.12	-0.257582	0.0571546	-4.50676	6.58247e-06	0.000104222
ARHGEF40	1912.71	-0.0991958	0.0545325	-1.81902	0.0689082	0.274924
ARHGEF5	185.303	0.278378	0.18213	1.52846	0.126399	0.402055
ARHGEF6	18.9751	0.12281	0.456611	0.26896	0.787961	0.94311
ARHGEF7	1542.85	-0.0176254	0.0566719	-0.311008	0.755795	0.931579
ARHGEF9	120.124	0.235542	0.188566	1.24912	0.21162	0.542734
ARID1A	4488.42	0.14123	0.0536429	2.63279	0.00846874	0.057697
ARID1B	3218.1	-0.00594963	0.0528051	-0.112671	0.910291	0.978037
ARID2	1257	-0.0347295	0.0686606	-0.505814	0.612987	0.870865
ARID3A	340.161	-0.00486577	0.113916	-0.0427136	0.96593	0.991924
ARID3B	638.594	0.427234	0.0811136	5.26711	1.3859e-07	2.86568e-06
ARID4A	812.281	0.0709482	0.0738626	0.960543	0.336782	0.686417
ARID4B	1581.61	0.0409499	0.0567026	0.722187	0.47018	0.789834
ARID5A	339.064	0.207781	0.108337	1.91792	0.0551211	0.238478
ARID5B	550.482	-0.843844	0.0988944	-8.53278	1.42876e-17	8.02054e-16
ARIH1	3561.24	-0.0170388	0.043004	-0.396214	0.691947	0.906795
ARIH2	1857.56	0.162982	0.0526217	3.09723	0.00195336	0.0170543
ARL1	1949.57	0.0929454	0.0506702	1.83432	0.0666065	0.2693
ARL10	487.118	-0.115484	0.0977994	-1.18083	0.237671	0.579042
ARL11	25.9355	0.738311	0.406007	1.81847	0.0689923	0.275067
ARL13B	560.84	-0.0289937	0.0883296	-0.328245	0.742727	0.926912
ARL14	94.2764	0.430499	0.205503	2.09486	0.0361835	0.176627
ARL14EP	534.252	0.191727	0.0882882	2.1716	0.0298858	0.152574
ARL15	225.833	0.0063334	0.132554	0.0477799	0.961892	0.990968
ARL16	587.237	-0.0953033	0.089094	-1.06969	0.284757	0.62932
ARL17A	592.342	-0.183926	0.0910525	-2.02	0.0433839	0.200534
ARL17B	302.64	-0.0902554	0.113194	-0.797353	0.425246	0.761234
ARL2	2446.57	0.0132464	0.0463274	0.285931	0.774931	0.938525
ARL2-SNX15	17.1438	-0.0436518	2.42836	-0.0179758	0.985658	0.995996
ARL2BP	1450.04	-0.0119387	0.0566572	-0.210718	0.833107	0.958484
ARL3	652.671	6.90449e-05	0.0806691	0.000855903	0.999317	0.999663
ARL4A	836.105	-0.126028	0.0725164	-1.73793	0.0822234	0.307461
ARL4C	3764.84	-0.353768	0.049367	-7.16608	7.71733e-13	2.85283e-11
ARL4D	1128.01	-0.108834	0.0674034	-1.61466	0.106385	0.362942
ARL5A	1307.21	0.0763399	0.0623639	1.2241	0.220913	0.555737
ARL5B	2168.39	-0.0152286	0.0488986	-0.311433	0.755472	0.931433
ARL6	136.467	0.0091359	0.166312	0.0549323	0.956192	0.98923
ARL6IP1	11761.1	0.0435853	0.0304268	1.43247	0.152011	0.451272
ARL6IP4	3484.83	0.141684	0.0445944	3.17718	0.00148717	0.0135319
ARL6IP5	1344.93	0.0287422	0.0599113	0.479745	0.631408	0.880058
ARL6IP6	993.064	-0.049476	0.0669493	-0.739007	0.459903	0.781363
ARL8A	851.513	0.200666	0.0728832	2.75325	0.00590063	0.043283
ARL8B	1796.32	0.00894022	0.0516704	0.173024	0.862632	0.965159
ARL9	73.4255	-0.146915	0.233625	-0.628849	0.529448	0.827896
ARMC1	1328.38	-0.00179132	0.0630006	-0.0284334	0.977316	0.994371
ARMC10	1588.08	0.0502898	0.0581094	0.865435	0.3868	0.729513
ARMC2	53.4979	0.197393	0.271878	0.726033	0.467818	0.78898
ARMC5	851.167	-0.14286	0.0750971	-1.90234	0.0571267	0.243587
ARMC6	1593.23	0.0532944	0.0543725	0.980172	0.327001	0.676258
ARMC7	418.367	0.0108577	0.101307	0.107177	0.914649	0.980292
ARMC8	995.705	-0.0494807	0.0697844	-0.709052	0.478292	0.793495
ARMC9	284.131	0.0343083	0.120084	0.285703	0.775106	0.938653
ARMCX1	19.576	-0.379051	0.44635	-0.849222	0.395758	0.736489
ARMCX2	78.5612	-0.0999974	0.231433	-0.43208	0.665683	0.896265
ARMCX3	846.177	-0.00651128	0.073431	-0.0886721	0.929342	0.982952
ARMCX4	77.7573	-0.217178	0.221567	-0.980191	0.326992	0.676258
ARMCX5	553.167	0.0266638	0.0873019	0.305421	0.760045	0.932612
ARMCX5-GPRASP2	26.7302	-0.392606	0.418856	-0.93733	0.348589	0.69985
ARMCX6	423.099	0.127375	0.0990038	1.28656	0.198247	0.524885
ARMH1	4.49214	-1.83018	1.04623	-1.74931	0.0802369	NA
ARMH3	983.497	0.114642	0.0727795	1.5752	0.115211	0.380241
ARMH4	136.204	-0.383905	0.166713	-2.30279	0.0212907	0.118734
ARMT1	1040.99	0.0088235	0.0646665	0.136446	0.891469	0.972418
ARNT	1189.16	-0.138248	0.0628327	-2.20025	0.027789	0.144808
ARNT2	96.4923	0.399256	0.198661	2.00974	0.0444589	0.204248
ARNTL	980.647	-0.024527	0.0687823	-0.356589	0.721399	0.919949
ARNTL2	2193.58	0.0173148	0.0528749	0.327468	0.743314	0.927266
ARPC1A	10468.2	0.0480269	0.0319461	1.50337	0.132743	0.413985
ARPC1B	10892.9	0.0579353	0.033365	1.73641	0.0824921	0.308137
ARPC2	12136.8	0.0702598	0.0320629	2.19131	0.0284293	0.147375
ARPC3	5630.65	0.045686	0.03873	1.1796	0.238158	0.579297
ARPC4	3348.03	0.0315307	0.0484617	0.650631	0.515285	0.819763
ARPC4-TTLL3	14.8762	0.0822905	0.537393	0.153129	0.878296	0.969738
ARPC5	5001.75	0.037497	0.0374264	1.00189	0.316398	0.665366
ARPC5L	3766	-0.0841303	0.0408921	-2.05737	0.0396503	0.188142
ARPIN	431.963	0.318769	0.104118	3.06161	0.00220153	0.0188337
ARPIN-AP3S2	397.972	-0.0215099	0.11387	-0.188898	0.850172	0.963227
ARPP19	5731.61	0.0483928	0.0384022	1.26016	0.207613	0.537629
ARRB1	142.163	0.121779	0.174171	0.699192	0.484432	0.798078
ARRB2	1481.57	0.313904	0.0577498	5.43559	5.46142e-08	1.20836e-06
ARRDC1	1441.92	-0.218241	0.062331	-3.50132	0.000462963	0.00489825
ARRDC2	446.15	0.139297	0.096311	1.44632	0.148087	0.443119
ARRDC3	685.355	0.20207	0.0777004	2.60063	0.00930524	0.0621799
ARRDC4	608.857	-0.415247	0.0901885	-4.60421	4.1403e-06	6.78395e-05
ARSA	623.736	-0.121547	0.0869458	-1.39796	0.162125	0.468229
ARSB	555.396	0.0646922	0.0882422	0.73312	0.463485	0.784369
ARSD	780.803	0.0668053	0.073053	0.914477	0.360466	0.708864
ARSG	37.6362	-0.42866	0.33791	-1.26856	0.204597	0.533183
ARSI	3572.59	0.665243	0.0415989	15.9919	1.45636e-57	4.1218e-55
ARSJ	657.343	-0.208124	0.0807964	-2.57591	0.00999764	0.0661558
ARSK	148.63	-0.135259	0.168386	-0.80327	0.421818	0.75929
ARSL	85.2091	0.327635	0.211193	1.55135	0.120817	0.390973
ART3	4.63076	-1.92145	0.977051	-1.96659	0.049231	NA
ARTN	1068.06	0.0441901	0.0743668	0.594218	0.552367	0.839783
ARV1	148.197	0.0453499	0.159718	0.283937	0.776459	0.93937
ARVCF	350.733	0.0668334	0.109555	0.610044	0.541833	0.834263
AS3MT	11.0309	-0.705025	0.680457	-1.03611	0.300153	NA
ASAH1	932.647	0.196211	0.0723271	2.71283	0.00667116	0.0475939
ASAH2	62.9681	-0.320692	0.24271	-1.3213	0.186402	0.507877
ASAH2B	338.831	-0.0336087	0.113653	-0.295713	0.767449	0.935935
ASAP1	3175.68	0.303102	0.0559488	5.41749	6.04407e-08	1.3222e-06
ASAP2	3315.98	0.00592207	0.0513962	0.115224	0.908268	0.976713
ASAP3	239.692	-0.186605	0.132372	-1.4097	0.158628	0.462837
ASB1	1088.51	-0.084646	0.0660854	-1.28086	0.200244	0.527976
ASB13	668.123	0.119506	0.0784813	1.52273	0.127826	0.404217
ASB16	63.4664	-0.177093	0.258099	-0.686143	0.492623	0.804637
ASB18	15.6874	-0.426694	0.520033	-0.820514	0.411923	0.750325
ASB2	18.1006	0.936723	0.472494	1.98251	0.0474221	0.213715
ASB3	476.15	0.176471	0.0928065	1.9015	0.057237	0.243751
ASB4	5.96166	0.113803	0.785345	0.144909	0.884783	NA
ASB6	2717.84	-0.103363	0.0505301	-2.04558	0.040798	0.191621
ASB7	1034.82	0.147513	0.0694193	2.12496	0.0335901	0.167519
ASB8	610.221	0.172838	0.0858466	2.01334	0.0440788	0.203262
ASB9	8.88305	0.728041	0.665982	1.09318	0.274313	NA
ASCC1	1229.74	0.0710712	0.0600212	1.1841	0.236373	0.57774
ASCC2	2461.36	0.0636414	0.045372	1.40266	0.160719	0.466325
ASCC3	5009.22	-0.0168551	0.0421761	-0.399636	0.689425	0.905931
ASCL2	112.11	-0.695818	0.194522	-3.57706	0.000347475	0.00380374
ASCL5	6.15003	0.217988	0.80724	0.270041	0.787129	NA
ASDURF	27.7352	-0.0424087	0.50161	-0.0845452	0.932623	0.983794
ASF1A	1066.93	0.0280205	0.0638885	0.438585	0.660962	0.894429
ASF1B	1211.12	-0.00429876	0.0610024	-0.0704687	0.943821	0.986217
ASGR1	22.6062	0.130046	0.408615	0.31826	0.750288	0.929808
ASH1L	2933.79	0.0194339	0.0552964	0.35145	0.725251	0.920997
ASH2L	1923.14	0.160331	0.0506643	3.16458	0.00155309	0.0140378
ASIC1	77.5474	0.0473599	0.227209	0.208442	0.834884	0.958484
ASIC2	21.7873	0.0274641	0.428082	0.0641563	0.948846	0.987367
ASIC3	14.8858	-0.44707	0.526678	-0.84885	0.395965	0.736494
ASIP	5.12948	0.455144	0.883084	0.515403	0.606272	NA
ASL	170.21	-0.0446154	0.148404	-0.300635	0.763692	0.934934
ASMTL	219.88	-0.0290451	0.140915	-0.206118	0.836699	0.959203
ASNS	1369.41	-0.0392997	0.0584965	-0.67183	0.501692	0.810595
ASNSD1	920	0.0347712	0.0707065	0.491768	0.622883	0.876659
ASPA	18.1534	-0.579054	0.474381	-1.22065	0.222217	0.557698
ASPH	6681.41	0.0532439	0.0359244	1.48211	0.138312	0.423668
ASPHD1	235.726	-0.00265559	0.139267	-0.0190683	0.984787	0.995867
ASPHD2	95.4638	-0.0874928	0.202163	-0.432783	0.665173	0.896265
ASPM	4271.71	-0.018114	0.0530041	-0.341746	0.732542	0.923427
ASPRV1	7.72768	-0.273096	0.70094	-0.389614	0.696822	NA
ASPSCR1	541.222	0.0100389	0.0937692	0.10706	0.914742	0.980292
ASRGL1	61.5777	-0.15925	0.254444	-0.625872	0.531399	0.828615
ASS1	3554.36	0.0101282	0.0434084	0.233324	0.81551	0.952083
ASTE1	237.561	-0.113121	0.129747	-0.871856	0.383287	0.728042
ASTL	5.24277	-0.474772	0.876683	-0.541555	0.588125	NA
ASTN1	0.482	-0.902867	2.79935	-0.322527	0.747053	NA
ASTN2	187.618	-0.0386727	0.147375	-0.262411	0.793004	0.944853
ASXL1	3670.29	-0.0623897	0.0442522	-1.40987	0.158579	0.462837
ASXL2	1909.58	-0.0679842	0.0622462	-1.09218	0.274753	0.618341
ASXL3	1.26983	0.632533	1.73085	0.365447	0.714778	NA
ATAD1	2611.62	0.10665	0.0458542	2.32584	0.0200271	0.113693
ATAD2	4839.02	0.0650398	0.039677	1.63923	0.101165	0.350392
ATAD2B	540.49	-0.1743	0.0994346	-1.75291	0.0796172	0.301281
ATAD3A	4110.89	0.00746988	0.0408381	0.182914	0.854865	0.964375
ATAD3B	3462.49	-0.123528	0.0537323	-2.29896	0.0215074	0.1195
ATAD3C	58.1982	-0.131919	0.259828	-0.507718	0.611651	0.870555
ATAD5	894.115	0.153861	0.0685286	2.24521	0.0247546	0.132884
ATAT1	22.688	1.04656	1.28175	0.816509	0.414209	0.753082
ATCAY	22.4579	0.24397	0.405555	0.601572	0.547459	0.837088
ATE1	1476.7	-0.0590021	0.0613978	-0.960981	0.336562	0.686417
ATF1	1062.68	-0.0222576	0.068036	-0.327145	0.743558	0.92735
ATF2	847.387	0.0240695	0.072008	0.334262	0.738182	0.925111
ATF3	370.904	0.291199	0.103692	2.80829	0.00498051	0.0374227
ATF4	6178.14	0.0174922	0.0388582	0.450155	0.652599	0.890295
ATF5	1687.51	-0.0283661	0.0538415	-0.526845	0.598301	0.862562
ATF6	3363.04	0.0498051	0.0405998	1.22673	0.219923	0.554398
ATF6B	1085.86	0.497661	0.366037	1.35959	0.173959	0.488474
ATF7	1058.12	-0.112891	0.0688919	-1.63866	0.101283	0.350392
ATF7-NPFF	6.09681	0.164178	1.92515	0.0852805	0.932038	NA
ATF7IP	1970.91	-0.0353453	0.0613113	-0.576488	0.564285	0.847145
ATF7IP2	199.836	0.506288	0.138024	3.66811	0.000244352	0.00279656
ATG10	118.115	-0.0873506	0.195619	-0.446535	0.655211	0.890801
ATG101	2048.62	-0.0350832	0.0506231	-0.693028	0.488292	0.800948
ATG12	1273.45	-0.00220001	0.0611627	-0.0359698	0.971306	0.992998
ATG13	2298.29	0.124025	0.0471378	2.63111	0.0085107	0.0579248
ATG14	1119.7	0.0663552	0.0647679	1.02451	0.305596	0.653679
ATG16L1	574.056	0.144038	0.0841427	1.71183	0.0869285	0.318467
ATG16L2	516.483	-0.29798	0.106548	-2.79668	0.00516299	0.0386442
ATG2A	1272.17	0.00871255	0.059703	0.145931	0.883975	0.970901
ATG2B	1177.49	-0.00176051	0.0653241	-0.0269504	0.978499	0.994462
ATG3	1833.5	0.0411889	0.0565839	0.727927	0.466659	0.787892
ATG4A	287.384	-0.00136054	0.115482	-0.0117814	0.9906	0.997131
ATG4B	1729.95	-0.0311766	0.0588512	-0.529754	0.596283	0.861567
ATG4C	177.217	-0.213576	0.149622	-1.42744	0.153454	0.454277
ATG4D	795.659	-0.00120638	0.0757779	-0.0159199	0.987298	0.996302
ATG5	1748.07	-0.0461206	0.0572181	-0.806048	0.420215	0.758439
ATG7	344.608	0.278921	0.111795	2.49493	0.0125983	0.0794143
ATG9A	2993.09	-0.129357	0.0424536	-3.04703	0.00231113	0.0196722
ATG9B	11.6861	-0.937607	0.585024	-1.60268	0.109005	NA
ATIC	4750.6	0.00836257	0.0367564	0.227513	0.820025	0.953
ATL1	170.156	0.110083	0.153319	0.717996	0.47276	0.791462
ATL2	1945.75	-0.0776927	0.051916	-1.49651	0.134521	0.417332
ATL3	3355.91	-0.0186865	0.0422116	-0.442687	0.657993	0.892239
ATM	1161.19	-0.0710019	0.0655751	-1.08276	0.278916	0.622589
ATMIN	862.837	0.0244332	0.0712822	0.342767	0.731774	0.923427
ATN1	4379.84	-0.195014	0.0436522	-4.46745	7.91575e-06	0.000123604
ATOH8	16.7969	0.845318	0.493982	1.71123	0.0870383	0.318539
ATOX1	721.333	0.103596	0.0798987	1.2966	0.194769	0.519876
ATP10A	7.69956	0.0901286	0.691517	0.130335	0.896302	NA
ATP10B	10.4957	0.0978149	0.596575	0.163961	0.869762	NA
ATP10D	1386.46	-0.184891	0.0584082	-3.1655	0.00154818	0.014012
ATP11A	3039.41	0.130213	0.0532201	2.44669	0.0144175	0.0879485
ATP11B	2226.6	-0.156482	0.0541817	-2.88809	0.00387587	0.0301395
ATP11C	1044.22	-0.0638971	0.065312	-0.978337	0.327908	0.677407
ATP13A1	1750.92	-0.118147	0.0547889	-2.1564	0.0310523	0.157405
ATP13A2	4133.93	0.296297	0.0381696	7.76265	8.31737e-15	3.55383e-13
ATP13A3	9518.69	0.197583	0.0465002	4.24908	2.14649e-05	0.000314564
ATP13A4	9.7311	0.512047	0.630965	0.81153	0.417061	NA
ATP13A5	3.61901	1.73587	1.09037	1.592	0.111385	NA
ATP1A1	32264.4	-0.0160245	0.0281768	-0.568713	0.569551	0.849155
ATP1A3	16.3076	-0.478682	0.59054	-0.810583	0.417605	0.75612
ATP1A4	7.49509	0.724268	0.762088	0.950374	0.341922	NA
ATP1B1	8051.65	0.0690363	0.0337076	2.04809	0.040551	0.190816
ATP1B2	4.32005	-1.08069	1.04088	-1.03825	0.299155	NA
ATP1B3	6307.55	0.024947	0.041788	0.596991	0.550514	0.83861
ATP23	41.5024	0.558024	0.344943	1.61773	0.105721	0.361132
ATP2A1	71.7905	-0.185978	0.22777	-0.816516	0.414205	0.753082
ATP2A2	26346.8	0.0595802	0.0332949	1.78947	0.0735395	0.286275
ATP2A3	326.072	0.0261061	0.1108	0.235614	0.813732	0.951502
ATP2B1	2957.37	-0.16494	0.0442242	-3.72964	0.000191755	0.00226916
ATP2B4	4184.75	-0.0218873	0.0493593	-0.443428	0.657457	0.891995
ATP2C1	4388.5	-0.0171189	0.0380829	-0.449517	0.653059	0.890385
ATP2C2	315.346	-0.119706	0.116304	-1.02926	0.303359	0.650805
ATP5F1A	6263.64	0.00215216	0.0366819	0.0586707	0.953214	0.988914
ATP5F1B	22743.5	-0.0049639	0.0283177	-0.175293	0.860849	0.965062
ATP5F1C	2668.73	0.13391	0.0458786	2.91879	0.00351391	0.0278835
ATP5F1D	1298.16	0.0934352	0.0650989	1.43528	0.151207	0.449958
ATP5F1E	3019.81	0.0292225	0.0516243	0.566061	0.571352	0.850186
ATP5IF1	781.976	0.0226042	0.0752608	0.300345	0.763914	0.934934
ATP5MC1	2198.14	0.0383437	0.0498732	0.768825	0.441997	0.771025
ATP5MC2	3049.59	0.020655	0.0479555	0.430711	0.666679	0.896805
ATP5MC3	5271.37	0.0381318	0.039822	0.957555	0.338287	0.688381
ATP5ME	820.884	0.157303	0.0740933	2.12304	0.0337502	0.168033
ATP5MF	6664.37	0.0475267	0.0344321	1.3803	0.167494	0.476825
ATP5MF-PTCD1	769.736	-0.177496	0.077512	-2.28991	0.0220263	0.121736
ATP5MG	4425.83	0.0678675	0.0426675	1.59061	0.111697	0.373376
ATP5MJ	1783.4	0.0218233	0.0560615	0.389274	0.697073	0.909828
ATP5MK	2077.75	0.0154027	0.064171	0.240025	0.810311	0.950446
ATP5PB	9000.14	0.10077	0.0415577	2.42482	0.0153158	0.0918804
ATP5PD	2900.04	0.0383464	0.0511568	0.749586	0.453504	0.777442
ATP5PF	1206.73	-0.0202284	0.0631108	-0.320523	0.748572	0.929041
ATP5PO	1707.46	0.0622024	0.0633017	0.982634	0.325788	0.675368
ATP6AP1	2701.06	-0.0783877	0.0481113	-1.6293	0.10325	0.35519
ATP6AP2	2913.72	0.0889946	0.0477129	1.86521	0.0621517	0.256714
ATP6V0A1	925.897	-0.0798844	0.0710038	-1.12507	0.260558	0.60291
ATP6V0A2	1074.24	-0.0535377	0.0645115	-0.829894	0.406599	0.746152
ATP6V0A4	6.11853	0.360498	0.867911	0.415363	0.677876	NA
ATP6V0B	3096.04	-0.00460729	0.0479368	-0.0961117	0.923432	0.982511
ATP6V0C	4553.16	-0.0938909	0.0386397	-2.42991	0.0151027	0.0910457
ATP6V0D1	2695.64	-0.0174228	0.0467763	-0.37247	0.709543	0.914597
ATP6V0D2	11.7512	-0.532698	0.591316	-0.900867	0.367659	NA
ATP6V0E1	2349.39	0.0325124	0.0543901	0.597763	0.549998	0.838427
ATP6V0E2	27.6859	0.111627	0.367501	0.303746	0.761321	0.933063
ATP6V1A	2635.73	0.0285525	0.0452908	0.630427	0.528415	0.827686
ATP6V1B1	5.93838	-1.48257	0.941079	-1.57539	0.115166	NA
ATP6V1B2	1489.16	-0.0678791	0.0556608	-1.21951	0.222649	0.558576
ATP6V1C1	1862.36	-0.00281644	0.0504735	-0.0558003	0.955501	0.988914
ATP6V1C2	42.8545	-0.276865	0.31148	-0.888869	0.374073	0.720291
ATP6V1D	2332.87	-0.0411049	0.0524956	-0.783017	0.433617	0.765323
ATP6V1E1	2682.51	0.0207534	0.0482708	0.429936	0.667242	0.897184
ATP6V1E2	167.218	0.0402407	0.154274	0.260839	0.794217	0.945238
ATP6V1F	949.94	-0.0546682	0.0732753	-0.746067	0.455627	0.778789
ATP6V1FNB	16.4762	-0.658921	0.525661	-1.25351	0.21002	0.540365
ATP6V1G1	4528.07	0.0221585	0.0376123	0.589129	0.555775	0.841329
ATP6V1H	1343.7	-0.0365943	0.0585457	-0.625056	0.531934	0.829183
ATP7A	561	0.0547863	0.0885107	0.61898	0.53593	0.830517
ATP7B	58.7523	-0.331141	0.305329	-1.08454	0.278126	0.621812
ATP8A1	7.63642	0.885086	0.717733	1.23317	0.217512	NA
ATP8A2	67.7265	-0.362955	0.23946	-1.51572	0.129589	0.407971
ATP8B1	797.777	0.281165	0.0754444	3.72678	0.000193938	0.00228412
ATP8B2	2888.1	-0.289383	0.0432892	-6.68487	2.31122e-11	7.51148e-10
ATP8B3	79.6253	-0.320086	0.22524	-1.42109	0.155291	0.457025
ATP9A	5443.07	0.449135	0.0490119	9.1638	5.01018e-20	3.36947e-18
ATP9B	1491.59	-0.0247257	0.0595834	-0.414975	0.67816	0.901253
ATPAF1	1361.72	0.0596316	0.060257	0.989621	0.32236	0.671974
ATPAF2	433.436	-0.145302	0.0973245	-1.49297	0.135446	0.419047
ATPSCKMT	781.329	0.00945349	0.0745439	0.126818	0.899085	0.974423
ATR	1203.78	0.0107721	0.0662779	0.162529	0.870889	0.967665
ATRAID	1909.54	0.0696773	0.051852	1.34377	0.179022	0.496208
ATRIP	384.785	0.0814718	0.106002	0.76859	0.442137	0.771025
ATRN	4226.45	-0.0215778	0.046118	-0.467884	0.639868	0.884833
ATRNL1	11.0826	0.00173772	0.582647	0.00298245	0.99762	NA
ATRX	3011.03	0.00807597	0.0566258	0.14262	0.88659	0.971298
ATXN1	1288.7	0.119032	0.0646051	1.84245	0.0654087	0.26628
ATXN10	2207.16	0.259238	0.0513379	5.04963	4.42659e-07	8.49367e-06
ATXN1L	2641.71	0.0156528	0.0547361	0.285969	0.774902	0.938525
ATXN2	1317.21	0.0765761	0.0671226	1.14084	0.253937	0.595988
ATXN2L	6335.04	-0.138266	0.0366565	-3.77194	0.000161986	0.00196305
ATXN3	833.727	-0.0102457	0.0718138	-0.142671	0.88655	0.971298
ATXN7	506.855	-0.0270646	0.0907543	-0.298218	0.765537	0.935559
ATXN7L1	336.555	-0.117422	0.108184	-1.08539	0.27775	0.621417
ATXN7L2	699.792	-0.20038	0.0773474	-2.59066	0.00957933	0.0637918
ATXN7L3	2489.82	-0.0977581	0.0452238	-2.16165	0.0306449	0.155805
ATXN7L3B	2788.04	-0.0599252	0.0445331	-1.34563	0.178421	0.494986
AUH	367.813	-0.0867712	0.105653	-0.821284	0.411484	0.750076
AUNIP	522.441	0.149501	0.0888039	1.68349	0.0922796	0.329248
AUP1	2815.16	0.00840604	0.0452885	0.185611	0.85275	0.963749
AURKA	3502.74	-0.0650746	0.0449774	-1.44683	0.147944	0.44279
AURKAIP1	3590	-0.00169743	0.0491574	-0.0345305	0.972454	0.992998
AURKB	2841.61	-0.0323438	0.0467488	-0.691864	0.489023	0.801662
AURKC	1.67571	-0.0909565	1.56364	-0.0581697	0.953613	NA
AUTS2	729.608	-0.211001	0.0828782	-2.54591	0.0108992	0.0708789
AVEN	468.338	0.00695665	0.0999348	0.0696118	0.944503	0.986248
AVIL	38.6631	0.167816	0.315097	0.532587	0.59432	0.860877
AVL9	1031.87	-0.0124205	0.0662109	-0.18759	0.851198	0.96337
AVPI1	1397.16	-0.0375793	0.0567949	-0.661666	0.508186	0.814884
AXIN1	1635.1	-0.0345994	0.053088	-0.651736	0.514571	0.819763
AXL	6950.52	-0.122805	0.0366505	-3.3507	0.000806084	0.00793525
AZI2	562.075	-0.0142398	0.0843103	-0.168898	0.865877	0.966314
AZIN1	7321.52	0.101126	0.0341929	2.95751	0.00310139	0.0251837
AZIN2	25.4297	-0.290178	0.38175	-0.760126	0.447179	0.773724
B2M	23078.6	0.170517	0.0371679	4.58775	4.48051e-06	7.23754e-05
B3GALNT1	485.337	-0.0900781	0.0923018	-0.975909	0.32911	0.678371
B3GALNT2	1069.51	-0.0337973	0.066277	-0.50994	0.610094	0.869779
B3GALT1	4.33513	0.67317	1.0062	0.669024	0.50348	NA
B3GALT4	18.0063	-3.3504	1.67015	-2.00605	NA	NA
B3GALT5	7.22073	0.766544	0.730913	1.04875	0.294294	NA
B3GALT6	2019.82	-0.0822817	0.0503619	-1.63381	0.102299	0.352993
B3GALT9	212.831	0.0264959	0.136003	0.194818	0.845536	0.961785
B3GAT2	7.01801	-0.579244	0.744984	-0.777526	0.436849	NA
B3GAT3	776.3	0.0299333	0.0796412	0.375852	0.707027	0.913454
B3GLCT	832.922	-0.109469	0.0773226	-1.41575	0.15685	0.459324
B3GNT2	447.54	-0.00781397	0.0992909	-0.0786977	0.937273	0.984573
B3GNT3	85.1995	-0.338843	0.2223	-1.52426	0.127445	0.40377
B3GNT4	109.712	-0.430268	0.19727	-2.18112	0.0291747	0.150299
B3GNT5	4899.39	0.144026	0.0401113	3.59065	0.000329855	0.00364019
B3GNT7	48.5766	0.484533	0.28447	1.70328	0.0885151	0.321407
B3GNT9	279.513	-0.258668	0.122443	-2.11255	0.0346395	0.170933
B3GNTL1	53.8988	-0.154211	0.278629	-0.553462	0.579947	0.853839
B4GALNT1	1169.64	-0.0493456	0.063194	-0.78086	0.434885	0.766266
B4GALNT2	200.728	-0.0226757	0.139562	-0.162478	0.87093	0.967665
B4GALNT3	264.872	-0.0997463	0.122793	-0.812313	0.416612	0.754824
B4GALNT4	150.935	-0.43031	0.171795	-2.50479	0.0122525	0.0777081
B4GALT1	6690.39	0.0642235	0.0381532	1.68331	0.0923154	0.329248
B4GALT2	3795.12	0.0365552	0.0405526	0.901426	0.367362	0.71421
B4GALT3	1133.29	-0.0866597	0.0650614	-1.33197	0.182871	0.502871
B4GALT4	663.758	0.0423538	0.0797952	0.530782	0.59557	0.861367
B4GALT5	2721.28	0.00217809	0.0511442	0.0425873	0.966031	0.991952
B4GALT6	359.937	-0.258253	0.104828	-2.46358	0.0137556	0.0849101
B4GALT7	653.155	0.0171578	0.0801273	0.214132	0.830444	0.957446
B4GAT1	481.861	0.00776935	0.0944135	0.0822906	0.934416	0.984167
B9D1	397.987	-0.0525053	0.105337	-0.49845	0.618167	0.873549
B9D2	105.328	0.0984842	0.194513	0.506313	0.612637	0.870755
BAALC	8.79783	0.956271	0.676068	1.41446	0.157227	NA
BAAT	14.5201	0.40803	0.512886	0.795558	0.426289	0.761791
BABAM1	2025.95	-0.00588298	0.0513093	-0.114657	0.908717	0.977064
BABAM2	655.832	0.141873	0.0814381	1.7421	0.0814908	0.30531
BACE1	2707.51	-0.0142716	0.0480741	-0.296866	0.766569	0.935654
BACH1	873.291	-0.367887	0.072414	-5.08034	3.76765e-07	7.33288e-06
BACH2	121.426	0.011759	0.194696	0.060397	0.951839	0.988322
BAD	2070.18	-0.0377389	0.0568893	-0.663374	0.507091	0.814075
BAG1	826.659	-0.0245152	0.0765698	-0.320168	0.748841	0.929211
BAG2	2341.64	-0.0203406	0.0493128	-0.412481	0.679987	0.902163
BAG3	5164.74	0.0407942	0.0367671	1.10953	0.267203	0.610215
BAG4	1299.29	-0.0217613	0.0598937	-0.363332	0.716357	0.917739
BAG5	2655.08	-0.0227363	0.0454505	-0.500242	0.616905	0.873025
BAG6	8460.04	-0.0510203	0.0358679	-1.42245	0.154895	0.456427
BAHCC1	1040.97	-0.428945	0.0745342	-5.75501	8.66386e-09	2.11688e-07
BAHD1	2189.07	-0.0168324	0.0481879	-0.349308	0.726858	0.92136
BAIAP2	3198.85	-0.204237	0.0437606	-4.66715	3.05412e-06	5.13493e-05
BAIAP2L1	6254.94	0.217857	0.0336442	6.47533	9.46038e-11	2.8816e-09
BAIAP2L2	977.586	0.0878429	0.0661838	1.32726	0.184424	0.50512
BAIAP3	21.9293	-0.432447	0.553934	-0.780683	0.434989	0.766292
BAK1	2197.22	-0.0741194	0.0513834	-1.44248	0.149168	0.445666
BAMBI	420.803	0.380197	0.0969833	3.92023	8.84638e-05	0.00113697
BANF1	10355.6	0.0509147	0.0311135	1.63642	0.101751	0.351638
BANK1	36.0983	0.0630355	0.364563	0.172907	0.862724	0.965159
BANP	408.527	-0.110214	0.102168	-1.07875	0.280699	0.624793
BAP1	2476.33	-0.105391	0.0457973	-2.30126	0.0213772	0.119021
BARD1	783.564	0.019879	0.0735878	0.270139	0.787053	0.94311
BARX1	993.408	0.0988474	0.0776147	1.27357	0.202817	0.531393
BARX2	10.8935	0.132383	0.60778	0.217813	0.827574	NA
BASP1	7284.35	-0.0693239	0.0380508	-1.82188	0.0684735	0.274329
BATF	30.3485	0.335598	0.358867	0.935159	0.349706	0.700289
BATF2	7.43548	0.162776	0.707893	0.229944	0.818136	NA
BATF3	11.2375	-0.000110683	0.593003	-0.000186649	0.999851	NA
BAX	1603.32	-0.0545859	0.0565682	-0.964958	0.334566	0.684602
BAZ1A	6442.26	-0.00461928	0.0356859	-0.129443	0.897007	0.974121
BAZ1B	5582.22	0.0512428	0.0523611	0.978641	0.327757	0.677302
BAZ2A	4841.85	-0.0925056	0.0481698	-1.92041	0.0548064	0.237192
BAZ2B	988.023	0.178397	0.073419	2.42985	0.0151052	0.0910457
BBC3	53.2818	0.293662	0.282921	1.03796	0.299287	0.647445
BBIP1	304.963	0.0378986	0.114471	0.331075	0.740588	0.926591
BBLN	1489.91	0.126562	0.0579661	2.18338	0.0290076	0.149665
BBOF1	41.354	-0.0595029	0.318985	-0.186538	0.852023	0.963749
BBS1	584.911	0.0418087	0.0897186	0.465998	0.641217	0.885167
BBS10	467.897	-0.0811965	0.0936905	-0.866647	0.386136	0.729123
BBS12	88.613	0.0324312	0.208772	0.155343	0.876551	0.969372
BBS2	388.601	0.0448635	0.102726	0.43673	0.662307	0.894858
BBS4	305.782	0.0721945	0.118081	0.611401	0.540934	0.834136
BBS5	583.901	0.091433	0.0840282	1.08812	0.276541	0.62014
BBS7	454.572	0.0152903	0.0938153	0.162983	0.870532	0.967621
BBS9	116.705	0.0642639	0.192034	0.334649	0.73789	0.92498
BBX	3896.98	-0.189051	0.0512572	-3.68829	0.000225769	0.00260363
BCAM	3058.61	-0.142037	0.0433779	-3.27441	0.00105884	0.0100493
BCAN	28.63	-0.102972	0.37448	-0.274974	0.783336	0.9424
BCAP29	1484.57	-0.00541108	0.0558979	-0.0968029	0.922883	0.982511
BCAP31	7764.02	0.00110327	0.036848	0.029941	0.976114	0.994067
BCAR1	2441.33	-0.0230881	0.0502693	-0.459289	0.646026	0.886882
BCAR3	12964.7	0.0385168	0.0338143	1.13907	0.254674	0.596199
BCAS1	10.927	0.490863	0.586199	0.837365	0.402387	NA
BCAS2	2047.79	0.00532452	0.0529703	0.100519	0.919932	0.982322
BCAS3	199.512	0.00593424	0.146916	0.0403921	0.967781	0.992156
BCAS4	170.566	0.266294	0.156523	1.7013	0.0888858	0.322176
BCAT1	3041.27	-0.0766774	0.0492502	-1.5569	0.119495	0.388267
BCAT2	1028.76	0.0446887	0.0673614	0.663417	0.507064	0.814075
BCCIP	4419.56	0.0763998	0.0408828	1.86875	0.0616571	0.255895
BCDIN3D	159.538	-0.211513	0.162557	-1.30116	0.193203	0.517584
BCHE	127.865	-0.122543	0.179345	-0.683279	0.494431	0.80528
BCKDHA	778.854	0.140989	0.0751139	1.877	0.0605175	0.253197
BCKDHB	336.052	-0.0216611	0.113076	-0.191562	0.848085	0.962986
BCKDK	1315.77	-0.0567413	0.0596973	-0.950484	0.341866	0.692243
BCL10	552.402	0.30235	0.0872357	3.46589	0.000528471	0.00550558
BCL11A	352.017	-0.339072	0.109239	-3.10396	0.00190949	0.016725
BCL11B	743.053	-0.532782	0.078151	-6.81733	9.27448e-12	3.06554e-10
BCL2	97.6319	-0.125872	0.201082	-0.625975	0.531331	0.828615
BCL2A1	8.93589	0.397356	0.656003	0.605723	0.544698	NA
BCL2L1	3649.34	0.0157716	0.040245	0.39189	0.695139	0.9089
BCL2L10	35.1348	-0.395585	0.328608	-1.20382	0.228658	0.56736
BCL2L11	567.66	0.496052	0.111675	4.44193	8.91564e-06	0.000137323
BCL2L12	895.036	0.00565825	0.0779839	0.0725567	0.942159	0.98539
BCL2L13	2662.1	0.0520224	0.0484836	1.07299	0.283276	0.626861
BCL2L14	6.94799	0.814215	0.737141	1.10456	0.269351	NA
BCL2L15	27.8116	-0.188964	0.391874	-0.482207	0.629659	0.879369
BCL2L2	2053	-0.144722	0.0493331	-2.93357	0.00335087	0.0268089
BCL2L2-PABPN1	805.24	-0.094328	0.0827828	-1.13946	0.254509	0.596107
BCL3	547.299	0.401982	0.0909613	4.41926	9.90404e-06	0.000151516
BCL6	400.201	0.112318	0.113039	0.993622	0.320407	0.669512
BCL7A	588.431	-0.197065	0.08904	-2.21322	0.0268826	0.141113
BCL7B	1174.55	0.0202738	0.0619999	0.326997	0.74367	0.92735
BCL7C	1069.13	0.0424244	0.0724067	0.585917	0.557931	0.842466
BCL9	364.378	-0.011191	0.113598	-0.0985143	0.921524	0.982363
BCL9L	7627.8	-0.157984	0.0438576	-3.60221	0.000315518	0.00350545
BCLAF1	7241.06	0.0105585	0.0378787	0.278745	0.78044	0.940947
BCLAF3	238.305	0.187179	0.127859	1.46395	0.143207	0.433578
BCO2	29.1567	0.092306	0.36374	0.253769	0.799674	0.947542
BCOR	2344.64	-0.131787	0.0488556	-2.69748	0.00698673	0.0495121
BCORL1	277.508	-0.195885	0.131381	-1.49097	0.13597	0.420249
BCR	5511.39	-0.0588894	0.0406654	-1.44814	0.147577	0.441885
BCS1L	1252.68	-0.0886715	0.0616712	-1.43781	0.150488	0.448622
BDH1	328.793	0.0837328	0.115379	0.72572	0.46801	0.789019
BDH2	279.103	0.129885	0.12096	1.07378	0.28292	0.626483
BDKRB1	92.7272	-0.340272	0.201261	-1.69071	0.090893	0.326674
BDKRB2	1736.46	-0.398496	0.0534588	-7.45426	9.03706e-14	3.62149e-12
BDNF	133.897	0.309748	0.174916	1.77084	0.0765872	0.293081
BDP1	65.812	-0.279497	0.754593	-0.370394	0.711089	0.915393
BEAN1	17.5503	-0.210629	0.469126	-0.44898	0.653446	0.890424
BECN1	1676.98	0.0540055	0.0545522	0.989979	0.322184	0.671815
BEGAIN	215.651	-0.278511	0.136047	-2.04716	0.0406422	0.191071
BEND3	639.861	-0.191674	0.0916326	-2.09176	0.0364598	0.177465
BEND6	274.74	-0.105095	0.122756	-0.856125	0.391928	0.73337
BEND7	99.5445	0.381845	0.199838	1.91077	0.056034	0.240588
BEST1	81.9692	0.00119002	0.227836	0.00522314	0.995833	0.998331
BEST2	18.9091	-0.233524	0.469109	-0.497804	0.618622	0.873594
BEST3	9.14039	0.0249316	0.635129	0.0392543	0.968688	NA
BEST4	6.89985	1.12495	0.759916	1.48036	0.138776	NA
BET1	668.366	0.0292479	0.0798281	0.366385	0.714078	0.916635
BET1L	1785.91	-0.0576907	0.0508867	-1.13371	0.256916	0.598972
BEX2	33.8386	0.166559	0.334451	0.498007	0.618479	0.873594
BEX3	1684.96	0.0444932	0.0627573	0.708974	0.478341	0.793495
BEX4	14.4607	-0.976072	0.532475	-1.83308	0.0667901	0.269722
BEX5	52.8376	0.336475	0.274894	1.22402	0.220945	0.555737
BFAR	1740.59	-0.151951	0.0574205	-2.64628	0.00813831	0.0560928
BFSP1	217.178	-0.242703	0.13594	-1.78537	0.0742005	0.287675
BGN	118.583	-0.167307	0.183722	-0.910651	0.362479	0.71078
BHLHA15	9.49753	0.0281278	0.650834	0.043218	0.965528	NA
BHLHB9	150.184	0.34842	0.164217	2.12171	0.033862	0.168442
BHLHE40	1552.15	0.0171714	0.0594218	0.288974	0.772601	0.937985
BHMT2	7.25828	0.0668787	0.734902	0.0910036	0.92749	NA
BICC1	32.4529	0.3156	0.337804	0.93427	0.350164	0.700587
BICD1	465.128	-0.0237081	0.0953354	-0.248681	0.803608	0.948029
BICD2	7379.87	-0.159197	0.0378314	-4.20806	2.57573e-05	0.000373439
BICDL1	342.521	0.437967	0.109853	3.98685	6.69565e-05	0.000890353
BICDL2	90.5653	0.169439	0.21467	0.7893	0.429937	0.762942
BICRA	632.231	-0.0761272	0.0809995	-0.939848	0.347295	0.698447
BICRAL	397.528	0.10741	0.107586	0.998365	0.318102	0.667402
BID	1077.1	0.215418	0.0652044	3.30374	0.000954038	0.00919448
BIK	102.636	0.698397	0.197121	3.54299	0.000395614	0.00427308
BIN1	1367.67	-0.205768	0.0586399	-3.50901	0.000449775	0.00477732
BIN3	537.879	-0.0461055	0.0878883	-0.524592	0.599867	0.863596
BIRC2	1956.05	-0.0893237	0.0509263	-1.75398	0.0794342	0.300756
BIRC3	633.551	0.217571	0.0843599	2.57908	0.00990625	0.0656223
BIRC5	4482.04	0.0198233	0.0435662	0.455015	0.649098	0.887999
BIRC6	2339.09	-0.0359755	0.0619604	-0.580621	0.561496	0.845293
BIRC7	22.5503	-0.080422	0.460849	-0.174508	0.861466	0.965117
BIVM	615.198	-0.0974887	0.0830252	-1.17421	0.240312	0.581726
BLACAT1	81.2965	-0.343011	0.221576	-1.54805	0.121609	0.392321
BLCAP	6590.3	0.00444198	0.0339037	0.131018	0.895761	0.974059
BLK	5.58027	0.449184	0.868265	0.517335	0.604922	NA
BLM	999.904	0.0117396	0.0690984	0.169897	0.865091	0.966127
BLMH	3440.17	0.010144	0.0462385	0.219384	0.826351	0.955756
BLNK	114.704	0.475141	0.199933	2.3765	0.0174778	0.102211
BLOC1S1	819.739	0.00361988	0.0783126	0.0462235	0.963132	0.990968
BLOC1S2	1353.65	0.0311342	0.0581947	0.535001	0.592649	0.860286
BLOC1S3	422.652	-0.140338	0.0983035	-1.4276	0.153408	0.454239
BLOC1S4	167.808	-0.00622516	0.165161	-0.0376914	0.969934	0.992513
BLOC1S5	575.655	0.123102	0.0908125	1.35556	0.175238	0.490343
BLOC1S5-TXNDC5	145.39	0.144202	0.396367	0.36381	0.716	0.917369
BLOC1S6	4333.41	0.00613082	0.0420236	0.14589	0.884008	0.970901
BLVRA	677.013	0.183173	0.086066	2.12829	0.0333134	0.166293
BLVRB	1808.95	0.0706485	0.0556677	1.26911	0.204401	0.533183
BLZF1	1101.34	-0.130807	0.0681092	-1.92054	0.0547893	0.237192
BMERB1	454.036	0.111669	0.103983	1.07392	0.282859	0.62645
BMF	868.641	-0.100653	0.0856409	-1.17529	0.239879	0.581429
BMI1	2857.25	0.0130537	0.0482622	0.270476	0.786794	0.94311
BMP1	4735.78	0.00362701	0.03812	0.0951472	0.924198	0.982511
BMP2	546.423	0.0517501	0.087087	0.594234	0.552355	0.839783
BMP2K	756.525	-0.0365908	0.079442	-0.460597	0.645088	0.886348
BMP4	707.757	-0.536348	0.0782966	-6.85022	7.37384e-12	2.47342e-10
BMP5	6.52375	-0.963683	0.799557	-1.20527	0.228099	NA
BMP6	53.7999	-0.131711	0.271655	-0.484846	0.627786	0.878743
BMP7	1157.3	-0.00356373	0.0630814	-0.0564941	0.954948	0.988914
BMP8A	29.0259	-0.129299	0.38002	-0.340242	0.733674	0.923427
BMP8B	316.597	-0.0625144	0.111065	-0.562863	0.573528	0.850861
BMPER	13.5212	-0.412299	0.531892	-0.775156	0.438247	0.768999
BMPR1A	535.291	0.0650365	0.100805	0.645174	0.518814	0.820617
BMPR1B	226.877	-0.371508	0.134225	-2.7678	0.0056436	0.0417356
BMPR2	2401.58	0.055095	0.0521981	1.0555	0.291198	0.637538
BMS1	6742.9	-0.0114878	0.0374766	-0.306534	0.759198	0.932608
BMT2	262.449	-0.0460615	0.122104	-0.377232	0.706001	0.913026
BMX	6.46454	0.0433029	0.838102	0.0516679	0.958793	NA
BNC1	4077.33	-0.15714	0.0434437	-3.61711	0.000297914	0.003342
BNIP1	261.764	0.0422824	0.131676	0.321108	0.748128	0.929041
BNIP2	3194.73	0.10409	0.0461602	2.25498	0.0241348	0.130705
BNIP3	831.463	-0.0935393	0.071175	-1.31422	0.188773	0.510558
BNIP3L	993.505	-0.0404716	0.0672382	-0.601913	0.547232	0.837084
BNIPL	19.0016	0.5589	0.462296	1.20897	0.226676	0.565058
BOC	34.4382	-0.183724	0.331849	-0.553638	0.579827	0.853777
BOD1	2392.34	-0.0459839	0.0473504	-0.971141	0.331478	0.680999
BOD1L1	1597.14	0.0681387	0.0633073	1.07632	0.281786	0.6255
BOK	1791.97	-0.0179888	0.0513842	-0.350084	0.726276	0.921152
BOLA1	117.833	-0.172787	0.177609	-0.97285	0.330628	0.680009
BOLA2	526.765	-0.17773	0.110949	-1.60191	0.109176	0.368943
BOLA2-SMG1P6	1056.05	0.157517	0.0666316	2.364	0.0180787	0.105182
BOLA2B	232.022	0.446377	0.149802	2.97977	0.00288464	0.0236071
BOLA3	584.806	0.109357	0.0852465	1.28283	0.199552	0.526726
BOP1	5470.17	-0.030807	0.0418341	-0.736408	0.461483	0.782286
BORA	752.368	-0.138547	0.0797903	-1.73639	0.082495	0.308137
BORCS5	70.3461	0.0877241	0.235679	0.372219	0.70973	0.914597
BORCS6	368.967	0.0379183	0.106009	0.357688	0.720576	0.919301
BORCS7	263.526	0.103714	0.125326	0.827552	0.407924	0.746629
BORCS7-ASMT	2.66784	4.84015	3.9233	1.23369	0.217317	NA
BORCS8	191.214	0.0564749	0.145297	0.388687	0.697508	0.909833
BORCS8-MEF2B	229.998	-0.0102303	0.140532	-0.0727969	0.941968	0.98539
BPGM	342.383	-0.246178	0.109633	-2.24548	0.0247372	0.132884
BPHL	382.219	-0.0730823	0.112684	-0.648563	0.516621	0.819763
BPNT1	517.395	0.0930373	0.0948312	0.981083	0.326552	0.676251
BPNT2	3592.29	0.0365757	0.041119	0.889509	0.373729	0.719994
BPTF	2671.15	0.0235613	0.0611388	0.385373	0.699961	0.910838
BRAF	526.897	-0.00262717	0.0972817	-0.0270058	0.978455	0.994462
BRAP	1018.72	0.0929827	0.0658871	1.41124	0.158173	0.462303
BRAT1	1629.93	0.05151	0.0582392	0.884455	0.376451	0.722022
BRCA1	1699.45	0.0932381	0.0602205	1.54828	0.121556	0.392321
BRCA2	1086.18	-0.26879	0.282297	-0.952153	0.341019	0.691042
BRCC3	1161.88	0.0679475	0.0623357	1.09002	0.275702	0.619794
BRD1	1137.44	-0.0778238	0.0625178	-1.24483	0.213196	0.54482
BRD2	6838.53	-0.107623	0.0403135	-2.66966	0.0075929	0.0529787
BRD3	4388.87	0.0766024	0.0410072	1.86802	0.0617591	0.255895
BRD3OS	770.134	0.0949786	0.0738469	1.28616	0.198389	0.524979
BRD4	4798	-0.0702674	0.0404092	-1.7389	0.0820527	0.306991
BRD7	2410.47	0.0424125	0.0475922	0.891165	0.372841	0.719191
BRD8	1477.37	0.0541758	0.0557946	0.970987	0.331555	0.680999
BRD9	2275.55	-0.139074	0.047646	-2.9189	0.00351267	0.0278835
BRDT	5.8927	0.0915477	0.805799	0.113611	0.909546	NA
BRF1	1877.5	-0.00978891	0.0510421	-0.191781	0.847914	0.962986
BRF2	448.448	0.0835796	0.0974627	0.857555	0.391138	0.732729
BRI3	1694.85	-0.000442729	0.064766	-0.00683582	0.994546	0.998072
BRI3BP	3504.95	0.0386402	0.0455004	0.849228	0.395754	0.736489
BRICD5	55.057	-0.249883	0.297096	-0.841085	0.4003	0.740477
BRIP1	1310.57	0.118118	0.0676747	1.74538	0.0809182	0.304339
BRIX1	3460.16	-0.00961754	0.0431469	-0.222902	0.823612	0.954789
BRK1	1800.18	0.0722384	0.0527406	1.36969	0.170783	0.482849
BRME1	30.9071	-0.0382897	0.3681	-0.10402	0.917154	0.981537
BRMS1	3166.07	-0.0380918	0.0470246	-0.81004	0.417917	0.756483
BRMS1L	1015.55	-0.0081973	0.0647678	-0.126564	0.899285	0.974423
BROX	1934.47	0.0905601	0.0511201	1.77152	0.0764749	0.292873
BRPF1	771.793	-0.0596774	0.0765397	-0.779692	0.435572	0.766427
BRPF3	1391.94	-0.129339	0.0615356	-2.10185	0.0355662	0.174303
BRSK1	1.46821	-1.09402	1.7004	-0.643389	0.519972	NA
BRSK2	22.6765	-0.10912	0.402398	-0.271175	0.786256	0.94311
BRWD1	950.444	0.0409945	0.081199	0.504865	0.613654	0.871019
BRWD3	1036.48	0.00814683	0.0793714	0.102642	0.918247	0.981904
BSCL2	159.312	-0.119078	0.15909	-0.748492	0.454164	0.77774
BSDC1	1616.15	-0.0114511	0.0548792	-0.20866	0.834713	0.958484
BSG	15280.9	0.109494	0.0309411	3.5388	0.000401955	0.00433378
BSN	28.6767	-0.0437851	0.375042	-0.116747	0.90706	0.97633
BSPRY	12.7258	0.113213	0.577547	0.196025	0.844591	0.961274
BST1	7.17027	-0.538618	0.745079	-0.722901	0.469741	NA
BST2	3312.77	0.0072915	0.0488019	0.14941	0.88123	0.970268
BTAF1	2076.4	-0.209492	0.0496047	-4.22324	2.40818e-05	0.000349894
BTBD1	1958.1	0.0862137	0.0525857	1.63949	0.101111	0.350367
BTBD10	1650.79	0.0451179	0.0553163	0.815634	0.41471	0.75335
BTBD16	4.04283	2.81289	1.21541	2.31436	0.020648	NA
BTBD19	66.576	-0.174442	0.254786	-0.684662	0.493557	0.805142
BTBD2	2828.33	0.0686384	0.0446611	1.53687	0.124325	0.398204
BTBD3	1793.85	0.0608162	0.0539196	1.12791	0.259359	0.601262
BTBD6	2626.76	0.0117371	0.0486463	0.241274	0.809342	0.949803
BTBD7	751.591	0.43711	0.572596	0.763383	0.445235	0.77289
BTBD8	81.7641	-0.172451	0.222621	-0.774641	0.438552	0.769235
BTBD9	421.655	0.114313	0.098822	1.15675	0.247373	0.5897
BTC	15.8273	0.8106	0.497844	1.62822	0.103478	0.355797
BTD	260.47	-0.0439886	0.122651	-0.358649	0.719858	0.919301
BTF3	10828.8	0.0592845	0.035927	1.65014	0.0989146	0.345172
BTF3L4	992.397	0.0714685	0.0682342	1.0474	0.294916	0.642056
BTG1	1535.69	0.110148	0.0555461	1.983	0.0473679	0.213643
BTG2	763.486	-0.178918	0.0778144	-2.29929	0.0214885	0.119444
BTG3	373.419	-0.110882	0.111083	-0.998194	0.318185	0.667402
BTK	6.32236	-0.320027	0.794587	-0.402759	0.687125	NA
BTN2A1	361.064	-0.113208	0.105155	-1.07657	0.281671	0.6255
BTN2A2	279.766	0.112308	0.122458	0.91711	0.359085	0.708392
BTN3A1	432.403	0.199875	0.0960405	2.08115	0.0374204	0.180669
BTN3A2	1053.55	0.294081	0.0688803	4.26944	1.9596e-05	0.00028842
BTN3A3	370.408	0.305811	0.113888	2.68519	0.00724882	0.0508653
BTNL9	33.0632	-0.383598	0.350298	-1.09506	0.273489	0.616731
BTRC	923.464	0.0246497	0.0726334	0.339371	0.73433	0.923753
BUB1	2295.17	-0.0174515	0.0468965	-0.372127	0.709798	0.914598
BUB1B	3968.24	-0.0276111	0.0411884	-0.67036	0.502628	0.811293
BUB3	6681.8	0.000717519	0.0349013	0.0205585	0.983598	0.995867
BUD13	1194.23	0.0471458	0.0626738	0.752241	0.451906	0.776911
BUD23	2506.17	0.0240504	0.0459694	0.523183	0.600847	0.864196
BUD31	5913.9	0.0570866	0.0463444	1.23179	0.218027	0.552354
BVES	195.465	-0.160609	0.143275	-1.12098	0.262295	0.604191
BYSL	2009.61	-0.0108791	0.0525187	-0.207146	0.835896	0.958506
BZW1	12257.3	0.270908	0.0334228	8.10549	5.25314e-16	2.49524e-14
BZW2	4658.61	0.00452661	0.0396634	0.114126	0.909138	0.977294
C10orf105	10.4165	-0.186642	0.754179	-0.247477	0.804539	NA
C10orf143	35.9062	0.103412	0.328584	0.314721	0.752974	0.9311
C10orf53	17.7585	-0.294624	0.490677	-0.600444	0.548211	0.83718
C10orf67	34.1517	0.240394	0.337496	0.712287	0.476287	0.792548
C10orf82	8.65225	-0.368201	0.656014	-0.56127	0.574613	NA
C10orf88	236.046	-0.118618	0.130809	-0.906801	0.364512	0.712376
C10orf95	48.8142	0.00562014	0.290001	0.0193798	0.984538	0.995867
C11orf1	341.052	0.153896	0.108251	1.42165	0.155127	0.456839
C11orf24	1926.6	-0.117386	0.0521858	-2.2494	0.0244873	0.13206
C11orf42	5.91523	0.107024	0.786032	0.136158	0.891697	NA
C11orf52	28.5937	0.193333	0.396815	0.487212	0.626108	0.877945
C11orf54	195.183	0.0638857	0.141737	0.450733	0.652182	0.890104
C11orf58	6057.13	0.0552474	0.0357344	1.54606	0.12209	0.393316
C11orf65	9.83332	0.631904	0.633795	0.997016	0.318757	NA
C11orf68	1466.55	-0.0297928	0.0628226	-0.474237	0.635331	0.882646
C11orf71	47.9765	0.174493	0.295556	0.590391	0.554929	0.840674
C11orf80	395.678	0.0901598	0.102681	0.878055	0.379914	0.725127
C11orf86	40.1281	0.108233	0.317365	0.341037	0.733076	0.923427
C11orf91	3.83115	-1.89819	1.0621	-1.78721	0.0739041	NA
C11orf96	18.0468	-0.0981523	0.470324	-0.208691	0.83469	0.958484
C11orf98	2136.28	0.0262934	0.05567	0.472308	0.636707	0.88325
C12orf29	991.069	0.0961958	0.0659885	1.45777	0.144905	0.437152
C12orf4	724.084	-0.0228058	0.0750055	-0.304055	0.761086	0.933063
C12orf40	7.84893	0.382152	0.725036	0.52708	0.598138	NA
C12orf43	1068.61	0.0395315	0.0645775	0.612157	0.540434	0.833676
C12orf50	63.4333	0.10013	0.257306	0.389145	0.697169	0.909828
C12orf54	93.7883	-0.0259337	0.209681	-0.123682	0.901567	0.974601
C12orf56	29.34	-0.0962766	0.368337	-0.261382	0.793798	0.945238
C12orf57	981.968	0.0368891	0.0666261	0.553673	0.579802	0.853777
C12orf60	62.928	0.227663	0.259444	0.877504	0.380213	0.725245
C12orf73	194.064	-0.237404	0.142496	-1.66604	0.0957059	0.337355
C12orf75	1953.53	-0.109367	0.0577867	-1.8926	0.0584105	0.24704
C12orf76	212.812	-0.0248009	0.136971	-0.181067	0.856315	0.964558
C13orf42	419.147	-0.243212	0.106401	-2.28582	0.022265	0.122706
C13orf46	18.0129	-0.497835	0.457138	-1.08903	0.276142	0.620001
C14orf119	2417.89	0.041192	0.0492781	0.835908	0.403207	0.743277
C14orf132	174.658	-0.210131	0.146655	-1.43283	0.151907	0.451072
C14orf28	60.7336	0.172195	0.252637	0.681591	0.495498	0.806052
C14orf93	419.835	-0.0485388	0.0998826	-0.485959	0.626996	0.878118
C15orf39	2424.45	0.306275	0.0465041	6.58598	4.5191e-11	1.42441e-09
C15orf40	2584.24	0.0301196	0.0512463	0.587742	0.556705	0.841567
C15orf61	139.841	0.0273611	0.171831	0.159233	0.873485	0.968677
C15orf62	40.1469	-0.343744	0.309727	-1.10983	0.267072	0.610215
C16orf46	9.05949	-0.567502	0.6474	-0.876587	0.380711	NA
C16orf54	48.0088	0.660062	0.290233	2.27424	0.0229513	0.125723
C16orf72	3684.21	-0.0431095	0.0409916	-1.05167	0.292952	0.639729
C16orf74	890.008	0.105205	0.0694062	1.51579	0.129574	0.407971
C16orf87	623.7	0.309185	0.0815513	3.7913	0.000149863	0.00183579
C16orf89	4.02454	0.757506	1.01338	0.747505	0.454759	NA
C16orf91	414.122	0.027019	0.0980758	0.275491	0.782939	0.942093
C16orf95	35.7165	0.232838	0.336971	0.690973	0.489582	0.802096
C17orf100	40.4383	0.0317438	0.330765	0.0959709	0.923544	0.982511
C17orf107	36.3471	-0.340202	0.346893	-0.980712	0.326735	0.676258
C17orf113	16.5457	-1.1098	0.49093	-2.26061	0.0237833	0.12929
C17orf114	1.28657	-0.101687	1.80614	-0.0563008	0.955102	NA
C17orf49	860.299	0.0346511	0.0697646	0.496687	0.61941	0.874071
C17orf58	165.233	0.0371318	0.151515	0.245071	0.806402	0.948982
C17orf67	88.4565	0.181979	0.208766	0.871693	0.383376	0.728109
C17orf75	551.34	-0.00482757	0.0857199	-0.056318	0.955089	0.988914
C17orf80	511.874	-0.117037	0.0890198	-1.31472	0.188602	0.510507
C17orf97	35.312	0.144493	0.330947	0.436604	0.662399	0.894858
C17orf99	16.5358	0.0202022	0.472296	0.0427744	0.965881	0.991924
C18orf21	480.008	0.0419455	0.0927428	0.452278	0.651069	0.889101
C18orf25	660.407	0.100984	0.0806573	1.25201	0.210566	0.541052
C18orf32	87.9641	-0.0448091	0.238427	-0.187937	0.850926	0.96337
C18orf54	238.341	-0.0213828	0.136734	-0.156382	0.875732	0.969255
C19orf12	397.904	-0.0420404	0.103579	-0.405879	0.684832	0.904143
C19orf25	527.294	-0.0665429	0.0913201	-0.728677	0.466199	0.787628
C19orf33	2788.69	0.0940981	0.0516326	1.82246	0.0683856	0.274208
C19orf38	3.74114	-0.450831	1.03296	-0.436444	0.662514	NA
C19orf44	115.923	-0.0646873	0.18493	-0.349794	0.726493	0.921342
C19orf47	527.287	-0.0410416	0.0889399	-0.461453	0.644473	0.886151
C19orf53	1532.91	0.0824966	0.0551755	1.49517	0.134871	0.418021
C19orf54	535.277	0.00286222	0.0886193	0.032298	0.974234	0.993691
C19orf73	6.31432	-0.428255	0.853517	-0.501754	0.615841	NA
C19orf81	4.46443	0.308836	0.935509	0.330126	0.741305	NA
C1D	520.409	0.0514287	0.0941817	0.546058	0.585026	0.856367
C1GALT1	1105.87	0.308802	0.0636694	4.85008	1.23412e-06	2.22198e-05
C1GALT1C1	312.455	0.331227	0.11358	2.91623	0.00354286	0.028064
C1GALT1C1L	23.8963	-0.205966	0.406633	-0.506516	0.612494	0.870734
C1orf109	1065.74	-0.0442394	0.0638051	-0.693353	0.488088	0.800812
C1orf112	791.621	0.124095	0.0728709	1.70295	0.0885773	0.321486
C1orf115	68.2836	0.050795	0.234263	0.216829	0.828342	0.956748
C1orf116	5049.64	-0.0588742	0.0417537	-1.41003	0.15853	0.462837
C1orf122	1722.84	0.0973983	0.0530678	1.83536	0.0664528	0.268974
C1orf131	707.409	0.0210381	0.0761799	0.276163	0.782423	0.941889
C1orf159	474.075	0.0296689	0.0940417	0.315486	0.752392	0.930882
C1orf167	6.26022	0.887041	0.787181	1.12686	0.259803	NA
C1orf174	908.313	0.031249	0.0720397	0.433775	0.664452	0.896028
C1orf198	1333.04	-0.133646	0.0627717	-2.12908	0.0332478	0.166056
C1orf21	178.618	-0.141533	0.151666	-0.933184	0.350725	0.701088
C1orf210	78.8787	-0.0870601	0.231921	-0.375386	0.707373	0.913589
C1orf216	546.513	-0.0540031	0.0876995	-0.615775	0.538043	0.831738
C1orf226	677.526	0.216008	0.0781404	2.76436	0.00570349	0.042064
C1orf35	987.743	-0.0059606	0.0726977	-0.0819916	0.934653	0.984208
C1orf43	5545.26	-0.0065305	0.0404905	-0.161285	0.871869	0.968308
C1orf50	277.509	-0.104892	0.121837	-0.860916	0.389284	0.731418
C1orf52	400.907	0.0376999	0.107444	0.35088	0.725678	0.921039
C1orf53	22.9406	-0.276459	0.414044	-0.667703	0.504323	0.811757
C1orf54	23.1942	-0.471924	0.447471	-1.05465	0.291587	0.638081
C1orf56	127.869	-0.0308046	0.176414	-0.174616	0.861382	0.965117
C1orf74	191.486	0.0255781	0.151023	0.169365	0.865509	0.96615
C1QBP	7378.81	0.107092	0.0371034	2.8863	0.003898	0.0302423
C1QL1	360.783	0.0260334	0.111267	0.233972	0.815006	0.95205
C1QL3	20.442	0.287761	0.43881	0.655775	0.511969	0.817551
C1QL4	30.2375	-0.528822	0.369054	-1.43291	0.151883	0.451072
C1QTNF1	359.016	0.225843	0.116233	1.94302	0.0520143	0.227955
C1QTNF12	24.5347	-0.406728	0.425956	-0.954859	0.339649	0.689764
C1QTNF2	15.6172	0.0193246	0.511234	0.0377999	0.969847	0.992513
C1QTNF3-AMACR	8.76235	2.46838	0.876263	2.81694	0.0048484	NA
C1QTNF6	2659.06	0.0906564	0.0438479	2.06752	0.038685	0.185048
C1QTNF9B	52.6678	0.413876	0.268061	1.54396	0.122598	0.394387
C1R	419.83	0.218887	0.0996019	2.19762	0.027976	0.145615
C1RL	276.394	0.150461	0.119468	1.25942	0.207878	0.537662
C1S	452.733	0.086131	0.0992666	0.867673	0.385573	0.728818
C2	44.8221	-0.100314	0.288679	-0.347493	0.728221	0.921812
C20orf144	7.7334	0.123594	0.70184	0.1761	0.860216	NA
C20orf204	15.6991	0.262587	0.504995	0.51998	0.603078	0.865864
C20orf27	2980.76	-0.0333488	0.0490889	-0.679356	0.496913	0.807671
C20orf96	73.1157	0.190774	0.232338	0.821106	0.411586	0.750076
C21orf58	185.46	-0.2475	0.146232	-1.69252	0.0905464	0.325933
C21orf62	6.26865	0.421752	0.764523	0.551654	0.581186	NA
C21orf91	474.884	-0.267903	0.105824	-2.53159	0.0113545	0.0729666
C22orf23	689.288	-0.103115	0.0769644	-1.33978	0.180318	0.498658
C22orf39	346.714	0.0745198	0.113264	0.657931	0.510582	0.816607
C2CD2L	240.168	-0.195795	0.133765	-1.46372	0.14327	0.433672
C2CD3	1196.41	0.00797001	0.0619291	0.128696	0.897598	0.974121
C2CD4A	7.38366	-0.513021	0.7243	-0.7083	0.478759	NA
C2CD4C	33.4668	-0.424375	0.355007	-1.1954	0.23193	0.572035
C2CD4D	13.3342	0.105045	0.552149	0.190247	0.849116	0.963196
C2CD5	1098.75	0.0371534	0.065769	0.564908	0.572136	0.850473
C2CD6	2.24941	0.362551	1.37915	0.262879	0.792644	NA
C2orf15	32.7701	0.511151	0.360597	1.41751	0.156333	0.458206
C2orf16	46.393	0.0382032	0.288859	0.132256	0.894782	0.973774
C2orf42	165.901	-0.119561	0.151479	-0.789292	0.429941	0.762942
C2orf49	545.49	0.0303465	0.0879001	0.345239	0.729915	0.922924
C2orf50	18.355	-0.0199211	0.472123	-0.0421947	0.966343	0.992123
C2orf68	578.91	0.0732243	0.0881431	0.830744	0.406118	0.7459
C2orf69	449.33	0.0072766	0.0940573	0.0773635	0.938334	0.984573
C2orf74	13.8816	0.0382143	0.538007	0.0710293	0.943374	0.985978
C2orf76	60.3545	-0.0194424	0.260914	-0.0745164	0.940599	0.985034
C2orf81	11.0514	0.406031	0.611395	0.664105	0.506623	NA
C2orf88	11.8157	0.195407	0.613083	0.318728	0.749933	NA
C2orf92	15.5707	-0.114002	0.510423	-0.223349	0.823264	0.954789
C3	304.501	0.137058	0.115341	1.18828	0.234724	0.575375
C3AR1	0.832506	-1.93712	2.29439	-0.844285	0.39851	NA
C3orf18	16.1809	-0.120163	0.493006	-0.243734	0.807437	0.949035
C3orf33	66.6905	-0.361951	0.240541	-1.50474	0.132391	0.413216
C3orf38	413.522	-0.0050677	0.0994074	-0.0509791	0.959342	0.990241
C3orf52	605.143	-0.158094	0.092322	-1.71242	0.0868197	0.318167
C3orf62	132.35	-0.155711	0.168827	-0.922308	0.356368	0.705995
C3orf70	19.0113	0.134607	0.4552	0.295709	0.767453	0.935935
C3orf80	3.39252	-0.263868	1.07264	-0.245999	0.805683	NA
C4A	8.41034	1.31138	0.936984	1.39957	0.161642	NA
C4B	9.78825	-0.67725	0.731303	-0.926087	0.354401	NA
C4BPB	37.9615	0.191549	0.314846	0.608389	0.542929	0.834591
C4orf19	3.32885	0.233991	1.13557	0.206057	0.836747	NA
C4orf3	816.268	0.101766	0.0769635	1.32226	0.186083	0.507421
C4orf33	179.706	0.0771431	0.157714	0.489132	0.624748	0.877321
C4orf36	6.91122	-0.0703052	0.747453	-0.0940598	0.925062	NA
C4orf46	565.796	-0.0233533	0.0870856	-0.268165	0.788572	0.943302
C4orf54	16.8759	0.00744308	0.476589	0.0156174	0.98754	0.996341
C5	316.681	0.0803456	0.111023	0.723686	0.469258	0.789659
C5AR1	29.4564	-0.215875	0.361458	-0.597235	0.55035	0.838559
C5AR2	74.728	-0.462475	0.238259	-1.94106	0.0522508	0.228773
C5orf15	2095.81	0.0615863	0.0525602	1.17173	0.241306	0.582388
C5orf22	932.915	-0.0179725	0.0687872	-0.261277	0.793879	0.945238
C5orf24	1393.91	0.0168642	0.0588113	0.286751	0.774303	0.938525
C5orf34	110.312	-0.210512	0.187238	-1.1243	0.260885	0.603185
C5orf46	2.49387	1.01597	1.38014	0.736135	0.461649	NA
C5orf63	78.1008	0.0154025	0.228109	0.0675226	0.946166	0.98677
C6orf120	1119.6	0.0739192	0.0647593	1.14145	0.253685	0.595835
C6orf132	2591.73	0.151819	0.052546	2.88925	0.00386159	0.0300588
C6orf136	51.9487	-0.0430484	0.341617	-0.126013	0.899721	0.974485
C6orf141	206.989	-0.466257	0.142355	-3.2753	0.00105551	0.0100292
C6orf163	12.6889	0.20298	0.564638	0.359487	0.719231	0.918822
C6orf226	40.3639	-0.0701308	0.303175	-0.231321	0.817065	0.9521
C6orf47	12.0359	1.33081	3.42165	0.388937	0.697323	0.909828
C6orf52	4.3576	0.195496	0.936473	0.208758	0.834637	NA
C6orf58	11.2116	1.12108	0.679289	1.65037	0.0988666	NA
C6orf62	178.927	1.61034	0.924256	1.74231	0.0814549	0.305259
C6orf89	2686.66	0.0921472	0.0480503	1.91772	0.0551462	0.23851
C7	1.81632	2.16188	1.64816	1.31169	0.189625	NA
C7orf25	112.798	0.0757917	0.196234	0.386231	0.699326	0.910692
C7orf31	102.996	0.328504	0.199521	1.64647	0.0996677	0.347176
C7orf50	3612.62	-0.0181561	0.051585	-0.351964	0.724865	0.920858
C7orf57	37.1221	0.109315	0.323481	0.337933	0.735414	0.924337
C8G	14.4153	0.0330471	0.550887	0.0599889	0.952164	0.988322
C8orf33	1262.15	0.0147807	0.0616609	0.23971	0.810555	0.950499
C8orf34	6.70733	0.727214	0.76257	0.953635	0.340268	NA
C8orf44-SGK3	52.8667	-0.310029	0.320985	-0.965866	0.334111	0.684082
C8orf48	43.3586	0.0143335	0.2981	0.0480828	0.96165	0.990968
C8orf58	178.773	-0.34291	0.147488	-2.325	0.0200718	0.113899
C8orf76	594.695	0.201959	0.0850196	2.37544	0.017528	0.10246
C8orf82	271.361	0.0565956	0.122696	0.461267	0.644607	0.886155
C8orf88	3.99461	-1.04545	0.984119	-1.06232	0.288089	NA
C9orf131	4.16996	-0.0647211	1.01078	-0.0640309	0.948946	NA
C9orf152	7.73894	-0.915762	0.710489	-1.28892	0.197427	NA
C9orf153	28.2924	0.0874513	0.378407	0.231104	0.817234	0.9521
C9orf40	981.985	0.0538977	0.0716057	0.752701	0.45163	0.776858
C9orf43	52.0498	0.0160337	0.267046	0.0600409	0.952123	0.988322
C9orf50	6.19526	-0.58622	0.773267	-0.758107	0.448387	NA
C9orf64	539.789	0.085568	0.0891908	0.959381	0.337367	0.687125
C9orf72	177.928	-0.249209	0.147407	-1.69062	0.0909093	0.326674
C9orf78	5890.2	0.0696431	0.035711	1.95019	0.0511536	0.225477
C9orf85	626.571	0.178898	0.0835494	2.14122	0.0322563	0.161877
CA11	57.8033	0.122495	0.261073	0.469196	0.638929	0.884439
CA12	3920.54	-0.162296	0.0412186	-3.93743	8.2358e-05	0.00106861
CA13	31.3397	0.10897	0.368986	0.295322	0.767748	0.935935
CA14	33.0991	-0.0774753	0.33349	-0.232317	0.816292	0.9521
CA2	283.455	0.505954	0.12344	4.09878	4.15327e-05	0.000576914
CA5B	516.821	0.185424	0.0898617	2.06344	0.0390713	0.186232
CA6	5.80391	-0.240758	0.871361	-0.276301	0.782317	NA
CA9	11.3417	0.660403	0.582233	1.13426	0.256686	NA
CAAP1	410.839	0.13407	0.0999561	1.34129	0.179827	0.49785
CAB39	4903.77	0.121073	0.037682	3.21303	0.00131344	0.0121999
CAB39L	37.2931	0.136505	0.320804	0.42551	0.670465	0.89896
CABIN1	1613.19	-0.0428034	0.0616579	-0.694208	0.487552	0.800485
CABLES1	962.394	0.0287174	0.0691627	0.415216	0.677984	0.901253
CABLES2	450.221	-0.228773	0.095347	-2.39937	0.0164232	0.0969621
CABP1	9.93916	-0.0424721	0.613726	-0.0692036	0.944828	NA
CABP4	13.605	-0.668343	0.538934	-1.24012	0.214931	0.547709
CABP7	20.0806	-0.245472	0.432808	-0.567161	0.570605	0.849591
CABYR	217.625	-0.161884	0.139406	-1.16124	0.245543	0.588176
CACFD1	56.7787	-1.87324	0.86087	-2.17599	0.029556	0.151631
CACHD1	166.936	0.0630515	0.166305	0.379131	0.704591	0.912861
CACNA1A	68.5671	0.172836	0.238862	0.72358	0.469324	0.789659
CACNA1C	7.39857	0.137247	0.710116	0.193275	0.846744	NA
CACNA1D	13.038	-0.0280171	0.556701	-0.0503271	0.959862	0.990484
CACNA1G	20.498	-0.148158	0.425799	-0.347951	0.727877	0.921741
CACNA1H	127.313	-0.208522	0.192247	-1.08466	0.278072	0.621812
CACNA2D1	124.295	-0.224141	0.193909	-1.15591	0.247719	0.589852
CACNA2D2	16.6586	-0.0412775	0.51202	-0.080617	0.935747	0.984573
CACNB1	72.1233	-0.326776	0.229741	-1.42237	0.15492	0.456427
CACNB2	40.569	-0.0158702	0.302194	-0.0525165	0.958117	0.989661
CACNB3	387.38	-0.0572044	0.109354	-0.52311	0.600898	0.864196
CACNB4	17.1085	-0.273635	0.471781	-0.580005	0.561911	0.845543
CACNG4	1238.63	-0.306266	0.0619844	-4.94102	7.77141e-07	1.44228e-05
CACNG5	7.50834	-0.0987986	0.695031	-0.14215	0.886961	NA
CACNG6	349.742	0.843365	0.110127	7.65812	1.88671e-14	7.81431e-13
CACNG7	39.0462	0.135498	0.313595	0.432079	0.665684	0.896265
CACNG8	321.087	0.222497	0.114615	1.94125	0.0522283	0.228773
CACTIN	1023.35	-0.0482443	0.066612	-0.724258	0.468907	0.78965
CACUL1	4146.48	0.253359	0.0435597	5.81637	6.01407e-09	1.51298e-07
CACYBP	10054.7	0.0144188	0.0358853	0.401803	0.687829	0.905354
CAD	5479.58	-0.148402	0.0384198	-3.86264	0.000112169	0.00141356
CADM1	295.205	-0.0779417	0.117156	-0.66528	0.505871	0.812901
CADM4	147.577	0.147689	0.166042	0.88947	0.373751	0.719994
CADPS2	182.313	0.0373693	0.148025	0.252453	0.800691	0.94792
CAGE1	45.5178	0.0169203	0.29193	0.0579602	0.95378	0.988914
CALB1	1740.04	-0.266307	0.0543088	-4.90356	9.4113e-07	1.72308e-05
CALCB	2.81044	0.160167	1.22434	0.130819	0.895919	NA
CALCOCO1	645.198	-0.0703782	0.0865694	-0.812969	0.416236	0.754556
CALCOCO2	1373.42	0.0760884	0.0615714	1.23578	0.216542	0.550022
CALCRL	18.9363	0.629001	0.46621	1.34918	0.177279	0.493187
CALD1	4987.92	-0.0756941	0.0425315	-1.77972	0.0751225	0.289843
CALHM1	2.77373	-0.298184	1.27136	-0.234539	0.814567	NA
CALHM2	165.976	-0.0454957	0.160599	-0.283287	0.776957	0.939555
CALHM3	21.7914	0.0206344	0.437573	0.0471565	0.962388	0.990968
CALHM5	12.0808	-0.0719302	0.579204	-0.124188	0.901166	0.974601
CALM1	11179.4	-0.0544764	0.0342713	-1.58956	0.111933	0.373707
CALM2	12583.7	0.127179	0.0319833	3.9764	6.9965e-05	0.000924225
CALM3	7706.66	-0.0519616	0.0316655	-1.64095	0.100807	0.349978
CALML3	6543.94	0.328878	0.0398008	8.2631	1.41935e-16	7.22166e-15
CALML4	238.697	-0.0182026	0.136062	-0.133781	0.893576	0.973226
CALR	60109.8	0.0224041	0.0262819	0.852453	0.393963	0.735263
CALU	6353.8	-0.0488848	0.0394334	-1.23968	0.215094	0.548022
CAMK1	9.54264	-1.06874	0.679065	-1.57383	0.115526	NA
CAMK1D	571.798	0.454431	0.0874578	5.196	2.03623e-07	4.10418e-06
CAMK1G	17.1045	-0.471428	0.476312	-0.989747	0.322298	0.671949
CAMK2A	165.489	0.822166	0.161525	5.09002	3.58029e-07	6.98825e-06
CAMK2B	18.4691	0.103051	0.448491	0.229773	0.818268	0.952147
CAMK2D	386.724	-0.38246	0.106175	-3.60216	0.000315581	0.00350545
CAMK2G	1367.8	0.0956587	0.0606034	1.57844	0.114465	0.378531
CAMK2N1	2983.06	0.17308	0.0484598	3.57162	0.000354786	0.00387753
CAMK2N2	183.124	-0.0394652	0.145982	-0.270343	0.786896	0.94311
CAMK4	231.935	-0.462207	0.12891	-3.58549	0.000336444	0.00369789
CAMKK1	393.097	-0.293867	0.102458	-2.86816	0.00412868	0.0317863
CAMKK2	1940.03	0.00213661	0.0514628	0.0415177	0.966883	0.992156
CAMKMT	185.257	-0.0379386	0.156441	-0.24251	0.808385	0.949101
CAMLG	815.94	-0.0196602	0.0746312	-0.263431	0.792218	0.944723
CAMSAP1	3821.3	-0.100409	0.0482682	-2.08024	0.0375039	0.180991
CAMSAP2	3986.7	-0.270766	0.0439245	-6.16434	7.07757e-10	1.97837e-08
CAMSAP3	331.436	0.171129	0.113485	1.50793	0.131572	0.41118
CAMTA1	759.656	-0.026516	0.0736383	-0.360085	0.718784	0.918351
CAMTA2	777.872	-0.159493	0.0734176	-2.17242	0.0298243	0.152317
CAND1	6869.72	0.0597538	0.0354321	1.68643	0.0917125	0.328131
CAND2	8.07207	0.239739	0.675824	0.354736	0.722787	NA
CANT1	3021.34	0.0443919	0.0481283	0.922366	0.356338	0.705995
CANX	1969.57	-0.0782717	0.191815	-0.408059	0.68323	0.903773
CAP1	21329	0.0177721	0.0324954	0.546911	0.58444	0.856023
CAP2	769.809	0.0186608	0.0745483	0.250318	0.802342	0.948029
CAPG	3223.02	0.0268885	0.0445468	0.603601	0.546109	0.836497
CAPN1	16637.7	0.138701	0.0278364	4.98272	6.26962e-07	1.17318e-05
CAPN10	435.85	-0.193675	0.101009	-1.9174	0.0551872	0.238538
CAPN11	3.23113	0.15763	1.07831	0.146182	0.883778	NA
CAPN12	10.912	-0.80698	0.665876	-1.21191	0.225548	NA
CAPN13	2.91086	0.1369	1.3148	0.104122	0.917072	NA
CAPN15	2815.62	-0.168091	0.049096	-3.42372	0.000617703	0.00628105
CAPN2	25319.5	0.194254	0.0278037	6.98662	2.81596e-12	9.91057e-11
CAPN3	32.4077	-0.164414	0.367681	-0.447164	0.654756	0.890801
CAPN5	26.5186	-0.29143	0.40302	-0.723115	0.469609	0.789659
CAPN7	600.938	0.0803293	0.0844903	0.950752	0.341731	0.692087
CAPN8	14.2471	0.518596	0.531041	0.976565	0.328785	0.67829
CAPNS1	5793.15	0.172586	0.035291	4.89036	1.0065e-06	1.83288e-05
CAPNS2	10.5481	-0.525059	0.602785	-0.871055	0.383724	NA
CAPRIN1	13173.5	-6.79048e-05	0.0321241	-0.00211383	0.998313	0.999283
CAPRIN2	958.665	-0.370151	0.0695231	-5.32415	1.01425e-07	2.14954e-06
CAPS	16.8669	-0.276717	0.468499	-0.590645	0.554758	0.840674
CAPS2	115.159	0.118782	0.187342	0.634038	0.526056	0.826468
CAPZA1	12190.9	0.0645602	0.0299288	2.15713	0.0309959	0.157236
CAPZA2	2997.62	-0.0144628	0.0461413	-0.313446	0.753942	0.931385
CAPZB	11436.7	0.0294483	0.0291495	1.01025	0.312376	0.660301
CARD10	5312.91	-0.108193	0.0438025	-2.47003	0.0135103	0.083922
CARD11	1105.51	0.123311	0.0700516	1.76029	0.0783584	0.298026
CARD14	125.593	-0.206659	0.180713	-1.14357	0.2528	0.594751
CARD16	217.849	0.156289	0.133936	1.16689	0.243253	0.585194
CARD18	1.97202	0.951112	1.43598	0.662343	0.507751	NA
CARD19	1211.61	0.0186252	0.0607142	0.306768	0.75902	0.932608
CARD6	1030.57	0.485697	0.0729174	6.66092	2.72117e-11	8.71866e-10
CARD8	267.509	-0.131265	0.12661	-1.03677	0.299845	0.64801
CARD9	86.6628	-0.0290408	0.244946	-0.11856	0.905624	0.975826
CARF	71.9236	-0.0805238	0.229185	-0.351349	0.725327	0.920997
CARHSP1	1677.47	0.042213	0.0587666	0.718316	0.472563	0.791462
CARM1	6008.33	-0.088647	0.0371778	-2.38441	0.0171066	0.100429
CARMIL1	2132.24	0.407323	0.0609978	6.67767	2.42778e-11	7.83404e-10
CARMIL2	75.4152	-0.338827	0.233095	-1.4536	0.146057	0.439172
CARNMT1	1712.82	0.0627416	0.0580136	1.0815	0.279476	0.623223
CARNS1	14.8813	-0.271654	0.545605	-0.497896	0.618557	0.873594
CARS1	2032.31	-0.0269459	0.0489524	-0.550452	0.58201	0.85486
CARS2	1727.5	-0.0412924	0.0576554	-0.716193	0.473872	0.791827
CASC3	2842.44	-0.0174009	0.0446945	-0.389331	0.697031	0.909828
CASD1	143.833	-0.0477836	0.165847	-0.288119	0.773256	0.938344
CASK	2693.19	0.318108	0.0461555	6.89209	5.49798e-12	1.87193e-10
CASKIN1	11.2143	0.207607	0.57036	0.363992	0.715864	NA
CASKIN2	670.069	-0.175489	0.0814876	-2.15356	0.0312746	0.158414
CASP1	1193.19	0.0394286	0.0614962	0.641154	0.521422	0.822995
CASP10	118.029	0.0266104	0.182001	0.14621	0.883755	0.970901
CASP14	88.3472	-0.534607	0.216548	-2.46876	0.0135581	0.0841035
CASP2	921.312	0.00883073	0.0740199	0.119302	0.905036	0.975709
CASP3	1941.2	0.0456062	0.0516114	0.883645	0.376888	0.722282
CASP4	1788.04	0.131367	0.0525668	2.49904	0.0124529	0.0786482
CASP6	362.1	0.198995	0.117504	1.69351	0.0903575	0.325599
CASP7	1110.13	0.106162	0.0637383	1.6656	0.0957932	0.337575
CASP8	842.034	0.151107	0.0740195	2.04145	0.0412059	0.192962
CASP8AP2	219.64	-0.0915318	0.448655	-0.204014	0.838343	0.959785
CASQ2	13.7743	-0.588208	0.65869	-0.892997	0.371859	0.718223
CASR	18.2558	0.00230898	0.465712	0.00495796	0.996044	0.998396
CASS4	7.76431	0.230979	0.750386	0.307814	0.758224	NA
CAST	7446.36	0.118787	0.0356608	3.33102	0.000865271	0.00846519
CASTOR1	65.3448	0.306309	0.259497	1.1804	0.237843	0.579042
CASTOR2	480.191	0.248362	0.102583	2.42107	0.0154747	0.0926098
CASZ1	1463.18	-0.315962	0.0601206	-5.25547	1.47647e-07	3.04369e-06
CAT	1766.05	-0.0251479	0.0532409	-0.472341	0.636683	0.88325
CATIP	5.57129	-0.41042	0.8301	-0.494423	0.621008	NA
CATSPER1	12.2057	0.12695	0.569657	0.222853	0.82365	0.954789
CATSPER2	89.7817	-0.209352	0.215352	-0.97214	0.330981	0.680444
CATSPER3	14.0403	-0.332479	0.545248	-0.609777	0.54201	0.834263
CATSPERB	34.8581	-0.0880603	0.355846	-0.247467	0.804547	0.948222
CATSPERG	16.7202	0.350981	0.504334	0.69593	0.486472	0.799314
CATSPERZ	196.51	0.0627691	0.150628	0.416716	0.676886	0.900725
CAV1	54202.4	-0.0875449	0.0267293	-3.27524	0.00105571	0.0100292
CAV2	10816.4	-0.138651	0.0369571	-3.75168	0.000175652	0.00210241
CAVIN1	25830.5	-0.0690111	0.029066	-2.37429	0.0175829	0.102605
CAVIN3	1306.58	-0.14291	0.0637504	-2.24171	0.0249798	0.133664
CAVIN4	114.086	0.301303	0.181961	1.65587	0.0977489	0.342335
CBARP	118.378	-0.0461752	0.187297	-0.246535	0.805268	0.948468
CBFA2T2	1003.37	0.0682543	0.0755148	0.903853	0.366073	0.713194
CBFA2T3	36.048	0.168858	0.323272	0.522338	0.601435	0.864649
CBFB	3222.42	-0.0278755	0.0458725	-0.607674	0.543404	0.834591
CBL	2268.56	-0.166696	0.0708845	-2.35166	0.01869	0.107861
CBLB	1047.26	0.721322	0.0696695	10.3535	4.03529e-25	3.75475e-23
CBLC	700.348	0.0217275	0.0765584	0.283803	0.776561	0.939385
CBLL1	1477.99	0.0668583	0.0579321	1.15408	0.248467	0.590162
CBLN3	58.8879	-0.0195212	0.258944	-0.0753878	0.939906	0.985034
CBR1	1974.63	-0.0549686	0.0504908	-1.08869	0.276292	0.620001
CBR3	180.344	0.111989	0.146341	0.765265	0.444114	0.772211
CBR4	246.778	0.16226	0.129408	1.25387	0.209891	0.54032
CBS	405.297	-0.108346	0.105651	-1.02551	0.30512	0.652868
CBWD1	574.763	-0.108671	0.0849555	-1.27916	0.200842	0.528767
CBWD2	1011.28	0.0857629	0.068406	1.25373	0.209939	0.54032
CBWD3	1737.98	0.0842384	0.0544248	1.5478	0.121672	0.392428
CBWD5	1111.11	-0.126019	0.0773327	-1.62957	0.103193	0.355086
CBWD6	196.027	-0.255664	0.159951	-1.59839	0.109956	0.370109
CBX1	4312.52	-0.0369352	0.0398755	-0.926263	0.354309	0.705178
CBX2	1367.14	0.0450651	0.0589529	0.764424	0.444614	0.772587
CBX3	7927	0.000670338	0.035165	0.0190626	0.984791	0.995867
CBX4	1654.33	-0.0411422	0.0554366	-0.742149	0.457997	0.780069
CBX5	8998.18	0.0066166	0.0886656	0.0746243	0.940514	0.985034
CBX6	6214.47	0.0203329	0.0356961	0.569611	0.568942	0.849155
CBX7	159.992	-0.0646859	0.153256	-0.422078	0.672968	0.899311
CBX8	465.93	0.126452	0.0958008	1.31995	0.186852	0.50823
CBY1	531.468	0.133781	0.0893467	1.49732	0.13431	0.417219
CBY2	5.5391	-0.102679	0.893664	-0.114896	0.908527	NA
CC2D1A	469.759	0.0340825	0.0948518	0.359323	0.719353	0.918892
CC2D1B	606.067	-0.00218916	0.0843758	-0.0259453	0.979301	0.994462
CC2D2A	335.908	-0.0700798	0.114072	-0.614349	0.538985	0.832625
CC2D2B	28.2636	-0.381645	0.365133	-1.04522	0.29592	0.643523
CCAR1	4584.42	0.0212333	0.0412518	0.514725	0.606745	0.868011
CCAR2	3737.29	0.00502816	0.0403273	0.124684	0.900774	0.974601
CCBE1	1285.54	0.0836703	0.0610651	1.37018	0.17063	0.482617
CCDC102A	401.046	0.00474303	0.105968	0.0447593	0.964299	0.991523
CCDC102B	76.9381	-0.190933	0.225821	-0.845506	0.397829	0.738522
CCDC103	116.794	0.0948021	0.180558	0.52505	0.599548	0.863443
CCDC106	102.723	0.169044	0.199463	0.847494	0.39672	0.737061
CCDC107	89.8143	0.0485902	0.215698	0.225269	0.82177	0.954179
CCDC112	163.544	-0.0276191	0.161466	-0.171052	0.864183	0.965767
CCDC113	326.864	-0.0771386	0.110767	-0.696407	0.486174	0.799017
CCDC115	579.995	0.186012	0.0887274	2.09645	0.0360426	0.176002
CCDC116	6.36276	-0.478347	0.764193	-0.625951	0.531347	NA
CCDC117	909.701	-0.00632672	0.0703805	-0.089893	0.928372	0.982885
CCDC12	775.901	0.0430074	0.0747472	0.575371	0.56504	0.847541
CCDC120	82.0031	0.289447	0.848646	0.341069	0.733052	0.923427
CCDC121	40.9254	0.0776409	0.324044	0.2396	0.810641	0.950499
CCDC122	166.919	-0.0516755	0.156516	-0.330161	0.741278	0.926778
CCDC124	2354.41	0.00483452	0.0489746	0.0987149	0.921365	0.982351
CCDC125	148.1	0.0239767	0.16577	0.144639	0.884996	0.970915
CCDC126	136.322	-0.139655	0.178999	-0.7802	0.435273	0.766427
CCDC127	1097.1	-0.0125583	0.0667839	-0.188044	0.850842	0.96337
CCDC13	4.70699	-0.198544	0.919207	-0.215994	0.828992	NA
CCDC134	520.878	0.101894	0.0918801	1.10898	0.267437	0.610215
CCDC136	20.3605	0.078317	0.439098	0.178359	0.858441	0.964844
CCDC137	1793.98	0.0565818	0.0543712	1.04066	0.298034	0.646355
CCDC138	410.185	-0.0140846	0.0998681	-0.141032	0.887845	0.971418
CCDC14	914.491	-0.0947084	0.0704902	-1.34357	0.179088	0.496208
CCDC141	8.59635	0.18801	0.662031	0.28399	0.776418	NA
CCDC142	135.708	-0.0603216	1.17702	-0.0512493	0.959127	0.990205
CCDC144A	112.306	-0.0832954	0.187912	-0.443269	0.657571	0.892062
CCDC146	51.9876	-0.114404	0.271503	-0.421375	0.673482	0.899311
CCDC148	4.6553	0.153991	0.982388	0.156752	0.87544	NA
CCDC149	62.4887	-0.413131	0.253238	-1.63139	0.102807	0.354175
CCDC15	103.73	0.101635	0.191198	0.531569	0.595024	0.861363
CCDC150	63.4596	-0.134422	0.251305	-0.534896	0.592722	0.860286
CCDC152	1340.59	0.12543	0.0700617	1.79028	0.073409	0.286158
CCDC153	11.972	-0.0581554	0.579313	-0.100387	0.920037	0.982322
CCDC157	79.4795	-0.0188378	0.233197	-0.0807805	0.935617	0.984573
CCDC158	5.16377	-0.902889	0.89982	-1.00341	0.315663	NA
CCDC159	52.2582	-0.184755	0.27221	-0.678722	0.497314	0.807743
CCDC163	81.8311	0.0194657	0.21687	0.0897573	0.92848	0.982885
CCDC167	281.534	0.117063	0.121893	0.960373	0.336867	0.686417
CCDC168	7.00684	0.123449	0.761638	0.162083	0.87124	NA
CCDC169	121.29	0.18424	0.179444	1.02673	0.304549	0.652261
CCDC169-SOHLH2	17.4027	0.0238683	0.495729	0.0481479	0.961598	0.990968
CCDC17	19.6814	-0.168232	0.432509	-0.388968	0.6973	0.909828
CCDC171	45.5502	0.134261	0.328741	0.408411	0.682972	0.903689
CCDC174	351.183	0.174036	0.106789	1.62971	0.103162	0.35507
CCDC18	1478.97	-0.0804412	0.0594547	-1.35298	0.176061	0.491156
CCDC180	19.9455	-0.537156	0.442177	-1.2148	0.224443	0.562142
CCDC183	58.8111	-0.0038367	0.2506	-0.0153101	0.987785	0.996426
CCDC184	8.25455	0.0616222	0.669748	0.0920081	0.926692	NA
CCDC186	1358.58	0.000548732	0.0664885	0.00825303	0.993415	0.99772
CCDC187	7.05479	-0.821871	0.749487	-1.09658	0.272826	NA
CCDC188	4.31813	-0.0308518	0.927931	-0.033248	0.973477	NA
CCDC190	23.7347	-0.73468	0.401954	-1.82777	0.0675836	0.27241
CCDC191	15.7453	-0.651243	0.494247	-1.31765	0.187622	0.509321
CCDC192	12.3377	-0.189903	0.562208	-0.337781	0.735528	0.924337
CCDC194	43.1023	-0.281282	0.316843	-0.887766	0.374667	0.720561
[truncated: 13,049 more rows]

## Sheet: 2_48h_PAR-RA_v_PAR
Gene Symbol	baseMean	log2FoldChange	lfcSE	Wald stat	pvalue	padj (BH)
PPT2-EGFL8	2.53205	-4.80658	1.65268	-2.90836	0.00363332	0.00835269
ALOX15B	1.84987	-4.35471	1.80242	-2.41603	0.0156906	0.0309484
SSTR5	16.0403	-3.9094	0.757304	-5.16226	2.4398e-07	1.07877e-06
FOXN1	5.53041	-3.37601	1.16369	-2.90113	0.00371823	0.00852967
PER2	163.151	-2.57014	0.807381	-3.18331	0.00145602	0.00363463
TREM2	32.2001	-2.56943	0.429423	-5.98344	2.18469e-09	1.2049e-08
CXCL14	52.3163	-2.52335	0.327165	-7.71275	1.23131e-14	1.10707e-13
BMP5	6.55322	-2.50196	0.887118	-2.82033	0.00479744	0.0107354
HBA2	8.46252	-2.4965	0.916326	-2.72447	0.00644052	0.0139678
RAB4B-EGLN2	7.61029	-2.45826	0.884391	-2.7796	0.00544253	0.0120216
CPLX1	6.37376	-2.4553	0.89751	-2.73568	0.00622506	0.0135473
SORCS3	12.3614	-2.42906	0.65825	-3.69018	0.000224097	0.000639289
SPRR1B	5.04802	-2.34969	1.01322	-2.31904	0.020393	0.0391899
CAMK2B	16.6139	-2.31341	0.569169	-4.06454	4.81263e-05	0.00015227
CASP14	48.023	-2.20642	0.326362	-6.76066	1.37364e-11	9.44049e-11
KRT16	297.168	-2.19568	0.134023	-16.3828	2.53591e-60	2.56161e-58
RAB7B	206.758	-2.19153	0.16333	-13.4178	4.75705e-41	2.04567e-39
TBX21	15.1882	-2.18041	0.60063	-3.6302	0.000283198	0.000794783
ZNF474	38.7069	-2.11468	0.364042	-5.80889	6.28896e-09	3.31542e-08
ANPEP	380.031	-2.10946	0.122044	-17.2844	6.16971e-67	7.6115e-65
KRT6B	83.0504	-2.07632	0.268549	-7.73164	1.06169e-14	9.60881e-14
ZBTB7C	7.73967	-2.06621	0.802511	-2.57468	0.0100332	0.0207916
EDN2	123.544	-2.02448	0.200566	-10.0938	5.88302e-24	1.0681e-22
KRT6A	29892	-1.99906	0.0454949	-43.9402	0	0
SOST	7.81791	-1.97142	0.827094	-2.38355	0.0171467	0.0335292
SERPINB4	6.38462	-1.95117	0.857468	-2.27551	0.0228756	0.043423
CD36	378.501	-1.88035	0.122961	-15.2922	8.62217e-53	6.45634e-51
S100A14	824.072	-1.87996	0.0863779	-21.7643	5.05729e-105	1.90293e-102
NEFL	676.381	-1.86144	0.094979	-19.5984	1.59483e-85	4.00064e-83
KRT9	22.1573	-1.84338	0.465861	-3.95693	7.59187e-05	0.000234246
KRT6C	871.714	-1.77993	0.10168	-17.5051	1.30992e-68	1.69961e-66
VARS2	27.6082	-1.76566	0.500584	-3.5272	0.000419977	0.00114679
SLC7A8	9751.61	-1.76506	0.0465804	-37.8927	0	0
SCG2	557.277	-1.76398	0.100308	-17.5856	3.17375e-69	4.26501e-67
KRT14	26465.8	-1.74145	0.0429806	-40.517	0	0
THBS1	62549.5	-1.7003	0.0471847	-36.0351	2.36375e-284	5.92945e-281
TH	44.1636	-1.65638	0.32807	-5.04886	4.44465e-07	1.90534e-06
NPIPA7	15.2268	-1.64782	0.671571	-2.45368	0.0141401	0.0282222
MAOB	220.255	-1.62778	0.150008	-10.8513	1.96604e-27	4.44307e-26
LINGO1	51.6184	-1.62763	0.300028	-5.42493	5.79777e-08	2.75536e-07
OLFML3	50.0554	-1.61196	0.311347	-5.17738	2.25023e-07	9.98767e-07
LY6D	757.884	-1.58476	0.0974011	-16.2705	1.59845e-59	1.57244e-57
SERPINB3	11.0275	-1.57496	0.676545	-2.32794	0.0199151	0.0383939
RTN4RL1	352.862	-1.5728	0.133158	-11.8115	3.40238e-32	9.82903e-31
NDRG1	7009.53	-1.56423	0.0508597	-30.7557	1.02553e-207	1.18733e-204
DCN	82.4193	-1.56227	0.236521	-6.6052	3.96969e-11	2.60339e-10
ZBED2	84.8192	-1.55289	0.238006	-6.52456	6.82e-11	4.36985e-10
ALPG	497.228	-1.55146	0.111843	-13.8718	9.38414e-44	4.63084e-42
TNFRSF8	414.609	-1.54705	0.107944	-14.3321	1.37952e-46	7.71862e-45
AKNAD1	21.9957	-1.54347	0.451268	-3.42028	0.000625558	0.00166436
RIMBP3B	35.6661	-1.53268	0.357271	-4.28997	1.78697e-05	6.03447e-05
KRT5	130565	-1.52949	0.0466405	-32.7933	7.34188e-236	1.57861e-232
CA12	2571.06	-1.52869	0.0579486	-26.3801	2.31853e-153	1.58619e-150
CSPG4	10249.7	-1.52704	0.0549991	-27.7648	1.15521e-169	9.65949e-167
HSPA6	152.9	-1.51627	0.175142	-8.65737	4.82788e-18	5.81315e-17
PCDHGC5	22.8123	-1.50747	0.458287	-3.28936	0.00100417	0.002573
GPR50	150.169	-1.50153	0.174204	-8.61938	6.73189e-18	8.0223e-17
CLCA2	75.1374	-1.49716	0.240567	-6.22347	4.86269e-10	2.87126e-09
KLHL4	289.965	-1.46795	0.126327	-11.6202	3.25364e-31	8.95258e-30
CRYAB	238.752	-1.4639	0.137804	-10.6231	2.32805e-26	4.95609e-25
MMP9	187.336	-1.44721	0.169114	-8.55756	1.1528e-17	1.35236e-16
COL1A2	983.935	-1.44709	0.0757572	-19.1016	2.44751e-81	5.58145e-79
EPHA3	397.892	-1.43564	0.110007	-13.0504	6.31779e-39	2.48924e-37
VILL	12.7249	-1.43415	0.582998	-2.45996	0.0138952	0.0277848
TNNT3	10.8464	-1.43413	0.62555	-2.2926	0.0218712	0.0416794
SLITRK6	75.2826	-1.43061	0.240862	-5.93957	2.85773e-09	1.55558e-08
ITGA6	15518.7	-1.42806	0.045488	-31.3942	2.43133e-216	3.32672e-213
AQP1	21.3648	-1.42756	0.467017	-3.05676	0.00223741	0.00535974
CCN3	195.491	-1.41756	0.15559	-9.11082	8.1759e-20	1.12895e-18
LOX	2862.19	-1.41102	0.0644097	-21.9069	2.23289e-106	8.84401e-104
MAP1A	68.3814	-1.37522	0.254444	-5.40481	6.48782e-08	3.06781e-07
PADI3	63.9438	-1.36387	0.262757	-5.19063	2.09589e-07	9.33567e-07
LYNX1	32.502	-1.36229	0.375963	-3.62346	0.000290692	0.000814295
MTSS1	1007.2	-1.35439	0.0799059	-16.9498	1.9308e-64	2.27035e-62
ALPP	7533.03	-1.3517	0.0613674	-22.0263	1.61112e-107	6.55376e-105
RGS4	24.4777	-1.33923	0.441443	-3.03376	0.00241524	0.00575641
ADAMTSL1	66.2023	-1.33822	0.260753	-5.13214	2.86469e-07	1.25741e-06
FLVCR2	92.246	-1.32813	0.22207	-5.98069	2.22191e-09	1.22364e-08
SUSD2	13.9361	-1.32791	0.55241	-2.40384	0.0162237	0.0318569
CYP2W1	18.2106	-1.31052	0.485415	-2.6998	0.00693805	0.0149391
CCNA1	391.781	-1.31034	0.118098	-11.0953	1.32168e-28	3.20331e-27
TRIM9	96.3803	-1.30606	0.215819	-6.05162	1.43396e-09	8.04116e-09
EPHB3	1567.78	-1.30547	0.0716533	-18.2192	3.63236e-74	5.94247e-72
SNAI1	21.4268	-1.30087	0.468605	-2.77605	0.00550243	0.0121361
FOXO6	42.9306	-1.30049	0.347113	-3.74658	0.00017926	0.000519355
L1CAM	463.511	-1.28255	0.104136	-12.3161	7.41978e-35	2.46523e-33
COL6A3	181.86	-1.282	0.162119	-7.90775	2.6208e-15	2.51728e-14
UPK3BL1	307.719	-1.27721	0.139906	-9.12902	6.91234e-20	9.63312e-19
GPAT3	72.7146	-1.27254	0.257968	-4.93295	8.09983e-07	3.36119e-06
FKBP5	3764.81	-1.2664	0.0520112	-24.3487	5.99068e-131	3.2202e-128
DNER	701.288	-1.26516	0.0883111	-14.3261	1.50232e-46	8.37459e-45
SFRP1	10284.6	-1.25618	0.0474997	-26.4461	4.04455e-154	2.89879e-151
RAET1L	39.3332	-1.2464	0.326611	-3.81616	0.000135545	0.000400017
TMTC1	1664.89	-1.23243	0.0693926	-17.7603	1.43578e-70	2.05808e-68
BGN	186.475	-1.22895	0.15438	-7.96051	1.71338e-15	1.6616e-14
SLC2A3	25.0987	-1.21804	0.429117	-2.83849	0.00453281	0.0101986
CSMD2	193.379	-1.21456	0.154726	-7.84976	4.16836e-15	3.91623e-14
RNF144A	212.793	-1.21398	0.142597	-8.51332	1.69022e-17	1.95388e-16
TENT5B	966.988	-1.19888	0.0751675	-15.9494	2.87733e-57	2.54745e-55
ADAMTS1	68.7005	-1.19836	0.251298	-4.76868	1.85433e-06	7.31191e-06
GUCY1A1	38.4571	-1.19365	0.36247	-3.29309	0.000990927	0.00254079
NOTCH3	134.85	-1.18893	0.206017	-5.77106	7.87766e-09	4.10834e-08
MYOM2	64.9195	-1.18735	0.284997	-4.16618	3.09745e-05	0.000101171
PDE9A	111.446	-1.18212	0.21142	-5.59131	2.25357e-08	1.1209e-07
COL13A1	93.4292	-1.1736	0.232438	-5.0491	4.439e-07	1.90346e-06
PSAPL1	143.662	-1.16766	0.193082	-6.04747	1.47138e-09	8.23567e-09
PTGS1	17943.7	-1.16653	0.0413823	-28.1892	7.93872e-175	7.46786e-172
HKDC1	251.125	-1.16638	0.132868	-8.7785	1.65668e-18	2.07617e-17
ECM1	249.52	-1.1658	0.142804	-8.16359	3.25211e-16	3.40149e-15
PLCB2	18.5416	-1.16468	0.482679	-2.41294	0.0158244	0.0311663
COL4A6	1519.74	-1.16289	0.0649173	-17.9134	9.26697e-72	1.35415e-69
PKP1	6512.82	-1.15807	0.0505634	-22.9034	4.2974e-116	2.156e-113
ELFN2	2605.65	-1.15381	0.0621654	-18.5604	6.72402e-77	1.24942e-74
CKMT1B	869.712	-1.14455	0.0865903	-13.218	6.90466e-40	2.86287e-38
CYP1A1	160.224	-1.13035	0.17723	-6.37786	1.79583e-10	1.10008e-09
TGM1	75.2433	-1.12708	0.247238	-4.5587	5.14714e-06	1.90483e-05
COL6A1	2482.03	-1.12644	0.0680272	-16.5586	1.38692e-61	1.45976e-59
TGFBR3	263.469	-1.11902	0.132976	-8.4152	3.92225e-17	4.44866e-16
CR2	20.2044	-1.11623	0.446385	-2.5006	0.0123982	0.0250611
DMRT1	53.1596	-1.11065	0.293218	-3.7878	0.000151987	0.000445224
SLC7A7	1753.27	-1.10481	0.0597705	-18.4841	2.77042e-76	4.96401e-74
EDNRA	93.7895	-1.10194	0.2204	-4.99974	5.74084e-07	2.43053e-06
IGFL1	127.454	-1.10138	0.198732	-5.54204	2.98962e-08	1.4676e-07
LYPD3	450.732	-1.1005	0.105093	-10.4717	1.16585e-25	2.36485e-24
SLC7A2	818.522	-1.09904	0.0846719	-12.98	1.588e-38	6.19196e-37
RAB3IL1	248.944	-1.09408	0.1433	-7.63493	2.25949e-14	1.98526e-13
CTSV	1952.29	-1.08225	0.0603165	-17.9428	5.46732e-72	8.06751e-70
DHRS2	615.058	-1.08186	0.0901717	-11.9977	3.65111e-33	1.1192e-31
PNLIPRP3	77.634	-1.07338	0.231688	-4.63287	3.60629e-06	1.36412e-05
EFHD1	97.572	-1.0729	0.219652	-4.88452	1.03682e-06	4.24399e-06
PCSK9	694.97	-1.07056	0.245834	-4.35482	1.33175e-05	4.6068e-05
SH2D3C	21.4425	-1.07013	0.438427	-2.44085	0.0146528	0.0291488
HS3ST6	21.1335	-1.06756	0.464337	-2.2991	0.0214994	0.0410645
APCDD1L	1223.41	-1.06586	0.077228	-13.8014	2.49852e-43	1.20145e-41
RIN1	795.474	-1.05481	0.0849672	-12.4144	2.18429e-35	7.42116e-34
SLCO4A1	702.242	-1.05234	0.0841089	-12.5117	6.44542e-36	2.25081e-34
GJB6	220.509	-1.05187	0.146238	-7.19286	6.34474e-13	4.91481e-12
SLC2A1	3321.69	-1.05147	0.0494173	-21.2774	1.83852e-100	6.28901e-98
SEMA3A	254.133	-1.04496	0.13069	-7.99568	1.28856e-15	1.26181e-14
FOS	102.997	-1.03336	0.202806	-5.09532	3.48153e-07	1.51359e-06
FBN1	2457.68	-1.03277	0.0591449	-17.4617	2.80238e-68	3.57445e-66
IL17RE	117.034	-1.02475	0.190109	-5.39033	7.03283e-08	3.30681e-07
MAFB	116.415	-1.01649	0.210304	-4.83341	1.34213e-06	5.38534e-06
EHD3	169.798	-1.00997	0.165618	-6.09821	1.07261e-09	6.08511e-09
UNC5B	657.551	-1.00782	0.090964	-11.0793	1.58028e-28	3.79949e-27
NAB2	840.699	-1.00577	0.082499	-12.1913	3.45945e-34	1.10783e-32
STC1	48.531	-1.00186	0.298205	-3.35964	0.000780443	0.00204571
HES4	789.297	1.00003	0.0845148	11.8326	2.64911e-32	7.72709e-31
GBP3	480.55	1.00054	0.106708	9.37641	6.82575e-21	1.02529e-19
TRAC	34.9674	1.00177	0.364404	2.74908	0.00597637	0.0130685
RHPN1	88.6046	1.00251	0.224658	4.4624	8.10471e-06	2.89611e-05
CCDC74A	61.3055	1.00269	0.277461	3.61378	0.000301761	0.000843105
RAPGEF3	1471.8	1.00384	0.0686327	14.6263	1.90871e-48	1.16307e-46
VWDE	159.142	1.00392	0.166196	6.0406	1.53539e-09	8.57166e-09
TINAGL1	13633.8	1.0072	0.037304	26.9997	1.48928e-160	1.12076e-157
RGCC	89.2394	1.00794	0.217402	4.6363	3.54697e-06	1.34269e-05
PABPC1L	317.389	1.00806	0.154575	6.52151	6.96042e-11	4.45414e-10
MT-ND6	17249	1.00957	0.0545586	18.5043	1.90638e-76	3.45699e-74
CTSH	11005.1	1.00963	0.0406006	24.8674	1.67718e-136	9.70894e-134
RTP4	109.593	1.01022	0.20195	5.0023	5.66489e-07	2.39973e-06
APOBEC3B	508.343	1.01032	0.102344	9.87173	5.52031e-23	9.45236e-22
GON7	536.869	1.01131	0.399747	2.52988	0.01141	0.023311
MACROD2	44.7759	1.01207	0.315531	3.20751	0.00133891	0.00336089
RAI2	26.9885	1.01242	0.389612	2.59853	0.0093624	0.0194982
RAB19	20.904	1.0138	0.444653	2.27998	0.0226091	0.0429495
LHFPL5	106.261	1.01549	0.242372	4.18979	2.79215e-05	9.16969e-05
ACAP1	51.466	1.01551	0.294164	3.4522	0.000556036	0.00149231
AKAP12	27551.6	1.01558	0.050766	20.0051	4.97281e-89	1.38603e-86
ANXA3	5326.5	1.01751	0.0446441	22.7915	5.56785e-115	2.70328e-112
MX2	34.7295	1.01909	0.388147	2.62552	0.00865177	0.0181615
CLGN	31.0839	1.02199	0.372272	2.74529	0.00604579	0.0132049
GVQW3	135.13	1.0228	0.190765	5.36157	8.24998e-08	3.84905e-07
ZNF92	199.272	1.02395	0.153135	6.68659	2.2843e-11	1.53761e-10
ELMOD1	108.5	1.02412	0.195945	5.22658	1.72672e-07	7.76019e-07
GPM6B	24.1071	1.02498	0.437432	2.34318	0.01912	0.0370176
RHBDL1	20.9753	1.02538	0.444664	2.30597	0.0211121	0.0404426
FAM229A	129.226	1.02603	0.228278	4.49464	6.96876e-06	2.5195e-05
ADAMTS4	27.7326	1.02669	0.425434	2.41327	0.0158102	0.0311425
ATF3	655.984	1.02816	0.0884114	11.6293	2.92488e-31	8.06271e-30
GOLGA8A	835.765	1.02947	0.374357	2.74997	0.00596011	0.0130348
SRPX2	1500.92	1.03369	0.0615515	16.794	2.70126e-63	3.03407e-61
OR10H1	43.6765	1.03391	0.316573	3.26596	0.00109093	0.00278344
GSAP	43.671	1.03593	0.314788	3.29089	0.000998717	0.00255989
CCDC180	28.7514	1.03603	0.383147	2.704	0.00685107	0.0147645
HNF4G	47.3267	1.03748	0.29949	3.46417	0.000531867	0.00143051
MT-ND5	54082.2	1.03775	0.0526623	19.7057	1.92722e-86	5.00113e-84
FBXO32	1710.74	1.03872	0.0635506	16.3448	4.74076e-60	4.72538e-58
ZNF382	45.3828	1.03881	0.374119	2.77667	0.00549186	0.0121146
LYPD1	1056.56	1.03929	0.0729504	14.2465	4.71357e-46	2.54279e-44
CACNA1A	100.025	1.03987	0.226186	4.5974	4.27787e-06	1.60244e-05
WFDC2	72.7223	1.04141	0.246656	4.2221	2.42041e-05	8.02238e-05
ARPC5	9954.35	1.04181	0.0427009	24.3979	1.80147e-131	1.00422e-128
YJEFN3	121.875	1.04194	0.214947	4.84741	1.25085e-06	5.04461e-06
CYP2R1	39.1612	1.04368	0.337338	3.09389	0.00197554	0.00478112
GABBR1	112.634	1.04429	0.213735	4.88593	1.02943e-06	4.21488e-06
GCHFR	222.531	1.04436	0.144189	7.24298	4.38916e-13	3.45015e-12
CNBD2	25.3153	1.04485	0.40634	2.57137	0.0101298	0.0209658
ANKRD36	97.0976	1.04645	0.21979	4.76112	1.9252e-06	7.5735e-06
FCRL5	25.8506	1.04704	0.413451	2.53245	0.011327	0.023157
WFDC1	21.2344	1.05026	0.460245	2.28195	0.0224921	0.0427435
KBTBD3	68.3743	1.05199	0.254218	4.13816	3.50109e-05	0.000113176
KLHL6	36.86	1.05471	0.356809	2.95594	0.0031172	0.0072762
OR1A1	69.6191	1.05685	0.268887	3.93044	8.47889e-05	0.000259593
OAZ3	21.768	1.0578	0.442067	2.39284	0.0167184	0.0327301
NEIL1	159.804	1.06093	0.18513	5.73071	1.00008e-08	5.15942e-08
MYO15B	166.966	1.06611	0.172657	6.17475	6.6267e-10	3.84645e-09
RBP5	95.102	1.0687	0.21597	4.94837	7.48385e-07	3.12107e-06
FBXW12	21.4285	1.06928	0.47177	2.26652	0.0234193	0.044374
RGL4	87.3427	1.06948	0.226803	4.71544	2.41183e-06	9.35821e-06
NR6A1	432.575	1.07044	0.104996	10.195	2.08659e-24	3.92566e-23
GULP1	624.614	1.07084	0.0974525	10.9883	4.35119e-28	1.01692e-26
FGD2	47.5311	1.07233	0.325403	3.2954	0.000982828	0.00252346
SMIM38	64.2212	1.0738	0.343567	3.12545	0.00177534	0.00433425
PRRT2	18.3129	1.07402	0.469857	2.28585	0.0222629	0.0423614
PDGFB	1856.33	1.07486	0.0572553	18.7732	1.25103e-78	2.47753e-76
PFDN4	1618.3	1.07692	0.0657246	16.3854	2.43178e-60	2.47302e-58
RASGRF1	184.297	1.07779	0.158237	6.81125	9.67538e-12	6.7294e-11
TNFSF13B	26.7448	1.07937	0.425928	2.53415	0.0112719	0.0230601
PIK3IP1	207.95	1.08114	0.144403	7.48691	7.05116e-14	5.90908e-13
NEK10	24.7978	1.08159	0.439084	2.46328	0.0137673	0.0275658
RHD	27.4216	1.08237	0.407252	2.65774	0.00786676	0.0166788
ARL14	98.8109	1.08276	0.2224	4.86852	1.12436e-06	4.57617e-06
AK8	22.0219	1.08506	0.443191	2.44829	0.0143535	0.0286138
CCDC9B	603.797	1.08605	0.110367	9.84036	7.54374e-23	1.28585e-21
GPM6A	35.7507	1.08649	0.343702	3.16114	0.00157154	0.00388842
BMP8A	41.7337	1.08701	0.337676	3.21911	0.0012859	0.0032408
CHAD	35.4731	1.08945	0.409973	2.65736	0.00787557	0.0166951
FYB1	173.34	1.09002	0.162677	6.7005	2.07702e-11	1.4031e-10
IL12RB1	23.2289	1.09071	0.473388	2.30406	0.0212194	0.0406275
PTPRJ	1834.08	1.09212	0.060266	18.1217	2.14906e-73	3.40479e-71
TP53INP1	193.587	1.09244	0.16781	6.51	7.51505e-11	4.78869e-10
FAAH2	34.281	1.09322	0.36081	3.02991	0.00244628	0.00582394
PERM1	22.7663	1.09414	0.428728	2.55207	0.0107087	0.0220396
SPDYE16	28.007	1.09562	0.391916	2.79555	0.0051811	0.0115101
ACP6	665.587	1.09638	0.0845618	12.9654	1.92227e-38	7.43756e-37
BCO2	39.1275	1.09734	0.330629	3.31894	0.000903604	0.00233639
CFAP69	78.9977	1.09801	0.245901	4.46524	7.99775e-06	2.86264e-05
SELENOP	1516.75	1.09924	0.0780059	14.0918	4.26489e-45	2.21348e-43
DZANK1	52.9336	1.09937	0.346008	3.17731	0.00148646	0.00369508
PGPEP1	213.145	1.09953	0.144922	7.587	3.27403e-14	2.84183e-13
NPIPB5	2143	1.09966	0.175486	6.26638	3.69533e-10	2.20533e-09
IL1B	536.707	1.10075	0.102234	10.767	4.9297e-27	1.09921e-25
RGS7	71.0924	1.10232	0.247073	4.46152	8.13812e-06	2.90598e-05
ITIH5	18.0601	1.10235	0.486152	2.2675	0.0233597	0.0442749
TRIM72	68.0454	1.1032	0.278075	3.96727	7.27007e-05	0.000225055
LEAP2	20.2669	1.10612	0.473376	2.33666	0.0194571	0.0376219
LACTB2	1048.62	1.1068	0.0764112	14.4849	1.51048e-47	8.77772e-46
ILDR1	44.0826	1.10789	0.312757	3.54235	0.000396581	0.00108664
ZNF396	43.1195	1.11066	0.314907	3.52696	0.000420368	0.00114744
NANOG	21.909	1.11167	0.459348	2.42011	0.0155159	0.0306348
TMSB15B	38.9246	1.11309	0.328973	3.38352	0.00071563	0.00188732
BICDL2	95.9428	1.11376	0.23328	4.77437	1.80274e-06	7.12152e-06
CCDC190	50.6848	1.11536	0.289086	3.85822	0.000114215	0.000341963
FBXW10B	288.933	1.11542	0.137188	8.1306	4.27183e-16	4.40681e-15
ST6GALNAC1	18.1508	1.1156	0.473981	2.35368	0.0185886	0.0360537
DNM3	83.1058	1.11601	0.235431	4.74026	2.13443e-06	8.34423e-06
DNAH1	48.6557	1.11774	0.297473	3.75747	0.000171642	0.000498819
ZNF789	557.519	1.11835	0.100519	11.1258	9.3972e-29	2.28125e-27
GSC	28.2828	1.11846	0.416281	2.68679	0.00721417	0.0154607
NTF4	135.836	1.11928	0.181028	6.18292	6.29257e-10	3.66807e-09
OR5AS1	113.499	1.11943	0.229977	4.86759	1.12968e-06	4.59661e-06
B2M	44129.7	1.1231	0.0499859	22.4684	8.45363e-112	3.85562e-109
LRRIQ1	33.8207	1.12526	0.361585	3.11201	0.00185815	0.00451811
ST3GAL5	170.81	1.12711	0.165185	6.82335	8.89394e-12	6.21461e-11
SCART1	126.888	1.12821	0.222016	5.08167	3.74123e-07	1.61842e-06
ZNF737	33.8935	1.12917	0.369409	3.05668	0.002238	0.0053603
FAM47E	34.9717	1.12936	0.354494	3.18583	0.0014434	0.00360575
SYCE1L	17.2208	1.13081	0.493183	2.29288	0.0218552	0.0416541
BEX5	111.369	1.13097	0.195379	5.78862	7.09679e-09	3.72303e-08
SEMA6A	17.8085	1.1319	0.509632	2.221	0.0263506	0.0492064
HNMT	207.969	1.1324	0.161578	7.0084	2.41052e-12	1.76634e-11
TMEM156	321.67	1.13457	0.118525	9.57241	1.04447e-21	1.64956e-20
CATSPER2	108.37	1.13612	0.259037	4.38592	1.15494e-05	4.03318e-05
REM2	27.0087	1.13817	0.41419	2.74795	0.00599684	0.0131094
CTSS	1107.88	1.13839	0.0709796	16.0383	6.90247e-58	6.37356e-56
OR14J1	103.887	1.13927	0.233302	4.88323	1.04361e-06	4.27031e-06
SCX	22.784	1.13976	0.462794	2.46277	0.0137867	0.0275973
CSMD3	27.5495	1.14137	0.399095	2.85989	0.00423788	0.00959307
DNAAF1	30.197	1.14192	0.389866	2.929	0.00340054	0.00786804
CCN5	23.2766	1.14419	0.430737	2.65636	0.00789904	0.0167425
ANKRD22	108.143	1.14467	0.201302	5.6863	1.29822e-08	6.63482e-08
MYH7B	31.9778	1.14563	0.365441	3.13492	0.00171903	0.00421524
PTPRR	185.747	1.14579	0.154386	7.42161	1.15709e-13	9.50617e-13
UQCRHL	33.641	1.14587	0.354299	3.23419	0.00121989	0.00308996
GDF15	49.2667	1.14588	0.291145	3.93579	8.29251e-05	0.000254404
ZBTB20	264.877	1.14807	0.148249	7.74425	9.61504e-15	8.73889e-14
PCDHGA6	36.9684	1.14852	0.378092	3.03766	0.00238421	0.00569057
ARHGAP28	59.2499	1.14888	0.275374	4.17206	3.01854e-05	9.87654e-05
ERVW-1	64.6319	1.15005	0.262298	4.3845	1.16251e-05	4.0568e-05
APOL4	59.809	1.15307	0.266279	4.33032	1.48895e-05	5.10365e-05
FAM153CP	67.6889	1.15631	0.268304	4.30969	1.63484e-05	5.56318e-05
NEURL2	25.0804	1.15743	0.432901	2.67366	0.0075029	0.0160224
RAD9B	57.6786	1.15782	0.275024	4.20991	2.55475e-05	8.43051e-05
OR2T12	29.5378	1.1586	0.430859	2.68905	0.00716559	0.0153697
SPC25	318.972	1.15879	0.138368	8.37472	5.5356e-17	6.1488e-16
CDK5R2	41.3179	1.16005	0.33151	3.49928	0.000466513	0.00126354
USP6	57.33	1.16127	0.273846	4.2406	2.22921e-05	7.42955e-05
NNAT	113.145	1.16147	0.216625	5.36163	8.2473e-08	3.849e-07
OR6J1	27.9643	1.16476	0.40599	2.86894	0.00411854	0.00935388
ADAM28	40.9189	1.16643	0.342591	3.40474	0.000662272	0.00175676
PTGES3L-AARSD1	22.4478	1.16652	0.504417	2.31261	0.0207443	0.039799
PTPRO	19.695	1.16861	0.462537	2.52652	0.0115199	0.0235081
ANKRD36C	82.8377	1.16883	0.255963	4.5664	4.96177e-06	1.84117e-05
HIC1	235.158	1.16995	0.136712	8.55777	1.15071e-17	1.35096e-16
PLD5P1	17.0471	1.17135	0.512521	2.28547	0.022285	0.0423893
CLEC2D	99.7449	1.17209	0.220836	5.30752	1.11126e-07	5.10236e-07
FRRS1L	47.7794	1.17415	0.330283	3.55499	0.000377999	0.00103952
CLTRN	320.554	1.17435	0.127567	9.20577	3.39242e-20	4.83517e-19
ABRACL	1837	1.17596	0.06302	18.6601	1.0446e-77	2.01567e-75
BTBD19	59.4611	1.17773	0.272154	4.32744	1.50849e-05	5.16711e-05
NPIPB15	30.2799	1.17915	0.403077	2.92537	0.00344042	0.00795174
SLC25A27	46.3306	1.17984	0.341789	3.45195	0.00055656	0.00149345
PDE6A	25.9981	1.17989	0.447773	2.63502	0.00841312	0.0177322
CCDC194	81.0991	1.18041	0.308548	3.82571	0.000130396	0.00038626
LMOD1	19.2162	1.18112	0.472386	2.50033	0.0124078	0.0250732
OVGP1	34.711	1.18348	0.363563	3.25522	0.00113306	0.0028841
VAMP5	848.855	1.1864	0.0783761	15.1373	9.19309e-52	6.58882e-50
PPP1R12B	539.6	1.18718	0.111286	10.6678	1.43941e-26	3.09936e-25
ZG16B	19.3412	1.18852	0.468693	2.53583	0.0112183	0.0229722
OR10H5	32.5679	1.18891	0.410181	2.8985	0.00374956	0.00859105
GAD1	139.157	1.19066	0.19416	6.13239	8.65701e-10	4.95048e-09
NTRK2	173.713	1.19112	0.15898	7.49224	6.77087e-14	5.69321e-13
NUDT13	146.727	1.19121	0.176403	6.75278	1.45041e-11	9.95447e-11
ACBD7	285.567	1.19352	0.132336	9.01887	1.90042e-19	2.54251e-18
NRIP2	34.8827	1.19537	0.379845	3.147	0.00164956	0.00406476
TMEM212	94.8265	1.19579	0.282429	4.23396	2.2961e-05	7.62715e-05
GALNT12	1266.61	1.19896	0.0652323	18.3799	1.90287e-75	3.29197e-73
MGAT4C	50.6933	1.19901	0.303186	3.95471	7.6629e-05	0.000236244
AADAC	42.2868	1.20107	0.31236	3.84514	0.000120483	0.000359492
MYB	302.588	1.20134	0.122351	9.81885	9.33992e-23	1.58484e-21
ABCG8	26.2231	1.20178	0.434034	2.76886	0.00562537	0.0123765
GBP2	974.89	1.20297	0.0831003	14.4761	1.71594e-47	9.9333e-46
ZNF493	107.581	1.20419	0.237923	5.06127	4.16467e-07	1.79246e-06
PLAAT4	253.434	1.20482	0.141029	8.54306	1.30712e-17	1.52744e-16
TLCD4	1378.47	1.20679	0.077017	15.6691	2.4588e-55	1.979e-53
ZBTB8B	107.749	1.2069	0.227017	5.31632	1.05886e-07	4.88113e-07
KIF5C	46.9601	1.20727	0.339253	3.55861	0.000372821	0.00102659
CERKL	18.8896	1.20803	0.49596	2.43574	0.0148612	0.0294854
CNGB1	75.4435	1.21013	0.239181	5.05948	4.20399e-07	1.80835e-06
SNED1	24.6131	1.21196	0.412655	2.93699	0.0033142	0.00768954
CFAP44	50.4902	1.21349	0.313012	3.87683	0.000105827	0.000318943
KCNMB1	29.7571	1.21519	0.394347	3.08151	0.00205951	0.0049652
ANK2	34.4131	1.21974	0.398341	3.06204	0.00219837	0.00527461
L3MBTL4	28.6801	1.22077	0.384008	3.17901	0.00147778	0.00367881
KLK6	460.632	1.22253	0.123683	9.88442	4.86399e-23	8.33804e-22
LRRC69	17.4147	1.22349	0.487049	2.51205	0.0120031	0.024341
HAMP	18.559	1.22376	0.496	2.46725	0.0136155	0.0273054
SIGLEC14	17.4781	1.22613	0.50883	2.4097	0.0159654	0.0314235
WNT2B	186.443	1.22666	0.1554	7.89357	2.93652e-15	2.80263e-14
PMFBP1	270.168	1.22704	0.169331	7.24642	4.2792e-13	3.36853e-12
OR56A4	15.1777	1.22813	0.529668	2.31868	0.0204124	0.0392171
GARIN1A	56.4381	1.22907	0.278383	4.41503	1.00997e-05	3.56162e-05
ADGRF1	280.131	1.2347	0.13427	9.19565	3.72726e-20	5.28737e-19
NKAIN3	153.446	1.23611	0.174647	7.07774	1.46522e-12	1.09444e-11
ZNF844	28.8065	1.23695	0.38645	3.2008	0.00137048	0.00343213
PRRT1	18.6551	1.2396	0.506845	2.44572	0.0144563	0.0287997
L3MBTL1	60.8062	1.24051	0.284564	4.35934	1.30456e-05	4.52315e-05
NT5C1A	14.2346	1.24234	0.558749	2.22344	0.0261863	0.0489359
HRK	83.992	1.24286	0.225601	5.50908	3.60711e-08	1.75074e-07
ADGRD2	21.6169	1.24772	0.516448	2.41597	0.0156935	0.0309489
SPN	31.9467	1.24797	0.433031	2.88195	0.00395228	0.00902119
GPC2	55.8338	1.24845	0.285523	4.3725	1.22833e-05	4.27163e-05
DNAI4	26.3277	1.25841	0.401778	3.13211	0.00173556	0.00424816
UBAP1L	57.8058	1.25855	0.304781	4.12935	3.63783e-05	0.000117244
STEAP4	77.8117	1.2634	0.245206	5.15242	2.57152e-07	1.13402e-06
CASR	28.1329	1.26456	0.401791	3.14731	0.00164781	0.0040611
KCNK9	89.4673	1.26736	0.232306	5.45556	4.88182e-08	2.33629e-07
LINC00672	17.3107	1.26899	0.537519	2.36083	0.018234	0.0354665
TMEM71	62.231	1.27129	0.274776	4.62663	3.71667e-06	1.40129e-05
HLA-B	37.5186	1.27687	0.356997	3.5767	0.000347961	0.000961828
RBP1	3245.95	1.27776	0.0485938	26.2946	2.20995e-152	1.44617e-149
LSAMP	24.2302	1.27801	0.462272	2.76462	0.0056989	0.0125145
ZNF846	61.2402	1.2807	0.288524	4.4388	9.04612e-06	3.20134e-05
CCDC144A	192.067	1.28642	0.180517	7.12629	1.03112e-12	7.80264e-12
TCP10L	18.5976	1.28729	0.529205	2.4325	0.0149949	0.0297388
CDC14C	17.9973	1.28851	0.54077	2.38273	0.0171846	0.0335953
TNIP3	12.7266	1.28856	0.578851	2.22606	0.0260104	0.0486434
NPC2	17338.1	1.2903	0.0396654	32.5296	4.07516e-232	6.81503e-229
CSAG3	35.4322	1.29739	0.368722	3.51862	0.000433804	0.00118154
DEPDC4	48.9933	1.30169	0.299848	4.34115	1.41739e-05	4.87502e-05
TMEM213	15.2547	1.30231	0.55322	2.35404	0.0185704	0.0360231
CACNB2	68.3553	1.30359	0.28506	4.57304	4.80695e-06	1.78773e-05
TMEM266	45.0587	1.30377	0.311465	4.18592	2.84019e-05	9.31931e-05
FAM227A	82.0262	1.30729	0.233094	5.6084	2.04208e-08	1.02043e-07
ESX1	48.0365	1.30764	0.31054	4.21086	2.54406e-05	8.39707e-05
DAPK2	532.354	1.30808	0.0989658	13.2175	6.95618e-40	2.8763e-38
PDE11A	18.7913	1.3123	0.477766	2.74674	0.00601905	0.0131523
CABP4	24.0346	1.31297	0.437303	3.00244	0.00267828	0.00633918
KIAA1755	41.7828	1.3131	0.321235	4.08766	4.35744e-05	0.00013889
GPANK1	31.8374	1.3162	0.448922	2.93191	0.00336881	0.00780738
BIK	103.71	1.31801	0.2134	6.17624	6.56478e-10	3.8164e-09
GPRC5B	4578.52	1.3192	0.0519858	25.3761	4.62617e-142	2.78514e-139
LIF	171.614	1.32007	0.169041	7.80913	5.75833e-15	5.35653e-14
OR2AT4	41.8721	1.32034	0.350341	3.76874	0.000164076	0.000478401
USHBP1	24.2038	1.32265	0.449962	2.93948	0.00328768	0.00763625
DNAH7	15.325	1.32274	0.53114	2.49037	0.0127609	0.0257253
SPATA6L	29.5659	1.32428	0.40707	3.2532	0.00114112	0.00290265
TNFSF10	2482.86	1.32504	0.162514	8.1534	3.53828e-16	3.68035e-15
HSD17B2	26.0726	1.32584	0.46679	2.84034	0.00450655	0.0101478
ATP10A	15.3612	1.32632	0.531089	2.49736	0.0125123	0.0252646
ZSWIM4	476.857	1.32938	0.105187	12.6383	1.29886e-36	4.66567e-35
C8orf88	24.2335	1.33012	0.445067	2.98858	0.00280281	0.00660793
CCDC80	2380.83	1.33173	0.0640972	20.7767	7.03935e-96	2.25424e-93
CYP24A1	763.212	1.33353	0.0829041	16.0852	3.23875e-58	3.02773e-56
TMEFF1	53.2614	1.3347	0.298684	4.4686	7.87339e-06	2.82216e-05
KCNV1	21.4492	1.33672	0.450279	2.96864	0.00299117	0.00700374
SLAMF7	48.8814	1.33706	0.316955	4.21845	2.45992e-05	8.14615e-05
JAK3	15.5018	1.33927	0.534809	2.50421	0.0122726	0.0248272
TMOD4	11.9276	1.34033	0.591181	2.2672	0.023378	0.0443041
CYP2C19	12.5456	1.34321	0.584717	2.29719	0.0216078	0.0412295
DYNLT4	19.14	1.34336	0.478359	2.80827	0.0049809	0.0111079
TOGARAM2	13.1404	1.34349	0.583745	2.30151	0.021363	0.0408557
SLC1A2	19.7585	1.34514	0.497245	2.70519	0.0068265	0.0147179
ANKLE1	32.9091	1.34568	0.379621	3.54481	0.000392897	0.00107773
HSH2D	13.1145	1.34657	0.57968	2.32295	0.0201817	0.0388234
SFRP5	44.2278	1.34792	0.312562	4.3125	1.61416e-05	5.49905e-05
SMIM5	13.7961	1.34997	0.558577	2.4168	0.0156577	0.0308946
COLQ	20.3922	1.35242	0.482345	2.80385	0.00504969	0.0112497
SYTL4	53.9067	1.35267	0.298388	4.53324	5.80848e-06	2.13228e-05
TMC2	20.2555	1.3536	0.548625	2.46726	0.0136151	0.0273054
MS4A4A	14.9896	1.3541	0.605421	2.23663	0.0253107	0.047518
EYS	21.6041	1.35585	0.447136	3.03231	0.0024269	0.00578147
GSDMB	163.767	1.35828	0.180245	7.53574	4.8559e-14	4.15498e-13
CTCFL	13.2282	1.35903	0.600262	2.26405	0.0235709	0.0445798
FGF5	30.1084	1.35913	0.42874	3.17005	0.00152412	0.00378354
PPEF2	48.7899	1.36106	0.308928	4.40575	1.05419e-05	3.70801e-05
ADAMTS10	21.0997	1.3611	0.450081	3.02411	0.00249363	0.00592823
MYLK3	65.691	1.36211	0.261773	5.2034	1.9567e-07	8.74935e-07
NPIPB2	220.5	1.36317	0.175551	7.76514	8.15567e-15	7.45753e-14
GNRH1	27.7276	1.36332	0.418538	3.25735	0.00112458	0.00286445
OLR1	4364.2	1.3657	0.0464757	29.3852	8.4936e-190	8.52247e-187
FAM167B	30.1801	1.36663	0.399035	3.42483	0.000615185	0.00163908
CYFIP2	24.7857	1.36725	0.432355	3.16234	0.00156508	0.00387433
PKD1L1	20.6003	1.36829	0.466958	2.93021	0.00338729	0.00783978
C12orf54	129.445	1.36961	0.186513	7.34325	2.08475e-13	1.67616e-12
SIGIRR	130.865	1.37327	0.19009	7.22431	5.03636e-13	3.93574e-12
TCF23	17.5797	1.3739	0.553091	2.48404	0.0129903	0.0261491
OR7A17	14.5885	1.37627	0.550046	2.5021	0.0123459	0.0249689
ABCA9	24.3061	1.37634	0.466296	2.95164	0.00316091	0.00737137
OR2B11	11.5004	1.37708	0.611563	2.25174	0.0243384	0.0458757
DUSP8	118.656	1.37877	0.50081	2.75307	0.00590386	0.0129268
RASGRP3	54.6919	1.37894	0.296718	4.64729	3.36323e-06	1.27807e-05
GBP4	442.049	1.37899	0.120623	11.4322	2.88557e-30	7.55317e-29
SLC30A10	17.6282	1.38024	0.493679	2.79583	0.00517673	0.0115021
HOXB4	12.7838	1.38181	0.617008	2.23953	0.0251213	0.0472095
GPR160	79.6478	1.38308	0.241222	5.73362	9.8312e-09	5.07614e-08
SPOCD1	1163.89	1.38428	0.0835812	16.5621	1.31003e-61	1.38853e-59
P2RY6	438.88	1.38758	0.105658	13.1328	2.13698e-39	8.64616e-38
STOM	143.233	1.38816	0.182129	7.62188	2.50016e-14	2.19033e-13
TLR4	787.157	1.38829	0.0949747	14.6175	2.17175e-48	1.31802e-46
VSTM4	14.6655	1.38885	0.553378	2.50976	0.0120814	0.0244832
SPIN3	35.3552	1.38969	0.357603	3.88612	0.000101858	0.000308153
ASPA	32.4464	1.39269	0.395861	3.51814	0.000434585	0.00118345
CDK3	44.0049	1.39497	0.322826	4.32112	1.55242e-05	5.30312e-05
PDE4C	21.5492	1.39728	0.479536	2.91381	0.0035705	0.00822461
CSTL1	17.1574	1.40007	0.52656	2.6589	0.00783963	0.016633
ZNF347	32.6071	1.40279	0.392012	3.57844	0.000345652	0.000956149
SPDYE6	51.732	1.40412	0.314436	4.46551	7.98793e-06	2.85981e-05
AGBL3	15.4158	1.4056	0.536391	2.62048	0.0087806	0.0184114
OR1I1	35.1736	1.41143	0.370039	3.81427	0.000136587	0.000402934
GLP2R	139.644	1.41386	0.189698	7.45323	9.10828e-14	7.53234e-13
POLR2J2	156.731	1.41591	0.187746	7.54161	4.64202e-14	3.97876e-13
CD22	15.5271	1.41649	0.537228	2.63667	0.00837245	0.0176539
ARL11	26.5549	1.4192	0.424501	3.34323	0.000828105	0.00215648
NRIP1	1195.88	1.41962	0.079086	17.9503	4.77496e-72	7.1868e-70
C7orf57	75.0162	1.41995	0.244146	5.81598	6.02795e-09	3.18899e-08
EFCAB12	19.2099	1.4221	0.475933	2.98802	0.00280788	0.00661678
SAG	18.0271	1.42217	0.526797	2.69965	0.00694114	0.0149437
EPHX4	54.0192	1.42559	0.293043	4.86479	1.14577e-06	4.6545e-06
TMEM52B	1315.91	1.42666	0.065846	21.6666	4.24258e-104	1.52036e-101
TNFRSF9	335.619	1.42747	0.121144	11.7833	4.76075e-32	1.36744e-30
PCDHGA7	15.5786	1.42824	0.553314	2.58125	0.00984445	0.0204399
YPEL4	10.6109	1.43148	0.639593	2.23812	0.0252135	0.0473579
SPATA1	33.1713	1.43498	0.36779	3.90162	9.55526e-05	0.000290362
MYOCD	447.302	1.43583	0.108121	13.2799	3.02923e-40	1.26647e-38
SERPINA10	18.0574	1.43611	0.503179	2.85407	0.00431626	0.0097529
NPIPB13	1045.42	1.43684	0.264202	5.43844	5.37506e-08	2.56337e-07
MAK	29.4177	1.43822	0.387774	3.70891	0.000208156	0.000596982
NEB	35.1388	1.44272	0.357229	4.03863	5.37642e-05	0.000169219
ST6GALNAC3	20.6753	1.44455	0.468479	3.08349	0.00204591	0.00493714
CRYGS	11.9978	1.45098	0.610797	2.37554	0.0175231	0.0342075
ANKRD20A1	27.0655	1.45215	0.409471	3.54641	0.000390522	0.0010718
NFKBIZ	205.478	1.45364	0.168564	8.62371	6.48187e-18	7.74275e-17
CACNG8	851.855	1.45507	0.190106	7.65398	1.94854e-14	1.72211e-13
CYP2E1	29.0464	1.4573	0.414524	3.51561	0.000438743	0.00119391
OR5A2	23.419	1.46604	0.43363	3.38086	0.000722587	0.001904
GRAMD1C	54.6801	1.46949	0.286829	5.12323	3.00352e-07	1.31375e-06
GPR37L1	47.6701	1.47389	0.31117	4.7366	2.17337e-06	8.48545e-06
CNGA1	80.8614	1.47403	0.240634	6.1256	9.03417e-10	5.15246e-09
ISLR2	367.009	1.47482	0.116118	12.7011	5.82889e-37	2.1191e-35
LOXL4	28.0257	1.47803	0.403916	3.65924	0.000252965	0.000715671
HAS2	797.062	1.47903	0.0823496	17.9604	3.97699e-72	6.04623e-70
OR2M4	10.2117	1.47988	0.648157	2.28322	0.0224177	0.0426182
OLAH	32.5113	1.48018	0.368895	4.01248	6.00853e-05	0.000188131
ALDH1A2	24.311	1.48197	0.433	3.42257	0.000620327	0.00165102
RHOH	15.4254	1.48508	0.564361	2.63143	0.00850267	0.0178905
POU5F2	20.5824	1.49012	0.468254	3.18229	0.00146114	0.00364584
SLFNL1	49.5569	1.49028	0.306243	4.86632	1.13694e-06	4.62114e-06
PRDM7	11.5954	1.49128	0.610886	2.44118	0.0146392	0.0291256
SRPK3	10.9484	1.49325	0.637851	2.34107	0.0192285	0.0372039
COLCA2	48.2803	1.49552	0.313424	4.77156	1.82801e-06	7.21188e-06
SMIM3	807.699	1.49645	0.0854758	17.5073	1.26048e-68	1.6497e-66
GPC3	14.124	1.49796	0.560349	2.67326	0.00751181	0.0160392
PRICKLE1	133.6	1.49816	0.187359	7.99623	1.28289e-15	1.25708e-14
IGFBP3	45639.2	1.49937	0.0473899	31.639	1.07279e-219	1.61465e-216
SLC16A4	123.507	1.50193	0.235462	6.37863	1.78679e-10	1.09499e-09
RAB3B	16.2218	1.50393	0.530258	2.83623	0.0045649	0.0102593
TRIM17	35.6149	1.5048	0.362646	4.1495	3.33199e-05	0.000108198
NMU	1448.88	1.50504	0.0755865	19.9116	3.23128e-88	8.53229e-86
TJP3	22.6116	1.50623	0.453943	3.3181	0.000906314	0.0023426
STK32A	13.5318	1.50723	0.590953	2.55051	0.0107565	0.0221291
ZNF665	43.4081	1.50978	0.34809	4.33733	1.44225e-05	4.95374e-05
BEST3	21.5287	1.51977	0.455554	3.3361	0.000849633	0.00220708
SEC31B	57.5525	1.52108	0.331799	4.58434	4.55422e-06	1.69751e-05
KCNAB3	18.3438	1.53232	0.502834	3.04736	0.00230862	0.00551715
JAM2	21.6616	1.53263	0.451424	3.39509	0.000686062	0.00181507
KCNE3	11.8103	1.53366	0.658679	2.32839	0.0198915	0.0383533
DHRS3	7325.64	1.53691	0.0497119	30.9164	7.18035e-210	9.00596e-207
ZMYND15	13.8441	1.54012	0.561083	2.7449	0.00605287	0.0132166
OR9H1P	39.5057	1.54037	0.362585	4.2483	2.15403e-05	7.19972e-05
DIPK2B	11.2336	1.54039	0.64774	2.37811	0.0174018	0.0339929
MROH7	20.3964	1.54216	0.486592	3.16931	0.00152799	0.00379251
GIPR	32.9656	1.54266	0.381015	4.04882	5.14775e-05	0.000162259
MYT1L	43.6225	1.54272	0.334645	4.61001	4.02642e-06	1.51277e-05
SPDYE2B	98.9307	1.55135	0.480682	3.22738	0.00124928	0.0031575
HOXD3	32.4986	1.55324	0.383446	4.05072	5.10597e-05	0.000161077
GRM6	18.6676	1.55444	0.551376	2.81921	0.00481424	0.0107682
CCDC200	52.4875	1.55519	0.345658	4.49921	6.82061e-06	2.47366e-05
KLRC2	15.9787	1.55546	0.559532	2.77993	0.00543713	0.0120115
XKR4	17.3138	1.5558	0.506916	3.06916	0.00214663	0.00515871
TRMT9B	21.9177	1.55889	0.575567	2.70845	0.00675985	0.0145888
HOXD1	49.2912	1.55976	0.301041	5.18123	2.20429e-07	9.79532e-07
TEX52	13.314	1.56091	0.583376	2.67565	0.00745847	0.0159447
SULT2A1	16.0222	1.56124	0.544035	2.86974	0.00410805	0.00933428
EID3	13.996	1.5618	0.569507	2.74238	0.00609965	0.0133013
ANXA13	11.3462	1.56463	0.628221	2.49058	0.0127536	0.0257174
DNAH17	335.104	1.56574	0.145389	10.7693	4.80547e-27	1.0747e-25
ZNF780B	119.294	1.56579	0.482552	3.24481	0.00117531	0.00298507
KCNK3	22.6896	1.56633	0.492049	3.18328	0.00145617	0.00363463
STMND1	13.3901	1.56645	0.592118	2.6455	0.0081571	0.0172288
UGT1A7	14.8103	1.5706	0.574515	2.73378	0.00626112	0.0136179
SEC14L6	18.8102	1.57659	0.496063	3.1782	0.00148194	0.00368673
ABCC11	14.8449	1.57848	0.574743	2.7464	0.00602525	0.013162
FGF12	262.036	1.57894	0.133098	11.863	1.84298e-32	5.39749e-31
CYP2D6	14.7925	1.58011	0.613785	2.57437	0.0100422	0.0208046
LRRIQ3	9.38013	1.58065	0.697785	2.26525	0.0234975	0.0444801
MPPED2	662.402	1.58115	0.0913338	17.3118	3.83299e-67	4.80753e-65
NEURL3	12.1186	1.58129	0.627602	2.51957	0.0117499	0.0238981
TBC1D3B	9.45193	1.58176	0.681213	2.32198	0.0202339	0.038909
RHOJ	15.5364	1.58789	0.551801	2.87765	0.00400651	0.00912838
ZNF154	25.1623	1.59778	0.440847	3.62434	0.000289696	0.000811806
KLRK1	125.052	1.59833	0.206596	7.7365	1.02193e-14	9.2657e-14
ST8SIA1	22.4059	1.59837	0.505468	3.16216	0.00156601	0.00387601
IGFN1	11.5578	1.60033	0.635287	2.51907	0.0117665	0.0239256
SPDYE5	29.9113	1.60238	0.41359	3.87432	0.000106924	0.000321872
NPIPB4	293.159	1.61179	0.172344	9.3522	8.584e-21	1.27919e-19
CYP2F1	8.92452	1.61644	0.729765	2.21502	0.026759	0.0498699
RANBP3L	21.9802	1.61704	0.478933	3.37634	0.000734576	0.00193289
CCL20	52.7109	1.61831	0.296007	5.46712	4.57398e-08	2.19595e-07
HYAL4	8.9565	1.61996	0.72714	2.22785	0.0258904	0.0484551
LGALS9	34.9887	1.62089	0.364563	4.44612	8.74334e-06	3.10295e-05
CCDC71L	2485.16	1.62642	0.0537955	30.2335	8.61016e-201	9.25654e-198
EXOC3L4	71.019	1.62729	0.270802	6.00915	1.86497e-09	1.0354e-08
PTPN7	13.0969	1.62736	0.604458	2.69225	0.00709708	0.0152445
RASL11A	197.26	1.62917	0.15546	10.4797	1.07107e-25	2.17553e-24
TCIM	12.4307	1.6298	0.612975	2.65883	0.00784117	0.0166339
PDE7B	10.3698	1.62982	0.732486	2.22506	0.0260775	0.0487507
RND1	87.6566	1.63044	0.231891	7.03105	2.04978e-12	1.51009e-11
SLA2	11.735	1.63144	0.642985	2.53729	0.0111715	0.0228951
GOLGA6L4	31.0701	1.63202	0.383379	4.25693	2.07249e-05	6.94105e-05
WBP2NL	11.0996	1.6334	0.642015	2.54417	0.0109537	0.0225048
IGSF6	10.319	1.63413	0.678601	2.40808	0.0160366	0.0315389
STAB2	9.01443	1.63421	0.730812	2.23616	0.0253413	0.0475619
C2orf50	33.3407	1.63726	0.386172	4.23971	2.23812e-05	7.45429e-05
CLDN7	522.856	1.63727	0.0988553	16.5622	1.30645e-61	1.38853e-59
TMSB15A	36.7752	1.64227	0.352221	4.6626	3.12246e-06	1.19038e-05
HTR3B	20.1169	1.64256	0.545555	3.01081	0.0026055	0.00617759
SYNPO2	554.577	1.64684	0.103082	15.9761	1.87664e-57	1.69134e-55
MYO15A	18.1764	1.64945	0.52316	3.15285	0.00161684	0.00399377
OR10A3	9.8028	1.65086	0.676675	2.43967	0.0147007	0.0292246
NR5A2	95.5291	1.6515	0.222112	7.43542	1.04234e-13	8.57754e-13
HOXA4	404.273	1.65541	0.110504	14.9805	9.84523e-51	6.705e-49
RNF207	376.055	1.65904	0.132356	12.5347	4.82416e-36	1.70043e-34
PIH1D2	61.1205	1.6617	0.271935	6.11066	9.92204e-10	5.64173e-09
PAQR9	14.8667	1.6677	0.601935	2.77056	0.00559595	0.0123207
CCL26	146.543	1.66949	0.183378	9.10411	8.69751e-20	1.19549e-18
KCNA7	152.587	1.67153	0.208147	8.03049	9.70863e-16	9.64519e-15
COL10A1	9.16133	1.67249	0.690836	2.42096	0.0154795	0.0305711
CFI	75.6175	1.67765	0.251363	6.67423	2.48537e-11	1.66625e-10
ADAMTS14	41.1996	1.68057	0.362856	4.63151	3.63014e-06	1.3721e-05
RSPO2	7.82717	1.68095	0.752747	2.23309	0.0255428	0.0478821
SLC28A2	14.9656	1.68579	0.555955	3.03224	0.00242746	0.00578188
ZNF716	10.726	1.68701	0.656725	2.56882	0.0102045	0.0211088
SLC23A1	15.7139	1.69218	0.549054	3.082	0.00205616	0.00495871
ADRA1D	34.2584	1.69231	0.360409	4.69551	2.6594e-06	1.02501e-05
CD3G	9.3158	1.70338	0.703695	2.42062	0.0154939	0.0305955
LAIR1	8.59374	1.70421	0.744639	2.28865	0.0221	0.042078
NPAP1	20.9248	1.71185	0.475618	3.59921	0.000319188	0.000888496
SNTN	15.1924	1.71187	0.588018	2.91125	0.00359988	0.00828469
NKAIN4	158.12	1.71232	0.178512	9.5922	8.62253e-22	1.37186e-20
LHX4	41.3178	1.716	0.348189	4.92834	8.2931e-07	3.43718e-06
CAPN3	31.8109	1.7186	0.415563	4.13559	3.54045e-05	0.000114375
KLB	10.8644	1.72046	0.640601	2.6857	0.00723788	0.0155049
ABHD16A	7.98379	1.72877	0.751136	2.30154	0.0213609	0.0408557
TUBA3D	16.0966	1.73614	0.553775	3.1351	0.00171795	0.00421328
B3GALT5	8.78461	1.73891	0.720799	2.41247	0.0158448	0.0312023
CAMK2A	109.159	1.74123	0.231981	7.50593	6.09962e-14	5.15471e-13
PRKCG	35.2365	1.74339	0.372858	4.67576	2.92871e-06	1.1202e-05
SLC2A12	417.865	1.74912	0.118288	14.7869	1.77867e-49	1.12011e-47
TEX35	15.4902	1.75002	0.558897	3.1312	0.00174091	0.00425987
SV2B	11.0338	1.754	0.652121	2.68968	0.00715206	0.0153494
CDHR4	8.14741	1.75599	0.754449	2.32751	0.0199383	0.0384289
C19orf73	8.85428	1.75839	0.732544	2.40038	0.0163779	0.032122
CATSPERG	27.3701	1.75911	0.441313	3.98608	6.71733e-05	0.000209106
ELF3	3267.61	1.76688	0.0641332	27.5502	4.40292e-167	3.48781e-164
OR2I1P	14.8828	1.7705	0.551125	3.21253	0.00131573	0.00330933
POLN	12.6053	1.77077	0.647017	2.73682	0.00620369	0.0135086
PIK3CG	14.1456	1.77516	0.642049	2.76483	0.0056952	0.0125088
IL1RL1	494.24	1.77773	0.100869	17.6242	1.60535e-69	2.17677e-67
FKBP6	21.5979	1.78101	0.473404	3.76214	0.000168468	0.000490448
MOGAT3	10.5223	1.78135	0.667248	2.6697	0.00759193	0.0161781
FPGT-TNNI3K	8.22153	1.78244	0.803876	2.21731	0.026602	0.0496265
ALOX5AP	275.294	1.78611	0.136155	13.1182	2.59012e-39	1.04235e-37
PSG11	8.25981	1.78641	0.754054	2.36908	0.0178326	0.0347262
OR7G2	11.2634	1.7878	0.645108	2.77133	0.00558282	0.0122972
CHRFAM7A	9.0731	1.78925	0.800051	2.23642	0.0253246	0.047538
CEACAM6	15.8394	1.79512	0.535771	3.35054	0.000806529	0.00210748
DOCK8	145.783	1.80088	0.189324	9.51213	1.86806e-21	2.89857e-20
OR8A1	12.1408	1.80242	0.633918	2.84331	0.00446482	0.0100644
SLC26A8	15.136	1.80266	0.545986	3.30167	0.000961122	0.00247322
ZNF471	37.1681	1.80297	0.363709	4.95717	7.1527e-07	2.99292e-06
CLDN11	19.7976	1.81537	0.492893	3.68309	0.00023042	0.000656704
IGFBP5	259.509	1.81771	0.300105	6.05693	1.38746e-09	7.79203e-09
ROBO2	21.3903	1.8233	0.499776	3.64823	0.000264049	0.000745209
ADGB	12.3478	1.83041	0.662949	2.76102	0.0057622	0.0126461
BLK	9.23298	1.83438	0.721114	2.54382	0.0109647	0.0225236
ARHGEF35	13.8619	1.83708	0.599904	3.06228	0.00219655	0.00527141
LMO3	17.8276	1.84681	0.522242	3.53632	0.000405749	0.00111035
OR10A6	10.0995	1.84799	0.703938	2.62522	0.00865941	0.018175
KCNG3	22.5481	1.84912	0.459375	4.0253	5.69033e-05	0.000178651
ANKUB1	18.61	1.85561	0.514976	3.60329	0.00031422	0.000876124
ESRRG	10.1765	1.85563	0.694283	2.67273	0.00752372	0.0160601
SPDYE2	88.8037	1.85833	0.281606	6.59903	4.1385e-11	2.70938e-10
MEGF11	7.8562	1.85967	0.839835	2.21433	0.0268058	0.0499418
NUTM2B	27.4965	1.86727	0.433755	4.3049	1.6706e-05	5.67078e-05
CETP	12.5384	1.86815	0.637184	2.93188	0.00336914	0.00780738
MMP7	219.064	1.87203	0.154946	12.0818	1.31754e-33	4.11417e-32
CD200R1	28.43	1.87677	0.422598	4.44102	8.95337e-06	3.1715e-05
HOXA3	1740.81	1.87716	0.067106	27.973	3.46203e-172	3.06512e-169
CATIP	11.0284	1.8786	0.651808	2.88214	0.0039498	0.0090169
NTAN1	150.617	1.88418	0.788301	2.39018	0.0168399	0.0329522
CCDC38	9.52156	1.88618	0.720352	2.61841	0.00883402	0.0185105
TAS2R4	9.55061	1.88632	0.710938	2.65328	0.0079713	0.0168743
FCRL2	9.51171	1.89516	0.742327	2.553	0.0106801	0.0219904
ITGB3	2196.75	1.90281	0.0584386	32.5608	1.47069e-232	2.76692e-229
FAT3	1550.19	1.90286	0.0726864	26.179	4.60565e-151	2.88832e-148
RARB	232.637	1.91182	0.152065	12.5724	2.99377e-36	1.06272e-34
NPIPB7	96.3857	1.91237	0.253082	7.55629	4.14715e-14	3.56475e-13
AQP7B	44.3412	1.91276	0.357829	5.34547	9.01811e-08	4.19054e-07
NUTM2G	74.0299	1.91402	0.322169	5.94104	2.83221e-09	1.54304e-08
NR1H4	9.65836	1.91534	0.737478	2.59715	0.00940008	0.0195686
VWCE	6.46741	1.92225	0.856035	2.24553	0.0247343	0.0465578
RNF224	22.6084	1.92389	0.456371	4.21563	2.49076e-05	8.23742e-05
PATE4	11.4459	1.9309	0.703018	2.74659	0.00602188	0.0131565
ERN2	9.7449	1.93237	0.718219	2.6905	0.00713449	0.0153227
ISLR	14.6805	1.93547	0.581244	3.32987	0.000868873	0.00225239
MOV10L1	140.604	1.94262	0.194138	10.0064	1.42852e-23	2.51765e-22
SLFN14	11.383	1.94263	0.695032	2.79502	0.00518959	0.0115272
MPV17L	259.673	1.94318	0.445934	4.35754	1.31531e-05	4.55516e-05
PLAC8	70.6033	1.94906	0.264296	7.37453	1.6493e-13	1.34037e-12
ESM1	34.4313	1.95153	0.371249	5.25666	1.46698e-07	6.64847e-07
HOXA5	596.632	1.95226	0.0950491	20.5394	9.56459e-94	2.87913e-91
LCN2	762.347	1.95452	0.110422	17.7006	4.15092e-70	5.83882e-68
C9orf50	7.41731	1.96242	0.838428	2.34059	0.0192532	0.0372467
ATP1A4	12.4151	1.96802	0.643364	3.05895	0.00222115	0.00532332
FAM131B	45.7156	1.97633	0.321406	6.14902	7.79626e-10	4.47698e-09
TTC6	87.6941	1.97954	0.247047	8.0128	1.12124e-15	1.10661e-14
OVCH2	120.998	1.98012	0.243081	8.14593	3.76376e-16	3.90678e-15
ZNF486	10.8724	1.982	0.674378	2.939	0.00329268	0.00764668
MTNR1A	21.8031	1.98322	0.526949	3.76359	0.000167494	0.000487893
MAGEA10	9.20822	1.9847	0.753126	2.63529	0.0084066	0.017721
MILR1	19.2197	1.9866	0.534292	3.7182	0.000200645	0.000576979
FAM9C	6.74522	1.9973	0.842652	2.37026	0.0177755	0.034631
SPDYE1	50.7373	2.00828	0.368934	5.44347	5.22538e-08	2.49515e-07
SAPCD1	13.6412	2.01148	0.625787	3.21433	0.0013075	0.00329139
TRPV6	168.954	2.03076	0.174213	11.6568	2.11902e-31	5.89525e-30
EFCAB13	61.8231	2.03226	0.303522	6.69561	2.14778e-11	1.45025e-10
UPB1	8.60112	2.0377	0.779357	2.61459	0.00893349	0.0186892
WDR93	7.76829	2.03825	0.78375	2.60064	0.00930498	0.019392
HOXA2	170.617	2.04011	0.173253	11.7754	5.22961e-32	1.49926e-30
CYB5R2	134.259	2.04735	0.219315	9.33518	1.00818e-20	1.49058e-19
GPR119	8.70539	2.05415	0.768097	2.67434	0.0074877	0.0159968
CRTAC1	411.843	2.0599	0.117298	17.5612	4.87891e-69	6.44144e-67
ZNF727	6.99285	2.0611	0.8475	2.43198	0.0150167	0.0297703
C21orf62	7.03536	2.07575	0.874562	2.37348	0.0176214	0.0343816
ARHGEF38	7.93563	2.07666	0.785177	2.64483	0.00817314	0.0172578
CFHR3	15.0536	2.09064	0.608567	3.43535	0.000591798	0.00158237
WNT16	57.0543	2.10026	0.300524	6.98868	2.77481e-12	2.02736e-11
HAT1	27.8064	2.11214	0.878498	2.40426	0.016205	0.0318327
MUC4	824.515	2.12722	0.325038	6.54454	5.96775e-11	3.85331e-10
ZNF491	6.34908	2.12761	0.904262	2.35287	0.0186291	0.0361229
CD84	7.36884	2.1429	0.920992	2.32673	0.0199796	0.0384937
MYEF2	57.005	2.15409	0.298724	7.21096	5.55596e-13	4.32606e-12
FILIP1L	13.8892	2.16258	0.64603	3.34749	0.000815457	0.00212896
CTSW	8.42796	2.18697	0.77551	2.82005	0.00480165	0.0107416
CNTNAP2	8.47767	2.19461	0.768166	2.85695	0.00427737	0.00967374
S100P	40.4793	2.1995	0.365171	6.0232	1.70998e-09	9.49701e-09
LGSN	7.58402	2.20866	0.821985	2.68698	0.00721005	0.0154541
NPPB	269.108	2.21388	0.145857	15.1784	4.91324e-52	3.55525e-50
CNR1	48.4231	2.21549	0.325401	6.80849	9.86268e-12	6.84701e-11
TBC1D10C	24.8732	2.22805	0.452852	4.92003	8.65299e-07	3.57694e-06
YPEL1	23.1037	2.23131	0.492136	4.53392	5.78999e-06	2.12601e-05
GNG3	14.5801	2.24448	0.639866	3.50774	0.000451929	0.00122691
KEL	8.70951	2.24525	0.7736	2.90235	0.0037038	0.00850174
PTGIR	5.854	2.25263	0.968996	2.3247	0.0200879	0.0386827
ZSCAN18	9.74012	2.25533	0.741554	3.04136	0.00235509	0.00562373
OR7D4	13.8282	2.27682	0.618192	3.68303	0.000230478	0.000656744
SPX	8.92844	2.29135	0.790143	2.89992	0.00373255	0.00855729
ZNF671	10.0136	2.29533	0.77853	2.94828	0.00319544	0.00744383
DRD4	9.99752	2.30003	0.868838	2.64725	0.00811491	0.0171513
PLGLB2	16.5285	2.35695	0.617484	3.81703	0.000135069	0.000398768
MMP12	53.8599	2.36584	0.324105	7.29962	2.88587e-13	2.30059e-12
TEPP	6.26971	2.39064	0.964652	2.47824	0.0132032	0.0265316
INSC	5.30302	2.40184	0.989229	2.42799	0.0151827	0.030044
SMIM22	6.46023	2.42856	0.925159	2.62502	0.00866434	0.0181828
NIM1K	61.3479	2.45723	0.305655	8.03923	9.0406e-16	8.98746e-15
SPDYE21	18.801	2.47221	0.566844	4.36136	1.29258e-05	4.48471e-05
BIRC7	33.815	2.5045	0.406524	6.16076	7.23965e-10	4.17967e-09
SPP1	509.257	2.51159	0.121625	20.6503	9.70516e-95	3.04317e-92
LRRN1	25.2804	2.54097	0.469984	5.4065	6.42685e-08	3.03993e-07
TTLL13	7.01974	2.56184	0.903713	2.8348	0.00458551	0.0103025
STRA6	352.169	2.56525	0.133992	19.1448	1.06976e-81	2.47707e-79
CD209	7.04715	2.57106	0.940557	2.73356	0.00626544	0.0136254
OR1J1	5.88194	2.57435	1.02105	2.52129	0.0116925	0.0238106
NPFF	10.6503	2.58773	0.737021	3.51106	0.00044632	0.00121321
CP	9.67562	2.61935	0.758266	3.4544	0.000551517	0.00148151
LXN	32.7253	2.63411	0.440745	5.9765	2.27983e-09	1.25278e-08
AQP7	25.6558	2.63926	0.529099	4.98823	6.09365e-07	2.57185e-06
IDO1	58.4348	2.67485	0.314317	8.51003	1.73888e-17	2.00838e-16
MUC20	85.7435	2.69515	0.274006	9.8361	7.8704e-23	1.3385e-21
CYP2A6	10.1336	2.69672	0.760073	3.54797	0.000388214	0.00106566
CYP2A7	6.42526	2.72989	1.02205	2.671	0.00756252	0.0161269
FAM9B	5.19043	2.73469	1.07763	2.53768	0.011159	0.0228759
TXK	95.9596	2.74322	0.248572	11.0359	2.56387e-28	6.10582e-27
PNMA8A	5.33895	2.79869	1.05697	2.64785	0.00810062	0.0171263
ERP27	104.908	2.80309	0.259538	10.8003	3.43042e-27	7.71768e-26
C15orf48	110.444	2.92816	0.238528	12.276	1.21938e-34	3.99846e-33
CLDN20	7.27236	2.92949	0.905944	3.23363	0.00122226	0.00309545
CCDC33	111.967	2.9513	0.234458	12.5878	2.4652e-36	8.79234e-35
MGP	118.415	2.98139	0.233928	12.7449	3.32742e-37	1.22448e-35
ZNF43	7.60599	3.01794	0.956022	3.15677	0.00159526	0.00394388
ARL14EPL	116.224	3.03389	0.236569	12.8245	1.19525e-37	4.4862e-36
GUCY1A2	9.35313	3.03711	0.822082	3.69442	0.000220391	0.000629551
ERICH5	248.779	3.08141	0.165842	18.5804	4.63267e-77	8.71579e-75
SULT1A4	60.3535	3.11596	1.11164	2.80302	0.00506263	0.0112752
CAPN13	10.358	3.20369	0.804729	3.98108	6.86029e-05	0.000213159
ABCB1	36.3516	3.20998	0.437244	7.34139	2.1138e-13	1.6986e-12
PANK4	208.995	3.23834	0.788594	4.10647	4.01746e-05	0.000128845
LYZ	10.9709	3.30002	0.799817	4.12597	3.69171e-05	0.000118803
PLA2G10	21.5048	3.40193	0.586637	5.79905	6.66932e-09	3.50488e-08
VNN1	7.81724	3.40322	0.969554	3.51008	0.000447966	0.00121747
SIGLEC8	5.89117	3.40405	1.12204	3.0338	0.00241491	0.00575641
GPR65	14.2744	3.4645	0.748437	4.62899	3.67459e-06	1.38716e-05
KCND2	13.2292	3.58751	0.778886	4.60595	4.10593e-06	1.54226e-05
FGF19	322.346	3.64039	0.167983	21.6712	3.83615e-104	1.40824e-101
ADH1C	21.3137	3.70607	0.613139	6.04441	1.49953e-09	8.3808e-09
GOLGA8O	2.96963	3.93603	1.69394	2.32359	0.0201473	0.03878
DCDC2B	5.63305	3.96815	1.25889	3.15212	0.00162091	0.00400193
SPDYE11	17.4649	4.01663	1.53959	2.6089	0.00908338	0.0189696
SPDYE9	17.4649	4.01663	1.53959	2.6089	0.00908338	0.0189696
IGKV1OR-2	6.36092	4.15659	1.23784	3.35794	0.000785253	0.00205755
RAB40AL	3.83712	4.33379	1.48204	2.92421	0.00345332	0.00797788
FAM174A	18.0207	4.34357	1.58575	2.73913	0.0061602	0.0134256
CYP26B1	11827.7	4.78675	0.0498384	96.0455	0	0
CDH5	92.1792	4.96464	0.401545	12.3639	4.10017e-35	1.37137e-33
CYP26A1	1580.57	6.11923	0.139796	43.7726	0	0
TRIM31	27.5859	6.33214	1.08531	5.83441	5.3982e-09	2.86995e-08
A1BG	83.6038	0.871307	0.2382	3.65788	0.000254308	0.000719065
A2ML1	9.50189	0.117282	0.63391	0.185014	0.853218	0.891605
A4GALT	1015.3	-0.0842235	0.072398	-1.16334	0.244692	0.334104
AAAS	863.078	-0.512719	0.0757328	-6.7701	1.2869e-11	8.86865e-11
AACS	1979.96	-0.26949	0.0563272	-4.78436	1.71531e-06	6.79397e-06
AADAT	260.435	-0.06414	0.127976	-0.501187	0.61624	0.695279
AAGAB	3981.86	-0.00458482	0.0554421	-0.0826956	0.934094	0.952187
AAK1	1737.51	0.131248	0.0659455	1.99026	0.0465627	0.0815091
AAMDC	169.605	-0.0586862	0.171188	-0.342818	0.731736	0.795749
AAMP	2871.86	-0.431167	0.0565939	-7.6186	2.56434e-14	2.24525e-13
AANAT	13.3223	-0.403575	0.556147	-0.725662	0.468046	0.562305
AAR2	1801.02	-0.378463	0.0618122	-6.12279	9.19534e-10	5.24041e-09
AARD	5.01738	0.763679	0.978158	0.780731	0.43496	0.530949
AARS1	5933	-0.545605	0.044892	-12.1537	5.48073e-34	1.74768e-32
AARS2	881.723	-0.368618	0.0765283	-4.81675	1.45912e-06	5.83301e-06
AARSD1	1052.86	-0.520817	0.0720158	-7.23198	4.75994e-13	3.72746e-12
AASDH	295.408	0.0695368	0.137961	0.504033	0.614238	0.693801
AASDHPPT	2493.35	-0.103435	0.0568082	-1.82077	0.0686412	0.114157
AASS	1606.59	0.0609978	0.0650647	0.937495	0.348504	0.445378
AATF	3120.61	-0.670026	0.0566501	-11.8275	2.8156e-32	8.19683e-31
AATK	158.559	0.752928	0.173425	4.34153	1.41495e-05	4.86776e-05
ABAT	75.9262	0.557219	0.232667	2.39492	0.0166238	0.032566
ABCA1	296.097	0.280433	0.137971	2.03255	0.042098	0.0744436
ABCA10	96.9047	0.2061	0.204339	1.00862	0.313156	0.409
ABCA12	14.7687	-0.338917	0.522813	-0.648257	0.516819	0.607991
ABCA13	977.463	0.611557	0.0758559	8.06208	7.50049e-16	7.52098e-15
ABCA2	543.367	-0.499442	0.0981094	-5.09067	3.56809e-07	1.54854e-06
ABCA3	10.9931	0.0661913	0.607983	0.10887	0.913305	0.936612
ABCA4	15.0743	-0.142232	0.521334	-0.272824	0.784989	0.838469
ABCA5	251.325	0.329801	0.135854	2.42761	0.0151987	0.0300638
ABCA6	17.7917	0.261519	0.481921	0.542658	0.587365	0.670136
ABCA7	173.758	-0.235229	0.165541	-1.42097	0.155325	0.229151
ABCA8	32.6865	0.270217	0.357925	0.754955	0.450276	0.545968
ABCB10	1077.61	-0.359168	0.0739118	-4.85942	1.17732e-06	4.76598e-06
ABCB11	14.2032	0.697374	0.543906	1.28216	0.199787	0.283438
ABCB5	11.1561	0.809641	0.606461	1.33503	0.181868	0.262163
ABCB6	71.676	0.0233931	0.256205	0.0913061	0.927249	0.947135
ABCB7	1060.18	-0.237217	0.0758435	-3.12771	0.00176173	0.00430452
ABCB8	1065.24	-0.224936	0.0753704	-2.9844	0.00284132	0.00668407
ABCB9	241.771	-0.0331386	0.139421	-0.237688	0.812123	0.85928
ABCC1	2756.05	-0.592425	0.0609972	-9.71232	2.67173e-22	4.39478e-21
ABCC10	793.551	0.411617	0.0887174	4.63964	3.49017e-06	1.32219e-05
ABCC2	49.6667	-0.520131	0.290572	-1.79003	0.0734494	0.12099
ABCC3	1830.94	-0.150018	0.0642518	-2.33485	0.0195512	0.0377893
ABCC4	2790.42	-0.180149	0.0557584	-3.23088	0.0012341	0.00312227
ABCC5	2546.66	0.17759	0.0550351	3.22685	0.00125159	0.00316281
ABCC6	3.49297	0.381901	1.08953	0.350518	0.72595	0.791071
ABCC8	17.9782	0.386697	0.491403	0.786925	0.431326	0.527715
ABCC9	219.23	0.285713	0.155227	1.84061	0.0656783	0.109812
ABCD1	1233.73	-0.346484	0.0705079	-4.91412	8.91836e-07	3.67653e-06
ABCD3	11593.3	-0.252676	0.0509556	-4.95875	7.09464e-07	2.96945e-06
ABCD4	1207.48	0.579774	0.0687878	8.42844	3.50305e-17	3.9792e-16
ABCE1	7627.19	-0.393936	0.0484887	-8.12429	4.49989e-16	4.62938e-15
ABCF1	309.636	-0.58867	0.141331	-4.16518	3.11105e-05	0.000101527
ABCF2	3005.06	-0.500315	0.0523995	-9.54809	1.32107e-21	2.07119e-20
ABCF2-H2BK1	1910.66	-0.555667	0.0619366	-8.97154	2.92387e-19	3.86028e-18
ABCF3	1887.14	-0.423549	0.057788	-7.32937	2.31243e-13	1.85524e-12
ABCG2	539.207	-0.093825	0.111081	-0.844654	0.398304	0.495444
ABHD1	24.1519	0.10466	0.430005	0.243392	0.807702	0.856255
ABHD10	750.105	-0.0291035	0.0801847	-0.362955	0.716638	0.783525
ABHD11	720.663	-0.43438	0.0809605	-5.36533	8.07993e-08	3.77674e-07
ABHD12	2375.66	-0.000353078	0.0530015	-0.00666167	0.994685	0.99634
ABHD12B	785.934	-0.169523	0.0863041	-1.96425	0.0495012	0.0858939
ABHD13	922.71	0.394046	0.0795803	4.95155	7.36231e-07	3.07398e-06
ABHD14A	48.6838	0.412965	0.28645	1.44167	0.149397	0.22173
ABHD14A-ACY1	8.3976	0.71006	0.715744	0.992058	0.321169	0.417076
ABHD14B	408.733	-0.367785	0.107675	-3.41568	0.000636224	0.00168945
ABHD15	785.518	-0.22513	0.0781618	-2.88031	0.00397287	0.00906132
ABHD16B	230.935	0.0750384	0.135217	0.554948	0.57893	0.662521
ABHD17A	1199.18	0.098092	0.0695578	1.41022	0.158474	0.233316
ABHD17B	933.59	-0.0719327	0.0851518	-0.844759	0.398246	0.495412
ABHD17C	678.724	-0.426851	0.082255	-5.18937	2.11012e-07	9.39629e-07
ABHD18	494.592	0.176442	0.10553	1.67196	0.0945321	0.150338
ABHD2	4411.2	-0.262018	0.0514981	-5.08791	3.62037e-07	1.56988e-06
ABHD3	2215.98	0.566788	0.0650967	8.70686	3.12416e-18	3.82913e-17
ABHD4	6017.25	-0.0676171	0.0487079	-1.38822	0.165071	0.241516
ABHD5	883.751	0.166018	0.0800572	2.07374	0.0381035	0.0682246
ABHD6	277.389	-0.287402	0.124914	-2.30079	0.0214037	0.0409179
ABHD8	13.4186	0.723008	0.54075	1.33705	0.181207	0.26129
ABI1	2863.43	-0.241832	0.0579566	-4.17264	3.01097e-05	9.8539e-05
ABI2	1605.7	0.121666	0.059707	2.03772	0.0415777	0.0736652
ABI3BP	66.6505	-0.507086	0.244195	-2.07656	0.0378424	0.0678459
ABITRAM	1615.18	0.225558	0.060828	3.70813	0.000208798	0.000598709
ABL1	6174.37	-0.247933	0.0545971	-4.54114	5.59515e-06	2.05899e-05
ABL2	3515.3	0.0046583	0.0526156	0.0885346	0.929452	0.948505
ABLIM1	1502.67	-0.194879	0.0841763	-2.31513	0.0206061	0.0395538
ABLIM2	69.3525	-0.440055	0.242857	-1.81199	0.0699874	0.116024
ABLIM3	1036.85	0.139134	0.0704476	1.97501	0.0482675	0.0840535
ABO	1461.53	0.369877	0.0796537	4.64356	3.42458e-06	1.29963e-05
ABR	378.35	0.470892	0.520385	0.904892	0.365523	0.462115
ABRAXAS1	250.906	0.401322	0.134096	2.99279	0.00276439	0.00652536
ABRAXAS2	1158.93	0.0464423	0.0669754	0.693423	0.488044	0.58086
ABTB1	184.391	0.458507	0.152456	3.00747	0.00263434	0.00624007
ABTB2	1563.25	-0.140042	0.0595912	-2.35004	0.0187712	0.0363844
ABTB3	834.346	0.0152628	0.0814237	0.187449	0.851308	0.890227
ACAA1	882.586	-0.140387	0.0738683	-1.90051	0.0573667	0.097668
ACAA2	297.444	0.498286	0.122482	4.06825	4.73674e-05	0.000149995
ACACA	2337.43	-0.17753	0.0664313	-2.67239	0.0075314	0.0160719
ACACB	55.557	0.655587	0.270146	2.42679	0.0152331	0.0301199
ACAD10	466.211	-0.280882	0.105883	-2.65276	0.0079836	0.0168979
ACAD11	165.369	0.216686	0.159437	1.35907	0.174125	0.252651
ACAD8	539.122	0.16278	0.0994177	1.63734	0.10156	0.159593
ACAD9	1440.51	-0.342951	0.0607353	-5.64665	1.63603e-08	8.25753e-08
ACADL	18.4215	1.13313	0.533899	2.12236	0.0338075	0.0613278
ACADM	1045.3	-0.0742344	0.0893765	-0.830581	0.406211	0.503658
ACADS	187.461	-0.173801	0.148518	-1.17023	0.241908	0.331086
ACADSB	366.818	-0.0515903	0.119602	-0.431351	0.666213	0.739576
ACADVL	5055.58	-0.102566	0.0468819	-2.18776	0.0286871	0.0530234
ACAP2	2474.29	-0.302394	0.0623809	-4.84754	1.25004e-06	5.04271e-06
ACAP3	1154.89	0.142116	0.0692527	2.05213	0.0401569	0.071493
ACAT1	1997.42	-0.293619	0.0598322	-4.90737	9.23038e-07	3.79788e-06
ACAT2	3161.43	0.205052	0.0546571	3.75161	0.000175706	0.000509842
ACBD3	2201.53	-0.282189	0.0589124	-4.78997	1.66809e-06	6.61564e-06
ACBD4	17.9124	0.556251	0.48016	1.15847	0.246672	0.33617
ACBD5	1452.77	0.0436379	0.0706596	0.61758	0.536852	0.625351
ACBD6	901.208	-0.177626	0.0740901	-2.39744	0.0165102	0.0323646
ACCS	86.1439	0.671146	0.226254	2.96633	0.00301375	0.00705161
ACD	1086.61	-0.310044	0.0758317	-4.08858	4.34021e-05	0.000138458
ACE	8.6219	0.865424	0.738781	1.17142	0.241429	0.330551
ACE2	105.254	0.831754	0.222975	3.73026	0.000191282	0.000551832
ACER2	63.4895	0.0679253	0.253916	0.267511	0.789076	0.84164
ACER3	749.075	0.165961	0.0864103	1.92061	0.0547806	0.0937547
ACHE	64.9473	0.144585	0.250853	0.576375	0.564362	0.649825
ACIN1	6341.41	0.0589014	0.0501346	1.17487	0.240048	0.329109
ACKR2	19.2386	0.936187	0.517176	1.81019	0.0702663	0.116384
ACKR3	2444.54	-0.422444	0.0697481	-6.05671	1.38934e-09	7.79967e-09
ACLY	6089.25	-0.462157	0.045586	-10.1381	3.74131e-24	6.90926e-23
ACMSD	7.43046	0.405073	0.737619	0.549163	0.582894	0.666145
ACO1	1789.36	-0.322939	0.0656893	-4.91616	8.82592e-07	3.64142e-06
ACO2	3521.18	-0.560529	0.0529497	-10.5861	3.45811e-26	7.24903e-25
ACOT1	203.233	-0.0542454	0.150472	-0.360502	0.718472	0.785196
ACOT11	301.125	0.0334458	0.123233	0.271404	0.78608	0.839337
ACOT13	677.804	0.339171	0.0882952	3.84134	0.000122366	0.000364555
ACOT2	821.149	-0.0706041	0.0771451	-0.915212	0.36008	0.456643
ACOT4	110.105	0.432661	0.191793	2.25587	0.0240787	0.045426
ACOT7	4486.96	-0.618258	0.0495098	-12.4876	8.72769e-36	3.01978e-34
ACOT8	1042.89	0.137664	0.0700154	1.9662	0.0492761	0.0855623
ACOT9	3203.51	0.27313	0.05313	5.14079	2.73584e-07	1.20223e-06
ACOX1	1130.07	-0.321294	0.0696264	-4.61454	3.93957e-06	1.48236e-05
ACOX3	325.68	0.0284253	0.117913	0.241071	0.8095	0.85753
ACOXL	118.959	-0.451367	0.196312	-2.29923	0.0214918	0.0410552
ACP1	3900.62	0.363609	0.0461366	7.88114	3.24419e-15	3.07871e-14
ACP2	803.467	-0.165579	0.0798437	-2.07379	0.0380985	0.0682238
ACP3	28.865	-0.721725	0.398505	-1.81108	0.0701284	0.116219
ACP4	5.59184	1.90342	0.927788	2.05157	0.0402116	0.071574
ACP5	96.7033	0.226225	0.222458	1.01693	0.309185	0.404937
ACP7	25.6098	-0.124488	0.410928	-0.302942	0.761934	0.819953
ACR	3.28632	-0.659785	1.09631	-0.601824	0.547291	0.635201
ACRV1	10.9158	0.380395	0.699645	0.543697	0.58665	0.669523
ACSBG1	30.6826	0.0272061	0.35908	0.075766	0.939605	0.95647
ACSF2	1128.57	-0.192004	0.0683455	-2.80931	0.00496479	0.0110769
ACSF3	661.545	0.0619464	0.0858488	0.721576	0.470555	0.564464
ACSL1	612.231	-0.294252	0.0870833	-3.37897	0.000727575	0.00191547
ACSL3	5761.37	-0.204168	0.051914	-3.93281	8.39592e-05	0.000257209
ACSL4	4761.32	0.14501	0.0568186	2.55215	0.010706	0.0220371
ACSL5	388.085	0.417481	0.106368	3.92489	8.6771e-05	0.000265122
ACSL6	15.9873	0.631634	0.535056	1.1805	0.237801	0.326445
ACSM2A	17.9862	1.27915	0.624435	2.04848	0.0405126	0.0720154
ACSM2B	30.7044	0.553346	0.413168	1.33928	0.180481	0.260443
ACSM3	50.1698	-0.0556726	0.289888	-0.192048	0.847704	0.887376
ACSS1	1834.22	-0.885716	0.0621165	-14.259	3.94275e-46	2.14232e-44
ACSS2	1009.4	-0.587383	0.0756057	-7.76903	7.90899e-15	7.23636e-14
ACTA2	341.546	0.190583	0.11252	1.69377	0.0903092	0.144431
ACTB	210819	-0.342179	0.042756	-8.00306	1.21368e-15	1.19314e-14
ACTBL2	207.99	-0.0323053	0.166014	-0.194594	0.845711	0.885913
ACTG1	72970.5	-0.0605317	0.0411693	-1.47031	0.141478	0.211816
ACTG2	231.291	0.694569	0.15433	4.50055	6.77774e-06	2.45989e-05
ACTL10	5.27276	0.123469	0.850519	0.145169	0.884578	0.915162
ACTL6A	5756.22	0.10981	0.0433092	2.5355	0.0112287	0.0229905
ACTL8	2.99857	-1.86456	1.2255	-1.52146	0.128144	0.194877
ACTN1	33142.7	-0.185309	0.0485131	-3.81978	0.000133571	0.000394734
ACTN2	15.3907	0.607625	0.542961	1.11909	0.2631	0.354577
ACTN4	19599.4	-0.236222	0.0535716	-4.40946	1.03627e-05	3.64791e-05
ACTR10	2746.55	0.375253	0.0558491	6.71906	1.82907e-11	1.24398e-10
ACTR1A	4297.8	-0.315577	0.0435839	-7.24068	4.46456e-13	3.50527e-12
ACTR1B	865.146	-0.0804333	0.0756188	-1.06367	0.287479	0.38149
ACTR2	13531.3	-0.280545	0.0490343	-5.72141	1.05643e-08	5.43414e-08
ACTR3	14389.2	0.157861	0.0513833	3.07223	0.00212468	0.00510839
ACTR3B	317.448	0.223127	0.124301	1.79506	0.072644	0.119847
ACTR3C	176.534	0.314416	0.155295	2.02463	0.042905	0.0756783
ACTR5	544.291	-0.0837196	0.0899509	-0.930725	0.351996	0.448631
ACTR6	1352.2	0.687155	0.0709303	9.68774	3.39958e-22	5.53158e-21
ACTR8	657.217	-0.121579	0.0863479	-1.40801	0.159127	0.23414
ACTRT3	143.566	-0.118585	0.166998	-0.710098	0.477644	0.570828
ACVR1	1235.2	-0.331098	0.0685076	-4.83301	1.34487e-06	5.39488e-06
ACVR1B	1494.93	-0.237313	0.0661743	-3.58618	0.000335559	0.000930452
ACVR1C	206.642	0.0466391	0.149768	0.31141	0.755489	0.814513
ACVR2A	304.824	-0.0907142	0.125352	-0.723677	0.469264	0.563409
ACVR2B	288.031	0.18379	0.142382	1.29082	0.196766	0.27968
ACVRL1	7.18944	0.587878	0.746245	0.787782	0.430824	0.527396
ACY1	539.756	-0.629681	0.0951235	-6.61962	3.60131e-11	2.37421e-10
ACY3	14.3583	0.249189	0.520445	0.4788	0.632081	0.709429
ACYP1	373.329	0.679217	0.11143	6.09548	1.09113e-09	6.18086e-09
ACYP2	316.974	0.577144	0.12567	4.59255	4.37862e-06	1.63733e-05
ADA	628.58	-0.0885604	0.0853996	-1.03701	0.29973	0.395064
ADA2	28.2056	0.333022	0.402685	0.827003	0.408235	0.505624
ADAD2	33.6015	0.0157409	0.340052	0.0462897	0.963079	0.97297
ADAL	438.998	-0.00641318	0.109739	-0.0584405	0.953398	0.966367
ADAM10	9616.55	-0.348601	0.0431417	-8.08036	6.45765e-16	6.51872e-15
ADAM11	25.9605	-0.258435	0.394821	-0.654563	0.512749	0.604243
ADAM12	1363.25	-0.19772	0.0686358	-2.88071	0.00396775	0.00905238
ADAM15	3778.05	-0.281359	0.0471257	-5.97039	2.36682e-09	1.29904e-08
ADAM17	1845.08	0.0305169	0.0577878	0.528085	0.59744	0.679107
ADAM19	4075.1	0.609829	0.0590291	10.331	5.10327e-25	1.00932e-23
ADAM22	50.9268	0.196894	0.282695	0.69649	0.486122	0.57903
ADAM23	964.58	0.109529	0.0769053	1.4242	0.154388	0.22788
ADAM32	305.095	0.404198	0.151385	2.67001	0.00758489	0.0161677
ADAM8	779.913	-0.219899	0.0789374	-2.78574	0.00534056	0.0118259
ADAM9	9161.75	-0.246097	0.0420278	-5.85556	4.75399e-09	2.54002e-08
ADAMTS12	1107.71	-0.322887	0.0829202	-3.89394	9.86271e-05	0.000299041
ADAMTS13	32.7909	0.212216	0.345069	0.614996	0.538557	0.626852
ADAMTS15	2932.47	-0.88028	0.0615597	-14.2996	2.20058e-46	1.21768e-44
ADAMTS16	475.984	0.404975	0.105149	3.85146	0.000117418	0.000350924
ADAMTS17	84.3582	-0.756421	0.223181	-3.38927	0.000700797	0.00185177
ADAMTS2	18.7667	-0.454416	0.502618	-0.904097	0.365944	0.462531
ADAMTS20	172.416	0.124315	0.15891	0.782297	0.43404	0.530125
ADAMTS3	20.6051	-0.472245	0.459906	-1.02683	0.3045	0.40002
ADAMTS6	214.353	0.250502	0.13834	1.81077	0.0701768	0.116285
ADAMTS7	312.169	0.17732	0.116867	1.51727	0.129198	0.196222
ADAMTS9	16.1949	0.408377	0.540916	0.754973	0.450265	0.545968
ADAMTSL3	73.0722	0.599062	0.246687	2.42843	0.0151644	0.0300118
ADAMTSL4	75.8594	0.1019	0.261431	0.389777	0.696701	0.765796
ADAMTSL5	148.06	0.0633632	0.173965	0.364229	0.715687	0.782607
ADAP1	1365.53	-0.380848	0.0646073	-5.89481	3.75115e-09	2.02578e-08
ADAP2	15.6708	-0.0869265	0.502681	-0.172926	0.86271	0.899042
ADAR	10432.7	-0.323533	0.049515	-6.53403	6.40248e-11	4.11811e-10
ADARB1	380.067	-0.240479	0.116994	-2.05547	0.0398332	0.0709969
ADARB2	37.0263	-0.00109228	0.335854	-0.00325224	0.997405	0.998135
ADAT1	1197.8	-0.104476	0.0666151	-1.56835	0.116799	0.17962
ADAT2	375.138	0.138064	0.110224	1.25258	0.21036	0.295155
ADAT3	82.1697	0.116213	0.221098	0.525617	0.599154	0.680389
ADCK1	242.783	-0.432597	0.13604	-3.17993	0.0014731	0.00366959
ADCK2	597.347	-0.155461	0.102477	-1.51703	0.129258	0.196274
ADCK5	155.912	-0.0139117	0.169501	-0.0820745	0.934587	0.952497
ADCY1	937.854	-0.319823	0.0782387	-4.08779	4.35505e-05	0.000138843
ADCY2	19.2793	0.259003	0.445963	0.580773	0.561393	0.647127
ADCY3	2221.75	-0.31786	0.0572208	-5.55496	2.77667e-08	1.36753e-07
ADCY6	220.508	0.247469	0.135426	1.82733	0.0676498	0.112682
ADCY7	2665.5	-0.26143	0.049746	-5.25529	1.4779e-07	6.69594e-07
ADCY9	1656.17	-0.417066	0.0695691	-5.99499	2.03494e-09	1.12396e-08
ADD1	3887.89	-0.295011	0.0449419	-6.56429	5.2282e-11	3.39033e-10
ADD2	1864.65	-0.557275	0.0626819	-8.89053	6.08178e-19	7.88431e-18
ADD3	2715.47	0.0308501	0.0561577	0.549347	0.582767	0.666051
ADGRA2	303.806	0.148644	0.124027	1.19848	0.23073	0.318731
ADGRA3	1666.19	-0.348099	0.0606797	-5.73666	9.65605e-09	4.99255e-08
ADGRB1	52.8278	0.121703	0.271974	0.447481	0.654528	0.728808
ADGRB2	657.732	0.0928708	0.0976292	0.951261	0.341472	0.438337
ADGRD1	33.9025	0.190255	0.390329	0.487423	0.625958	0.70366
ADGRE2	70.5585	-0.75636	0.254981	-2.96634	0.00301366	0.00705161
ADGRE5	1584.81	-0.410882	0.0681481	-6.02926	1.64714e-09	9.15815e-09
ADGRF3	43.4571	0.450506	0.319141	1.41162	0.158062	0.232778
ADGRF4	38.3008	-0.233619	0.341442	-0.684213	0.493841	0.586599
ADGRG1	8654.24	-0.389508	0.0493488	-7.89295	2.95129e-15	2.81339e-14
ADGRG2	192.092	-0.12899	0.145526	-0.886365	0.375421	0.472052
ADGRG6	3321.77	-0.43462	0.0537166	-8.09098	5.91849e-16	6.01074e-15
ADGRL1	16.5395	0.909954	0.519266	1.75239	0.0797072	0.129779
ADGRL2	19.9312	-0.333426	0.454183	-0.734121	0.462875	0.557472
ADGRL3	231.409	-0.889107	0.144269	-6.16284	7.14531e-10	4.12837e-09
ADGRV1	349.234	0.416164	0.120591	3.45103	0.00055845	0.00149799
ADH5	8865.45	0.322313	0.0454214	7.09606	1.28363e-12	9.65032e-12
ADH6	6.75658	1.40351	0.824949	1.70132	0.088882	0.142497
ADHFE1	8.78811	0.467655	0.707887	0.660635	0.508847	0.60082
ADI1	4770.04	-0.0792496	0.0518652	-1.52799	0.126515	0.192731
ADIPOR1	4482.41	-0.198984	0.0443438	-4.48729	7.21332e-06	2.60056e-05
ADIPOR2	2002.41	-0.221361	0.0577394	-3.8338	0.000126181	0.00037488
ADIRF	273.001	0.00755266	0.1288	0.0586389	0.95324	0.966337
ADK	5594.45	0.209378	0.0471146	4.44402	8.82928e-06	3.13197e-05
ADM	1433.63	-0.0162347	0.0641759	-0.252972	0.80029	0.850827
ADM2	137.572	0.414074	0.171474	2.41478	0.0157446	0.0310335
ADM5	7.83196	-0.471813	0.740532	-0.637127	0.524042	0.614232
ADNP	3351.37	-0.271277	0.0482967	-5.61688	1.94435e-08	9.73532e-08
ADNP2	2152.17	-0.321144	0.0588333	-5.45853	4.80081e-08	2.29825e-07
ADO	647.785	-0.136989	0.0849822	-1.61197	0.106968	0.166819
ADORA1	9.31086	0.169311	0.654073	0.258856	0.795746	0.847014
ADORA2A	14.506	0.41126	0.634376	0.648291	0.516797	0.607991
ADORA2B	1328.36	0.120951	0.0670355	1.80428	0.0711882	0.117695
ADPGK	2902.41	-0.180202	0.0497782	-3.62009	0.000294506	0.00082467
ADPRH	9.51695	-0.269224	0.695247	-0.387235	0.698582	0.76736
ADPRHL1	441.232	-0.844629	0.108981	-7.75025	9.17097e-15	8.36559e-14
ADPRM	117.474	0.57015	0.201886	2.82412	0.00474103	0.0106202
ADPRS	899.545	-0.141584	0.0761362	-1.85962	0.0629397	0.105903
ADRA1B	1169.81	0.329117	0.0723999	4.54581	5.47233e-06	2.01823e-05
ADRA2A	12.5328	0.729968	0.591757	1.23356	0.217367	0.303374
ADRA2B	15.1822	0.0600376	0.544529	0.110256	0.912206	0.935834
ADRA2C	64.8804	-0.309621	0.252918	-1.2242	0.220878	0.307647
ADRB1	23.8599	-0.381554	0.432428	-0.882351	0.377587	0.47434
ADRB2	808.554	0.115279	0.0794304	1.45133	0.146689	0.218293
ADRM1	6042.93	-0.408459	0.0473547	-8.62552	6.38017e-18	7.62732e-17
ADSL	4610.5	-0.011814	0.044913	-0.263042	0.792518	0.844533
ADSS1	230.511	-0.824807	0.364691	-2.26166	0.0237186	0.0448196
ADSS2	2388.79	-0.41049	0.0548249	-7.48729	7.03116e-14	5.8956e-13
ADTRP	205.517	0.658991	0.158436	4.15936	3.19146e-05	0.000103955
AEBP1	6.69789	-1.08789	0.809544	-1.34383	0.179002	0.258681
AEBP2	1501.29	-0.49082	0.0601263	-8.16315	3.26409e-16	3.41165e-15
AEN	671.98	-0.258624	0.0866439	-2.9849	0.0028367	0.0066761
AFAP1	2967.11	-0.218208	0.0612513	-3.56251	0.000367321	0.00101237
AFAP1L1	575.378	-0.309165	0.0969132	-3.19012	0.00142215	0.00355443
AFAP1L2	5779.92	0.0151276	0.048207	0.313805	0.753669	0.812961
AFDN	369.872	-0.213829	0.111764	-1.91321	0.0557207	0.09515
AFF1	852.362	0.052873	0.0779639	0.678173	0.497662	0.590207
AFF3	18.7546	0.780468	0.46952	1.66227	0.0964594	0.152809
AFF4	3515.84	-0.127584	0.0520375	-2.45177	0.0142156	0.028354
AFG1L	135.297	-0.0718447	0.179035	-0.401289	0.688208	0.758343
AFG3L2	4227.5	-0.577127	0.0512679	-11.2571	2.13727e-29	5.41411e-28
AFMID	524.136	0.147792	0.0999149	1.47918	0.139093	0.209027
AFTPH	800.787	-0.142296	0.0800592	-1.77739	0.0755049	0.12382
AGA	1262.01	0.0225482	0.0735537	0.306554	0.759183	0.817522
AGAP1	1422.32	-0.386578	0.0643435	-6.00803	1.87794e-09	1.04106e-08
AGAP2	140.96	-0.039323	0.170542	-0.230576	0.817644	0.863946
AGAP3	1800.51	-0.137189	0.061967	-2.2139	0.0268359	0.0499884
AGAP4	173.05	0.943498	0.167395	5.63636	1.7368e-08	8.74853e-08
AGAP5	101.238	0.914038	0.244635	3.73633	0.000186724	0.000539629
AGAP6	398.659	0.904674	0.136932	6.60676	3.92832e-11	2.57738e-10
AGAP9	276.105	0.776001	0.172418	4.50069	6.77326e-06	2.45886e-05
AGBL1	55.1196	0.345482	0.273947	1.26113	0.207263	0.291548
AGBL2	7.95399	1.10174	0.723101	1.52363	0.1276	0.194187
AGBL5	1122.79	0.0162066	0.0687858	0.23561	0.813735	0.860563
AGFG1	3992.79	0.222307	0.0451879	4.91961	8.67158e-07	3.58363e-06
AGFG2	1537.49	0.00548017	0.0619177	0.0885072	0.929474	0.948505
AGGF1	904.302	-0.178821	0.0822966	-2.17289	0.0297888	0.0547638
AGK	565.198	-0.209727	0.0922063	-2.27454	0.0229335	0.0435164
AGL	3818.65	-0.32927	0.0533613	-6.17057	6.80448e-10	3.94204e-09
AGMAT	306.413	-0.214559	0.117476	-1.82641	0.0677886	0.112883
AGMO	11.2399	0.206095	0.585532	0.351979	0.724854	0.790304
AGO1	1540.05	-0.0896534	0.0608398	-1.4736	0.14059	0.21078
AGO2	3693.61	-0.012625	0.056053	-0.225233	0.821798	0.86714
AGO3	1215.47	-0.0263547	0.0684551	-0.384992	0.700243	0.768791
AGO4	195.286	0.739674	0.146804	5.0385	4.69201e-07	2.00396e-06
AGPAT1	1701.74	-0.302149	0.0680026	-4.4432	8.8629e-06	3.14298e-05
AGPAT2	3648.54	-0.0768872	0.048308	-1.5916	0.111474	0.172701
AGPAT3	2110.55	0.218688	0.0610305	3.58326	0.000339332	0.000939877
AGPAT4	459.099	0.0815995	0.0993838	0.821055	0.411615	0.508848
AGPAT5	1183	-0.214019	0.0692842	-3.08901	0.00200825	0.00485249
AGPS	6237.88	0.121706	0.0512037	2.3769	0.0174589	0.0340866
AGR2	129.217	-0.0926485	0.189789	-0.488167	0.625432	0.703195
AGRN	21123.4	-0.430122	0.0489887	-8.78003	1.63435e-18	2.0533e-17
AGT	10.093	1.22379	0.686291	1.7832	0.0745539	0.122528
AGTPBP1	947.105	-0.252292	0.0752037	-3.35478	0.000794295	0.0020784
AGTRAP	1451.99	0.0813616	0.0612732	1.32785	0.184228	0.26491
AHCTF1	2919.81	-0.475946	0.0488406	-9.74488	1.94011e-22	3.22658e-21
AHCY	9194.45	0.0547982	0.0526126	1.04154	0.297625	0.392736
AHCYL1	17579.4	-0.317008	0.0438994	-7.22124	5.15154e-13	4.02157e-12
AHCYL2	267.289	-0.212078	0.126927	-1.67087	0.0947482	0.150587
AHDC1	962.444	-0.567497	0.0738634	-7.68305	1.55339e-14	1.3859e-13
AHI1	485.1	0.282559	0.103031	2.74246	0.00609813	0.0133
AHNAK	44857.7	-0.151846	0.105596	-1.43799	0.150437	0.222944
AHNAK2	10333.6	-0.525974	0.127054	-4.13976	3.47667e-05	0.000112441
AHR	2034.58	-0.54029	0.0597864	-9.03701	1.61009e-19	2.16371e-18
AHRR	196.704	-0.714574	0.158672	-4.50346	6.68549e-06	2.43052e-05
AHSA1	6063.07	-0.473307	0.0465035	-10.1779	2.48917e-24	4.65977e-23
AICDA	9.96142	0.731897	0.752991	0.971985	0.331058	0.427374
AIDA	4994.45	-0.113222	0.0477331	-2.37198	0.017693	0.0345079
AIF1L	5318.73	-0.0532187	0.0498679	-1.06719	0.285884	0.379741
AIFM1	1734.43	-0.487237	0.0607294	-8.02308	1.03125e-15	1.02181e-14
AIFM2	2053.87	-0.208571	0.057844	-3.60575	0.000311249	0.000868484
AIG1	1152.16	0.0975193	0.0684219	1.42527	0.154081	0.227538
AIM2	236.854	0.120652	0.140528	0.858565	0.390581	0.487813
AIMP1	3653.55	0.179033	0.0512133	3.49583	0.000472584	0.00127837
AIMP2	2759.93	-0.332505	0.0510295	-6.51593	7.22387e-11	4.61256e-10
AIP	1956.31	-0.216549	0.0567242	-3.81759	0.000134763	0.0003981
AIPL1	28.6265	-0.245703	0.39022	-0.629652	0.528922	0.618603
AJAP1	125.139	-0.251945	0.183324	-1.37432	0.169343	0.246831
AJM1	524.235	-0.177936	0.103795	-1.7143	0.0864743	0.139126
AJUBA	11946.6	-0.182179	0.0418924	-4.34874	1.3692e-05	4.72262e-05
AK1	2341.27	-0.150168	0.0686395	-2.18778	0.0286853	0.0530234
AK2	9138.45	-0.0216667	0.0419539	-0.516441	0.605546	0.685939
AK3	1297.91	0.473499	0.0722688	6.55191	5.68052e-11	3.67258e-10
AK4	2792.63	-0.0513565	0.0531249	-0.966712	0.333688	0.430032
AK4P3	6.85142	-0.5034	0.812096	-0.619877	0.535339	0.623911
AK5	11.0606	0.326059	0.597161	0.546015	0.585056	0.668109
AK6	158.644	0.273907	0.186137	1.47153	0.141147	0.211467
AK7	47.0431	0.433727	0.304145	1.42605	0.153853	0.227246
AK9	89.8662	0.654568	0.214057	3.05792	0.0022288	0.00534081
AKAP1	2234.68	-0.215575	0.0557669	-3.86564	0.000110796	0.000332388
AKAP10	1018.54	0.0903347	0.0757177	1.19305	0.232851	0.321085
AKAP11	2539.8	-0.207697	0.0513951	-4.04118	5.3183e-05	0.000167565
AKAP13	3872.7	0.0477084	0.0670005	0.712059	0.476428	0.569873
AKAP17A	568.12	-0.13342	0.0898624	-1.48472	0.137619	0.207109
AKAP3	9.5283	0.0326276	0.650415	0.0501643	0.959991	0.970632
AKAP5	83.5622	0.375765	0.230419	1.63079	0.102934	0.1615
AKAP6	177.564	-0.237072	0.151332	-1.56657	0.117216	0.180188
AKAP7	207.865	0.055055	0.141088	0.390217	0.696376	0.765588
AKAP8	1205.32	-0.314448	0.0683828	-4.59835	4.25851e-06	1.59599e-05
AKAP8L	1281.88	-0.3645	0.0661519	-5.51004	3.58747e-08	1.74233e-07
AKAP9	3734.12	0.578932	0.0630251	9.18575	4.08684e-20	5.78655e-19
AKIP1	895.652	-0.139512	0.0746236	-1.86954	0.0615472	0.103877
AKIRIN1	2948.11	0.216803	0.0482225	4.49588	6.92817e-06	2.5067e-05
AKIRIN2	2215.62	-0.196308	0.0547908	-3.58286	0.000339847	0.00094113
AKNA	385.507	-0.1826	0.114199	-1.59896	0.109829	0.170627
AKR1A1	2123.6	-0.0873685	0.0611974	-1.42765	0.153392	0.226744
AKR1B1	1446.27	0.0240104	0.0619553	0.387544	0.698354	0.767221
AKR1B10	58.3577	-0.243152	0.263571	-0.922527	0.356254	0.453099
AKR1B15	68.4376	0.42859	0.242132	1.77007	0.0767158	0.125628
AKR1C1	874.811	-0.793545	0.0804971	-9.85806	6.32619e-23	1.08077e-21
AKR1C2	1367.65	-0.312465	0.0862004	-3.62487	0.000289103	0.000810447
AKR1C3	961.612	0.689511	0.086067	8.01133	1.13473e-15	1.11845e-14
AKR7A2	1306.65	-0.23133	0.0733738	-3.15277	0.0016173	0.00399377
AKR7A3	14.0775	-0.7991	0.559785	-1.42751	0.153432	0.226768
AKR7L	10.6611	0.420024	0.727688	0.577204	0.563802	0.649295
AKT1	6596.82	-0.148981	0.0476843	-3.12431	0.00178224	0.00434826
AKT1S1	2920.71	-0.427408	0.0616082	-6.93752	3.99045e-12	2.86958e-11
AKT2	3401.86	-0.160191	0.0559868	-2.86122	0.00422008	0.00955421
AKT3	573.941	0.315413	0.281636	1.11993	0.262742	0.354265
AKTIP	611.942	0.487106	0.0990465	4.91795	8.7457e-07	3.61129e-06
ALAD	962.384	-0.146902	0.0722177	-2.03416	0.0419358	0.0741948
ALAS1	1180.16	-0.577867	0.0773858	-7.46735	8.1823e-14	6.81149e-13
ALCAM	10670.7	-0.169233	0.0532113	-3.18039	0.00147076	0.00366558
ALDH16A1	1080.43	-0.5774	0.0745055	-7.74976	9.2065e-15	8.38276e-14
ALDH18A1	4969.21	-0.638945	0.0487994	-13.0933	3.59611e-39	1.4395e-37
ALDH1A1	13.8041	-1.02376	0.54848	-1.86654	0.0619662	0.104465
ALDH1A3	48089.8	-0.167532	0.0382709	-4.37753	1.20031e-05	4.18192e-05
ALDH1B1	1700.78	-0.226563	0.0687134	-3.29722	0.000976464	0.00250841
ALDH1L1	126.48	-0.62152	0.184528	-3.36817	0.00075669	0.00198795
ALDH1L2	132.941	-0.253964	0.197147	-1.28819	0.197678	0.28087
ALDH2	2404.57	-0.176629	0.0563044	-3.13703	0.00170667	0.00418766
ALDH3A1	229.043	-0.66218	0.168194	-3.937	8.25073e-05	0.000253225
ALDH3A2	2927.98	-0.490299	0.0596275	-8.2227	1.98965e-16	2.11485e-15
ALDH3B1	1338.97	-0.218001	0.0694656	-3.13826	0.00169957	0.00417431
ALDH4A1	1300.6	-0.295833	0.0695073	-4.25615	2.07978e-05	6.96392e-05
ALDH5A1	267.821	-0.329413	0.12954	-2.54294	0.0109924	0.0225743
ALDH6A1	271.662	-0.209064	0.123436	-1.6937	0.0903228	0.144437
ALDH7A1	1912.93	-0.166776	0.0651832	-2.55857	0.0105103	0.0216788
ALDH8A1	7.3749	-0.982984	0.750556	-1.30967	0.190306	0.271915
ALDH9A1	2644.23	-0.135911	0.0582842	-2.33187	0.0197076	0.0380427
ALDOA	45821.1	-0.49964	0.0425197	-11.7508	6.99521e-32	1.99782e-30
ALDOC	393.912	-0.847804	0.112924	-7.50773	6.0163e-14	5.08715e-13
ALG1	1725.83	-0.217078	0.0592714	-3.66244	0.000249827	0.000707726
ALG10	492.858	0.375754	0.100106	3.75358	0.000174328	0.000506332
ALG10B	932.958	0.359513	0.0801337	4.48641	7.24346e-06	2.61004e-05
ALG11	2183.99	0.0390899	0.0602294	0.649018	0.516327	0.607602
ALG12	828.398	-0.330246	0.0785037	-4.20675	2.59065e-05	8.53401e-05
ALG13	1105.82	0.563749	0.0709311	7.94784	1.89799e-15	1.83945e-14
ALG14	1307.7	0.436654	0.0675912	6.46022	1.04554e-10	6.56228e-10
ALG1L2	14.6345	0.482997	0.541689	0.891649	0.372581	0.469431
ALG2	2571.05	-0.0900592	0.0552021	-1.63145	0.102796	0.161316
ALG3	2860.21	-0.576473	0.0530365	-10.8694	1.6131e-27	3.66748e-26
ALG5	1425.99	0.538848	0.0655116	8.22523	1.9482e-16	2.07225e-15
ALG6	319.022	0.0930445	0.11828	0.786643	0.431491	0.527826
ALG8	576.38	-0.140753	0.0904777	-1.55566	0.119788	0.183691
ALG9	1273.06	-0.258658	0.0719613	-3.59441	0.000325128	0.000903693
ALKBH1	692.877	0.0604931	0.0824431	0.733757	0.463097	0.557651
ALKBH2	249.368	-0.232587	0.134107	-1.73434	0.0828575	0.134168
ALKBH3	846.798	0.117831	0.0792011	1.48774	0.136819	0.206008
ALKBH4	582.828	-0.177219	0.0931032	-1.90347	0.0569797	0.0970797
ALKBH5	2626.99	-0.472374	0.0611941	-7.71927	1.16993e-14	1.05504e-13
ALKBH6	256.507	-0.0167963	0.133719	-0.125609	0.900041	0.926556
ALKBH7	216.125	-0.0423213	0.140448	-0.301331	0.763162	0.820688
ALKBH8	830.455	0.0307485	0.0859221	0.357865	0.720445	0.786724
ALMS1	1462.12	0.0289997	0.0624253	0.464551	0.642253	0.718222
ALOX12	371.123	-0.285144	0.114592	-2.48833	0.0128344	0.0258595
ALOX12B	33.0657	-0.120631	0.363651	-0.331722	0.740099	0.802018
ALOX15	9.70125	0.185794	0.685926	0.270866	0.786494	0.839541
ALOX5	5.84383	-0.126977	1.09238	-0.116238	0.907464	0.932367
ALOXE3	41.106	-0.865879	0.760431	-1.13867	0.254842	0.345489
ALPK1	198.909	0.500964	0.148339	3.37716	0.000732372	0.00192776
ALPK2	8.95857	-0.26106	0.665076	-0.392527	0.694669	0.764009
ALPK3	33.8707	0.501491	0.374066	1.34065	0.180035	0.259899
ALPL	9.69682	0.0789641	0.650513	0.121387	0.903384	0.92919
ALS2	1023.9	0.0110307	0.0734767	0.150125	0.880666	0.912145
ALS2CL	480.554	0.592392	0.116818	5.07106	3.95605e-07	1.70658e-06
ALX3	216.214	0.08081	0.148683	0.543504	0.586783	0.669624
ALX4	67.5032	-0.455389	0.257525	-1.76833	0.077006	0.12598
ALYREF	4063.78	-0.214212	0.0479117	-4.47098	7.78623e-06	2.79225e-05
AMACR	537.184	0.102603	0.0921336	1.11363	0.265438	0.356929
AMBN	1.84746	-0.269313	1.63867	-0.164349	0.869457	0.904583
AMBRA1	1387.48	-0.0386153	0.0698076	-0.553167	0.580149	0.663486
AMD1	4719.03	0.10854	0.0460499	2.35701	0.0184226	0.0357687
AMDHD1	477.163	-0.0977081	0.101829	-0.959534	0.33729	0.433897
AMDHD2	223.153	0.342766	0.156391	2.19172	0.0283994	0.0525562
AMER1	847.596	-0.545981	0.0793773	-6.87829	6.05736e-12	4.28025e-11
AMFR	3229.16	-0.162608	0.0581153	-2.79803	0.0051415	0.0114339
AMH	25.5516	0.225519	0.395833	0.569732	0.56886	0.65373
AMIGO1	189.209	-0.276009	0.164183	-1.6811	0.092743	0.147868
AMIGO2	4747.89	0.140947	0.0461282	3.05554	0.00224655	0.00537956
AMIGO3	59.4391	-0.905096	1.51265	-0.59835	0.549606	0.6372
AMMECR1	1336.72	-0.631373	0.0642701	-9.82374	8.89771e-23	1.51151e-21
AMMECR1L	1737.94	-0.044477	0.0568137	-0.782857	0.433711	0.529939
AMN	77.3528	0.136279	0.243482	0.559708	0.575679	0.659804
AMN1	97.2814	0.332956	0.211019	1.57785	0.114601	0.176582
AMOT	12.1223	0.396009	0.56581	0.699897	0.483992	0.577178
AMOTL1	1401.22	0.108764	0.0685384	1.58691	0.112534	0.174021
AMOTL2	3200.83	-0.161236	0.0519052	-3.10636	0.00189407	0.00459801
AMPD2	3365.76	-0.421313	0.0503692	-8.36449	6.0378e-17	6.68198e-16
AMPD3	202.196	0.0511071	0.143994	0.354924	0.722647	0.788556
AMT	19.9966	0.970074	0.469432	2.06648	0.0387829	0.0693257
AMTN	2432.85	0.859327	0.0599578	14.3322	1.37678e-46	7.71862e-45
AMY2B	10.8816	0.391651	0.628736	0.622919	0.533338	0.622462
AMZ1	18.3934	0.677734	0.509753	1.32953	0.183672	0.264236
AMZ2	2026.87	0.248275	0.0570725	4.35016	1.36036e-05	4.69603e-05
ANAPC1	2370.49	-0.380418	0.0553273	-6.87577	6.16579e-12	4.35278e-11
ANAPC10	538.303	0.430318	0.0936875	4.59313	4.36655e-06	1.63349e-05
ANAPC11	2065.3	0.33006	0.0555404	5.9427	2.8037e-09	1.52838e-08
ANAPC13	1465.57	0.08022	0.0636102	1.26112	0.207266	0.291548
ANAPC15	8095.75	0.586294	0.0431379	13.5912	4.51791e-42	2.02378e-40
ANAPC16	4857.95	0.600461	0.0516907	11.6164	3.40084e-31	9.34053e-30
ANAPC2	1954.73	0.0379191	0.0666749	0.568715	0.569549	0.654373
ANAPC4	566.301	-0.264114	0.0963039	-2.74251	0.00609721	0.0132999
ANAPC5	4143.71	-0.127747	0.0446333	-2.86215	0.00420782	0.00953327
ANAPC7	2546.79	-0.273477	0.0516968	-5.29002	1.22304e-07	5.59512e-07
ANG	154.488	0.481939	0.170759	2.82233	0.00476763	0.0106719
ANGEL1	734.675	-0.370699	0.101751	-3.64318	0.000269291	0.000758299
ANGEL2	653.091	0.178516	0.0838661	2.12858	0.0332886	0.0604813
ANGPT1	213.996	-0.117985	0.154213	-0.765079	0.444224	0.539869
ANGPT2	20.1023	0.816015	0.471258	1.73157	0.0833508	0.134821
ANGPT4	8.029	0.2086	0.702657	0.296873	0.766564	0.82364
ANGPTL2	21.6767	-0.910958	0.463592	-1.965	0.0494144	0.0857827
ANGPTL4	247.132	0.905998	0.142434	6.36084	2.00658e-10	1.22321e-09
ANK1	2945.36	-0.941164	0.0581454	-16.1864	6.29124e-59	6.06984e-57
ANK3	1330.11	-0.362853	0.0664616	-5.45958	4.7725e-08	2.28615e-07
ANKAR	45.3725	0.580749	0.305907	1.89845	0.0576371	0.0980554
ANKDD1A	122.135	0.530615	0.19383	2.73752	0.00619036	0.0134851
ANKDD1B	4.075	0.509952	0.993547	0.513264	0.607767	0.687937
ANKEF1	1125.83	-0.288136	0.0692772	-4.15917	3.19401e-05	0.000103987
ANKFN1	21.0707	0.347189	0.446903	0.776877	0.437232	0.533288
ANKFY1	2273.36	-0.1345	0.0597056	-2.25271	0.0242772	0.0457833
ANKH	4652.76	-0.406926	0.0460683	-8.8331	1.0181e-18	1.3008e-17
ANKHD1	2451.97	-0.209561	0.0719732	-2.91166	0.00359514	0.0082767
ANKHD1-EIF4EBP3	860.594	-0.64497	0.215489	-2.99306	0.00276199	0.00652089
ANKIB1	3783.69	0.00215518	0.0458005	0.0470557	0.962469	0.972549
ANKLE2	4363.34	0.18395	0.0513805	3.58016	0.000343386	0.000950229
ANKMY1	183.267	0.339555	0.164302	2.06665	0.0387673	0.0693142
ANKMY2	607.994	-0.104057	0.0911104	-1.1421	0.253412	0.343813
ANKRA2	147.893	0.482945	0.168753	2.86185	0.00421179	0.00953975
ANKRD1	2190.14	0.371815	0.0715321	5.19788	2.01579e-07	9.00285e-07
ANKRD10	1144.75	0.765836	0.0791587	9.6747	3.86239e-22	6.25083e-21
ANKRD11	5650.94	0.0338721	0.0568565	0.595748	0.551343	0.638672
ANKRD12	894.602	-0.0619502	0.0811031	-0.763846	0.444959	0.540654
ANKRD13A	1857.47	0.167293	0.0566934	2.95084	0.00316911	0.00738821
ANKRD13B	1378.52	-0.314912	0.0701485	-4.48922	7.14856e-06	2.58202e-05
ANKRD13C	580.567	-0.285993	0.0924591	-3.09318	0.00198022	0.00479092
ANKRD13D	591.626	0.35691	0.0929707	3.83895	0.000123563	0.000367684
ANKRD16	96.7982	-0.29926	0.220285	-1.35851	0.174301	0.25281
ANKRD17	2390.7	-0.484918	0.0583736	-8.30714	9.80334e-17	1.0692e-15
ANKRD18A	131.239	0.744525	0.215566	3.45381	0.000552719	0.00148394
ANKRD18B	224.83	-0.0964558	0.136786	-0.705158	0.480712	0.573891
ANKRD2	136.613	0.225932	0.188048	1.20146	0.229573	0.317554
ANKRD23	24.6373	0.859843	0.464632	1.85059	0.064229	0.107783
ANKRD24	21.4104	-0.3852	0.43174	-0.892204	0.372284	0.469205
ANKRD26	496.271	-0.0524264	0.102576	-0.511097	0.609283	0.689446
ANKRD27	1484.26	-0.309989	0.0664228	-4.66691	3.05765e-06	1.16685e-05
ANKRD28	878.443	-0.262021	0.0754964	-3.47065	0.000519209	0.00139771
ANKRD29	177.843	-0.179602	0.156997	-1.14398	0.252631	0.342955
ANKRD30B	15.8117	0.882494	0.541784	1.62887	0.103341	0.162036
ANKRD30BL	151.132	0.945269	0.176722	5.34892	8.84815e-08	4.11538e-07
ANKRD33B	3966.88	0.104992	0.0524249	2.00271	0.0452082	0.0793225
ANKRD34A	30.8929	-0.430274	0.363452	-1.18386	0.23647	0.325012
ANKRD34B	10.9698	0.586524	0.604281	0.970615	0.33174	0.428071
ANKRD36B	46.8919	0.548611	0.297819	1.8421	0.0654611	0.10957
ANKRD37	191.357	0.132825	0.161519	0.82235	0.410878	0.508187
ANKRD39	307.953	0.359679	0.121409	2.96253	0.00305123	0.0071344
ANKRD40	2457.27	-0.043188	0.0505486	-0.854386	0.392891	0.490088
ANKRD40CL	11.0709	0.694842	0.641638	1.08292	0.278845	0.3719
ANKRD42	173.398	0.0057481	0.155064	0.0370693	0.97043	0.978118
ANKRD44	32.6204	0.823004	0.371579	2.21488	0.0267681	0.0498807
ANKRD45	14.202	0.565939	0.527317	1.07324	0.283162	0.376657
ANKRD46	442.828	0.165728	0.117929	1.40532	0.159927	0.235111
ANKRD49	313.009	0.680874	0.129418	5.26104	1.43244e-07	6.49581e-07
ANKRD50	2227.48	-0.325735	0.0529087	-6.15655	7.43456e-10	4.28266e-09
ANKRD52	3932.96	-0.289381	0.0607204	-4.7658	1.8811e-06	7.40969e-06
ANKRD53	7.2373	0.0705253	0.726077	0.0971321	0.922621	0.943432
ANKRD54	656.789	0.0338975	0.0853905	0.396971	0.691389	0.761403
ANKRD6	20.5468	0.093482	0.511449	0.182779	0.854972	0.892941
ANKRD60	9.04	0.311198	0.660179	0.471384	0.637367	0.713763
ANKRD61	39.0101	0.414981	0.332518	1.248	0.212032	0.296948
ANKRD63	28.3645	-0.243255	0.382348	-0.636213	0.524638	0.614691
ANKRD65	185.167	0.291476	0.151234	1.92732	0.0539399	0.0925395
ANKRD9	1247.4	0.242035	0.0750465	3.22513	0.00125915	0.00318031
ANKS1A	1941.11	-0.344718	0.0603347	-5.71343	1.10725e-08	5.69165e-08
ANKS1B	6.57322	0.354834	0.78243	0.453503	0.650187	0.725101
ANKS3	279.944	0.177678	0.121345	1.46425	0.143127	0.213966
ANKS6	3277.14	-0.231889	0.0552057	-4.20046	2.66376e-05	8.76333e-05
ANKZF1	962.544	-0.380421	0.0736008	-5.16871	2.35716e-07	1.04469e-06
ANLN	14764.9	-0.0804016	0.0369754	-2.17446	0.0296704	0.0545862
ANO1	14381.1	-0.625083	0.0390225	-16.0185	9.48595e-58	8.65291e-56
ANO10	521.222	-0.436166	0.0984149	-4.4319	9.34048e-06	3.30319e-05
ANO2	17.0532	0.260867	0.480883	0.542475	0.587491	0.670229
ANO4	7.41737	0.00816014	0.728995	0.0111937	0.991069	0.993842
ANO6	4465.7	-0.378864	0.049079	-7.71948	1.16803e-14	1.05396e-13
ANO7	33.4953	-0.0816841	0.343448	-0.237836	0.812009	0.85928
ANO8	296.915	-0.0677186	0.127824	-0.529781	0.596263	0.678078
ANO9	79.8953	0.70913	0.230645	3.07455	0.0021082	0.00507363
ANOS1	3154.36	0.183182	0.0528646	3.46513	0.00052998	0.00142569
ANP32A	10833.5	-0.604652	0.0473041	-12.7822	2.0608e-37	7.63967e-36
ANP32B	20294.7	-0.334605	0.0435005	-7.69198	1.4488e-14	1.29565e-13
ANP32E	5872.19	-0.434915	0.046234	-9.40681	5.11434e-21	7.73627e-20
ANTKMT	470.402	0.15045	0.0994202	1.51327	0.130211	0.197562
ANTXR1	3664.97	-0.0932226	0.0558342	-1.66963	0.0949922	0.150869
ANTXR2	785.045	-0.0388616	0.0772073	-0.503341	0.614724	0.694194
ANXA1	38174.8	0.205378	0.0454856	4.51524	6.32452e-06	2.30764e-05
ANXA10	193.326	0.886737	0.160049	5.54039	3.01791e-08	1.48101e-07
ANXA11	13085.9	-0.0711793	0.0471455	-1.50978	0.1311	0.198709
ANXA2	87604.7	-0.0838234	0.0457327	-1.8329	0.0668176	0.111494
ANXA2R	59.7952	0.451664	0.293385	1.53949	0.123684	0.189049
ANXA4	4540.53	0.229256	0.0497253	4.61045	4.01806e-06	1.51001e-05
ANXA5	16881.5	-0.269051	0.0436439	-6.1647	7.0615e-10	4.08151e-09
ANXA6	697.633	-0.726424	0.0881305	-8.2426	1.68513e-16	1.80391e-15
ANXA7	7706.08	-0.030804	0.0472512	-0.651919	0.514453	0.605777
ANXA8	18930.9	0.0227922	0.03573	0.637902	0.523538	0.613785
ANXA8L1	9827.18	-0.113446	0.0395868	-2.86576	0.0041601	0.00943119
ANXA9	27.5023	0.369458	0.390615	0.945835	0.344233	0.440828
AOC1	27.0196	0.664707	0.396277	1.67738	0.0934684	0.148851
AOC2	27.8436	-0.0263427	0.394563	-0.0667642	0.946769	0.961138
AOC3	11.4115	0.503942	0.582175	0.865619	0.386699	0.484049
AOPEP	5251.95	0.188923	0.0429189	4.40186	1.07327e-05	3.76986e-05
AOX1	300.724	-0.722549	0.126647	-5.70523	1.16185e-08	5.95807e-08
AP1AR	833.438	0.032043	0.0762601	0.42018	0.674354	0.745863
AP1B1	3702.59	-0.478835	0.0519059	-9.22507	2.83385e-20	4.06987e-19
AP1G1	5038.01	-0.457341	0.046637	-9.8064	1.05668e-22	1.78497e-21
AP1G2	1909.39	0.171573	0.0574002	2.98906	0.00279836	0.00659847
AP1M1	1604.57	-0.169217	0.0671307	-2.52071	0.0117117	0.0238336
AP1M2	1743.91	-0.0259198	0.0634201	-0.408699	0.68276	0.753058
AP1S1	4118.08	-0.0433943	0.0461623	-0.940037	0.347199	0.444097
AP1S2	907.322	0.627657	0.0767804	8.1747	2.96608e-16	3.11098e-15
AP1S3	1374.89	-0.169168	0.0659357	-2.56565	0.0102983	0.0212795
AP2A1	3702.85	-0.480365	0.0490186	-9.79965	1.12973e-22	1.90409e-21
AP2A2	523.893	-0.0144936	0.102071	-0.141995	0.887084	0.916999
AP2B1	12382.9	-0.315169	0.0440338	-7.15743	8.22049e-13	6.28054e-12
AP2M1	23418.1	-0.259757	0.0421057	-6.16916	6.86521e-10	3.97416e-09
AP2S1	3611.78	0.0970527	0.0474846	2.04388	0.0409655	0.0727604
AP3B1	2283.78	-0.445	0.0594916	-7.48005	7.42971e-14	6.21248e-13
AP3B2	40.1181	0.544602	0.337843	1.612	0.106963	0.166819
AP3D1	4377.23	-0.338724	0.0545904	-6.20483	5.4756e-10	3.20924e-09
AP3M1	2139.01	-0.254182	0.0596796	-4.25912	2.05233e-05	6.87657e-05
AP3M2	897.629	-0.00052276	0.0796737	-0.00656126	0.994765	0.996354
AP3S1	2344.46	0.356996	0.0535691	6.66422	2.66066e-11	1.77822e-10
AP3S2	864.055	-0.164882	0.0743908	-2.21643	0.0266619	0.0497197
AP4B1	186.665	-0.650914	0.366305	-1.77697	0.0755727	0.123918
AP4E1	1839	-0.0570567	0.0567566	-1.00529	0.314759	0.410488
AP4M1	561.926	-0.0964421	0.0975913	-0.988225	0.323042	0.418859
AP4S1	511.733	0.473634	0.104882	4.51587	6.30586e-06	2.30195e-05
AP5B1	1932.15	-0.140347	0.0632521	-2.21886	0.0264965	0.0494419
AP5M1	2527.76	0.00317348	0.0593219	0.053496	0.957337	0.96876
AP5S1	643.445	-0.210126	0.0850946	-2.46932	0.013537	0.027166
AP5Z1	982.087	0.175235	0.0806602	2.17251	0.029817	0.0547889
APAF1	887.334	0.105826	0.263546	0.401545	0.688019	0.758247
APBA1	52.1101	-0.465653	0.363825	-1.27988	0.200587	0.284232
APBA2	104.247	0.203092	0.222266	0.913733	0.360857	0.457405
APBA3	260.874	0.0231705	0.13067	0.177321	0.859256	0.896251
APBB1	120.161	0.282322	0.191888	1.47129	0.141213	0.211546
APBB2	838.795	-0.22529	0.0794197	-2.8367	0.00455825	0.0102489
APBB3	73.5193	0.439653	0.236396	1.85981	0.0629118	0.105868
APC	1163.38	-0.0949892	0.0686316	-1.38405	0.166345	0.243168
APC2	227.026	0.0492583	0.152185	0.323674	0.746185	0.80658
APCDD1	36.712	-0.959025	0.336489	-2.85009	0.00437067	0.00986679
APEH	2031.81	-0.550178	0.0629782	-8.73601	2.41495e-18	2.97929e-17
APEX1	7457.39	-0.328156	0.0494994	-6.6295	3.36834e-11	2.23138e-10
APEX2	1100.04	-0.268872	0.0737937	-3.64356	0.000268891	0.000757453
APH1A	6492.03	0.0369542	0.0402201	0.918798	0.358201	0.454845
APH1B	66.1852	-0.0909431	0.260271	-0.349417	0.726776	0.791456
API5	7901.04	-0.0180247	0.0529157	-0.34063	0.733382	0.797092
APIP	1426.37	0.297837	0.0635155	4.6892	2.74278e-06	1.05471e-05
APLF	101.992	0.176788	0.198896	0.888843	0.374088	0.470729
APLN	18.9217	-0.997076	0.46906	-2.12569	0.0335291	0.0608888
APLP1	67.4761	0.106728	0.267273	0.399322	0.689656	0.759772
APLP2	25842.5	-0.289815	0.039828	-7.27665	3.42205e-13	2.71366e-12
APMAP	9172.09	-0.326898	0.0424513	-7.70054	1.35489e-14	1.21456e-13
APOBEC3C	1564.65	-0.47264	0.0671362	-7.04003	1.92204e-12	1.42016e-11
APOBEC3D	46.8186	0.41577	0.294526	1.41166	0.15805	0.232778
APOBEC3F	375.943	-0.197948	0.107932	-1.83401	0.066653	0.111268
APOBEC3G	494.241	0.379117	0.0970219	3.90754	9.32394e-05	0.000283733
APOBR	8.986	0.0894422	0.686959	0.1302	0.896408	0.923845
APOC1	65.6788	0.460706	0.254733	1.80859	0.0705152	0.116732
APOD	58.546	0.458901	0.27672	1.65836	0.0972453	0.153792
APOE	71.3643	-0.513848	0.238867	-2.15119	0.0314612	0.0574873
APOL1	951.554	-0.228681	0.0797429	-2.86773	0.00413431	0.0093812
APOL2	813.696	-0.10849	0.0780764	-1.38954	0.164669	0.241016
APOL3	320.354	0.17271	0.120829	1.42937	0.152897	0.226123
APOL6	1515.81	0.189707	0.0635464	2.98533	0.00283271	0.00666799
APOLD1	338.092	0.122552	0.113709	1.07776	0.281139	0.374363
APOO	718.923	0.135376	0.0800458	1.69124	0.0907918	0.145111
APOOL	1264.74	-0.220193	0.0659133	-3.34065	0.000835817	0.00217382
APP	17581.3	-0.462311	0.0433348	-10.6684	1.43132e-26	3.08635e-25
APPBP2	959.326	0.0153123	0.074551	0.205394	0.837264	0.879484
APPL1	909.522	0.45758	0.0762794	5.99874	1.98857e-09	1.09996e-08
APPL2	1007.6	0.0862653	0.0711576	1.21231	0.225393	0.312576
APRT	2186.64	-0.154481	0.0555215	-2.78237	0.00539643	0.0119338
APTX	1322.03	0.0869431	0.0666015	1.30542	0.191749	0.273556
AQP10	26.1108	-0.425152	0.390163	-1.08968	0.275855	0.368435
AQP11	24.2891	0.531173	0.420633	1.26279	0.206663	0.291034
AQP12B	11.3448	0.123264	0.627289	0.196502	0.844217	0.884779
AQP3	3962.71	0.207348	0.0683403	3.03405	0.00241296	0.00575371
AQP6	6.41758	0.773037	0.824371	0.937729	0.348384	0.445348
AQR	2741.13	-0.479818	0.0522565	-9.18198	4.23219e-20	5.98672e-19
AR	41.1361	0.315932	0.318103	0.993176	0.320624	0.416512
ARAF	1964.97	-0.279542	0.0624475	-4.47644	7.58996e-06	2.72706e-05
ARAP1	8212.81	-0.282485	0.0425673	-6.63621	3.21862e-11	2.13313e-10
ARAP2	359.035	-0.200035	0.112223	-1.78248	0.0746702	0.122639
ARAP3	1181.96	0.0181818	0.0705427	0.257742	0.796606	0.847749
ARC	30.8495	-0.332553	0.360793	-0.921727	0.356671	0.453534
ARCN1	9162.96	-0.357658	0.0441947	-8.09276	5.83255e-16	5.92746e-15
AREG	304.445	-0.25023	0.130058	-1.92399	0.0543555	0.0931464
AREL1	1838.13	-0.128316	0.060246	-2.12987	0.0331826	0.0603106
ARF1	13918.9	-0.256058	0.0417837	-6.12818	8.88907e-10	5.07547e-09
ARF3	9970.97	-0.30336	0.0528105	-5.74431	9.22944e-09	4.78348e-08
ARF4	6589.21	0.1605	0.048679	3.2971	0.000976874	0.00250903
ARF5	2169.09	0.21914	0.0583976	3.75255	0.000175046	0.000508221
ARF6	6252.24	-0.460594	0.0436123	-10.5611	4.51313e-26	9.3822e-25
ARFGAP1	2755.13	0.0379737	0.0574385	0.661119	0.508536	0.6005
ARFGAP2	2429.96	-0.317602	0.0554425	-5.72849	1.01326e-08	5.22282e-08
ARFGAP3	1275.6	0.181213	0.0638335	2.83884	0.00452784	0.0101912
ARFGEF1	1919.32	-0.0077956	0.0580059	-0.134393	0.893092	0.92122
ARFGEF2	2813.37	-0.205225	0.0560923	-3.65869	0.000253505	0.000716931
ARFGEF3	147.288	0.561336	0.167852	3.34424	0.000825093	0.00214966
ARFIP1	1437.77	-0.0862859	0.0712962	-1.21025	0.226185	0.313472
ARFIP2	2080.53	-0.061007	0.0603655	-1.01063	0.312195	0.408054
ARFRP1	444.678	0.173727	0.109341	1.58886	0.112092	0.173552
ARG2	666.549	0.154572	0.0899318	1.71877	0.0856565	0.138002
ARGFX	57.6209	0.433376	0.290778	1.4904	0.136119	0.205181
ARGLU1	2527.99	0.328486	0.0627307	5.23645	1.63695e-07	7.39207e-07
ARHGAP1	2166.17	-0.324137	0.0564086	-5.74623	9.1254e-09	4.73282e-08
ARHGAP10	945.529	-0.15302	0.075905	-2.01594	0.0438063	0.0770873
ARHGAP11A	3948.56	-0.153223	0.0540365	-2.83555	0.00457472	0.0102798
ARHGAP11A-SCG5	71.8894	0.166528	0.249397	0.667724	0.50431	0.596352
ARHGAP11B	157.363	0.89027	0.182934	4.86661	1.13529e-06	4.61569e-06
ARHGAP12	926.9	-0.222769	0.0722664	-3.0826	0.00205198	0.0049502
ARHGAP15	11.9806	0.454937	0.603238	0.754159	0.450754	0.546237
ARHGAP17	907.607	-0.406713	0.0730869	-5.56479	2.62471e-08	1.2965e-07
ARHGAP18	2380.96	-0.151503	0.0615811	-2.46021	0.0138854	0.027769
ARHGAP19	1529.49	-0.436988	0.0655274	-6.66878	2.57943e-11	1.727e-10
ARHGAP20	33.0609	0.985149	0.379065	2.59889	0.00935255	0.0194831
ARHGAP21	6715.09	-0.138313	0.0431486	-3.2055	0.00134828	0.00338103
ARHGAP22	207.808	0.275832	0.146024	1.88895	0.0588992	0.0999089
ARHGAP23	3502.3	-0.209526	0.0508171	-4.12314	3.73734e-05	0.000120168
ARHGAP24	218.489	0.292188	0.143828	2.03151	0.0422033	0.0745893
ARHGAP25	92.0939	-0.218147	0.20825	-1.04752	0.294858	0.389825
ARHGAP26	612.998	0.328232	0.0877955	3.7386	0.000185051	0.000535148
ARHGAP27	138.098	-0.0648908	0.227418	-0.285337	0.775386	0.830866
ARHGAP29	12221.6	-0.000370928	0.0472196	-0.00785537	0.993732	0.995783
ARHGAP30	44.406	0.392257	0.299039	1.31173	0.189613	0.271099
ARHGAP31	115.674	-0.345753	0.187532	-1.8437	0.0652262	0.109262
ARHGAP32	1152.57	-0.408141	0.0751337	-5.43219	5.56668e-08	2.64972e-07
ARHGAP33	87.5078	0.534109	0.215369	2.47998	0.0131391	0.0264205
ARHGAP35	5269.66	-0.40741	0.0531553	-7.66453	1.79493e-14	1.59195e-13
ARHGAP39	405.462	-0.3437	0.105508	-3.25759	0.00112363	0.00286252
ARHGAP4	40.1664	0.337336	0.341612	0.987482	0.323406	0.41915
ARHGAP40	9.3412	1.30427	0.666436	1.95708	0.0503386	0.0872362
ARHGAP42	407.329	-0.268984	0.115419	-2.33051	0.0197791	0.0381661
ARHGAP44	229.682	0.0628929	0.134734	0.466792	0.640649	0.716748
ARHGAP45	825.748	0.139281	0.0790855	1.76115	0.0782134	0.127664
ARHGAP5	5863.44	-0.231694	0.0470503	-4.92438	8.46266e-07	3.50306e-06
ARHGAP6	25.499	0.296377	0.397176	0.746211	0.45554	0.550301
ARHGAP8	505.506	0.0844191	0.100489	0.84008	0.400864	0.497969
ARHGDIA	10342.3	-0.377556	0.0482134	-7.83094	4.84228e-15	4.52959e-14
ARHGDIB	10348.3	0.961303	0.0423577	22.6949	5.03159e-114	2.36658e-111
ARHGEF1	2471.13	-0.368256	0.0566742	-6.49778	8.15126e-11	5.18094e-10
ARHGEF10	538.661	-0.247205	0.107845	-2.29222	0.0218929	0.0417155
ARHGEF10L	171.11	0.0915623	0.164718	0.555873	0.578297	0.662087
ARHGEF11	1465.77	-0.0632943	0.0678811	-0.932429	0.351115	0.447964
ARHGEF12	6203.92	-0.199485	0.0489892	-4.07202	4.66081e-05	0.000147808
ARHGEF16	1146.95	-0.254192	0.0695398	-3.65535	0.000256833	0.00072607
ARHGEF17	4419.51	0.265466	0.0519785	5.10723	3.26912e-07	1.42619e-06
ARHGEF18	3611.86	-0.141173	0.055918	-2.52464	0.0115817	0.0236265
ARHGEF19	412.804	-0.288226	0.107979	-2.66928	0.00760132	0.0161958
ARHGEF2	2080.36	-0.164559	0.0542404	-3.03389	0.00241422	0.00575581
ARHGEF25	85.5484	0.6323	0.223057	2.83471	0.00458678	0.0103038
ARHGEF26	1100.18	-0.13953	0.0738524	-1.88931	0.0588497	0.0998475
ARHGEF28	892.424	0.14548	0.074997	1.93981	0.0524029	0.09017
ARHGEF3	929.063	-0.619149	0.075522	-8.19825	2.4391e-16	2.57802e-15
ARHGEF37	100.876	-0.643632	0.205155	-3.13729	0.00170515	0.0041853
ARHGEF39	329.285	-0.0142547	0.120411	-0.118384	0.905764	0.931442
ARHGEF4	1309.65	-0.600099	0.0693279	-8.65595	4.88807e-18	5.88092e-17
ARHGEF40	2294.61	0.263948	0.0591188	4.4647	8.01807e-06	2.86923e-05
ARHGEF5	88.8444	-0.801431	1.2901	-0.621218	0.534456	0.623284
ARHGEF6	27.894	-0.25868	0.387851	-0.666957	0.5048	0.596807
ARHGEF7	1494.49	-0.113712	0.0666368	-1.70644	0.0879257	0.141129
ARHGEF9	155.793	0.0339469	0.174864	0.194133	0.846072	0.886168
ARID1A	4391.11	0.124297	0.0559206	2.22274	0.0262336	0.049006
ARID1B	2967.68	-0.187936	0.0525404	-3.57698	0.000347588	0.000960976
ARID2	1457.87	-0.282691	0.0621787	-4.54642	5.45653e-06	2.01388e-05
ARID3A	436.605	-0.282377	0.103209	-2.73597	0.00621963	0.0135375
ARID3B	823.863	0.710632	0.0915995	7.75803	8.6257e-15	7.87298e-14
ARID4A	789.503	-0.0754468	0.0790562	-0.954344	0.339909	0.436666
ARID4B	1452.28	-0.191756	0.060622	-3.16314	0.00156078	0.00386682
ARID5A	349.662	0.353693	0.112921	3.13223	0.00173483	0.00424707
ARID5B	768.523	-0.821254	0.0817663	-10.0439	9.77117e-24	1.74249e-22
ARIH1	3798.86	-0.299937	0.047961	-6.25377	4.00668e-10	2.38452e-09
ARIH2	2060.3	0.125228	0.0556006	2.25228	0.0243048	0.0458237
ARL1	3154.87	0.359087	0.059818	6.00299	1.9372e-09	1.07312e-08
ARL10	598.81	0.450937	0.0991236	4.54923	5.38417e-06	1.98913e-05
ARL13B	642.07	-0.0518985	0.0881489	-0.58876	0.556022	0.642441
ARL14EP	757.76	0.254168	0.0878011	2.89481	0.00379383	0.00868984
ARL15	406.219	0.306681	0.105125	2.9173	0.00353076	0.00814679
ARL16	839.669	0.595828	0.0771997	7.71801	1.18159e-14	1.06428e-13
ARL17A	915.235	0.669954	0.093107	7.19553	6.22175e-13	4.82201e-12
ARL17B	456.219	0.337334	0.135242	2.4943	0.0126205	0.0254694
ARL2	2962.65	-0.282522	0.0526414	-5.36691	8.00963e-08	3.74737e-07
ARL2-SNX15	11.0484	0.0476215	2.22964	0.0213583	0.98296	0.987619
ARL2BP	2365.19	0.169357	0.0523084	3.23767	0.0012051	0.00305452
ARL3	1282.6	0.386578	0.0662926	5.83139	5.49688e-09	2.91932e-08
ARL4A	1357.28	0.178731	0.0665777	2.68455	0.00726278	0.0155516
ARL4C	2848.54	-0.697109	0.0523188	-13.3242	1.67322e-40	7.05423e-39
ARL4D	1050.39	-0.357915	0.0713296	-5.01777	5.22754e-07	2.22322e-06
ARL5A	1820.77	0.0561022	0.0564198	0.994372	0.320042	0.415971
ARL5B	4041.64	0.269607	0.0641836	4.20055	2.66263e-05	8.76153e-05
ARL6	255.626	0.537937	0.137806	3.90359	9.47779e-05	0.00028824
ARL6IP1	15672	0.0515549	0.0457093	1.12789	0.259368	0.350583
ARL6IP4	4178.77	0.0288498	0.0507963	0.567952	0.570068	0.654819
ARL6IP5	2094.05	0.100164	0.0578862	1.73035	0.0835676	0.135114
ARL6IP6	1483.16	0.298769	0.0680972	4.38739	1.1472e-05	4.00801e-05
ARL8A	991.889	0.232548	0.0738797	3.14765	0.00164587	0.00405766
ARL8B	2400.77	-0.013866	0.0554694	-0.249975	0.802607	0.852568
ARL9	80.2788	0.146055	0.225346	0.648137	0.516897	0.608035
ARMC1	2557.33	0.637328	0.0609633	10.4543	1.40039e-25	2.8216e-24
ARMC10	2397.58	0.308648	0.0520564	5.9291	3.04591e-09	1.65263e-08
ARMC2	81.1256	0.212286	0.237012	0.895676	0.370426	0.467137
ARMC5	662.128	-0.353189	0.0845644	-4.17657	2.95934e-05	9.69759e-05
ARMC6	1506.71	-0.390352	0.0671816	-5.81041	6.23204e-09	3.28656e-08
ARMC7	442.48	-0.234867	0.103916	-2.26016	0.0238115	0.0449783
ARMC8	1233.31	0.0952842	0.0681987	1.39716	0.162367	0.238139
ARMC9	376.997	0.14364	0.115382	1.24491	0.213164	0.298332
ARMCX1	42.6283	-0.0585824	0.305149	-0.19198	0.847758	0.887376
ARMCX2	119.853	-0.334128	0.189592	-1.76235	0.0780095	0.127414
ARMCX3	1268.17	0.0859943	0.0714163	1.20413	0.228541	0.316358
ARMCX4	64.4991	0.290689	0.251129	1.15753	0.247057	0.336572
ARMCX5	633.29	-0.0646552	0.0840902	-0.76888	0.441965	0.537623
ARMCX5-GPRASP2	36.1171	0.249343	0.828612	0.300916	0.763478	0.82097
ARMCX6	614.133	0.440731	0.0864122	5.10033	3.39059e-07	1.47576e-06
ARMH1	2.81118	0.122901	1.18427	0.103778	0.917346	0.939441
ARMH3	1089.52	-0.349558	0.0772857	-4.52293	6.09893e-06	2.23291e-05
ARMH4	193.369	0.464821	0.146963	3.16285	0.0015623	0.00386874
ARMT1	1424.36	0.0652307	0.0629245	1.03665	0.299899	0.395199
ARNT	1447.14	-0.254108	0.0738122	-3.44263	0.000576081	0.00154254
ARNT2	95.5758	-0.0856704	0.223741	-0.3829	0.701794	0.770119
ARNTL	1116.1	-0.240708	0.072203	-3.33377	0.000856783	0.00222412
ARNTL2	2820.55	0.364699	0.0515223	7.07847	1.45757e-12	1.08927e-11
ARPC1A	17818.2	0.422409	0.0371676	11.365	6.24738e-30	1.62399e-28
ARPC1B	11312.8	0.0990243	0.042963	2.30488	0.0211734	0.0405447
ARPC2	15414.2	0.139387	0.0381872	3.65009	0.000262151	0.000740129
ARPC3	8700.06	0.644715	0.0474518	13.5867	4.8011e-42	2.14425e-40
ARPC4	4058.22	0.310279	0.0486879	6.37281	1.85592e-10	1.13458e-09
ARPC4-TTLL3	20.1271	-0.584553	1.05757	-0.552731	0.580448	0.663753
ARPC5L	3634.74	-0.158651	0.0534347	-2.96907	0.00298704	0.00699626
ARPIN	517.563	-0.154734	0.0917652	-1.68619	0.0917593	0.14647
ARPIN-AP3S2	548.771	-0.122558	0.117719	-1.0411	0.297828	0.392933
ARPP19	7190.9	0.132687	0.0437303	3.03422	0.0024116	0.00575138
ARRB1	127.844	-0.143813	0.185937	-0.773449	0.439257	0.535237
ARRB2	1662.64	0.0115706	0.0646437	0.178991	0.857945	0.895239
ARRDC1	1330.2	-0.144089	0.0625652	-2.30303	0.0212773	0.0407177
ARRDC2	398.652	0.326942	0.102797	3.18046	0.00147043	0.00366535
ARRDC3	1339.61	0.11958	0.0726968	1.64491	0.0999883	0.157485
ARRDC4	715.131	-0.357518	0.0840458	-4.25384	2.10133e-05	7.02981e-05
ARSA	582.606	0.00967969	0.0914245	0.105876	0.91568	0.938408
ARSB	769.56	-0.225762	0.0836856	-2.69775	0.00698106	0.015021
ARSD	777.421	0.198515	0.07871	2.52211	0.0116653	0.0237745
ARSG	48.8139	0.367986	0.307052	1.19845	0.230742	0.318731
ARSI	2215.22	0.346124	0.0609273	5.68093	1.33964e-08	6.83489e-08
ARSJ	865.91	-0.245238	0.0771559	-3.17848	0.00148052	0.00368379
ARSK	256.32	-0.218757	0.128383	-1.70394	0.0883924	0.141818
ARSL	115.323	0.158614	0.197001	0.805142	0.420738	0.517617
ART3	6.46047	0.964636	0.832056	1.15934	0.246318	0.335778
ARTN	764.768	0.144317	0.0814884	1.77101	0.0765593	0.125386
ARV1	220.993	0.209694	0.136412	1.53721	0.124243	0.189768
ARVCF	298.275	0.400928	0.122179	3.28148	0.00103264	0.00264236
AS3MT	18.3074	0.119736	1.42336	0.0841219	0.93296	0.951418
ASAH1	1532.1	0.273092	0.0715857	3.81489	0.000136242	0.000401995
ASAH2	71.2139	0.0193566	0.238527	0.0811506	0.935322	0.953181
ASAH2B	393.609	0.123075	0.105076	1.17129	0.24148	0.330591
ASAP1	3355.93	-0.0013479	0.0537851	-0.0250608	0.980006	0.985441
ASAP2	2928.6	-0.305488	0.0498621	-6.12665	8.97478e-10	5.12052e-09
ASAP3	331.372	-0.644372	0.119666	-5.38475	7.25437e-08	3.40885e-07
ASB1	1140.92	0.179983	0.0748934	2.40318	0.016253	0.0319061
ASB13	663.52	-0.223404	0.0840064	-2.65937	0.00782866	0.0166191
ASB16	98.622	0.780397	0.235791	3.30969	0.000933979	0.00240996
ASB18	28.6906	0.986821	0.377087	2.61696	0.00887174	0.0185727
ASB2	9.75275	0.712424	0.7018	1.01514	0.31004	0.405635
ASB3	667.344	0.306551	0.0893116	3.43238	0.00059831	0.00159808
ASB4	10.7218	1.24159	0.635529	1.95363	0.0507454	0.0878104
ASB6	2339.7	-0.11697	0.0558585	-2.09404	0.0362567	0.0653063
ASB7	1226.21	0.12725	0.0665999	1.91066	0.0560485	0.0956339
ASB8	753.287	0.236443	0.0893318	2.6468	0.00812584	0.01717
ASB9	37.232	0.301444	0.342043	0.881304	0.378153	0.474972
ASCC1	1956.77	0.0400412	0.0557563	0.718148	0.472666	0.566184
ASCC2	2599.72	-0.0395058	0.0571421	-0.69136	0.489339	0.582079
ASCC3	4342.11	-0.5375	0.0455034	-11.8123	3.37256e-32	9.76161e-31
ASCL2	95.327	-0.341197	0.204146	-1.67134	0.0946548	0.15047
ASCL5	8.25368	0.657227	0.684989	0.959471	0.337322	0.433897
ASDURF	29.889	-1.25325	1.30796	-0.958176	0.337974	0.434625
ASF1A	1961.86	0.394917	0.0558659	7.06903	1.56024e-12	1.16311e-11
ASF1B	1341.73	-0.256667	0.0657803	-3.90188	9.54498e-05	0.000290108
ASGR1	21.2371	0.850477	0.435492	1.95291	0.0508303	0.0879162
ASH1L	2812.18	-0.0754034	0.0576449	-1.30807	0.190851	0.272559
ASH2L	2189.69	-0.137199	0.0582779	-2.35422	0.0185618	0.036011
ASIC1	72.1082	-0.272914	0.233853	-1.16703	0.243198	0.332459
ASIC2	40.5236	-0.216111	0.338263	-0.638884	0.522898	0.613178
ASIC3	11.3732	1.14651	0.608432	1.88437	0.0595152	0.100863
ASIP	7.12025	1.169	0.76274	1.53263	0.125367	0.191273
ASL	172.514	0.108585	0.165662	0.655459	0.512172	0.603657
ASMTL	227.105	-0.785439	0.137196	-5.72494	1.03469e-08	5.32779e-08
ASNS	2437.17	0.324672	0.0643195	5.04779	4.46944e-07	1.91488e-06
ASNSD1	1567.64	0.493108	0.0610123	8.0821	6.36611e-16	6.43063e-15
ASPH	9802.9	-0.0944207	0.0436071	-2.16526	0.0303677	0.0557192
ASPHD1	292.061	0.0978879	0.124375	0.787038	0.43126	0.527715
ASPHD2	122.4	0.0516397	0.19052	0.271047	0.786355	0.839501
ASPM	3920.91	-0.245195	0.0551317	-4.44744	8.68982e-06	3.08541e-05
ASPRV1	9.06685	-0.303766	0.727584	-0.4175	0.676313	0.747743
ASPSCR1	568.177	-0.023612	0.0949334	-0.248721	0.803576	0.853197
ASRGL1	102.556	0.537629	0.202014	2.66134	0.00778297	0.0165337
ASS1	2849.36	-0.670166	0.0621952	-10.7752	4.50802e-27	1.00968e-25
ASTE1	298.238	0.289394	0.120192	2.40776	0.0160509	0.0315504
ASTL	7.66607	-0.541383	0.749432	-0.722391	0.470054	0.564042
ASTN1	0.335041	-1.89041	3.76336	-0.502319	0.615443	0.694745
ASTN2	284.802	0.433271	0.145161	2.98475	0.00283808	0.0066775
ASXL1	3676.97	-0.0423489	0.0502898	-0.842097	0.399734	0.497075
ASXL2	1917.6	-0.346312	0.0580608	-5.96465	2.45166e-09	1.34377e-08
ASXL3	2.64236	-0.0422289	1.31949	-0.032004	0.974469	0.98139
ATAD1	3270.03	0.0728869	0.0572803	1.27246	0.20321	0.286996
ATAD2	5225.64	-0.220637	0.0474949	-4.64548	3.3928e-06	1.28887e-05
ATAD2B	543.796	0.0724506	0.097688	0.741653	0.458298	0.5528
ATAD3A	3257.19	-0.424051	0.0615554	-6.88893	5.62148e-12	3.99099e-11
ATAD3B	2565.25	-0.101387	0.0603925	-1.6788	0.0931908	0.148456
ATAD3C	51.4135	0.41023	0.279349	1.46852	0.141963	0.212373
ATAD5	802.696	0.0101132	0.0813479	0.12432	0.901062	0.927252
ATAT1	5.5085	-0.116278	0.865488	-0.134349	0.893127	0.92122
ATCAY	36.3861	0.42285	0.346018	1.22205	0.22169	0.308436
ATE1	1697.93	-0.165916	0.0583084	-2.84549	0.00443438	0.0100003
ATF1	1732.4	0.374004	0.057637	6.48896	8.64318e-11	5.47511e-10
ATF2	1168.83	0.0368215	0.0754158	0.488246	0.625375	0.703195
ATF4	5960.99	0.290921	0.0422758	6.88149	5.92311e-12	4.19129e-11
ATF5	1528.5	-0.364145	0.0675484	-5.39087	7.01157e-08	3.29888e-07
ATF6	3932.2	-0.261949	0.0511455	-5.12165	3.02873e-07	1.32439e-06
ATF6B	1081.98	0.157123	0.282754	0.555689	0.578423	0.662143
ATF7	1067.78	-0.188021	0.0714986	-2.62972	0.00854544	0.0179683
ATF7-NPFF	11.488	-0.525621	2.17901	-0.24122	0.809385	0.85753
ATF7IP	2385.22	-0.401872	0.052979	-7.58549	3.31227e-14	2.87337e-13
ATF7IP2	269.419	0.661677	0.14572	4.54074	5.60583e-06	2.06241e-05
ATG10	236.733	0.259522	0.139617	1.85881	0.0630536	0.106071
ATG101	1847.48	-0.240083	0.0604406	-3.97221	7.12075e-05	0.00022066
ATG12	2121.09	0.574902	0.0561698	10.2351	1.38096e-24	2.62767e-23
ATG13	2450.02	-0.20732	0.055136	-3.76015	0.000169811	0.000494071
ATG14	1311.83	0.18044	0.068006	2.65329	0.00797104	0.0168743
ATG16L1	469.77	-0.267292	0.0956716	-2.79385	0.00520845	0.011564
ATG16L2	477.847	0.847891	0.118699	7.1432	9.1182e-13	6.93472e-12
ATG2A	1240.26	-0.26694	0.0648929	-4.11354	3.8963e-05	0.000125065
ATG2B	1218.99	-0.129951	0.0673757	-1.92875	0.0537624	0.092256
ATG3	2504.99	0.231442	0.0520386	4.44752	8.68687e-06	3.08509e-05
ATG4A	434.459	0.317165	0.101508	3.12454	0.00178082	0.00434552
ATG4B	1540.76	-0.12752	0.0682043	-1.86968	0.0615289	0.103866
ATG4C	257.101	-0.0454604	0.139579	-0.325697	0.744654	0.805562
ATG4D	961.439	-0.133295	0.0745277	-1.78853	0.0736901	0.12132
ATG5	3115.06	0.452277	0.0490779	9.21549	3.09848e-20	4.433e-19
ATG7	447.393	-0.293284	0.108664	-2.69901	0.00695465	0.0149706
ATG9A	3069.33	-0.534867	0.0589169	-9.07834	1.10241e-19	1.50566e-18
ATG9B	5.71985	0.0139057	0.853464	0.0162932	0.987	0.990753
ATIC	4814.79	-0.505252	0.0506864	-9.96818	2.10041e-23	3.67597e-22
ATL1	218.474	0.377617	0.148589	2.54136	0.0110423	0.0226706
ATL2	2515.51	0.193454	0.0564228	3.42864	0.000606603	0.00161879
ATL3	4185.87	-0.0214988	0.0470219	-0.457208	0.647522	0.722932
ATM	1149.93	0.121873	0.0894391	1.36263	0.172998	0.251385
ATMIN	1124.14	0.048222	0.0672351	0.717214	0.473242	0.566693
ATN1	4687.91	-0.359442	0.051005	-7.04719	1.82572e-12	1.35231e-11
ATOH8	76.1204	0.267592	0.246298	1.08646	0.277276	0.37007
ATOX1	983.519	0.0519965	0.074055	0.702134	0.482596	0.575731
ATP10B	12.8067	0.144279	0.555665	0.259652	0.795132	0.84648
ATP10D	1176.85	-0.339119	0.0700115	-4.84376	1.27402e-06	5.13256e-06
ATP11A	3149.48	0.0235057	0.0557989	0.421258	0.673567	0.74542
ATP11B	2544.57	-0.200014	0.0517843	-3.86245	0.000112256	0.0003363
ATP11C	1212.5	-0.323475	0.0655038	-4.93826	7.88244e-07	3.2746e-06
ATP13A1	1339.97	-0.203332	0.062399	-3.25858	0.00111973	0.00285307
ATP13A2	3998.85	0.14281	0.048325	2.9552	0.00312471	0.0072926
ATP13A3	9640.77	0.0329931	0.0409988	0.804733	0.420974	0.51778
ATP13A4	10.2878	0.827018	0.637477	1.29733	0.194517	0.276863
ATP13A5	11.7631	0.494022	0.596204	0.828613	0.407323	0.504744
ATP1A1	27406.7	-0.864379	0.0444646	-19.4397	3.56142e-84	8.64564e-82
ATP1A3	27.1867	-1.01129	0.459299	-2.20182	0.0276781	0.0513792
ATP1B1	7480.84	-0.0622429	0.0444606	-1.39996	0.161526	0.237114
ATP1B2	6.36281	1.66351	0.858555	1.93757	0.0526757	0.0905772
ATP1B3	7244.95	-0.178859	0.0455591	-3.92588	8.64142e-05	0.000264139
ATP23	48.8876	0.583005	0.300118	1.94258	0.0520664	0.0896934
ATP2A1	85.3694	0.288482	0.228019	1.26517	0.205812	0.290018
ATP2A2	23412.1	-0.322642	0.0411299	-7.84447	4.34788e-15	4.07472e-14
ATP2A3	339.895	0.077009	0.1149	0.670229	0.502712	0.595117
ATP2B1	2946.47	-0.491835	0.056671	-8.67878	4.00026e-18	4.84766e-17
ATP2B4	3265.87	-0.588723	0.0547347	-10.7559	5.55719e-27	1.23002e-25
ATP2C1	6157.78	-0.124942	0.0509624	-2.45165	0.0142203	0.0283596
ATP2C2	313.475	-0.0236134	0.12087	-0.195362	0.84511	0.88553
ATP5F1A	9132.51	-0.294645	0.0509167	-5.7868	7.17401e-09	3.7583e-08
ATP5F1B	23812.5	-0.565535	0.0452103	-12.509	6.66726e-36	2.32289e-34
ATP5F1C	4189.52	0.357004	0.0487684	7.3204	2.47237e-13	1.9804e-12
ATP5F1D	1400.36	-0.00948713	0.064559	-0.146953	0.883169	0.914208
ATP5F1E	5757.26	0.797248	0.0473357	16.8424	1.19212e-63	1.3802e-61
ATP5IF1	1202.48	0.414615	0.0662846	6.25508	3.9732e-10	2.36553e-09
ATP5MC1	3279.19	0.277547	0.0482593	5.75115	8.86401e-09	4.60042e-08
ATP5MC2	4402.56	-0.084662	0.0501027	-1.68977	0.0910724	0.145451
ATP5MC3	7764.49	0.242756	0.0454043	5.34655	8.96443e-08	4.16688e-07
ATP5ME	1217.44	0.622709	0.0700947	8.88381	6.46059e-19	8.36099e-18
ATP5MF	9330.24	0.614167	0.0397534	15.4494	7.61217e-54	5.87543e-52
ATP5MF-PTCD1	641.38	-0.68366	0.0915165	-7.47034	7.99861e-14	6.66965e-13
ATP5MG	6784.01	0.591879	0.0482545	12.2658	1.38248e-34	4.50383e-33
ATP5MJ	2828.42	0.584992	0.050292	11.6319	2.83682e-31	7.8343e-30
ATP5MK	3679.59	0.764419	0.0496291	15.4026	1.57136e-53	1.20053e-51
ATP5PB	16115.6	0.362191	0.0399291	9.07086	1.18086e-19	1.60697e-18
ATP5PD	4414.1	0.29297	0.0463538	6.3203	2.61061e-10	1.58118e-09
ATP5PF	2161.48	0.55361	0.0534008	10.3671	3.50095e-25	6.96994e-24
ATP5PO	3355.21	0.577802	0.0493762	11.702	1.24419e-31	3.5068e-30
ATP6AP1	2808.52	-0.433518	0.0526868	-8.22822	1.90022e-16	2.02538e-15
ATP6AP2	4097.31	0.316135	0.0576583	5.48291	4.18394e-08	2.02029e-07
ATP6V0A1	1050.01	-0.260887	0.0721479	-3.616	0.000299188	0.000836693
ATP6V0A2	1154.66	0.123938	0.0673411	1.84046	0.0657012	0.109838
ATP6V0A4	12.8799	-0.530727	0.560252	-0.947301	0.343485	0.440095
ATP6V0B	3982.44	0.501362	0.0492588	10.1781	2.48301e-24	4.65402e-23
ATP6V0C	5194.92	-0.20249	0.0493791	-4.10073	4.11852e-05	0.000131861
ATP6V0D1	3038.2	-0.188253	0.0485212	-3.8798	0.000104542	0.000315387
ATP6V0D2	15.2641	0.0770377	0.513061	0.150153	0.880644	0.912145
ATP6V0E1	4358.71	0.563831	0.0455116	12.3887	3.0078e-35	1.0105e-33
ATP6V0E2	67.859	0.678185	0.243817	2.78153	0.00541029	0.0119627
ATP6V1A	2984.02	-0.371455	0.0589443	-6.3018	2.94206e-10	1.76982e-09
ATP6V1B1	3.89173	-0.921764	1.15409	-0.798694	0.424468	0.521396
ATP6V1B2	1711.48	-0.286129	0.0609278	-4.69621	2.65039e-06	1.0218e-05
ATP6V1C1	2224.33	0.0905924	0.0591847	1.53067	0.125851	0.191905
ATP6V1C2	50.2978	0.0889558	0.290681	0.306026	0.759585	0.817835
ATP6V1D	3724.07	0.424897	0.0545838	7.78431	7.00961e-15	6.44876e-14
ATP6V1E1	3792.6	0.200852	0.0485635	4.13586	3.5363e-05	0.000114266
ATP6V1E2	176.815	-0.203917	0.161735	-1.26081	0.207378	0.291596
ATP6V1F	1246.57	0.0857254	0.0700852	1.22316	0.221269	0.308021
ATP6V1FNB	17.6389	0.346534	0.519592	0.666935	0.504814	0.596807
ATP6V1G1	7132.52	0.748877	0.0454026	16.4942	4.04105e-61	4.19461e-59
ATP6V1H	1618.4	-0.186761	0.0736991	-2.5341	0.0112738	0.0230608
ATP7A	678.495	-0.272276	0.0845582	-3.21999	0.00128195	0.00323194
ATP7B	86.6974	0.135246	0.231629	0.58389	0.559294	0.645321
ATP8A1	15.5766	0.775735	0.510325	1.52008	0.128491	0.195298
ATP8A2	96.1171	0.173844	0.216395	0.803363	0.421765	0.518584
ATP8B1	940.412	0.252116	0.0736453	3.42338	0.000618486	0.00164671
ATP8B2	2544.6	-0.256566	0.0545413	-4.70406	2.55039e-06	9.86026e-06
ATP8B3	104.411	0.295926	0.205347	1.4411	0.149556	0.221897
ATP9A	5174.19	0.445023	0.0491465	9.05504	1.36522e-19	1.84287e-18
ATP9B	1614.73	0.0268479	0.0655841	0.409366	0.682271	0.752739
ATPAF1	1739.51	-0.0197976	0.058871	-0.336288	0.736654	0.799195
ATPAF2	568.386	0.00285422	0.0886572	0.0321939	0.974317	0.981359
ATPSCKMT	942.596	0.112351	0.0772802	1.45381	0.146	0.217611
ATR	1100.09	-0.300214	0.0675895	-4.44172	8.92439e-06	3.16273e-05
ATRAID	3082.17	0.319891	0.0494142	6.47366	9.56554e-11	6.02137e-10
ATRIP	367.749	-0.309	0.110825	-2.78819	0.00530039	0.0117543
ATRN	4084.99	-0.433756	0.0525525	-8.25375	1.53496e-16	1.64667e-15
ATRNL1	16.3775	0.637281	0.493689	1.29086	0.196754	0.27968
ATRX	2882.84	-0.178596	0.0566599	-3.15208	0.00162114	0.00400193
ATXN1	1897.2	0.555886	0.0579789	9.58772	9.00486e-22	1.42966e-20
ATXN10	3631.51	0.399482	0.0575342	6.94338	3.8282e-12	2.75817e-11
ATXN1L	2435.59	-0.0567685	0.0567361	-1.00057	0.317034	0.41274
ATXN2	1392.15	-0.101527	0.0628721	-1.61481	0.106351	0.16603
ATXN2L	6331.48	-0.403896	0.0428272	-9.43084	4.06832e-21	6.20388e-20
ATXN3	1026.81	-0.0603945	0.0702292	-0.859962	0.38981	0.487093
ATXN7	621.957	0.189266	0.0889134	2.12866	0.0332825	0.0604775
ATXN7L1	434.004	-0.220823	0.10104	-2.18549	0.0288526	0.0532508
ATXN7L2	593.629	-0.016963	0.103924	-0.163225	0.870341	0.905049
ATXN7L3	2313.88	-0.201887	0.0628857	-3.21038	0.00132561	0.00333139
ATXN7L3B	3253.82	-0.0354391	0.0483508	-0.732959	0.463584	0.558103
AUH	442.591	0.177523	0.102156	1.73777	0.0822519	0.133287
AUNIP	613.645	-0.0214836	0.0864561	-0.248492	0.803754	0.853197
AUP1	2831.46	0.00525376	0.0546734	0.0960934	0.923446	0.943891
AURKA	3856.84	-0.282685	0.0516452	-5.47359	4.41007e-08	2.12403e-07
AURKAIP1	3906.04	-0.129374	0.0461952	-2.80059	0.00510089	0.0113503
AURKB	2860.63	-0.238213	0.0503383	-4.73225	2.22049e-06	8.65145e-06
AURKC	4.83086	-0.977337	0.94853	-1.03037	0.302836	0.398241
AUTS2	843.439	-0.171222	0.0825077	-2.07522	0.0379659	0.068043
AVEN	538.612	-0.294719	0.0936861	-3.14581	0.00165625	0.0040799
AVIL	38.2188	0.529692	0.3308	1.60125	0.109322	0.169945
AVL9	1212.82	0.164654	0.0678898	2.42531	0.0152952	0.0302349
AVPI1	1513.86	-0.561774	0.0649168	-8.65374	4.98366e-18	5.99114e-17
AXIN1	1366.7	-0.248676	0.0697377	-3.56587	0.000362647	0.000999855
AXL	11847.7	-0.213728	0.051462	-4.15313	3.27955e-05	0.000106564
AZI2	769.844	0.0920111	0.0841076	1.09397	0.273968	0.366436
AZIN1	11399.1	0.350556	0.0470554	7.44985	9.34435e-14	7.71486e-13
AZIN2	53.6494	0.497753	0.27552	1.80659	0.0708256	0.117194
B3GALNT1	998.196	0.226404	0.0718585	3.15069	0.00162886	0.004019
B3GALNT2	1249.52	-0.0716814	0.0643282	-1.11431	0.265148	0.35673
B3GALT1	8.41931	0.116555	0.694581	0.167806	0.866736	0.902223
B3GALT4	69.787	-0.794602	1.57366	-0.504938	NA	NA
B3GALT6	1805.83	-0.202203	0.0608295	-3.32409	0.000887069	0.00229719
B3GALT9	247.492	0.384966	0.129435	2.9742	0.00293752	0.00688884
B3GAT2	12.4456	1.23082	0.60387	2.03823	0.0415274	0.0735847
B3GAT3	834.448	0.233915	0.0775958	3.01454	0.00257371	0.00610607
B3GLCT	1330.48	0.420356	0.0752607	5.58532	2.33264e-08	1.15717e-07
B3GNT2	694.54	0.298258	0.0862742	3.45709	0.000546048	0.00146708
B3GNT3	92.9691	-0.693876	0.208364	-3.33011	0.000868124	0.00225084
B3GNT4	107.404	-0.0568998	0.198316	-0.286915	0.774178	0.829807
B3GNT5	5873.15	0.0303779	0.0462166	0.657294	0.510992	0.602644
B3GNT7	62.686	0.157601	0.258991	0.608518	0.542844	0.631255
B3GNT8	20.348	0.407475	0.455829	0.893921	0.371364	0.468202
B3GNT9	291.922	-0.0619623	0.12781	-0.484802	0.627817	0.705433
B3GNTL1	66.7032	0.128805	0.292543	0.440294	0.659724	0.733672
B4GALNT1	1557.01	-0.279729	0.063945	-4.37453	1.21695e-05	4.23791e-05
B4GALNT2	264.976	0.686898	0.14471	4.74671	2.06756e-06	8.09963e-06
B4GALNT3	293.652	-0.732237	0.130692	-5.60275	2.10974e-08	1.05284e-07
B4GALNT4	153.751	0.216244	0.179517	1.20459	0.228363	0.31617
B4GALT1	6281.52	-0.333141	0.0478172	-6.96697	3.23831e-12	2.35345e-11
B4GALT2	3939.37	-0.214239	0.0495449	-4.32415	1.53124e-05	5.23906e-05
B4GALT3	1478.6	-0.0811474	0.0648488	-1.25133	0.210813	0.295681
B4GALT4	700.637	-0.161409	0.0828379	-1.94849	0.0513559	0.0886725
B4GALT5	3175.52	-0.163006	0.0521087	-3.12818	0.00175891	0.00429832
B4GALT6	428.066	-0.109572	0.107537	-1.01893	0.308238	0.403838
B4GALT7	747.705	0.0273509	0.0837027	0.326763	0.743847	0.805038
B4GAT1	634.678	-0.484933	0.0899287	-5.39242	6.95145e-08	3.27469e-07
B9D1	598.928	0.453254	0.089666	5.05492	4.30582e-07	1.84793e-06
B9D2	132.406	0.269688	0.178277	1.51275	0.130343	0.197701
BAALC	8.0967	1.28868	0.731203	1.76241	0.078	0.127412
BAAT	20.994	0.577359	0.437454	1.31982	0.186896	0.26805
BABAM1	2615.94	0.0971121	0.0568184	1.70917	0.0874199	0.140467
BABAM2	725.136	-0.410388	0.0873563	-4.69786	2.629e-06	1.01459e-05
BACE1	3166.28	-0.145768	0.0539461	-2.70211	0.00689008	0.0148465
BACH1	1308.44	-0.216916	0.066178	-3.27776	0.00104634	0.00267558
BACH2	269.802	0.848209	0.140639	6.03109	1.62857e-09	9.06496e-09
BAD	2770.28	0.137998	0.0521701	2.64515	0.00816539	0.0172439
BAG1	695.815	-0.185664	0.0819329	-2.26605	0.0234486	0.0443986
BAG2	3296.86	-0.0181973	0.0512554	-0.355032	0.722566	0.788525
BAG3	5116.92	-0.606749	0.0508103	-11.9415	7.1951e-33	2.16155e-31
BAG4	1804.96	-0.178195	0.0643998	-2.76701	0.00565729	0.0124394
BAG5	2654.16	-0.0414626	0.056767	-0.730399	0.465146	0.559668
BAG6	7897.95	-0.524257	0.0574914	-9.11888	7.59081e-20	1.05202e-18
BAHCC1	794.755	-0.275676	0.111795	-2.4659	0.0136668	0.0273937
BAHD1	2198.27	-0.466982	0.0598489	-7.80268	6.06067e-15	5.62387e-14
BAIAP2	2746.78	-0.692253	0.0533607	-12.9731	1.73859e-38	6.7442e-37
BAIAP2L1	5355.55	0.179972	0.043418	4.14509	3.39681e-05	0.000110113
BAIAP2L2	782.052	-0.520504	0.0815859	-6.37983	1.77287e-10	1.08735e-09
BAIAP3	15.6811	0.8647	0.568813	1.52018	0.128465	0.195286
BAK1	2457.11	-0.135918	0.0538567	-2.52371	0.0116125	0.0236758
BAMBI	519.192	0.527175	0.0919917	5.73068	1.00028e-08	5.15942e-08
BANF1	14011.8	-0.0208555	0.0489506	-0.426051	0.670071	0.74249
BANK1	77.6252	0.652131	0.229393	2.84285	0.00447115	0.0100772
BANP	496.092	-0.051275	0.0949931	-0.539776	0.589352	0.671842
BAP1	2083.01	-0.33841	0.0582082	-5.81378	6.10776e-09	3.22328e-08
BARD1	1023.4	0.185814	0.0734509	2.52977	0.0114137	0.0233154
BARX1	1265.91	0.00929649	0.0668958	0.13897	0.889474	0.918915
BARX2	12.1626	0.7334	0.579943	1.26461	0.206012	0.290272
BASP1	9021.19	-0.0899121	0.0405061	-2.21972	0.0264378	0.0493447
BATF	39.1473	-0.574084	0.3299	-1.74017	0.0818284	0.132673
BATF2	3.14323	0.728081	1.12428	0.647598	0.517245	0.60835
BATF3	9.87889	-1.02962	0.71521	-1.4396	0.14998	0.222442
BAX	1586.34	-0.140406	0.0700745	-2.00367	0.0451059	0.0791615
BAZ1A	5325.11	-0.27288	0.046349	-5.8875	3.9209e-09	2.11518e-08
BAZ1B	5272.94	-0.290887	0.0494547	-5.88189	4.05599e-09	2.18258e-08
BAZ2A	4938.36	-0.283552	0.0590195	-4.80438	1.55233e-06	6.17445e-06
BAZ2B	1070.03	0.383422	0.076097	5.03859	4.68975e-07	2.00356e-06
BBC3	61.3639	0.273185	0.264952	1.03107	0.302506	0.398043
BBIP1	596.675	0.788001	0.0927222	8.49852	1.9203e-17	2.20967e-16
BBLN	1671.46	0.25562	0.060353	4.2354	2.28141e-05	7.58504e-05
BBOF1	65.9983	0.671462	0.257744	2.60515	0.00918329	0.0191517
BBS1	588.05	0.0882822	0.0957918	0.921605	0.356735	0.453557
BBS10	786.88	0.461031	0.0859094	5.36648	8.02898e-08	3.75526e-07
BBS12	174.613	0.729093	0.158844	4.58998	4.43285e-06	1.65473e-05
BBS2	396.326	-0.149782	0.103593	-1.44586	0.148215	0.220284
BBS4	360.13	0.155592	0.111073	1.40082	0.161269	0.236786
BBS5	572.37	0.0893622	0.0891832	1.00201	0.31634	0.412086
BBS7	562.76	0.271358	0.0895134	3.03147	0.00243363	0.00579474
BBS9	196.092	0.188661	0.150776	1.25127	0.210838	0.295687
BBX	4180.26	-0.380615	0.0515638	-7.38143	1.56597e-13	1.2754e-12
BCAM	3682.72	-0.436973	0.0538568	-8.11361	4.91389e-16	5.03122e-15
BCAN	29.7473	0.475683	0.375404	1.26712	0.205111	0.289111
BCAP29	2390.09	0.551348	0.054832	10.0552	8.71187e-24	1.56284e-22
BCAP31	8889.57	-0.271024	0.0454823	-5.95888	2.53972e-09	1.39052e-08
BCAR1	2363.13	-0.0560627	0.0590001	-0.950215	0.342003	0.438868
BCAR3	12199.9	-0.136377	0.037865	-3.60166	0.000316186	0.000880955
BCAS1	17.2257	0.702875	0.549147	1.27994	0.200567	0.284232
BCAS2	3171.57	0.367731	0.048152	7.63688	2.22556e-14	1.9566e-13
BCAS3	316.69	-0.0751662	0.121329	-0.619521	0.535573	0.624054
BCAS4	237.895	0.152078	0.13239	1.14871	0.250675	0.340515
BCAT1	3835.07	-0.394191	0.0493608	-7.98592	1.39482e-15	1.36233e-14
BCAT2	1100.4	-0.314815	0.0784926	-4.01077	6.05216e-05	0.000189379
BCCIP	5662.4	0.115553	0.0490217	2.35719	0.018414	0.0357612
BCDIN3D	155.463	0.212235	0.179628	1.18152	0.237396	0.326008
BCHE	333.238	-0.32673	0.113608	-2.87595	0.00402819	0.0091736
BCKDHA	817.125	-0.360196	0.0775419	-4.64518	3.39778e-06	1.29043e-05
BCKDHB	394.742	0.14493	0.103811	1.3961	0.162685	0.238443
BCKDK	1481.63	-0.30596	0.0687691	-4.44909	8.62352e-06	3.06548e-05
BCL10	817.159	0.351351	0.077913	4.50953	6.49704e-06	2.36715e-05
BCL11A	470.925	-0.196598	0.100678	-1.95274	0.05085	0.0879402
BCL11B	516.313	-0.714264	0.105372	-6.77849	1.21438e-11	8.3958e-11
BCL2	87.8329	-0.127264	0.213791	-0.595272	0.551662	0.638992
BCL2A1	12.2583	0.760786	0.573753	1.32598	0.184846	0.26557
BCL2L1	4052.72	-0.105001	0.0563913	-1.86201	0.062602	0.105465
BCL2L10	53.0834	-0.276171	0.297287	-0.928971	0.352904	0.449522
BCL2L11	569.535	0.241088	0.094605	2.54837	0.0108228	0.0222533
BCL2L12	1077.44	-0.199212	0.0747221	-2.66604	0.0076751	0.0163322
BCL2L13	3141.46	-0.149509	0.0527787	-2.83275	0.00461495	0.0103625
BCL2L14	10.9129	1.06795	0.620212	1.72192	0.0850847	0.137301
BCL2L15	45.8651	0.851054	0.301138	2.82612	0.00471154	0.010562
BCL2L2	2060.86	0.223661	0.0609984	3.66667	0.000245731	0.000697041
BCL2L2-PABPN1	549.768	-0.23384	0.103068	-2.2688	0.0232805	0.0441303
BCL3	548.912	0.224303	0.0918781	2.44131	0.0146342	0.0291232
BCL6	456.384	-0.639394	0.100334	-6.37268	1.85757e-10	1.13481e-09
BCL7A	656.976	-0.275633	0.0875699	-3.14758	0.0016463	0.00405806
BCL7B	1393.04	0.192863	0.0654655	2.94603	0.00321879	0.00749359
BCL7C	1516.51	0.111867	0.0599299	1.86663	0.0619528	0.104465
BCL9	438.774	-0.306589	0.105133	-2.91621	0.00354317	0.0081679
BCL9L	6980.56	-0.462621	0.0567837	-8.14708	3.7281e-16	3.87244e-15
BCLAF1	6972.13	-0.528016	0.0486089	-10.8625	1.73856e-27	3.94676e-26
BCLAF3	215.997	-0.0309155	0.143066	-0.216093	0.828915	0.872753
BCOR	2358.09	-0.494058	0.0608364	-8.12108	4.62045e-16	4.74692e-15
BCORL1	428.121	-0.549777	0.107362	-5.12078	3.04279e-07	1.32976e-06
BCR	5200.39	-0.37457	0.056686	-6.6078	3.90062e-11	2.56144e-10
BCS1L	1218.58	-0.32675	0.0693644	-4.71063	2.46957e-06	9.57484e-06
BDH1	368.264	-0.486572	0.112399	-4.32895	1.49822e-05	5.13428e-05
BDH2	400.122	0.549456	0.10663	5.15293	2.56452e-07	1.13159e-06
BDKRB1	64.1936	-0.332682	0.249489	-1.33345	0.182383	0.262735
BDKRB2	1178	-0.580077	0.0662887	-8.75076	2.11912e-18	2.63159e-17
BDNF	441.98	0.356292	0.103507	3.4422	0.000576993	0.0015447
BDP1	47.7119	-0.208503	0.387845	-0.537594	0.590858	0.673202
BEAN1	21.6086	0.735365	0.432371	1.70077	0.0889854	0.142632
BECN1	1791.31	-0.138179	0.0562092	-2.4583	0.0139597	0.0278991
BEGAIN	259.368	-0.623528	0.131376	-4.74612	2.07354e-06	8.12097e-06
BEND3	500.64	-0.44692	0.101656	-4.3964	1.10062e-05	3.86319e-05
BEND6	389.188	-0.175563	0.107252	-1.63692	0.101647	0.159713
BEND7	178.613	0.79743	0.16174	4.93032	8.20966e-07	3.40489e-06
BEST1	87.0081	-0.0700087	0.216865	-0.322822	0.74683	0.807104
BEST2	16.7616	-0.260387	0.504327	-0.516305	0.605641	0.685995
BEST4	12.1763	0.913162	0.589768	1.54834	0.12154	0.186075
BET1	1229.16	0.817284	0.0745854	10.9577	6.10379e-28	1.41553e-26
BET1L	1687.09	-0.249815	0.0602289	-4.14776	3.35743e-05	0.000108943
BEX2	79.846	0.389627	0.223318	1.74472	0.0810338	0.13154
BEX3	2781.85	0.0567318	0.0541877	1.04695	0.295123	0.390051
BEX4	27.5373	0.297501	0.40382	0.736716	0.461295	0.555877
BFAR	2068.01	0.0885991	0.0651294	1.36036	0.173718	0.252304
BFSP1	213.822	-0.555951	0.148378	-3.74686	0.000179064	0.000518886
BHLHA15	8.50374	-0.202888	0.685253	-0.296078	0.76717	0.823939
BHLHB9	237.03	0.0772862	0.154396	0.500573	0.616672	0.695558
BHLHE40	1855.89	0.336692	0.0574066	5.86505	4.4901e-09	2.405e-08
BHLHE41	751.257	0.972325	0.0946912	10.2684	9.78362e-25	1.89271e-23
BHMT2	14.7739	0.375131	0.537189	0.698322	0.484976	0.578031
BICC1	66.5779	0.405855	0.245484	1.65329	0.0982721	0.155106
BICD1	612.569	0.143418	0.0867244	1.65372	0.0981847	0.155033
BICD2	7699.05	-0.142372	0.0418501	-3.40194	0.000669085	0.00177296
BICDL1	241.18	-0.170051	0.135115	-1.25856	0.208188	0.292681
BICRA	667.526	-0.0123037	0.087691	-0.140307	0.888417	0.918188
[truncated: 13,055 more rows]

## Sheet: 3_6h_PAR-CD_v_PAR
Gene Symbol	baseMean	log2FoldChange	lfcSE	Wald stat	pvalue	padj (BH)
EDN2	87.9552	-1.02832	0.211859	-4.85381	1.21112e-06	5.5853e-05
SLCO1B3-SLCO1B7	35.0344	-1.10891	0.371855	-2.9821	0.00286282	0.0491173
CDKN1C	187.138	-1.11907	0.178939	-6.25391	4.0029e-10	3.40247e-08
FAM174A	27.6597	-3.48419	1.00492	-3.46713	0.000526044	0.0118771
CYP26A1	486.358	5.43425	0.196731	27.6227	5.94213e-168	2.57591e-164
CDK7	280.299	3.349	0.675242	4.9597	7.06015e-07	3.40064e-05
TXK	26.603	1.77508	0.4173	4.25373	2.1024e-05	0.000710176
CYP26B1	2118.38	1.7437	0.0552606	31.5542	1.57024e-218	1.02105e-214
DHRS3	4120.39	1.62251	0.0402556	40.3052	0	0
TTC6	41.026	1.57443	0.334563	4.70594	2.52698e-06	0.000107397
HOXA3	743.536	1.55408	0.0798641	19.459	2.44448e-84	5.29841e-81
HOXA2	72.7703	1.49095	0.24735	6.02769	1.66321e-09	1.27989e-07
NTAN1	48.5428	1.43686	0.337556	4.25665	2.07514e-05	0.000702791
HOXA5	246.582	1.40948	0.130836	10.7728	4.62494e-27	1.7185e-24
GPR37L1	27.3139	1.40109	0.386445	3.62558	0.000288313	0.00708791
ADAMTS14	29.9056	1.3731	0.37443	3.66718	0.000245242	0.00615709
RARB	81.8756	1.36089	0.255459	5.32723	9.97212e-08	5.78962e-06
SLC2A12	115.75	1.35147	0.193712	6.97669	3.02215e-12	3.54082e-10
APBA1	43.816	1.32818	0.378747	3.50677	0.000453573	0.0105147
HOXA4	159.186	1.30958	0.164192	7.9759	1.51272e-15	2.73236e-13
ERICH5	61.576	1.30698	0.261112	5.00545	5.57327e-07	2.79847e-05
STRA6	154.394	1.29002	0.171271	7.53204	4.99544e-14	7.64302e-12
ELF3	2251.09	1.28562	0.0546851	23.5095	3.26368e-122	1.06111e-118
FOXA1	1097.84	1.26914	0.0675341	18.7926	8.6795e-79	1.61253e-75
CCDC33	43.3271	1.255	0.307024	4.08763	4.35803e-05	0.00135265
FGF12	93.8999	1.188	0.211433	5.61881	1.92282e-08	1.23794e-06
MPPED2	361.104	1.13968	0.120229	9.4793	2.55986e-21	7.08319e-19
ISLR2	124.407	1.11579	0.178729	6.24292	4.29483e-10	3.60996e-08
CCDC71L	1521.37	1.06541	0.0603796	17.6452	1.10781e-69	1.60078e-66
NRIP1	852.527	1.06107	0.0792174	13.3945	6.51549e-41	4.45968e-38
MYB	219.869	1.02371	0.14264	7.1769	7.13105e-13	9.46319e-11
PRICKLE1	109.959	1.01912	0.188939	5.3939	6.89452e-08	4.17038e-06
GFI1	309.335	1.00786	0.123655	8.15057	3.62211e-16	6.82688e-14
TMC5	50.4088	1.00641	0.291647	3.4508	0.000558936	0.0124044
A1BG	47.2469	0.0171907	0.283826	0.0605678	0.951703	0.998692
A4GALT	736.944	0.0734693	0.0743793	0.987765	0.323268	0.927037
AAAS	848.93	-0.00420595	0.0701032	-0.0599965	0.952158	0.998692
AACS	1934.98	-0.0143604	0.0502561	-0.285744	0.775074	0.998561
AADAC	31.0375	0.136076	0.360859	0.377087	0.706109	0.998561
AADAT	225.942	-0.0596795	0.139165	-0.428839	0.66804	0.998561
AAGAB	3162.4	0.0197608	0.045562	0.433712	0.664498	0.998561
AAMDC	121.917	-0.0613882	0.191262	-0.320964	0.748238	0.998561
AAMP	2983.68	-0.00430445	0.0497572	-0.086509	0.931062	0.998692
AANAT	15.6463	-0.0158062	0.501146	-0.0315401	0.974839	NA
AAR2	1939.02	-0.0801725	0.050508	-1.58732	0.11244	0.642761
AARD	4.54095	-0.309035	1.00426	-0.307724	0.758293	NA
AARS1	5840.53	-0.0488249	0.034731	-1.4058	0.159783	0.74738
AARS2	873.518	0.0198436	0.0693237	0.286245	0.77469	0.998561
AARSD1	1194.6	-0.0192361	0.0691248	-0.27828	0.780797	0.998561
AASDH	226.024	0.0220839	0.128883	0.171349	0.86395	0.998561
AASDHPPT	1842.79	0.011737	0.0524808	0.223643	0.823035	0.998561
AASS	1063.93	0.00915589	0.0684979	0.133667	0.893666	0.998561
AATF	3487.19	0.0413938	0.0520279	0.795609	0.426259	0.969144
AATK	125.694	-0.0369511	0.177673	-0.207973	0.83525	0.998561
ABAT	88.9689	0.155276	0.207324	0.748955	0.453884	0.979062
ABCA1	295.564	0.0192217	0.129998	0.147861	0.882452	0.998561
ABCA10	61.9625	-0.00834259	0.245714	-0.0339524	0.972915	0.998964
ABCA12	24.5625	-0.638367	0.395575	-1.61377	0.106577	0.626882
ABCA13	846.447	0.13358	0.0750998	1.77869	0.0752899	0.516235
ABCA2	613.653	0.0551137	0.0940062	0.586277	0.557689	0.998561
ABCA3	8.7412	0.109113	0.709191	0.153855	0.877724	NA
ABCA4	12.2574	0.128238	0.585342	0.219083	0.826586	NA
ABCA5	204.942	-0.194212	0.138997	-1.39724	0.162342	0.751605
ABCA6	8.29325	-0.250994	0.681544	-0.368272	0.71267	NA
ABCA7	181.722	-0.0270233	0.154392	-0.17503	0.861056	0.998561
ABCA8	17.6582	-0.561813	0.457326	-1.22847	0.219269	NA
ABCA9	16.4542	0.0336739	0.479306	0.0702556	0.94399	NA
ABCB1	9.11246	0.551244	0.65895	0.83655	0.402846	NA
ABCB10	924.204	-0.0701103	0.0684721	-1.02393	0.305871	0.917172
ABCB11	6.90294	-0.57351	0.741868	-0.773062	0.439486	NA
ABCB5	7.23315	0.482143	0.719052	0.670526	0.502523	NA
ABCB6	71.2939	0.00779751	0.234451	0.0332586	0.973468	0.998964
ABCB7	775.119	-0.0379844	0.0782572	-0.485379	0.627408	0.998561
ABCB8	1154.33	-0.0483024	0.0679292	-0.711069	0.477041	0.986982
ABCB9	213.669	0.0963566	0.136723	0.704757	0.480961	0.987162
ABCC1	3356.72	-0.09368	0.044746	-2.0936	0.036296	0.330785
ABCC11	11.9277	0.0677243	0.594519	0.113915	0.909306	NA
ABCC2	76.9967	-0.220752	0.227398	-0.970775	0.331661	0.930184
ABCC3	2319.11	-0.0312212	0.0464674	-0.671894	0.501651	0.993481
ABCC4	1901.61	0.110668	0.0557435	1.9853	0.0471106	0.387033
ABCC6	2.16471	0.215341	1.27443	0.168971	0.86582	NA
ABCC8	14.2489	0.613464	0.532469	1.15211	0.249275	NA
ABCC9	199.453	0.112737	0.138967	0.811251	0.417222	0.966502
ABCD1	1175.68	0.100902	0.063301	1.594	0.110936	0.639285
ABCD3	8259.22	-0.018755	0.0316368	-0.592821	0.553301	0.998561
ABCD4	1060.8	0.188924	0.0657838	2.8719	0.00408017	0.065348
ABCE1	6883.44	0.0165153	0.0353558	0.467116	0.640417	0.998561
ABCF1	395.986	-0.0266007	0.273279	-0.097339	0.922457	0.998561
ABCF2	3334.14	-0.028321	0.0468066	-0.605064	0.545136	0.998561
ABCF2-H2BK1	1805.38	-0.0461676	0.0596062	-0.774545	0.438609	0.973287
ABCF3	2109.68	-0.0113929	0.0505793	-0.225248	0.821787	0.998561
ABCG8	13.792	-0.41511	0.531719	-0.780694	0.434983	NA
ABHD1	21.3522	-0.313007	0.420583	-0.744222	0.456742	0.981092
ABHD10	500.482	0.0749299	0.0926201	0.809003	0.418513	0.966502
ABHD11	629.356	-0.11707	0.0823546	-1.42153	0.155163	0.736814
ABHD12	2040.99	0.0487951	0.0495424	0.984916	0.324666	0.928271
ABHD12B	694.026	-0.0272053	0.0811385	-0.335295	0.737402	0.998561
ABHD13	596.983	-0.0449292	0.0858734	-0.523202	0.600834	0.998561
ABHD14A	42.364	-0.240428	0.305563	-0.786836	0.431378	0.970577
ABHD14A-ACY1	12.8831	-0.301227	1.51013	-0.199471	0.841895	NA
ABHD14B	360.691	0.0995959	0.104136	0.956406	0.338867	0.933766
ABHD15	750.403	0.0320678	0.0769129	0.416937	0.676725	0.998561
ABHD16A	20.9631	1.48692	1.08964	1.3646	0.172379	0.768787
ABHD16B	254.039	-0.0427925	0.122763	-0.348578	0.727406	0.998561
ABHD17A	1190.13	0.0453166	0.0619841	0.731101	0.464717	0.985068
ABHD17B	820.204	0.0788843	0.0746812	1.05628	0.29084	0.908864
ABHD17C	679.332	0.041158	0.0771093	0.533762	0.593506	0.998561
ABHD18	378.544	0.0711784	0.103618	0.686927	0.492129	0.993481
ABHD3	1877.66	0.0673029	0.0510958	1.31719	0.187775	0.797002
ABHD5	624.853	0.0381857	0.0872436	0.43769	0.661611	0.998561
ABHD6	287.52	0.157967	0.117838	1.34055	0.180068	0.784366
ABHD8	9.54563	-0.0589217	0.640498	-0.0919936	0.926703	NA
ABI1	2592.05	-0.0820564	0.0465198	-1.7639	0.0777483	0.527447
ABI2	1274.88	0.139836	0.0615032	2.27364	0.0229874	0.246147
ABI3BP	88.9235	-0.210502	0.211845	-0.993663	0.320387	0.925699
ABITRAM	1296.36	-0.033144	0.0590372	-0.561408	0.574519	0.998561
ABL1	6053.78	-0.0259176	0.038975	-0.664982	0.506062	0.993481
ABL2	3623.82	-0.0870737	0.0510756	-1.7048	0.0882313	0.566082
ABLIM1	1748.2	-0.0288123	0.0526815	-0.546915	0.584437	0.998561
ABLIM2	85.0074	-0.385123	0.236541	-1.62814	0.103494	0.615147
ABLIM3	1068.06	0.0610341	0.0660967	0.923407	0.355795	0.947533
ABO	1422.22	0.167152	0.0704443	2.37282	0.0176529	0.205713
ABR	288.667	0.375529	0.153436	2.44746	0.0143867	0.177177
ABRACL	798.963	0.123407	0.074418	1.6583	0.0972568	0.597743
ABRAXAS1	127.253	0.0441762	0.175608	0.251562	0.80138	0.998561
ABRAXAS2	967.386	-0.0149175	0.066903	-0.222971	0.823558	0.998561
ABTB1	159.164	-0.0955065	0.163039	-0.585788	0.558018	0.998561
ABTB2	2034.1	0.139902	0.0510011	2.74313	0.00608573	0.0899374
ACAA1	742.425	0.000189928	0.0752463	0.00252408	0.997986	0.999755
ACAA2	109.058	-0.105801	0.186912	-0.56605	0.57136	0.998561
ACACB	34.6118	-0.130527	0.335941	-0.388543	0.697615	0.998561
ACAD10	533.228	-0.0194941	0.0876935	-0.222298	0.824082	0.998561
ACAD11	148.959	-0.0512238	0.162499	-0.315225	0.752591	0.998561
ACAD8	511.789	0.0246984	0.0886473	0.278614	0.780541	0.998561
ACAD9	1535.08	-0.0888984	0.0588101	-1.51162	0.130631	0.69031
ACADL	11.518	0.131754	0.567894	0.232005	0.816534	NA
ACADM	898.164	-0.0609693	0.0689109	-0.884756	0.376288	0.955206
ACADS	172.713	0.0838841	0.147793	0.567579	0.570321	0.998561
ACADSB	220.296	0.139439	0.137325	1.0154	0.309916	0.919566
ACADVL	5840.4	0.0375391	0.0480397	0.781418	0.434557	0.971447
ACAP1	34.7522	0.146945	0.332446	0.442011	0.658481	0.998561
ACAP2	2261.36	0.0424269	0.050942	0.832847	0.404931	0.965129
ACAP3	1501.42	-0.0668888	0.0625607	-1.06918	0.284988	0.904772
ACAT1	1460.03	0.0175123	0.0579943	0.301965	0.762679	0.998561
ACAT2	1825.79	0.0198681	0.051702	0.384281	0.700771	0.998561
ACBD3	2058.47	-0.0184979	0.0519498	-0.356073	0.721786	0.998561
ACBD4	15.9018	-0.636139	0.49212	-1.29265	0.196132	NA
ACBD5	1195.87	0.065994	0.0682501	0.966945	0.333572	0.931262
ACBD6	775.733	0.0328332	0.0764197	0.429643	0.667455	0.998561
ACBD7	127.387	0.242546	0.181219	1.33842	0.18076	0.784567
ACCS	77.742	0.138584	0.22376	0.619344	0.535689	0.998561
ACD	1021.78	0.0300099	0.0662137	0.453228	0.650385	0.998561
ACE	6.77804	0.19053	0.741086	0.257095	0.797105	NA
ACE2	79.9924	0.126805	0.224844	0.563971	0.572774	0.998561
ACER2	38.1487	-0.0666917	0.315021	-0.211706	0.832337	0.998561
ACER3	655.681	0.222543	0.0847685	2.6253	0.00865718	0.119013
ACHE	60.9308	-0.381409	0.249356	-1.52957	0.126122	0.677496
ACIN1	7085.49	0.0300333	0.034366	0.873925	0.382159	0.956347
ACKR2	9.6512	0.493065	0.649664	0.758953	0.44788	NA
ACKR3	3218.81	-0.099323	0.0507318	-1.9578	0.050253	0.404419
ACLY	6229.71	-0.0277854	0.0352174	-0.788967	0.430131	0.970577
ACMSD	5.9899	-0.485982	0.781678	-0.621716	0.534129	NA
ACO1	1063.62	0.00512432	0.0674981	0.0759179	0.939484	0.998692
ACO2	3232.64	-0.0193534	0.0411844	-0.469921	0.638412	0.998561
ACOT1	158.502	-0.113396	0.167729	-0.676067	0.498998	0.993481
ACOT11	288.918	0.00336704	0.114992	0.0292807	0.976641	0.998964
ACOT13	416.856	0.0647021	0.097809	0.661515	0.508282	0.993837
ACOT2	625.364	-0.0185943	0.0808243	-0.230058	0.818047	0.998561
ACOT4	73.6645	0.167285	0.223671	0.747906	0.454517	0.979777
ACOT7	4136.19	-0.0309762	0.0425379	-0.728201	0.46649	0.985068
ACOT8	727.714	-0.0520749	0.0776992	-0.670212	0.502723	0.993481
ACOT9	2663.95	-0.0247574	0.0446202	-0.554847	0.578999	0.998561
ACOX1	995.924	-0.0362151	0.0693243	-0.522402	0.601391	0.998561
ACOX3	293.511	-0.188657	0.132276	-1.42624	0.1538	0.734814
ACOXL	54.4852	-0.0499283	0.261733	-0.19076	0.848713	0.998561
ACP1	2425.2	0.0380069	0.0469905	0.808819	0.418619	0.966502
ACP2	755.166	-0.02372	0.073776	-0.321514	0.747821	0.998561
ACP3	22.2962	-0.0759698	0.409347	-0.185588	0.852768	0.998561
ACP4	4.17705	0.610617	0.963806	0.633548	0.526376	NA
ACP5	83.5139	0.00834982	0.214027	0.0390129	0.96888	0.998964
ACP7	14.0246	0.496442	0.518141	0.958121	0.338002	NA
ACR	3.32322	-0.287265	1.05291	-0.272829	0.784985	NA
ACRV1	9.59868	0.0878126	0.622989	0.140954	0.887906	NA
ACSBG1	29.6536	0.804146	0.364568	2.20575	0.0274014	0.280374
ACSF2	833.477	0.0192354	0.0745935	0.257869	0.796508	0.998561
ACSF3	707.955	0.0561133	0.078907	0.711132	0.477003	0.986982
ACSL1	610.386	-0.0310989	0.0872801	-0.356312	0.721607	0.998561
ACSL3	5171.34	0.0446721	0.0362283	1.23307	0.217549	0.831801
ACSL4	4124.09	-0.0344269	0.0393238	-0.875471	0.381318	0.955867
ACSL5	261.586	0.163826	0.122545	1.33686	0.181269	0.78483
ACSL6	11.9792	-0.176707	0.584007	-0.302576	0.762213	NA
ACSM2A	17.6277	-0.372633	0.538365	-0.692157	0.488839	NA
ACSM2B	20.7769	0.331204	0.508488	0.651351	0.51482	0.996476
ACSM3	19.7544	-0.465018	0.440125	-1.05656	0.290713	0.908864
ACSS1	1626.67	0.0548686	0.0552124	0.993773	0.320334	0.925699
ACSS2	905.268	-0.0736852	0.0708551	-1.03994	0.298366	0.911714
ACTA2	140.692	-0.0212968	0.179114	-0.118901	0.905354	0.998561
ACTBL2	125.839	-0.321303	0.173818	-1.84851	0.0645291	0.471991
ACTG2	46.0094	-0.045023	0.283789	-0.15865	0.873945	0.998561
ACTL10	3.86555	0.898985	0.994582	0.903883	0.366058	NA
ACTL6A	4437.73	-0.0453271	0.041002	-1.10548	0.26895	0.891625
ACTL8	5.6634	-0.289012	0.857989	-0.336848	0.736232	NA
ACTN1	35097.1	-0.0697934	0.0309841	-2.25255	0.0242873	0.255513
ACTN2	11.2034	-0.217333	0.579716	-0.374896	0.707738	NA
ACTN4	21118.8	-0.0773361	0.0295863	-2.61392	0.00895109	0.121957
ACTR10	1996.29	-0.0245032	0.0511371	-0.479167	0.63182	0.998561
ACTR1A	3966.6	-0.0615098	0.0399751	-1.5387	0.123877	0.67243
ACTR1B	791.819	-0.0357502	0.0736288	-0.485547	0.627288	0.998561
ACTR2	11909.2	-0.0182122	0.0347673	-0.523832	0.600395	0.998561
ACTR3	10669.5	-0.0330051	0.0301381	-1.09513	0.27346	0.892861
ACTR3B	315.988	0.149287	0.111634	1.33729	0.181129	0.78483
ACTR3C	112.212	-0.165198	0.190319	-0.868007	0.38539	0.957654
ACTR5	553.462	-0.0492926	0.0858067	-0.574461	0.565656	0.998561
ACTR6	727.173	0.0983666	0.0764783	1.2862	0.198372	0.812596
ACTR8	586.348	0.00698096	0.0847504	0.0823708	0.934352	0.998692
ACTRT3	118.644	0.0209621	0.181217	0.115674	0.907911	0.998561
ACVR1	1148.57	-0.105564	0.0688159	-1.534	0.12503	0.674415
ACVR1B	1343.83	-0.122108	0.0607178	-2.01107	0.0443176	0.370643
ACVR1C	117.082	-0.193154	0.194111	-0.995071	0.319702	0.925624
ACVR2A	228.705	-0.00516388	0.135396	-0.0381391	0.969577	0.998964
ACVR2B	200.117	-0.156791	0.152418	-1.02869	0.303625	0.917172
ACVRL1	6.21133	0.408705	0.791385	0.516442	0.605546	NA
ACY1	604.693	-0.121586	0.0869537	-1.39828	0.162028	0.751578
ACY3	12.9531	0.283609	0.550328	0.515345	0.606312	NA
ACYP1	278.888	0.156352	0.122601	1.27529	0.202205	0.816416
ACYP2	217.603	-0.0978555	0.139707	-0.700431	0.483658	0.989428
ADA	443.254	0.0285603	0.0994263	0.287251	0.77392	0.998561
ADA2	19.8626	0.481805	0.44959	1.07165	0.283876	0.904772
ADAD2	25.3102	0.387125	0.385104	1.00525	0.314778	0.923862
ADAL	369.808	-0.0184012	0.110132	-0.167084	0.867304	0.998561
ADAM10	8750.94	0.0983161	0.0392295	2.50618	0.0122043	0.155453
ADAM11	28.9925	-0.0927214	0.396479	-0.233862	0.815092	0.998561
ADAM12	1053.59	-0.0390242	0.0743946	-0.524557	0.599891	0.998561
ADAM15	4362.67	-0.0657046	0.0381871	-1.7206	0.0853236	0.55565
ADAM17	1435.92	0.0974323	0.0557777	1.7468	0.0806723	0.538575
ADAM22	28.5902	0.360589	0.367652	0.980789	0.326697	0.928271
ADAM23	765.192	0.114211	0.0779048	1.46603	0.142641	0.716118
ADAM28	19.8962	0.220837	0.433109	0.509888	0.61013	0.998561
ADAM32	268.055	-0.0917188	0.119886	-0.765049	0.444243	0.976486
ADAM8	1030.03	-0.123204	0.0733962	-1.67861	0.0932278	0.583434
ADAM9	8333.1	0.0127001	0.035519	0.357557	0.720675	0.998561
ADAMTS1	53.9313	-0.275126	0.263461	-1.04428	0.296357	0.90942
ADAMTS10	8.56847	2.24247	0.770292	2.9112	0.00360041	NA
ADAMTS12	229.248	-0.0722446	0.138866	-0.520246	0.602892	0.998561
ADAMTS13	46.1062	0.263026	0.284407	0.92482	0.355059	0.947533
ADAMTS17	106.14	-0.0359132	0.188276	-0.190747	0.848724	0.998561
ADAMTS2	17.2507	0.11557	0.486669	0.237471	0.812291	NA
ADAMTS20	163.309	-0.112364	0.154925	-0.725282	0.468279	0.985068
ADAMTS3	15.6677	0.278518	0.5162	0.539554	0.589505	NA
ADAMTS4	19.2646	-0.514239	0.474293	-1.08422	0.278266	0.89887
ADAMTS6	137.825	-0.357725	0.172741	-2.07087	0.0383707	0.342963
ADAMTS7	414.499	-0.0803541	0.0992547	-0.809574	0.418185	0.966502
ADAMTS9	14.6272	0.0780608	0.524251	0.1489	0.881633	NA
ADAMTSL1	41.2516	-0.526186	0.318482	-1.65217	0.0985004	0.601125
ADAMTSL3	44.1336	-0.128495	0.289801	-0.443391	0.657483	0.998561
ADAMTSL4	121.606	-0.284006	0.184847	-1.53644	0.124431	0.67243
ADAMTSL5	164.887	-0.175555	0.163314	-1.07495	0.282396	0.903341
ADAP1	1218.98	0.0342423	0.0641529	0.533761	0.593507	0.998561
ADAP2	12.5943	-0.737991	0.559373	-1.31932	0.187063	NA
ADAR	10368.7	0.0143397	0.0331543	0.432512	0.665369	0.998561
ADARB1	413.82	-0.177482	0.100737	-1.76184	0.0780971	0.52871
ADARB2	53.8869	0.530771	0.264278	2.00838	0.0446028	0.372071
ADAT1	1124.56	-0.00384683	0.0698197	-0.0550966	0.956061	0.998692
ADAT2	366.029	-0.110454	0.107417	-1.02827	0.303821	0.917172
ADAT3	72.796	-0.00580745	0.229715	-0.0252811	0.979831	0.998964
ADCK1	254.592	-0.0832947	0.124091	-0.671237	0.50207	0.993481
ADCK2	483.074	-0.00924981	0.0920401	-0.100498	0.919949	0.998561
ADCK5	196.771	-0.047447	0.140159	-0.338522	0.73497	0.998561
ADCY1	918.056	-0.00434428	0.0774584	-0.0560854	0.955274	0.998692
ADCY2	11.4937	0.348512	0.5919	0.588803	0.555993	NA
ADCY3	2449.47	-0.0200056	0.0470061	-0.425596	0.670403	0.998561
ADCY6	168.647	-0.00230336	0.150139	-0.0153415	0.98776	0.998964
ADCY7	2958.08	-0.0500775	0.0466818	-1.07274	0.283386	0.904772
ADCY9	1657.48	-0.136361	0.0607505	-2.2446	0.0247937	0.259198
ADD1	3770.75	-0.0309998	0.0411038	-0.754184	0.450739	0.978302
ADD2	1550.03	-0.0156959	0.0621299	-0.25263	0.800554	0.998561
ADD3	1518.56	-0.097312	0.0576844	-1.68697	0.0916085	0.578876
ADGB	7.51643	0.334611	0.735193	0.455134	0.649013	NA
ADGRA2	189.418	0.147995	0.144202	1.0263	0.30475	0.917172
ADGRA3	1364.42	0.0205995	0.0621046	0.331691	0.740123	0.998561
ADGRB1	49.4963	0.410504	0.285165	1.43953	0.15	0.730918
ADGRB2	427.338	-0.011592	0.100601	-0.115228	0.908265	0.998561
ADGRD1	18.0626	-0.291206	0.467599	-0.622767	0.533437	NA
ADGRD2	15.3601	-0.299011	0.492014	-0.607729	0.543367	NA
ADGRE2	118.631	-0.149473	0.181935	-0.821574	0.411319	0.966502
ADGRE5	1873.73	0.0248386	0.0555234	0.447354	0.654619	0.998561
ADGRF1	276.498	0.326825	0.125146	2.61155	0.0090134	0.122358
ADGRF3	34.7258	-0.0537319	0.352717	-0.152337	0.878921	0.998561
ADGRF4	58.3674	0.29469	0.270016	1.09138	0.275105	0.895106
ADGRG1	8698.45	-0.0164527	0.0343327	-0.479214	0.631786	0.998561
ADGRG2	192.308	-0.296084	0.14219	-2.0823	0.0373147	0.337561
ADGRG6	3056.65	-0.0366144	0.0497151	-0.736485	0.461436	0.983605
ADGRL1	9.9974	-0.566039	0.631786	-0.895934	0.370288	NA
ADGRL2	16.7192	0.415789	0.481946	0.86273	0.388286	NA
ADGRL3	190.873	-0.290208	0.140247	-2.06926	0.0385213	0.343277
ADGRV1	202.431	-0.0103665	0.140936	-0.0735548	0.941365	0.998692
ADH1C	1.68827	1.23845	1.59847	0.774773	0.438474	NA
ADH5	5302.7	-0.0140429	0.0366896	-0.382748	0.701907	0.998561
ADH6	6.44054	0.369542	0.90226	0.409573	0.682119	NA
ADHFE1	10.0434	-0.39158	0.614942	-0.636775	0.524271	NA
ADI1	3181.13	-0.0643987	0.042029	-1.53224	0.125463	0.675628
ADIPOR1	3383.76	-0.0475803	0.0423075	-1.12463	0.260745	0.885321
ADIPOR2	1858.94	0.0596539	0.0524613	1.1371	0.255495	0.880063
ADIRF	312.32	-0.00906451	0.112916	-0.0802766	0.936017	0.998692
ADK	3630.62	-0.0250408	0.0434524	-0.576281	0.564425	0.998561
ADM	1507.87	-0.0607682	0.0552171	-1.10053	0.271101	0.892593
ADM2	105.967	0.0596014	0.198189	0.30073	0.763621	0.998561
ADM5	9.07498	0.785068	0.656663	1.19554	0.231875	NA
ADNP	3290.23	0.00492513	0.0438109	0.112418	0.910492	0.998561
ADNP2	2206	0.00500202	0.0478848	0.104459	0.916805	0.998561
ADO	604.841	0.0118396	0.0853764	0.138676	0.889706	0.998561
ADORA1	12.255	-0.040649	0.557867	-0.0728649	0.941914	NA
ADORA2A	20.3627	0.628657	1.1112	0.565746	0.571566	0.998561
ADORA2B	1090.5	0.0816958	0.0626157	1.30472	0.191989	0.804556
ADPGK	2789.71	-0.0593966	0.0468006	-1.26914	0.204391	0.817877
ADPRH	8.48145	0.0544893	0.656008	0.0830619	0.933802	NA
ADPRHL1	339.807	-0.276214	0.111837	-2.46979	0.0135194	0.168733
ADPRM	82.587	0.128446	0.23039	0.557515	0.577176	0.998561
ADPRS	1017.88	-0.0086792	0.0650558	-0.133412	0.893868	0.998561
ADRA1D	16.8038	0.647137	0.483142	1.33943	0.180429	NA
ADRA2A	11.3723	-0.0061815	0.568811	-0.0108674	0.991329	NA
ADRA2B	10.8502	-0.274227	0.623989	-0.439474	0.660318	NA
ADRA2C	50.5113	-0.359082	0.272239	-1.319	0.18717	0.795211
ADRB1	21.3453	0.450439	0.427769	1.05299	0.292343	0.908864
ADRB2	634.913	-0.186201	0.0822785	-2.26306	0.0236321	0.250681
ADRM1	6210.14	-0.0469683	0.0376784	-1.24656	0.21256	0.826163
ADSL	3475.56	-0.0269229	0.0437407	-0.615512	0.538217	0.998561
ADSS1	240.94	-0.064509	0.16695	-0.386397	0.699202	0.998561
ADSS2	2253.61	-0.0195612	0.0470017	-0.416181	0.677277	0.998561
ADTRP	136.771	0.0365554	0.172398	0.212041	0.832075	0.998561
AEBP1	6.38419	0.0443805	0.804197	0.0551861	0.95599	NA
AEBP2	1638.94	-0.0184745	0.05521	-0.334623	0.737909	0.998561
AEN	838.392	0.0902285	0.0702759	1.28392	0.19917	0.814223
AFAP1	2513.74	-0.0932173	0.0488563	-1.90799	0.0563924	0.434433
AFAP1L1	616.789	-0.15296	0.0831461	-1.83965	0.0658199	0.476691
AFAP1L2	6023.44	-0.0420959	0.0344298	-1.22266	0.221458	0.835914
AFDN	525.917	-0.213146	0.0934202	-2.28158	0.022514	0.243033
AFF3	11.5182	-0.203259	0.583052	-0.348612	0.727381	NA
AFF4	3476.62	0.039272	0.0528366	0.743274	0.457316	0.981457
AFG1L	113.714	-0.089075	0.181483	-0.490818	0.623555	0.998561
AFG3L2	4260.3	-0.0341934	0.0380989	-0.89749	0.369458	0.955206
AFMID	365.237	-0.0500877	0.102901	-0.486755	0.626432	0.998561
AFTPH	803.456	0.0112168	0.074622	0.150315	0.880516	0.998561
AGA	903.183	-0.18691	0.0714253	-2.61685	0.00887447	0.121232
AGAP1	1410.31	-0.00625395	0.0590787	-0.105858	0.915695	0.998561
AGAP2	133.817	-0.0256581	0.179801	-0.142703	0.886525	0.998561
AGAP3	1906.46	-0.0718843	0.0518145	-1.38734	0.165339	0.75704
AGAP4	189.956	0.186636	0.144128	1.29493	0.195344	0.808803
AGAP5	119.665	0.0309259	0.188307	0.164232	0.869549	0.998561
AGAP6	408.581	-0.117318	0.105447	-1.11259	0.265886	0.890739
AGAP9	301.014	-0.0193871	0.121683	-0.159324	0.873413	0.998561
AGBL1	42.9723	0.0200132	0.299086	0.0669146	0.94665	0.998692
AGBL2	7.94823	0.467323	0.678759	0.688496	0.491141	NA
AGBL3	12.6263	0.45807	0.557637	0.82145	0.41139	NA
AGBL5	698.822	0.0750519	0.0849433	0.883553	0.376938	0.955206
AGGF1	761.906	-0.0386216	0.0737757	-0.523501	0.600626	0.998561
AGK	534.442	-0.0304956	0.0900385	-0.338696	0.734839	0.998561
AGL	3258.7	-0.0037619	0.0458939	-0.0819696	0.934671	0.998692
AGMAT	303.126	0.112569	0.122582	0.918312	0.358456	0.948749
AGMO	7.01642	0.141064	0.719579	0.196037	0.844581	NA
AGO1	1212.8	0.0906286	0.0631355	1.43546	0.151156	0.731269
AGO2	3957.81	-0.0167871	0.0518981	-0.323462	0.746345	0.998561
AGO3	1179.6	-0.0480843	0.0677771	-0.709448	0.478047	0.987162
AGO4	121.4	-0.133661	0.181907	-0.734779	0.462474	0.983882
AGPAT1	1487.31	-0.0065504	0.0579949	-0.112948	0.910072	0.998561
AGPAT2	3364.71	-0.0821282	0.0480617	-1.70881	0.0874866	0.562771
AGPAT4	312.491	0.0387431	0.127914	0.302885	0.761977	0.998561
AGPAT5	977.511	0.00252774	0.0674313	0.0374861	0.970097	0.998964
AGR2	113.464	-0.0162426	0.187684	-0.0865421	0.931036	0.998692
AGRN	23678.4	-0.0907031	0.0313081	-2.89711	0.00376612	0.0611466
AGT	6.96458	-0.141737	0.731901	-0.193656	0.846445	NA
AGTPBP1	585.505	-0.134308	0.0855779	-1.56942	0.116549	0.653891
AGTRAP	1364.46	-0.0420283	0.0591374	-0.710689	0.477277	0.986982
AHCTF1	3423.6	-0.000678993	0.0458238	-0.0148175	0.988178	0.998972
AHCY	6571.31	0.0388386	0.0361146	1.07543	0.282184	0.903341
AHCYL1	14331.4	0.0362036	0.0329688	1.09812	0.272153	0.892593
AHCYL2	221.031	-0.00168389	0.146363	-0.0115049	0.990821	0.999093
AHDC1	997.815	-0.138429	0.0659028	-2.10051	0.0356842	0.326123
AHI1	318.121	0.230052	0.117131	1.96406	0.0495227	0.400652
AHNAK	50703.1	-0.186025	0.0922443	-2.01666	0.043731	0.367391
AHR	1943.03	0.0128298	0.0533461	0.240501	0.809942	0.998561
AHRR	183.23	-0.41301	0.176489	-2.34014	0.0192763	0.217234
AHSA1	6511.52	0.0358577	0.0367646	0.975332	0.329396	0.930046
AICDA	5.03807	-0.505085	0.894518	-0.564645	0.572315	NA
AIDA	3456.24	-0.0274068	0.0430088	-0.637238	0.52397	0.998492
AIF1L	4450.89	0.0306614	0.0421827	0.726871	0.467305	0.985068
AIFM1	1626.21	0.0301637	0.0575652	0.523993	0.600283	0.998561
AIFM2	1615.06	0.0489294	0.0538782	0.908148	0.3638	0.95092
AIG1	696.861	-0.0782382	0.0795256	-0.983811	0.325208	0.928271
AIM2	167.506	0.202667	0.156831	1.29226	0.196268	0.810048
AIMP1	2909.56	0.0131538	0.044485	0.29569	0.767467	0.998561
AIMP2	2288.98	0.0296902	0.0518952	0.572119	0.567242	0.998561
AIP	1637.19	-0.011721	0.0643399	-0.182172	0.855447	0.998561
AIPL1	48.095	-0.601356	0.282151	-2.13133	0.0330623	0.311802
AJAP1	198.016	0.139056	0.142323	0.977043	0.328548	0.929378
AJM1	664.606	0.0137812	0.0841486	0.163773	0.86991	0.998561
AK1	1797.89	-0.0612313	0.0564002	-1.08566	0.27763	0.897484
AK2	7276.47	0.0484944	0.0354375	1.36845	0.171172	0.766561
AK3	601.865	0.0645516	0.0821494	0.785782	0.431995	0.970813
AK4	2237.1	0.0170231	0.0501874	0.33919	0.734467	0.998561
AK4P3	6.92062	-0.280108	0.771707	-0.362972	0.716626	NA
AK6	104.239	0.00483455	0.19697	0.0245446	0.980418	0.998964
AK7	25.855	0.116377	0.388855	0.299281	0.764726	0.998561
AK8	21.738	0.699944	0.422338	1.65731	0.0974577	0.59814
AK9	47.4495	0.165196	0.286853	0.575892	0.564688	0.998561
AKAP10	911.475	-0.0109496	0.0687621	-0.159239	0.87348	0.998561
AKAP11	2524.13	-0.0515961	0.105518	-0.488978	0.624857	0.998561
AKAP13	3598	0.0127168	0.0554721	0.229246	0.818678	0.998561
AKAP17A	646.458	-0.0525163	0.0810996	-0.647553	0.517274	0.996985
AKAP3	8.79446	0.715031	0.648917	1.10188	0.270513	NA
AKAP5	48.7245	0.184035	0.279336	0.658828	0.510006	0.995293
AKAP6	120.734	0.0210404	0.17984	0.116996	0.906864	0.998561
AKAP7	116.753	0.0746372	0.187203	0.398696	0.690117	0.998561
AKAP8	1436.15	0.0693793	0.0593908	1.16818	0.242733	0.864683
AKAP8L	1330.64	0.0469684	0.0618847	0.758966	0.447873	0.978302
AKIP1	705.32	-0.0582652	0.0768827	-0.757845	0.448544	0.978302
AKIRIN1	2590.15	-0.0305019	0.0455913	-0.669028	0.503478	0.993481
AKIRIN2	1966.48	-0.0143542	0.0513542	-0.279514	0.77985	0.998561
AKNA	309.722	0.047601	0.125388	0.379629	0.704221	0.998561
AKNAD1	48.7876	-0.32302	0.277907	-1.16233	0.245102	0.86799
AKR1A1	1895.67	0.0402337	0.0550109	0.731376	0.46455	0.985068
AKR1B1	1077.48	0.0331075	0.0691063	0.479081	0.631881	0.998561
AKR1B10	43.1711	0.466092	0.309197	1.50743	0.131701	0.690854
AKR1B15	48.3704	0.178268	0.281292	0.633745	0.526247	0.998561
AKR1C1	722.216	-0.0822162	0.0870829	-0.944114	0.345111	0.940147
AKR1C2	1043.81	-0.0178351	0.0697762	-0.255605	0.798256	0.998561
AKR1C3	391.362	-0.120026	0.0990946	-1.21123	0.225809	0.84291
AKR7A2	1105.19	-0.0679438	0.0633478	-1.07255	0.283472	0.904772
AKR7A3	16.1539	-0.46536	0.553241	-0.841152	0.400263	NA
AKR7L	8.7941	0.0455306	0.662373	0.0687387	0.945198	NA
AKT1	6131.41	-0.0336208	0.0348381	-0.965059	0.334515	0.931652
AKT1S1	2721.78	0.0055352	0.0446942	0.123846	0.901437	0.998561
AKT2	3344.81	-0.00883646	0.040707	-0.217075	0.82815	0.998561
AKT3	370.358	-0.03972	0.132165	-0.300533	0.763771	0.998561
AKTIP	373.769	-0.112478	0.107312	-1.04813	0.294578	0.908864
ALAD	953.393	-0.0412435	0.0715843	-0.576153	0.564511	0.998561
ALAS1	1115.01	-0.163315	0.0647504	-2.52222	0.0116618	0.150458
ALCAM	9185.81	0.00515268	0.0310806	0.165784	0.868327	0.998561
ALDH16A1	1200.43	-0.103031	0.0615861	-1.67296	0.0943351	0.585922
ALDH18A1	4290.42	0.00263031	0.0387525	0.0678744	0.945886	0.998692
ALDH1A1	38.1284	-0.213728	0.312372	-0.684209	0.493843	0.993481
ALDH1A2	20.2719	0.831173	0.43875	1.89441	0.0581706	0.438741
ALDH1B1	1706.62	-0.00856597	0.0542512	-0.157895	0.87454	0.998561
ALDH1L1	140.044	-0.108674	0.1688	-0.6438	0.519705	0.997352
ALDH1L2	111.46	0.0110787	0.190083	0.0582831	0.953523	0.998692
ALDH2	2112.76	-0.0128974	0.0482512	-0.267296	0.789241	0.998561
ALDH3A1	259.416	0.0309653	0.123124	0.251496	0.801431	0.998561
ALDH3A2	2211.95	0.0366884	0.046844	0.783204	0.433508	0.970882
ALDH3B1	982.124	0.0579057	0.0694923	0.833268	0.404694	0.965129
ALDH4A1	1226.52	-0.112986	0.0621706	-1.81735	0.0691634	0.490502
ALDH5A1	187.23	0.0826129	0.146611	0.563482	0.573106	0.998561
ALDH6A1	182.186	-0.12758	0.1584	-0.805429	0.420572	0.96736
ALDH7A1	1491.38	0.0498546	0.0584872	0.852401	0.393991	0.957654
ALDH8A1	6.2549	0.155119	0.794388	0.195269	0.845182	NA
ALDH9A1	1858.23	-0.0669766	0.0510867	-1.31104	0.189845	0.801081
ALDOA	41524.5	-0.0396069	0.0295637	-1.33972	0.180338	0.784567
ALDOC	358.83	-0.0430633	0.106279	-0.405191	0.685337	0.998561
ALG1	1717.45	0.0161466	0.0544268	0.296667	0.766721	0.998561
ALG10	321.298	0.123619	0.112291	1.10089	0.270945	0.892593
ALG10B	659.78	0.00394556	0.0859075	0.0459279	0.963368	0.998964
ALG11	1939.25	-0.0191306	0.0548651	-0.348684	0.727327	0.998561
ALG12	828.279	0.0077097	0.0710422	0.108523	0.913581	0.998561
ALG13	682.156	-0.0468155	0.0776678	-0.602766	0.546664	0.998561
ALG14	772.386	-0.0311166	0.0753665	-0.41287	0.679702	0.998561
ALG1L2	7.41353	-0.0715816	0.71383	-0.100278	0.920123	NA
ALG2	2544.06	0.0350745	0.0462438	0.758469	0.44817	0.978302
ALG3	3007.72	0.0143731	0.0464269	0.309585	0.756876	0.998561
ALG5	963.505	0.038158	0.0689187	0.553666	0.579807	0.998561
ALG6	241.772	0.162018	0.127545	1.27028	0.203985	0.817217
ALG8	490.18	0.172241	0.090806	1.8968	0.0578547	0.437825
ALG9	1023.68	0.0155193	0.0690809	0.224654	0.822248	0.998561
ALKBH1	543.044	-0.108539	0.0864359	-1.25572	0.209219	0.824014
ALKBH2	210.566	-0.0860155	0.140229	-0.613393	0.539616	0.998561
ALKBH3	610.15	0.0474553	0.0822398	0.577036	0.563915	0.998561
ALKBH4	570.52	0.0129796	0.0843833	0.153817	0.877754	0.998561
ALKBH5	2404.92	0.0186189	0.0481083	0.38702	0.698742	0.998561
ALKBH6	239.123	-0.0858417	0.127823	-0.671567	0.50186	0.993481
ALKBH7	125.668	-0.0635875	0.185379	-0.343013	0.731589	0.998561
ALMS1	1307.3	-0.0543022	0.0657424	-0.825984	0.408813	0.966502
ALOX12	371.541	0.0638509	0.10384	0.614899	0.538622	0.998561
ALOX12B	40.7021	0.0756772	0.307571	0.246048	0.805645	0.998561
ALOX15	8.1416	-0.603134	0.715149	-0.843368	0.399023	NA
AS3MT	6.83587	-6.22036	1.34664	-4.61918	3.85267e-06	NA
ALOX5	2.68974	1.53946	1.34661	1.14322	0.252949	NA
FYB1	182.799	0.963708	0.153602	6.27407	3.51738e-10	3.00945e-08
ALOXE3	49.3494	0.0947488	0.278888	0.339738	0.734054	0.998561
ALPG	1084.72	-0.125224	0.0648934	-1.92969	0.0536448	0.423332
ALPK1	132.023	-0.143803	0.190049	-0.756661	0.449253	0.978302
ALPK2	8.11105	-0.309785	0.674448	-0.459316	0.646007	NA
ALPK3	25.2353	0.251646	0.383108	0.656853	0.511275	0.995528
ALPL	11.0462	-0.257047	0.579315	-0.443709	0.657253	NA
ALPP	8030.63	-0.0556708	0.0357736	-1.5562	0.119661	0.662493
ALS2	946.921	-0.0263642	0.0663503	-0.397349	0.69111	0.998561
ALS2CL	779.611	-0.0103151	0.0880549	-0.117144	0.906746	0.998561
ALX3	297.011	0.00373338	0.118025	0.031632	0.974765	0.998964
ALX4	55.3485	-0.0350284	0.260202	-0.13462	0.892912	0.998561
ALYREF	3799.04	-0.0159206	0.0463806	-0.343261	0.731402	0.998561
P2RY6	306.946	0.961782	0.115922	8.29678	1.06974e-16	2.10787e-14
ZBTB9	13.7474	-2.3174	0.648411	-3.57397	0.00035161	NA
AMBRA1	1442.62	0.122419	0.0572214	2.13939	0.0324038	0.307151
AMD1	3972.71	-0.0100868	0.0392043	-0.257288	0.796957	0.998561
AMDHD1	558.915	-0.0817117	0.0863811	-0.945945	0.344177	0.940147
AMDHD2	266.807	0.113037	0.125767	0.89878	0.36877	0.955206
AMER1	1040.48	0.0648038	0.0647278	1.00117	0.316743	0.924555
AMFR	2464.02	0.0340166	0.0451236	0.753854	0.450937	0.978302
AMH	41.5564	0.0737139	0.328758	0.224219	0.822587	0.998561
AMIGO1	158.321	0.132527	0.156767	0.845378	0.3979	0.962017
SMIM3	342.973	0.937561	0.111199	8.43134	3.41732e-17	6.83727e-15
AMIGO3	79.6603	-0.197368	0.499344	-0.395254	0.692655	0.998561
AMMECR1	1384.71	-0.082914	0.0567733	-1.46044	0.144169	0.720568
AMMECR1L	1565.62	-0.0925392	0.0543902	-1.7014	0.0888686	0.568768
AMN	96.9727	0.309442	0.196343	1.57603	0.11502	0.650078
AMN1	46.3058	-0.0496434	0.285459	-0.173907	0.861938	0.998561
AMOT	6.74266	0.440111	0.752552	0.584824	0.558666	NA
AMOTL1	1258.17	0.0604222	0.0666031	0.907197	0.364303	0.95092
AMOTL2	2660.11	-0.0220534	0.0495429	-0.445138	0.65622	0.998561
AMPD2	3897.82	-0.0356966	0.0393939	-0.906146	0.364859	0.951471
AMPD3	231.338	-0.154106	0.137194	-1.12327	0.261324	0.885723
AMT	15.3846	-0.53342	0.57855	-0.921995	0.356531	NA
AMTN	887.172	0.00636618	0.0680895	0.0934972	0.925509	0.998684
AMY2B	9.02794	-0.180171	0.6442	-0.279681	0.779722	NA
AMZ1	15.2088	-0.163888	0.504102	-0.325109	0.745099	NA
AMZ2	1213.71	-0.00626528	0.0594968	-0.105304	0.916134	0.998561
ANAPC1	2330.84	0.0350447	0.0501714	0.698499	0.484865	0.989591
ANAPC10	333.503	0.050035	0.112399	0.445157	0.656207	0.998561
ANAPC11	1486.78	-0.113431	0.0593978	-1.90969	0.0561738	0.433967
ANAPC13	1015.09	-0.0980364	0.0673976	-1.4546	0.14578	0.723039
ANAPC15	4598.55	0.0479405	0.0469973	1.02007	0.307696	0.917172
ANAPC16	2751.12	0.0377204	0.0502525	0.750617	0.452883	0.978302
ANAPC2	2442.38	0.0640278	0.052288	1.22452	0.220755	0.835914
ANAPC4	537.928	-0.0172689	0.0952848	-0.181234	0.856184	0.998561
ANAPC5	3615.61	-0.0332461	0.0399382	-0.832437	0.405162	0.965129
ANAPC7	2360.35	0.015052	0.046205	0.325765	0.744602	0.998561
ANG	78.5772	0.102095	0.225768	0.452211	0.651117	0.998561
ANGEL1	561.857	-0.00771532	0.0998179	-0.0772939	0.93839	0.998692
ANGEL2	567.53	0.102656	0.0928303	1.10585	0.268792	0.891625
ANGPT1	97.46	-0.0963377	0.205888	-0.467913	0.639847	0.998561
ANGPT2	9.61039	0.613533	0.645018	0.951187	0.34151	NA
ANGPT4	7.91967	-0.587664	0.792045	-0.741958	0.458113	NA
ANGPTL2	17.8755	0.089105	0.458748	0.194235	0.845992	NA
ANGPTL4	238.737	0.19563	0.14447	1.35412	0.175698	0.776929
ANK1	2593.82	0.0202015	0.0466487	0.433056	0.664974	0.998561
ANK2	15.834	0.0456858	0.483431	0.0945033	0.924709	NA
ANK3	1182.51	-0.00907093	0.0668546	-0.135681	0.892073	0.998561
ANKAR	23.6287	0.156537	0.412501	0.379483	0.704329	0.998561
ANKDD1A	82.4846	0.0131802	0.220217	0.0598509	0.952274	0.998692
ANKDD1B	1.15296	0.345538	1.88735	0.183082	0.854734	NA
ANKEF1	864.785	0.0659139	0.0728172	0.905196	0.365361	0.952209
ANKFN1	9.84381	-0.654295	0.616401	-1.06148	0.288474	NA
ANKFY1	2560.03	0.00807773	0.048546	0.166393	0.867847	0.998561
ANKH	5786.43	-0.0905243	0.0358783	-2.52309	0.0116327	0.150268
ANKHD1	2845.24	-0.0400912	0.0543401	-0.737783	0.460646	0.983012
ANKHD1-EIF4EBP3	961.208	0.227542	0.0926578	2.45572	0.0140603	0.173651
ANKIB1	3331.16	-0.0012506	0.0507268	-0.0246537	0.980331	0.998964
ANKLE1	28.0765	0.147417	0.387907	0.380032	0.703922	0.998561
ANKLE2	4931.15	-0.0265254	0.036093	-0.734919	0.462389	0.983863
ANKMY1	227.673	0.119597	0.137957	0.866912	0.38599	0.957654
ANKMY2	472.146	0.0941174	0.0940455	1.00076	0.316941	0.924555
ANKRA2	89.2802	-0.136392	0.213935	-0.637539	0.523774	0.998492
GLP2R	49.232	0.915443	0.282399	3.24167	0.00118832	0.0235479
ANKRD10	818.467	0.104527	0.0715504	1.46089	0.144046	0.720378
ANKRD11	7626.04	0.0641788	0.0422019	1.52076	0.128321	0.684782
ANKRD12	1065.2	-0.0727362	0.0672251	-1.08198	0.279262	0.900744
ANKRD13A	1724.81	0.0518525	0.0563531	0.920135	0.357502	0.948185
ANKRD13B	1730.64	0.0384553	0.053907	0.713364	0.47562	0.986982
ANKRD13C	576.181	0.0111025	0.0837929	0.132499	0.894589	0.998561
ANKRD13D	606.712	-0.133155	0.0931706	-1.42916	0.152959	0.733317
ANKRD16	111.988	0.00168511	0.182705	0.00922316	0.992641	0.999099
ANKRD17	2672.49	0.062576	0.0508323	1.23103	0.218312	0.832558
ANKRD18A	151.203	0.202193	0.161118	1.25494	0.2095	0.824205
ANKRD18B	198.893	0.073479	0.14719	0.499212	0.61763	0.998561
ANKRD2	154.603	0.487244	0.166231	2.93113	0.00337735	0.0560235
ANKRD20A1	17.0006	0.763979	0.525282	1.45442	0.145831	NA
ANKRD22	54.5795	0.227741	0.261521	0.870834	0.383845	0.957114
ANKRD23	20.2994	0.734956	0.451193	1.62892	0.10333	0.614566
ANKRD24	25.9338	0.42036	0.402021	1.04562	0.295738	0.909171
ANKRD26	482.09	0.0837763	0.0956005	0.876317	0.380858	0.955867
ANKRD27	1560.33	-0.0292437	0.0554927	-0.526982	0.598206	0.998561
ANKRD28	838.377	0.0128154	0.0827487	0.154871	0.876923	0.998561
ANKRD29	159.476	-0.0113199	0.1585	-0.0714189	0.943064	0.998692
ANKRD30B	5.79755	0.382154	0.805707	0.474309	0.63528	NA
ANKRD30BL	160.263	0.0313417	0.16346	0.191739	0.847947	0.998561
DOCK8	61.5968	0.904351	0.268394	3.36949	0.000753068	0.0160815
ANKRD34A	30.7155	-0.152506	0.344891	-0.442185	0.658355	0.998561
ANKRD34B	3.5703	0.467347	1.0459	0.446836	0.654993	NA
ANKRD36	73.8942	0.116392	0.227835	0.510861	0.609449	0.998561
ANKRD36B	35.3546	0.208852	0.330772	0.631407	0.527774	0.998561
ANKRD36C	56.9345	0.0426565	0.266126	0.160287	0.872655	0.998561
ANKRD37	125.204	-0.191081	0.175971	-1.08587	0.277538	0.897484
ANKRD39	186.769	0.00105336	0.146731	0.00717887	0.994272	0.999189
ANKRD40	2099.31	-0.0771004	0.0525599	-1.46691	0.142402	0.715861
ANKRD40CL	9.10006	0.709641	0.695952	1.01967	0.307886	NA
ANKRD42	174.991	0.189966	0.147597	1.28706	0.198075	0.812596
ANKRD44	22.5206	0.088435	0.431283	0.205051	0.837532	0.998561
ANKRD45	9.96734	-0.600554	0.615779	-0.975275	0.329424	NA
ANKRD46	339.066	-0.00829653	0.109824	-0.0755437	0.939782	0.998692
ANKRD49	219.681	0.203665	0.131715	1.54625	0.122044	0.666884
ANKRD50	2086.59	-0.0231369	0.055963	-0.413432	0.67929	0.998561
ANKRD52	4188.29	-0.0372712	0.0433016	-0.860734	0.389384	0.957654
ANKRD53	3.72862	-0.501126	1.00806	-0.497118	0.619106	NA
ANKRD54	604.71	0.149754	0.0907628	1.64995	0.0989535	0.601602
ANKRD6	16.3049	-0.222418	0.484256	-0.459298	0.64602	NA
ANKRD60	5.39522	-0.340031	0.849432	-0.400304	0.688932	NA
ANKRD61	23.8781	0.14705	0.395984	0.371352	0.710375	0.998561
ANKRD63	15.5019	-0.166199	0.533953	-0.311262	0.755601	NA
ANKRD65	104.727	0.207146	0.202171	1.02461	0.305548	0.917172
ANKRD9	1091.08	-0.0127518	0.0684499	-0.186294	0.852215	0.998561
ANKS1A	1946.67	0.0187716	0.0509574	0.368377	0.712592	0.998561
ANKS1B	6.68526	-0.261148	0.821015	-0.318079	0.750425	NA
ANKS3	355.864	0.0393722	0.104245	0.377687	0.705663	0.998561
ANKS6	3408.87	0.132693	0.0453897	2.92341	0.00346221	0.0568511
ANKUB1	7.11433	-0.490014	0.723027	-0.677726	0.497946	NA
ANKZF1	1048.64	-0.0352858	0.064132	-0.550207	0.582178	0.998561
ANLN	12155	-0.0722048	0.0330715	-2.18329	0.0290145	0.287243
ANO1	24857.8	-0.0512598	0.0292955	-1.74975	0.0801613	0.53654
ANO10	351.788	-0.174304	0.107746	-1.61773	0.10572	0.624097
ANO2	10.5179	-0.581384	0.605531	-0.960123	0.336993	NA
ANO4	6.25428	0.452039	0.792315	0.57053	0.568319	NA
ANO6	5005.22	-0.0845802	0.0413227	-2.04682	0.0406758	0.353339
ANO7	30.8053	0.285408	0.378903	0.753249	0.4513	0.978302
ANO8	281.476	-0.0536884	0.120378	-0.445997	0.655599	0.998561
ANO9	96.29	-0.092814	0.21171	-0.438403	0.661095	0.998561
ANOS1	2262.33	0.0755003	0.0488575	1.54532	0.122269	0.66694
ANP32A	9358.76	0.0143743	0.0422504	0.340218	0.733693	0.998561
ANP32B	17736.1	0.016531	0.0442748	0.373374	0.70887	0.998561
ANP32E	5116.46	-0.012897	0.0377753	-0.341414	0.732792	0.998561
ANPEP	356.04	-0.133045	0.109203	-1.21832	0.223102	0.837768
ANTKMT	463.651	-0.100406	0.0995764	-1.00834	0.313293	0.922222
ANTXR1	2798.21	-0.0126768	0.0502825	-0.252111	0.800955	0.998561
ANTXR2	887.589	-0.0876106	0.071752	-1.22102	0.222078	0.835914
ANXA1	26458.5	-0.0780093	0.0281734	-2.7689	0.00562463	0.0846624
ANXA10	58.9659	0.483351	0.26063	1.85455	0.0636606	0.467216
CYSRT1	260.993	0.888825	0.126868	7.0059	2.45404e-12	2.95508e-10
ANXA13	8.44077	0.495709	0.676061	0.733232	0.463417	NA
RBM20	74.696	0.855071	0.247589	3.45359	0.000553169	0.0122974
ANXA2R	51.3773	-0.229552	0.30349	-0.756374	0.449425	0.978302
ANXA3	2832.7	0.0688608	0.0435287	1.58196	0.113658	0.644778
ANXA4	3668.29	-0.00244524	0.0404109	-0.0605093	0.95175	0.998692
ANXA5	15425.8	-0.0365957	0.0294985	-1.24059	0.214756	0.829588
ANXA6	313.95	-0.140539	0.114617	-1.22616	0.220138	0.834728
ANXA7	5890.36	-0.0586212	0.0342872	-1.70971	0.0873192	0.562771
ANXA8	17678	-0.0357056	0.0288557	-1.23739	0.215944	0.83112
ANXA8L1	9262.83	-0.0260767	0.0322008	-0.809815	0.418047	0.966502
ANXA9	26.3267	0.350206	0.393814	0.889268	0.373859	0.955206
AOC1	55.8954	0.385632	0.266351	1.44783	0.147664	0.726661
AOC2	25.9108	0.373981	0.382129	0.978676	0.32774	0.928271
AOC3	12.582	0.00358607	0.581051	0.0061717	0.995076	NA
AOPEP	4352.12	-0.0932775	0.0398795	-2.33898	0.0193364	0.217535
AOX1	185.448	0.0621323	0.14529	0.427644	0.668911	0.998561
AP1AR	715.912	0.18921	0.0788282	2.40028	0.0163824	0.195282
AP1B1	4026.93	-0.017968	0.0397343	-0.452203	0.651123	0.998561
AP1G1	4659.56	-0.0261734	0.0398182	-0.657321	0.510974	0.995496
AP1G2	2146.2	0.0229045	0.052971	0.432396	0.665454	0.998561
AP1M1	1531.14	0.0382533	0.0543589	0.703717	0.481609	0.987284
AP1M2	1731.58	-0.0302314	0.0550707	-0.548957	0.583035	0.998561
AP1S1	3301.64	-0.0162542	0.0480997	-0.337928	0.735417	0.998561
AP1S2	429.724	0.117888	0.0978865	1.20433	0.228463	0.846482
AP1S3	988.961	-0.0566898	0.0694665	-0.816073	0.414458	0.966502
AP2A1	3819.65	-0.0903568	0.0410262	-2.20242	0.0276357	0.282106
AP2A2	470.55	-0.186959	0.108138	-1.7289	0.0838274	0.549483
AP2B1	9970.73	-0.0125928	0.0348835	-0.360995	0.718103	0.998561
AP2M1	20583.8	-0.00263975	0.0307327	-0.0858937	0.931551	0.998692
AP2S1	2463.35	-0.0090699	0.0518979	-0.174764	0.861265	0.998561
AP3B1	1837.32	0.0419991	0.0532618	0.788541	0.43038	0.970577
AP3B2	37.9718	0.193205	0.332405	0.581234	0.561083	0.998561
AP3D1	4751.14	0.00110367	0.0364796	0.0302546	0.975864	0.998964
AP3M1	1717.85	0.0837034	0.0580793	1.44119	0.149531	0.730521
AP3M2	789.356	-0.032643	0.0739123	-0.441645	0.658746	0.998561
AP3S1	1387.39	-0.0460579	0.0576452	-0.79899	0.424296	0.968492
AP3S2	652.885	-0.0354956	0.0812094	-0.437087	0.662048	0.998561
HCAR3	314.898	0.854368	0.114077	7.4894	6.91917e-14	1.04632e-11
AP4E1	1602.49	-0.0618871	0.0601892	-1.02821	0.303851	0.917172
SLC16A14	224.667	0.850494	0.143175	5.94022	2.84639e-09	2.03392e-07
AP4S1	381.985	0.00170483	0.109742	0.0155348	0.987606	0.998964
AP5B1	1975.29	0.00479112	0.0545062	0.0879005	0.929956	0.998692
AP5M1	1842.6	0.00912272	0.0522672	0.17454	0.861441	0.998561
AP5S1	587.669	-0.0452152	0.0824961	-0.548089	0.583631	0.998561
AP5Z1	1138.1	-0.0372472	0.065996	-0.564385	0.572492	0.998561
APAF1	824.125	-0.021597	0.0868567	-0.248651	0.803631	0.998561
ALOX5AP	87.312	0.814601	0.214419	3.79911	0.000145219	0.00394273
APBA2	84.7277	0.160589	0.27259	0.589124	0.555778	0.998561
APBA3	264.402	0.0495603	0.122556	0.404391	0.685925	0.998561
APBB1	52.9208	-0.0696398	0.270509	-0.257439	0.79684	0.998561
APBB2	969.348	-0.101689	0.0752978	-1.35049	0.176859	0.779837
APBB3	103.205	0.00927435	0.192276	0.0482346	0.961529	0.998964
APC	1082.08	0.0728551	0.0871296	0.83617	0.403059	0.964366
APC2	239.875	-0.183655	0.126179	-1.4555	0.14553	0.723039
APCDD1	55.8743	-0.434437	0.263883	-1.64632	0.0996973	0.603614
EPB41L1	6688.31	0.812872	0.0370996	21.9105	2.06157e-106	5.36215e-103
APEH	2223.69	-0.0473138	0.0486181	-0.973173	0.330467	0.930184
APEX1	7223.1	0.0204669	0.0431036	0.474832	0.634907	0.998561
APEX2	1153.08	0.0801705	0.0640363	1.25196	0.210586	0.825486
APH1A	5316.49	-0.0238486	0.037197	-0.641143	0.52143	0.998262
APH1B	47.9228	0.0124888	0.2821	0.0442708	0.964689	0.998964
API5	5868.25	-0.019562	0.036979	-0.529004	0.596803	0.998561
APIP	833.943	-0.0830053	0.0734044	-1.1308	0.258141	0.88248
APLF	63.3764	0.131163	0.251389	0.521755	0.601841	0.998561
APLN	12.0214	-0.236005	0.55387	-0.426102	0.670034	NA
APLP1	39.778	-0.251342	0.309697	-0.811574	0.417036	0.966502
APLP2	24038.1	0.0138	0.026769	0.515522	0.606188	0.998561
APMAP	8001.62	-0.0470719	0.0331313	-1.42077	0.155384	0.737088
ZSWIM4	333.83	0.807039	0.113345	7.1202	1.07772e-12	1.40157e-10
APOBEC3C	1382.01	-0.0412077	0.0573887	-0.718045	0.47273	0.986655
APOBEC3D	30.9235	0.598552	0.351853	1.70114	0.0889167	0.568796
APOBEC3F	301.853	0.105388	0.11782	0.894478	0.371066	0.955206
APOBEC3G	275.157	0.103141	0.126825	0.813254	0.416072	0.966502
APOBR	5.15051	0.126367	0.899494	0.140486	0.888276	NA
APOC1	44.145	-0.347255	0.290346	-1.196	0.231695	0.849506
APOD	29.6619	0.01244	0.357702	0.0347776	0.972257	0.998964
APOE	65.5734	-0.395925	0.240091	-1.64906	0.0991351	0.601892
APOL1	895.522	0.0510732	0.0695763	0.73406	0.462912	0.984332
APOL2	671.971	0.0601944	0.0801694	0.75084	0.452749	0.978302
APOL3	274.868	0.231477	0.126147	1.83498	0.0665092	0.478932
APOL4	42.1139	-0.262964	0.30005	-0.876402	0.380812	0.955867
FGD3	610.518	0.78164	0.0829106	9.42751	4.19959e-21	1.1146e-18
APOLD1	214.795	0.0358652	0.13327	0.269116	0.78784	0.998561
APOO	420.07	-0.0912012	0.0976665	-0.933802	0.350406	0.94514
APOOL	1113.89	0.0212079	0.0631421	0.335876	0.736965	0.998561
APP	17447.2	-0.0221057	0.0298901	-0.739566	0.459563	0.982342
APPBP2	681.622	-0.0416276	0.0777527	-0.535385	0.592384	0.998561
CYP1A1	155.284	0.780996	0.16545	4.72042	2.35353e-06	0.00010135
APPL2	796.833	-0.0626263	0.0734388	-0.852768	0.393788	0.957654
APRT	2058.37	-0.0521852	0.052625	-0.991644	0.321371	0.925699
APTX	1043.53	-0.0901652	0.0636481	-1.41662	0.156594	0.740545
AQP1	27.4936	0.298004	0.371637	0.80187	0.422628	0.967795
AQP10	31.7338	-0.253464	0.346196	-0.73214	0.464083	0.985068
AQP11	12.5279	0.123999	0.546579	0.226863	0.82053	NA
AQP12B	4.83167	0.681813	0.890798	0.765395	0.444036	NA
CLDN7	253.002	0.762943	0.12473	6.11673	9.5515e-10	7.48297e-08
AQP6	5.76267	-0.467697	0.82696	-0.565562	0.571692	NA
AQP7	5.93801	-0.387069	0.841419	-0.460019	0.645502	NA
AQP7B	21.6524	0.0434013	0.428683	0.101243	0.919357	0.998561
AQR	2660.56	-0.00328591	0.0471593	-0.0696768	0.944451	0.998692
AR	50.8598	0.158325	0.271112	0.583984	0.559231	0.998561
ARAF	1844.34	0.00206685	0.0526398	0.0392641	0.96868	0.998964
ARAP1	8942.87	-0.0327509	0.0312175	-1.04912	0.294122	0.908864
ARAP2	333.352	-0.13166	0.112452	-1.17081	0.241674	0.8634
ARAP3	1075.7	0.165731	0.0643746	2.57447	0.0100392	0.133771
ARC	47.5101	-0.226832	0.280302	-0.809241	0.418376	0.966502
ARCN1	8114.55	-0.0134992	0.032343	-0.417376	0.676403	0.998561
HOXA1	402.882	0.749041	0.10271	7.29275	3.03696e-13	4.29301e-11
AREL1	1946.75	0.0258427	0.0501743	0.515059	0.606512	0.998561
ARF1	12558.7	-0.0306331	0.0299134	-1.02406	0.305808	0.917172
ARF3	9448.41	-0.0268364	0.0355023	-0.755907	0.449705	0.978302
ARF4	4166.14	-0.0451415	0.0380457	-1.18651	0.235422	0.855324
ARF5	1716.35	-0.0269837	0.0588276	-0.458692	0.646455	0.998561
RASL11A	72.3332	0.742671	0.232256	3.19764	0.00138558	0.0264992
ARFGAP1	3215.86	-0.0231123	0.0483234	-0.478285	0.632447	0.998561
ARFGAP2	2693.94	-0.0418158	0.0448721	-0.931887	0.351395	0.946147
ARFGAP3	959.567	0.0958673	0.0670238	1.43035	0.152617	0.733317
ARFGEF1	1794.61	0.018956	0.0529655	0.357893	0.720423	0.998561
ARFGEF2	2888.39	-0.00815107	0.0492773	-0.165412	0.868619	0.998561
ARFGEF3	99.2626	0.0825221	0.204807	0.402925	0.687003	0.998561
ARFIP1	1131.54	-0.0136184	0.0630699	-0.215926	0.829046	0.998561
ARFIP2	1952.22	0.0120286	0.0500648	0.240261	0.810128	0.998561
ARFRP1	425.856	0.058082	0.0970705	0.598349	0.549607	0.998561
ARG2	368.152	-0.030562	0.110173	-0.277401	0.781472	0.998561
ARGFX	33.7933	0.108968	0.348806	0.312402	0.754735	0.998561
ARGLU1	2384.42	0.0788764	0.0496755	1.58783	0.112324	0.642761
ARHGAP1	2452.06	-0.00872672	0.0469176	-0.186001	0.852444	0.998561
WNT2B	86.2597	0.708644	0.214469	3.30419	0.000952521	0.0195387
ARHGAP11A	3535.89	-0.0370084	0.0412307	-0.897595	0.369402	0.955206
ARHGAP11A-SCG5	54.1461	-0.24928	0.287515	-0.867017	0.385933	0.957654
ARHGAP11B	134.298	-0.219166	0.17699	-1.23829	0.215607	0.830806
ARHGAP12	872.712	0.0512217	0.0707928	0.723543	0.469346	0.985068
ARHGAP15	4.52492	0.319193	0.909476	0.350964	0.725616	NA
ARHGAP17	874.677	-0.0073873	0.069048	-0.106988	0.914799	0.998561
GALNT12	738.712	0.701817	0.0762939	9.19887	3.61746e-20	9.22453e-18
ARHGAP19	1474.66	-0.0914068	0.0576767	-1.58481	0.113009	0.642845
ARHGAP20	9.25262	0.836431	0.640664	1.30557	0.191699	NA
ARHGAP21	7280.66	-0.0735592	0.0424015	-1.73483	0.0827713	0.545585
ARHGAP22	183.537	-0.175996	0.149283	-1.17894	0.238423	0.859864
NR2F1	284.716	0.695463	0.118029	5.89229	3.80869e-09	2.66301e-07
ARHGAP24	141.65	-0.0611292	0.164312	-0.372031	0.70987	0.998561
ARHGAP25	90.9674	-0.514883	0.220191	-2.33834	0.0193694	0.217718
ARHGAP26	489.461	0.00660183	0.0948725	0.0695864	0.944523	0.998692
ARHGAP27	211.876	0.264219	0.152594	1.73152	0.0833592	0.548072
ARHGAP28	45.9952	0.113582	0.296761	0.38274	0.701913	0.998561
PHLPP1	695.293	0.693255	0.0797346	8.69453	3.48258e-18	7.80878e-16
ARHGAP30	43.486	0.0909314	0.304524	0.298602	0.765244	0.998561
ARHGAP31	72.7773	-0.351216	0.230158	-1.52598	0.127015	0.680418
ARHGAP32	1201.8	-0.152368	0.0703785	-2.16498	0.030389	0.294858
ARHGAP33	97.2411	0.282145	0.202645	1.39231	0.163828	0.75471
ARHGAP35	5405.94	0.0210966	0.0429476	0.491218	0.623273	0.998561
ARHGAP39	416.129	0.059054	0.0979099	0.603146	0.546411	0.998561
ARHGAP4	47.4549	0.211538	0.309911	0.682576	0.494875	0.993481
ARHGAP40	5.21521	0.0562863	0.936006	0.0601345	0.952048	NA
ARHGAP42	361.569	-0.149263	0.117534	-1.26996	0.2041	0.817217
ARHGAP44	154.9	0.0101635	0.159548	0.0637018	0.949208	0.998692
ARHGAP45	741.837	0.00615343	0.075487	0.0815164	0.935031	0.998692
ARHGAP5	5259.77	0.00300187	0.045277	0.0663001	0.947139	0.998692
ARHGAP6	14.7267	-0.252195	0.520869	-0.484182	0.628257	NA
ARHGAP8	477.195	0.237061	0.0936594	2.5311	0.0113706	0.14832
ARHGDIA	10232.3	-0.0805623	0.0346508	-2.32498	0.020073	0.223785
NKX1-2	1591.33	0.687839	0.0554762	12.3988	2.65246e-35	1.64263e-32
ARHGEF1	3529.03	-0.0845604	0.0413414	-2.04542	0.0408137	0.353855
ARHGEF10	663.481	-0.169552	0.0921692	-1.83957	0.0658314	0.476691
ARHGEF10L	155.25	0.201732	0.159286	1.26648	0.205342	0.820417
ARHGEF11	1419.69	-0.0228469	0.0666867	-0.3426	0.7319	0.998561
ARHGEF12	6132.57	0.0188951	0.0438037	0.431358	0.666208	0.998561
ARHGEF16	1008.33	-0.0193702	0.0648828	-0.298542	0.765289	0.998561
ARHGEF17	4396.98	0.016921	0.0380903	0.444233	0.656874	0.998561
RNF207	407.612	0.685382	0.123248	5.56101	2.68217e-08	1.70988e-06
ARHGEF19	451.066	0.041744	0.0929188	0.449252	0.65325	0.998561
ARHGEF2	2023.86	0.0978846	0.0508305	1.92571	0.0541409	0.42544
ARHGEF25	59.3339	-0.00528573	0.262925	-0.0201036	0.983961	0.998964
GPRC5B	2839.59	0.679899	0.0495053	13.7338	6.36635e-43	4.87026e-40
ARHGEF28	745.442	-0.0873013	0.0807538	-1.08108	0.279662	0.901303
ARHGEF3	1094.88	0.147361	0.0667611	2.20729	0.0272936	0.27949
ARHGEF35	14.0457	0.075541	0.54252	0.139241	0.88926	NA
ARHGEF37	119.449	-0.196833	0.181537	-1.08426	0.27825	0.89887
ARHGEF38	4.86256	0.35237	0.90361	0.389958	0.696568	NA
ARHGEF39	320.366	0.136901	0.111516	1.22764	0.219583	0.834728
ARHGEF4	1563.65	-0.0802573	0.057801	-1.38851	0.164981	0.756819
ARHGEF40	1916.61	-0.0666621	0.0525128	-1.26944	0.204283	0.817698
ARHGEF5	198.526	0.481883	0.338748	1.42254	0.15487	0.736679
ARHGEF6	21.6029	0.480097	0.414386	1.15857	0.246629	0.86969
ARHGEF7	1566.39	0.0528958	0.0566145	0.934315	0.350141	0.944728
ARHGEF9	113.837	0.119426	0.194926	0.612672	0.540093	0.998561
ARID1A	4373.11	0.0939128	0.0915206	1.02614	0.304826	0.917172
ARID1B	3186.84	-0.009352	0.047186	-0.198194	0.842893	0.998561
ARID2	1273.25	0.0274311	0.068436	0.400829	0.688546	0.998561
ARID3A	354.73	0.140355	0.107475	1.30592	0.191579	0.804316
HAS3	3522.48	0.670531	0.0424259	15.8047	2.88606e-56	3.12777e-53
ARID4A	784.033	-0.000748195	0.077082	-0.00970647	0.992255	0.999093
ARID4B	1537.15	-0.0143142	0.0586705	-0.243976	0.807249	0.998561
ARID5A	320.426	0.0804231	0.111155	0.723523	0.469359	0.985068
ADRA1B	1213.8	0.669134	0.0619303	10.8046	3.27298e-27	1.25192e-24
ARIH1	3533.76	-0.0134116	0.0419215	-0.319923	0.749027	0.998561
MUC4	601.72	0.666559	0.213472	3.12246	0.00179348	0.0333482
ARL1	1872.36	0.00504466	0.0518524	0.0972888	0.922497	0.998561
ARL10	500.702	-0.00950264	0.0919335	-0.103364	0.917674	0.998561
ARL11	20.0013	0.110512	0.44535	0.248148	0.80402	0.998561
ARL13B	561.728	0.00189542	0.0895806	0.0211588	0.983119	0.998964
ARL14	87.4837	0.263052	0.209979	1.25275	0.210296	0.825486
ARL14EP	523.539	0.163255	0.0903115	1.80768	0.0706558	0.498658
ARL14EPL	11.9635	1.58021	0.587041	2.69182	0.00710636	NA
ARL15	220.598	-0.0360881	0.132417	-0.272533	0.785212	0.998561
ARL16	590.634	-0.0511942	0.0901133	-0.568109	0.569961	0.998561
ARL17A	646.332	0.0967095	0.0923761	1.04691	0.295141	0.908864
ARL17B	313.867	0.0440342	0.120234	0.366238	0.714187	0.998561
ARL2	2393.53	-0.0232531	0.0539061	-0.431362	0.666205	0.998561
ARL2-SNX15	15.8733	-0.270785	0.564697	-0.479523	0.631566	NA
ARL2BP	1426.93	-0.0320923	0.0573366	-0.559718	0.575672	0.998561
ARL3	635.937	-0.050831	0.0797415	-0.637447	0.523834	0.998492
ARL4A	829.468	-0.122276	0.0713653	-1.71339	0.0866414	0.560736
RAPGEF3	1364.86	0.663452	0.0597813	11.098	1.28287e-28	5.21366e-26
ARL4D	1115.77	-0.111119	0.069475	-1.59942	0.109728	0.635925
ARL5A	1298.4	0.0847877	0.0618978	1.3698	0.170749	0.766561
ARL5B	2189.62	0.0389981	0.056143	0.694621	0.487293	0.991204
ARL6	131.607	-0.0699743	0.169371	-0.413141	0.679503	0.998561
ARL6IP1	11474.9	-0.000451521	0.030163	-0.0149694	0.988057	0.998964
ARL6IP4	3344.61	0.0535065	0.0430395	1.2432	0.213796	0.828491
ARL6IP5	1312.7	-0.0135237	0.0593615	-0.227819	0.819787	0.998561
ARL6IP6	953.075	-0.145042	0.0671492	-2.16	0.0307723	0.29666
ARL8A	811.088	0.0921345	0.0740638	1.24399	0.213504	0.8281
ARL8B	1761.68	-0.0200158	0.0512633	-0.39045	0.696204	0.998561
ARL9	69.3482	-0.297551	0.240508	-1.23717	0.216023	0.831177
ARMC1	1331.52	0.033655	0.0625673	0.5379	0.590646	0.998561
ARMC10	1537.91	-0.0136756	0.0597789	-0.22877	0.819048	0.998561
ARMC2	54.5817	0.269675	0.266016	1.01376	0.3107	0.919816
ARMC5	853.351	-0.107853	0.0758742	-1.42147	0.155179	0.736814
ARMC6	1552.23	0.00516459	0.0554034	0.0932179	0.92573	0.998684
ARMC7	438.759	0.17325	0.10065	1.7213	0.0851961	0.555098
ARMC8	999.808	-0.00905092	0.0666923	-0.135712	0.892049	0.998561
ARMC9	280.876	0.025404	0.117811	0.215634	0.829273	0.998561
ARMCX1	19.514	-0.366879	0.450594	-0.814211	0.415524	0.966502
ARMCX2	78.5264	-0.0840715	0.228065	-0.368629	0.712404	0.998561
ARMCX3	851.857	0.0380395	0.0711403	0.534711	0.59285	0.998561
ARMCX4	77.4999	-0.198073	0.238319	-0.831126	0.405902	0.965568
ARMCX5	543.027	-7.74989e-05	0.0864582	-0.000896375	0.999285	0.999755
ARMCX5-GPRASP2	29.8503	-0.0100558	0.456563	-0.022025	0.982428	0.998964
ARMCX6	405.788	0.038951	0.0995645	0.391214	0.695639	0.998561
ARMH1	5.56018	-0.716508	0.851632	-0.841335	0.40016	NA
ARMH3	942.061	0.0184967	0.0683566	0.270591	0.786706	0.998561
ARMH4	139.761	-0.265915	0.168832	-1.57503	0.11525	0.650816
ARMT1	1026.64	-0.00475162	0.0658837	-0.0721214	0.942505	0.998692
ARNT	1228.28	-0.0152886	0.0610992	-0.250226	0.802413	0.998561
ARNT2	91.4405	0.28359	0.202899	1.39769	0.162207	0.751578
ARNTL	947.581	-0.0994948	0.0688337	-1.44544	0.148335	0.727856
ARNTL2	2152.65	-0.0118825	0.0516641	-0.229995	0.818095	0.998561
ARPC1A	10136.6	-0.0175469	0.0299726	-0.58543	0.558259	0.998561
ARPC1B	10493.2	-0.0225484	0.0316893	-0.711547	0.476746	0.986982
ARPC2	11770.6	0.00951763	0.0305548	0.311494	0.755425	0.998561
ARPC3	5468.75	-0.0106929	0.0413446	-0.25863	0.795921	0.998561
ARPC4	3258.21	-0.0188057	0.0447168	-0.420551	0.674083	0.998561
ARPC4-TTLL3	11.834	-0.657786	0.602083	-1.09252	0.274606	NA
ARPC5	4822.37	-0.0409299	0.0376935	-1.08586	0.27754	0.897484
ARPC5L	3801.74	-0.02842	0.0440082	-0.645788	0.518417	0.997009
ARPIN	420.414	0.268521	0.100318	2.6767	0.00743512	0.105676
ARPIN-AP3S2	397.415	0.00579918	0.102812	0.0564057	0.955019	0.998692
ARPP19	5683.99	0.0508665	0.0401889	1.26569	0.205625	0.820417
ARRB1	134.144	-0.0213309	0.170959	-0.124772	0.900704	0.998561
DAPK2	311.109	0.663118	0.118287	5.60602	2.07036e-08	1.32636e-06
ARRDC1	1511.7	-0.048393	0.0623333	-0.776359	0.437537	0.972934
ARRDC2	442.884	0.13944	0.101668	1.37152	0.170212	0.766486
ARRDC3	646.152	0.0636521	0.084855	0.750129	0.453177	0.978302
ARRDC4	648.036	-0.185085	0.0845431	-2.18923	0.0285798	0.286839
ARSA	622.113	-0.101279	0.0870509	-1.16344	0.244651	0.867821
ARSB	531.223	-0.0404568	0.086647	-0.466915	0.640561	0.998561
ARSD	749.844	-0.0226525	0.0742569	-0.305056	0.760324	0.998561
ARSG	39.1966	-0.268422	0.3295	-0.814636	0.415281	0.966502
ABTB3	673.035	0.65092	0.0807213	8.06379	7.39678e-16	1.35486e-13
ARSJ	672.474	-0.110987	0.079	-1.4049	0.16005	0.74755
ARSK	156.485	0.0479481	0.157783	0.303886	0.761215	0.998561
ARSL	76.418	0.0541246	0.219222	0.246894	0.80499	0.998561
ART3	6.15959	-0.506155	0.814583	-0.621367	0.534358	NA
ARTN	1126.67	0.218945	0.0743999	2.94281	0.00325251	0.0545792
ARV1	147.897	0.066249	0.160841	0.411892	0.680419	0.998561
ARVCF	355.32	0.128914	0.107819	1.19565	0.231833	0.849531
IL1B	324.618	0.644127	0.1195	5.39016	7.03942e-08	4.23832e-06
ASAH1	878.924	0.0581343	0.0704835	0.824794	0.409489	0.966502
ASAH2	65.9261	-0.14743	0.250598	-0.588312	0.556323	0.998561
ASAH2B	347.495	0.0609546	0.109836	0.554961	0.578921	0.998561
TLR4	107.85	0.639511	0.190161	3.363	0.00077101	0.0163572
ASAP2	3244.29	-0.0317813	0.0507921	-0.625714	0.531502	0.998561
ASAP3	234.621	-0.223824	0.134091	-1.66919	0.0950804	0.5891
ASB1	1115.75	0.0149353	0.0653102	0.228683	0.819115	0.998561
ASB13	644.375	0.0434748	0.0799604	0.543704	0.586645	0.998561
ASB16	68.6017	0.0754414	0.255973	0.294724	0.768204	0.998561
ASB18	19.4035	0.218294	0.441813	0.494086	0.621245	0.998561
ASB2	15.6619	0.628615	0.500767	1.25531	0.209368	NA
ASB3	459.6	0.103458	0.0962512	1.07488	0.282429	0.903341
ASB4	6.04383	0.163975	0.77762	0.210868	0.83299	NA
ASB6	2721.21	-0.072561	0.049499	-1.46591	0.142673	0.716118
ASB7	1008.31	0.0999617	0.0664943	1.50331	0.132758	0.692129
ASB8	570.779	0.0140881	0.0843526	0.167015	0.867358	0.998561
ASB9	8.02057	0.48337	0.745023	0.648799	0.516469	NA
ASCC1	1199.99	0.0271793	0.0599029	0.453723	0.650028	0.998561
ASCC2	2416.39	0.0371841	0.0453354	0.8202	0.412102	0.966502
ASCC3	4959.08	-0.0199963	0.0403806	-0.495195	0.620463	0.998561
ASCL2	115.781	-0.544915	0.191259	-2.84909	0.00438447	0.0692832
ASCL5	4.80565	-0.49637	0.917004	-0.541296	0.588304	NA
ASDURF	34.3711	0.53608	0.429205	1.24901	0.211663	0.825486
ASF1A	1042.47	-0.0136053	0.0656282	-0.207309	0.835769	0.998561
ASF1B	1212.47	0.0256414	0.0608812	0.421171	0.67363	0.998561
ASGR1	21.0058	-0.0401557	0.457624	-0.0877482	0.930077	0.998692
ASH1L	2867.88	-0.0201821	0.0510703	-0.395183	0.692708	0.998561
ASH2L	1824.64	0.0397985	0.0511757	0.777684	0.436755	0.972912
ASIC1	75.1563	-0.0140156	0.226997	-0.0617437	0.950767	0.998692
ASIC2	23.4289	0.253935	0.414285	0.612948	0.539911	0.998561
ASIC3	16.8886	-0.0249458	0.488925	-0.0510217	0.959308	NA
ASIP	4.87277	0.367171	0.928027	0.395647	0.692365	NA
ASL	161.34	-0.173891	0.159697	-1.08888	0.276206	0.896223
ASMTL	212.333	-0.102533	0.138976	-0.737773	0.460652	0.983012
ASNS	1398.39	0.0479367	0.0582325	0.823194	0.410398	0.966502
ASNSD1	892.677	-0.0245863	0.0727728	-0.337851	0.735476	0.998561
ASPA	17.8716	-0.59511	0.499576	-1.19123	0.233563	NA
ASPH	6626.45	0.0562719	0.0342369	1.6436	0.100258	0.605154
ASPHD1	226.214	-0.0915011	0.139271	-0.656999	0.511182	0.995496
ASPHD2	96.8714	-0.0162098	0.197918	-0.0819017	0.934725	0.998692
ASPM	4287.72	0.0184251	0.0449396	0.409997	0.681808	0.998561
ASPRV1	8.75537	0.141374	0.672369	0.210263	0.833463	NA
ASPSCR1	540.929	0.0375649	0.0876804	0.428429	0.668339	0.998561
ASRGL1	65.438	0.0507281	0.250593	0.202432	0.839579	0.998561
ASS1	3392.48	-0.0989876	0.0436314	-2.26872	0.0232851	0.248244
ASTE1	238.016	-0.0846006	0.132812	-0.636996	0.524127	0.998492
ASTL	6.78016	0.336509	0.756836	0.444625	0.656591	NA
ASTN1	0.638786	-0.0368634	2.40024	-0.0153582	0.987746	NA
ASTN2	184.991	-0.0572815	0.152603	-0.375362	0.707391	0.998561
ASXL1	3704.47	-0.00918204	0.0414389	-0.22158	0.824641	0.998561
ASXL2	1942.16	0.00620707	0.0568427	0.109197	0.913046	0.998561
ASXL3	1.01309	0.0182091	1.90239	0.00957169	0.992363	NA
ATAD1	2503.79	0.0135501	0.0465954	0.290804	0.771201	0.998561
ATAD2	4760.25	0.0448473	0.0412769	1.0865	0.277259	0.897484
ATAD2B	538.515	-0.158674	0.0952299	-1.66622	0.0956702	0.590504
ATAD3A	4086.6	0.017436	0.0418484	0.416646	0.676938	0.998561
ATAD3B	3631.82	0.043891	0.0457028	0.960359	0.336875	0.933359
ATAD3C	60.4805	0.00722315	0.25959	0.0278252	0.977802	0.998964
ATAD5	870.482	0.103647	0.0737224	1.40591	0.15975	0.74738
ATAT1	32.244	1.76139	1.3311	1.32326	0.18575	0.793328
ATCAY	20.4881	0.0163157	0.42203	0.0386601	0.969161	0.998964
ATE1	1483.76	-0.0205144	0.0562001	-0.365025	0.715093	0.998561
ATF1	1056.42	-0.0138617	0.0650246	-0.213176	0.831189	0.998561
ATF2	813.572	-0.0690996	0.0736817	-0.937812	0.348341	0.943197
ATF3	350.59	0.161601	0.111157	1.45381	0.145998	0.723039
ATF4	6119.86	0.0173564	0.0405771	0.42774	0.668841	0.998561
ATF5	1677.81	-0.0199496	0.0543025	-0.367379	0.713336	0.998561
ATF6	3282.73	0.00709205	0.0412549	0.171908	0.86351	0.998561
ATF6B	1017.22	0.356906	0.374211	0.953754	0.340208	0.936025
ATF7	1077.84	-0.0327218	0.0673112	-0.486127	0.626877	0.998561
ATF7-NPFF	5.10076	-0.352069	3.11302	-0.113096	0.909955	NA
ATF7IP	1998.15	0.0294185	0.0525886	0.559409	0.575882	0.998561
ATF7IP2	183.55	0.317241	0.145547	2.17965	0.0292835	0.288727
ATG10	119.815	-0.0167336	0.188468	-0.088787	0.929251	0.998692
ATG101	2014.17	-0.0563254	0.0561654	-1.00285	0.315934	0.924555
ATG12	1253.39	-0.0197782	0.0594958	-0.33243	0.739564	0.998561
ATG13	2176.04	-0.00336916	0.052879	-0.0637146	0.949197	0.998692
ATG14	1090.76	0.0184376	0.068449	0.269362	0.787651	0.998561
ATG16L1	552.355	0.0608751	0.0864202	0.704408	0.481178	0.987162
ATG16L2	569.988	0.0302626	0.100968	0.299726	0.764386	0.998561
ATG2A	1270.63	0.0305059	0.0588556	0.518318	0.604237	0.998561
ATG2B	1165.23	-0.00745577	0.0615295	-0.121174	0.903553	0.998561
ATG3	1826.09	0.0559949	0.0579072	0.966977	0.333555	0.931262
ATG4A	273.909	-0.110633	0.126885	-0.871913	0.383256	0.95703
ATG4B	1724.53	-0.012123	0.0571122	-0.212267	0.831899	0.998561
ATG4C	182.565	-0.0945789	0.14883	-0.635481	0.525115	0.998561
ATG4D	815.122	0.0942504	0.0734741	1.28277	0.199573	0.814608
ATG5	1716.32	-0.0712241	0.0546594	-1.30305	0.192557	0.804556
ATG7	334.767	0.221916	0.113588	1.95368	0.0507387	0.407823
ATG9A	3027.65	-0.0683366	0.0441449	-1.54801	0.12162	0.665993
MTUS1	1062.28	0.639247	0.0709266	9.01279	2.00883e-19	4.92921e-17
ATIC	4674.52	-0.0112647	0.0398258	-0.28285	0.777292	0.998561
ATL1	160.355	-0.0363168	0.154084	-0.235694	0.81367	0.998561
ATL2	1998.13	0.0268834	0.0511454	0.525626	0.599148	0.998561
ATL3	3324.34	-0.0197485	0.0420363	-0.469797	0.6385	0.998561
ATM	1129.29	-0.131196	0.0880556	-1.48992	0.136245	0.699236
ATMIN	844.161	-0.012712	0.0718896	-0.176827	0.859644	0.998561
ATN1	4561.34	-0.0462748	0.0429924	-1.07635	0.281772	0.903341
ATOH8	13.1578	0.274083	0.535864	0.511479	0.609016	NA
ATOX1	687.012	-0.00677429	0.0809354	-0.0836999	0.933295	0.998692
ATP10A	6.93573	-0.172105	0.730844	-0.235488	0.81383	NA
ATP10B	10.5101	0.141947	0.608251	0.233369	0.815475	NA
ATP10D	1399.95	-0.126966	0.0580744	-2.18626	0.0287965	0.287243
ATP11A	3019.55	0.13641	0.0536063	2.54467	0.010938	0.143686
ATP11B	2239.36	-0.112419	0.0547339	-2.05391	0.0399841	0.349747
ATP11C	1038.38	-0.0551744	0.067751	-0.81437	0.415433	0.966502
ATP13A1	1797.08	-0.0140488	0.0553245	-0.253935	0.799546	0.998561
CRISPLD2	347.155	0.638101	0.106267	6.00471	1.91679e-09	1.46635e-07
ATP13A3	9156.47	0.116345	0.0476553	2.44139	0.0146307	0.179164
P3R3URF-PIK3R3	8.29408	-2.67609	0.863942	-3.09753	0.0019514	NA
ATP13A5	3.80149	1.84487	1.07045	1.72346	0.0848059	NA
ATP1A1	31799.6	-0.0315141	0.0258033	-1.22132	0.221964	0.835914
ATP1A3	21.9503	0.428964	0.426683	1.00535	0.314731	0.923862
ATP1A4	7.26831	0.66617	0.722595	0.921913	0.356574	NA
ATP1B1	7580.64	-0.0784406	0.0339861	-2.30802	0.0209979	0.230887
ATP1B2	6.77436	0.453652	0.763187	0.594418	0.552232	NA
ATP1B3	6180.65	-0.00675611	0.0385597	-0.175212	0.860913	0.998561
ATP23	35.696	0.198561	0.360811	0.550319	0.582101	0.998561
ATP2A1	75.2211	-0.0180466	0.22157	-0.0814489	0.935085	0.998692
ATP2A2	25816.4	0.0277952	0.0311729	0.891646	0.372583	0.955206
ATP2A3	322.969	0.0259033	0.120486	0.21499	0.829775	0.998561
TMEM52B	855.997	0.632598	0.072788	8.69097	3.59353e-18	7.92098e-16
ATP2B4	4038.74	-0.100124	0.0508126	-1.97046	0.0487862	0.396919
ATP2C1	4331.87	-0.0280286	0.0396385	-0.707106	0.479501	0.987162
ATP2C2	317.448	-0.0725814	0.11269	-0.644083	0.519522	0.997352
ATP5F1A	6047.97	-0.0726909	0.0353122	-2.05852	0.0395405	0.347252
ATP5F1B	22259.8	-0.0404806	0.0285531	-1.41773	0.15627	0.739553
ATP5F1C	2531.83	0.0121169	0.0460822	0.262941	0.792596	0.998561
ATP5F1D	1280.01	0.0800308	0.061286	1.30586	0.191601	0.804316
ATP5F1E	2926.89	-0.0330576	0.0487111	-0.678645	0.497363	0.993481
ATP5IF1	777.366	0.0315595	0.0789475	0.399753	0.689338	0.998561
ATP5MC1	2131.34	-0.0232968	0.0489464	-0.475965	0.634099	0.998561
ATP5MC2	3010.07	0.0101965	0.0467532	0.218093	0.827357	0.998561
ATP5MC3	5142.37	-0.00614615	0.0403087	-0.152477	0.878811	0.998561
ATP5ME	767.11	-0.00504882	0.0860258	-0.0586896	0.953199	0.998692
ATP5MF	6498.88	0.00202693	0.0409006	0.0495574	0.960475	0.998964
ATP5MF-PTCD1	801.827	-0.0252733	0.0713214	-0.354358	0.723071	0.998561
ATP5MG	4328.7	0.0316579	0.0457425	0.69209	0.488881	0.99255
ATP5MJ	1751.19	-0.00194757	0.053709	-0.0362616	0.971074	0.998964
ATP5MK	2050.91	0.00602107	0.0627105	0.0960137	0.92351	0.998561
ATP5PB	8702.25	0.0325648	0.0343561	0.947863	0.343199	0.9389
ATP5PD	2818.5	-0.0160178	0.0496626	-0.322533	0.747049	0.998561
ATP5PF	1177.29	-0.0638359	0.0650302	-0.981635	0.32628	0.928271
ATP5PO	1682.27	0.0488404	0.0602305	0.810891	0.417428	0.966502
ATP6AP1	2705.14	-0.047496	0.0490588	-0.968144	0.332973	0.930449
ATP6AP2	2821.27	0.0249646	0.0429619	0.581088	0.561181	0.998561
ATP6V0A1	946.949	0.0135838	0.0662847	0.204932	0.837625	0.998561
ATP6V0A2	1086.93	0.00824323	0.0651346	0.126557	0.899291	0.998561
ATP6V0A4	5.4047	0.0631937	0.86034	0.073452	0.941446	NA
ATP6V0B	3075.26	0.00316892	0.0474714	0.0667542	0.946777	0.998692
ATP6V0C	4572.81	-0.0538847	0.0388138	-1.38829	0.16505	0.756868
ATP6V0D1	2636.33	-0.0543533	0.0468216	-1.16086	0.2457	0.868604
ATP6V0D2	10.9139	-0.774898	0.626425	-1.23702	0.216081	NA
ATP6V0E1	2271.27	-0.0376735	0.0521372	-0.722585	0.469935	0.98525
ATP6V0E2	28.5391	0.21415	0.363007	0.589934	0.555235	0.998561
ATP6V1A	2578.18	-0.00870655	0.0455062	-0.191327	0.84827	0.998561
ATP6V1B1	8.7201	-0.0275812	0.697102	-0.0395655	0.96844	NA
ATP6V1B2	1510.17	0.000606091	0.0546981	0.0110807	0.991159	0.999093
ATP6V1C1	1822.88	-0.036993	0.0515784	-0.717218	0.473239	0.986761
ATP6V1C2	40.501	-0.411322	0.307829	-1.3362	0.181482	0.78483
ATP6V1D	2260.21	-0.106187	0.0487575	-2.17786	0.0294167	0.289298
ATP6V1E1	2622.99	-0.0176493	0.048402	-0.364641	0.71538	0.998561
ATP6V1E2	160.38	-0.0507196	0.154014	-0.329319	0.741915	0.998561
ATP6V1F	922.363	-0.117205	0.0810897	-1.44537	0.148353	0.727856
ATP6V1FNB	18.1994	-0.257781	0.472849	-0.545167	0.585639	NA
ATP6V1G1	4406.91	-0.0287793	0.0400093	-0.719316	0.471946	0.986067
ATP6V1H	1315.94	-0.0702199	0.0617522	-1.13712	0.255487	0.880063
ATP7A	548.951	0.0218696	0.092727	0.235849	0.81355	0.998561
ATP7B	64.8833	-0.0144218	0.259844	-0.0555015	0.955739	0.998692
ATP8A1	6.50199	0.553185	0.788035	0.70198	0.482691	NA
ATP8A2	69.4943	-0.249923	0.232381	-1.07549	0.282156	0.903341
ATP8B1	736.446	0.0874175	0.0765872	1.14141	0.253699	0.879174
HCAR2	345.228	0.632219	0.108529	5.82537	5.69861e-09	3.90055e-07
ATP8B3	88.4329	0.0283612	0.21395	0.13256	0.894541	0.998561
TNFSF15	165.369	0.625656	0.155717	4.01791	5.87162e-05	0.0017676
ATP9B	1479.47	-0.0220734	0.0636888	-0.346582	0.728905	0.998561
ATPAF1	1326.04	0.0100915	0.0611382	0.165061	0.868896	0.998561
ATPAF2	450.355	-0.00664059	0.0947841	-0.0700602	0.944146	0.998692
ATPSCKMT	783.134	0.044615	0.0805036	0.554199	0.579443	0.998561
ATR	1163.82	-0.0613084	0.0660185	-0.928655	0.353068	0.947122
ATRAID	1851.79	0.00823719	0.0526492	0.156454	0.875675	0.998561
ATRIP	373.057	0.0170539	0.107344	0.158871	0.87377	0.998561
ATRN	4165.07	-0.0373333	0.0486547	-0.767311	0.442897	0.975754
CAVIN2	425.171	0.616906	0.104236	5.91835	3.25197e-09	2.31103e-07
ATRX	2967.58	-0.0072982	0.0543618	-0.134252	0.893203	0.998561
ATXN1	1240.22	0.0358278	0.0644092	0.556252	0.578039	0.998561
ATXN10	2056.55	0.0935908	0.0492757	1.89933	0.0575211	0.436442
ATXN1L	2652.63	0.0525196	0.0560848	0.936432	0.349051	0.943596
ATXN2	1321.49	0.110818	0.0646911	1.71304	0.0867059	0.560736
ATXN2L	6526.39	-0.0231931	0.0368147	-0.629996	0.528697	0.998561
ATXN3	820.661	-0.0297501	0.0712032	-0.417819	0.676079	0.998561
ATXN7	519.326	0.0680928	0.0901249	0.755538	0.449926	0.978302
ATXN7L1	345.645	-0.014339	0.109182	-0.131331	0.895513	0.998561
ATXN7L2	738.467	-0.0125446	0.0756134	-0.165905	0.868232	0.998561
ATXN7L3	2492.99	-0.0674515	0.0462113	-1.45963	0.144391	0.721123
ATXN7L3B	2806.34	-0.0150733	0.0430625	-0.350034	0.726313	0.998561
AUH	374.5	-0.00535694	0.103936	-0.0515405	0.958895	0.998964
AUNIP	510.554	0.113115	0.0924054	1.22412	0.220908	0.835914
AUP1	2835.27	0.0549113	0.0476776	1.15172	0.249436	0.873898
AURKA	3525.97	-0.0191045	0.0419959	-0.454914	0.649171	0.998561
AURKAIP1	3524.27	-0.0285974	0.048018	-0.595556	0.551472	0.998561
AURKB	2855.52	0.00938302	0.0484099	0.193824	0.846314	0.998561
AURKC	2.46776	0.925817	1.32321	0.699675	0.48413	NA
AUTS2	761.007	-0.0588706	0.0751516	-0.783358	0.433417	0.970882
AVEN	449.824	-0.0827101	0.0945798	-0.874501	0.381846	0.956347
AVIL	37.0921	0.0775231	0.322348	0.240495	0.809947	0.998561
AVL9	1031.17	0.0123217	0.0656605	0.187658	0.851145	0.998561
AVPI1	1379.02	-0.0488636	0.0570038	-0.857198	0.391335	0.957654
AXIN1	1639.99	-0.000330871	0.0547247	-0.00604609	0.995176	0.999513
AXL	6985.24	-0.0806082	0.0339694	-2.37297	0.0176459	0.205713
AZI2	562.602	0.0177952	0.0875735	0.203203	0.838976	0.998561
AZIN1	7079.41	0.032151	0.0345716	0.929982	0.35238	0.946761
AZIN2	30.9247	0.303517	0.348581	0.870724	0.383905	0.957114
B2M	21760.1	0.0324942	0.0325583	0.998033	0.318263	0.925333
B3GALNT1	465.768	-0.185308	0.0922637	-2.00846	0.0445949	0.372071
B3GALNT2	1086.57	0.0378231	0.0658317	0.574542	0.565601	0.998561
B3GALT1	4.0977	0.574634	0.993877	0.578175	0.563146	NA
CDRT4	13.1799	-1.72606	0.631312	-2.73409	0.00625528	NA
B3GALT5	6.3013	0.458768	0.776685	0.590675	0.554738	NA
B3GALT6	2022.81	-0.0511229	0.0501047	-1.02032	0.307576	0.917172
B3GALT9	208.583	-0.0083642	0.142832	-0.0585596	0.953303	0.998692
B3GAT2	9.54249	0.365979	0.641445	0.570554	0.568302	NA
B3GAT3	757.792	-0.00994132	0.0745264	-0.133393	0.893882	0.998561
B3GLCT	831.521	-0.0882269	0.0746963	-1.18114	0.237546	0.858613
B3GNT2	441.293	-0.0199563	0.100097	-0.19937	0.841973	0.998561
B3GNT3	97.256	0.0779643	0.196587	0.396589	0.69167	0.998561
B3GNT4	112.634	-0.30781	0.184235	-1.67074	0.0947722	0.58775
PELI2	143.771	0.615159	0.166847	3.68697	0.000226936	0.00574183
B3GNT7	40.8972	0.0607785	0.303138	0.200498	0.841091	0.998561
B3GNT8	19.8588	0.551789	0.449848	1.22661	0.219968	0.834728
B3GNT9	294.116	-0.0730008	0.115875	-0.629998	0.528696	0.998561
B3GNTL1	51.7875	-0.261798	0.325809	-0.803531	0.421668	0.96736
B4GALNT1	1180.52	0.00423622	0.0629703	0.0672733	0.946364	0.998692
B4GALNT2	195.996	-0.0654276	0.148604	-0.440281	0.659733	0.998561
B4GALNT3	263.242	-0.0889455	0.130227	-0.683006	0.494603	0.993481
B4GALNT4	178.321	0.10666	0.155673	0.685153	0.493248	0.993481
B4GALT1	6479.38	-0.00138974	0.0357922	-0.0388282	0.969027	0.998964
B4GALT2	3764.12	0.0391543	0.0403111	0.971304	0.331397	0.930184
B4GALT3	1117.74	-0.0997206	0.0639138	-1.56024	0.118704	0.660413
B4GALT4	655.717	0.032999	0.0832756	0.396263	0.691911	0.998561
B4GALT5	2755.51	0.062787	0.0459348	1.36687	0.171665	0.767711
B4GALT6	374.419	-0.110462	0.101109	-1.09251	0.274609	0.89472
B4GALT7	638.175	-0.023957	0.0814359	-0.294182	0.768619	0.998561
B4GAT1	471.443	-0.031641	0.0949404	-0.333272	0.738929	0.998561
B9D1	412.788	0.0772712	0.110772	0.697572	0.485445	0.989956
B9D2	104.462	0.0930233	0.190757	0.487653	0.625796	0.998561
BAALC	5.90432	-0.0105657	0.80665	-0.0130983	0.989549	NA
BAAT	13.412	0.212361	0.528903	0.401513	0.688043	NA
BABAM1	1977.55	-0.0483594	0.0555624	-0.870362	0.384103	0.957199
BABAM2	625.058	0.0306681	0.0816969	0.375389	0.707371	0.998561
BACE1	2720.65	0.0251731	0.0486459	0.517477	0.604823	0.998561
SAMD9	5986.43	0.613457	0.0405527	15.1274	1.06806e-51	1.06847e-48
BACH2	111.653	-0.209355	0.190488	-1.09904	0.271749	0.892593
BAD	1994.77	-0.118515	0.0512335	-2.31322	0.0207103	0.228834
BAG1	820.43	-0.0192581	0.0759249	-0.253647	0.799768	0.998561
BAG2	2349.46	0.0159809	0.0492346	0.324586	0.745494	0.998561
BAG3	5065.9	0.0118377	0.036776	0.321886	0.747539	0.998561
BAG4	1289.26	-0.018755	0.0590658	-0.317528	0.750843	0.998561
BAG5	2645.37	-0.00764331	0.046732	-0.163556	0.87008	0.998561
BAG6	8332.24	-0.0690823	0.0336384	-2.05367	0.0400072	0.349747
CEL	306.908	0.604204	0.113474	5.32461	1.0117e-07	5.84764e-06
BAHD1	2194.08	0.0170861	0.0522946	0.326728	0.743873	0.998561
CASP9	160.132	0.603627	0.162659	3.711	0.000206441	0.00533751
HAS2	772.476	0.597671	0.0755473	7.91121	2.5489e-15	4.41979e-13
BAIAP2L2	964.379	0.0757534	0.0664185	1.14055	0.254059	0.879668
BAIAP3	20.9617	-0.532217	0.52562	-1.01255	0.311275	0.919816
BAK1	2152.56	-0.107027	0.0518315	-2.0649	0.0389322	0.344197
BAMBI	385.597	0.173519	0.100647	1.72404	0.0847015	0.553818
BANF1	10071.8	-0.0020041	0.0418454	-0.047893	0.961802	0.998964
BANK1	37.2621	0.185003	0.333096	0.555403	0.578619	0.998561
BANP	426.338	0.045341	0.0981952	0.461744	0.644265	0.998561
BAP1	2530.63	-0.0140883	0.0460473	-0.305952	0.759641	0.998561
BARD1	751.367	-0.0777401	0.0746428	-1.04149	0.297646	0.911213
BARX1	937.961	-0.0378324	0.0740869	-0.510649	0.609597	0.998561
BARX2	10.0241	-0.0729938	0.646887	-0.112839	0.910159	NA
BASP1	7304.82	-0.0345127	0.0389152	-0.88687	0.375149	0.955206
BATF	25.7933	-0.0952384	0.411306	-0.231551	0.816886	0.998561
BATF2	6.22283	-0.324594	0.779995	-0.416149	0.677301	NA
BATF3	10.9875	-0.0464718	0.613043	-0.0758052	0.939574	NA
BAX	1581.61	-0.0664192	0.0594017	-1.11814	0.263509	0.887576
BAZ1A	6386.81	-0.00253265	0.0348172	-0.0727413	0.942012	0.998692
BAZ1B	5467.32	0.0177493	0.0478842	0.370672	0.710882	0.998561
BAZ2A	4854.15	-0.0582397	0.0432381	-1.34695	0.177995	0.78178
BAZ2B	932.561	0.0448972	0.0684267	0.656135	0.511737	0.995832
BBC3	49.1885	0.105749	0.28596	0.369803	0.71153	0.998561
BBIP1	304.701	0.0638095	0.11298	0.564785	0.57222	0.998561
BBLN	1441.73	0.0608234	0.0589607	1.03159	0.302262	0.91694
BBOF1	41.5854	-0.0175828	0.306793	-0.0573117	0.954297	0.998692
BBS1	586.137	0.0732634	0.0842808	0.869278	0.384695	0.957199
BBS10	471.037	-0.0329535	0.094859	-0.347394	0.728295	0.998561
BBS12	86.6189	-0.00176561	0.213096	-0.00828554	0.993389	0.999145
BBS2	378.465	-0.00832779	0.106818	-0.0779623	0.937858	0.998692
BBS4	289.666	-0.0590419	0.117609	-0.502018	0.615655	0.998561
BBS5	557.423	-0.0161497	0.0856897	-0.188467	0.85051	0.998561
BBS7	437.367	-0.0707613	0.0952985	-0.742523	0.457771	0.981908
BBS9	112.895	-0.00645764	0.190578	-0.0338845	0.972969	0.998964
BBX	3953.98	-0.117642	0.0499695	-2.35428	0.0185585	0.212395
BCAM	3055.16	-0.118084	0.0434774	-2.71597	0.00660812	0.0963437
BCAN	31.3612	0.191385	0.348339	0.549422	0.582716	0.998561
BCAP29	1461.12	-0.0249239	0.0561459	-0.443912	0.657106	0.998561
BCAP31	7654	-0.0133706	0.0399698	-0.334516	0.73799	0.998561
BCAR1	2414.81	-0.0266489	0.0494282	-0.539144	0.589787	0.998561
BCAR3	12539.7	-0.0308619	0.0304915	-1.01215	0.311467	0.919816
BCAS1	10.5853	0.437585	0.587873	0.744353	0.456663	NA
BCAS2	1998.85	-0.037428	0.0511932	-0.731112	0.464711	0.985068
BCAS3	188.906	-0.132197	0.143559	-0.920851	0.357128	0.948185
BCAS4	161.042	0.137094	0.159169	0.861306	0.38907	0.957654
BCAT1	3042.52	-0.0474636	0.0514727	-0.922112	0.35647	0.948091
BCAT2	993.445	-0.0294623	0.0675306	-0.436282	0.662632	0.998561
BCCIP	4276.86	0.01023	0.0437943	0.233591	0.815302	0.998561
BCDIN3D	152.698	-0.320178	0.160134	-1.99944	0.0455609	0.378123
BCHE	125.735	-0.149681	0.17491	-0.855763	0.392129	0.957654
BCKDHA	763.649	0.112231	0.0755714	1.48509	0.137519	0.704108
BCKDHB	328.737	-0.0598778	0.11105	-0.539199	0.58975	0.998561
BCKDK	1287.63	-0.0940485	0.0626855	-1.50032	0.133531	0.693372
BCL10	529.28	0.212283	0.0876601	2.42166	0.0154499	0.186908
BCL11A	364.801	-0.194973	0.109903	-1.77405	0.0760543	0.518966
GBP4	190.441	0.586621	0.144039	4.07267	4.64782e-05	0.00143373
BCL2	98.3486	-0.0768295	0.198135	-0.387764	0.69819	0.998561
BCL2A1	7.11508	-0.237907	0.7506	-0.316956	0.751277	NA
BCL2L1	3550.38	-0.0377861	0.0434002	-0.870642	0.383949	0.957114
BCL2L10	35.4784	-0.334671	0.324901	-1.03007	0.302977	0.917172
IGFBP3	33947	0.583321	0.0367729	15.8628	1.14672e-56	1.35574e-53
BCL2L12	900.464	0.0508793	0.0680877	0.74726	0.454907	0.980129
BCL2L13	2579.96	-0.0119447	0.0500493	-0.238658	0.811371	0.998561
BCL2L14	5.66945	0.342879	0.802525	0.427251	0.669197	NA
BCL2L15	29.9798	0.0415473	0.370313	0.112195	0.910669	0.998561
BCL2L2	2083.03	-0.0735237	0.0487784	-1.5073	0.131733	0.690854
BCL2L2-PABPN1	850.094	0.088358	0.0755334	1.16979	0.242087	0.863742
BCL3	491.495	0.141438	0.0944461	1.49755	0.134251	0.695037
BCL6	381.88	0.00496094	0.103964	0.0477177	0.961941	0.998964
BCL7A	603.963	-0.0891534	0.0900774	-0.989742	0.3223	0.926711
BCL7B	1161.19	0.0127287	0.068486	0.185858	0.852556	0.998561
BCL7C	1034.8	-0.023511	0.0677381	-0.347087	0.728526	0.998561
BCL9	371.928	0.0695533	0.106286	0.654396	0.512857	0.996427
BCL9L	7863.34	-0.0400772	0.0412067	-0.972589	0.330758	0.930184
BCLAF1	7116.85	-0.0132769	0.0351087	-0.378165	0.705308	0.998561
BCLAF3	227.16	0.0811603	0.134105	0.605201	0.545046	0.998561
BCO2	29.414	0.145584	0.362293	0.40184	0.687802	0.998561
BCOR	2482.21	0.0603565	0.0477103	1.26506	0.205849	0.820682
BCORL1	285.54	-0.0833249	0.121794	-0.684143	0.493885	0.993481
BCR	5513.21	-0.0307164	0.0352263	-0.871976	0.383222	0.95703
BCS1L	1275.18	-0.00901062	0.0651949	-0.13821	0.890074	0.998561
BDH1	324.714	0.0794362	0.112096	0.708646	0.478544	0.987162
BDH2	259.882	-0.0450038	0.12346	-0.36452	0.71547	0.998561
BDKRB1	92.7445	-0.308154	0.20597	-1.49611	0.134624	0.695655
TRIM2	589.602	0.579425	0.0852223	6.79898	1.05365e-11	1.14189e-09
BDNF	132.582	0.304216	0.172636	1.76219	0.0780377	0.528583
BDP1	60.1421	-0.553066	0.758632	-0.72903	0.465983	0.985068
BEAN1	20.2673	0.243023	0.435575	0.557936	0.576888	0.998561
BECN1	1611.84	-0.0323349	0.0545482	-0.592776	0.553331	0.998561
BEGAIN	215.786	-0.245532	0.13674	-1.79561	0.0725569	0.508133
BEND3	659.406	-0.0757614	0.0869566	-0.871255	0.383615	0.95703
BEND6	260.085	-0.243285	0.123345	-1.97239	0.0485647	0.396144
BEND7	98.5527	0.379969	0.199244	1.90705	0.0565137	0.434437
BEST1	80.6179	-0.0191813	0.230492	-0.0832186	0.933678	0.998692
BEST2	19.4471	-0.112079	0.446199	-0.251187	0.801669	0.998561
BEST3	11.924	0.730194	0.594946	1.22733	0.2197	NA
BEST4	6.87392	1.14124	0.777077	1.46863	0.141932	NA
BET1	655.122	-0.000650104	0.0827149	-0.00785957	0.993729	0.999145
BET1L	1773.55	-0.0505399	0.0530478	-0.952723	0.34073	0.936234
BEX2	30.5126	-0.10026	0.349081	-0.28721	0.773951	0.998561
BEX3	1603	-0.071888	0.0626524	-1.14741	0.251212	0.877757
BEX4	16.5992	-0.436892	0.496743	-0.879514	0.379123	NA
BEX5	49.8006	0.207141	0.274217	0.755391	0.450014	0.978302
BFAR	1702.76	-0.191484	0.067254	-2.84717	0.00441094	0.0696168
BFSP1	222.499	-0.138732	0.133342	-1.04042	0.298144	0.911249
BGN	113.283	-0.278124	0.18502	-1.50321	0.132784	0.692129
BHLHA15	10.3653	0.304217	0.619673	0.490931	0.623475	NA
BHLHB9	144.268	0.267407	0.178068	1.50171	0.133171	0.69291
BHLHE40	1548.53	0.0369145	0.0568875	0.648904	0.5164	0.996985
ADAMTS16	437.81	0.570836	0.0974191	5.85959	4.64011e-09	3.21007e-07
BHMT2	9.12755	0.69128	0.646282	1.06963	0.284788	NA
BICC1	33.999	0.457698	0.333934	1.37062	0.170492	0.766561
BICD1	461.557	-0.0188648	0.094375	-0.199892	0.841565	0.998561
BICD2	7435.18	-0.109177	0.0374825	-2.91275	0.00358261	0.0586061
BICDL1	306.473	0.173276	0.117639	1.47295	0.140766	0.711914
BICDL2	90.6971	0.201642	0.211032	0.955505	0.339322	0.934538
BICRA	639.242	-0.0163273	0.0821045	-0.19886	0.842372	0.998561
BICRAL	390.732	0.080366	0.10215	0.786744	0.431432	0.970577
BID	1007.02	0.0564814	0.0677013	0.834273	0.404127	0.965081
BIK	84.1787	0.227204	0.214202	1.0607	0.288825	0.908178
BIN1	1402.84	-0.0991767	0.0569116	-1.74264	0.0813957	0.540629
BIN3	547.589	0.0332627	0.086069	0.386466	0.699152	0.998561
BIRC2	1945.58	-0.0787893	0.0522794	-1.50708	0.13179	0.690854
BIRC3	571.247	-0.0450502	0.0886133	-0.508392	0.611179	0.998561
BIRC5	4398.91	-0.00698235	0.0415292	-0.168131	0.86648	0.998561
BIRC6	2354.03	0.00766061	0.0628157	0.121954	0.902936	0.998561
BIRC7	24.1039	0.146246	0.427496	0.3421	0.732276	0.998561
BIVM	623.496	-0.0320716	0.0850642	-0.377027	0.706153	0.998561
BIVM-ERCC5	0	NA	NA	NA	NA	NA
BLACAT1	89.1313	-0.0324338	0.209849	-0.154558	0.87717	0.998561
BLCAP	6573.92	0.0238067	0.0336954	0.706527	0.479861	0.987162
BLK	7.35849	1.10505	0.785587	1.40666	0.159528	NA
BLM	1017.55	0.0868832	0.0695975	1.24837	0.211897	0.825486
BLMH	3401.07	0.00453935	0.0437318	0.1038	0.917328	0.998561
BLNK	110.066	0.395446	0.191488	2.06512	0.0389113	0.344197
BLOC1S1	764.279	-0.173094	0.0797374	-2.1708	0.0299462	0.292176
BLOC1S2	1333.55	0.0135098	0.0598076	0.225888	0.821289	0.998561
BLOC1S3	434.014	-0.0340882	0.0962389	-0.354204	0.723186	0.998561
BLOC1S4	173.313	0.109318	0.153198	0.713569	0.475494	0.986982
BLOC1S5	546.05	-0.00145986	0.0880517	-0.0165796	0.986772	0.998964
BLOC1S5-TXNDC5	118.177	-0.456883	0.587296	-0.777944	0.436602	0.972912
BLOC1S6	4321.93	0.0244516	0.0414328	0.59015	0.55509	0.998561
BLVRA	639.137	0.0498479	0.087613	0.568955	0.569387	0.998561
BLVRB	1741.64	-0.0112	0.0533502	-0.209934	0.83372	0.998561
BLZF1	1092.34	-0.12873	0.0683718	-1.88279	0.0597283	0.445649
BMERB1	433.007	0.00843772	0.101317	0.0832806	0.933628	0.998692
BMF	895.397	0.0144268	0.0744873	0.193682	0.846425	0.998561
BMI1	2892.02	0.0749679	0.0438605	1.70924	0.0874071	0.562771
BMP1	4688.53	0.000938496	0.0372605	0.0251874	0.979905	0.998964
BMP2	521.083	-0.0593171	0.0895455	-0.662424	0.507699	0.993837
BMP2K	747.481	-0.044007	0.075867	-0.580055	0.561877	0.998561
BMP4	769.708	-0.229286	0.0783468	-2.92656	0.00342735	0.0564212
C10orf105	6.4844	-2.45429	0.910556	-2.69538	0.0070309	NA
BMP6	58.9361	0.155746	0.257654	0.604479	0.545525	0.998561
BMP7	1168.74	0.0501554	0.0628412	0.798129	0.424795	0.968522
BMP8A	31.5155	0.123143	0.364097	0.338213	0.735202	0.998561
BMP8B	309.928	-0.098335	0.113123	-0.869275	0.384697	0.957199
BMPER	14.2644	-0.218456	0.505344	-0.432291	0.66553	NA
SKAP2	1195.91	0.56844	0.0614164	9.25551	2.1321e-20	5.5456e-18
BMPR1B	235.907	-0.220484	0.126761	-1.73937	0.0819692	0.54263
BMPR2	2354.29	0.0240172	0.0501238	0.479158	0.631826	0.998561
BMS1	6718.23	0.00439279	0.0371721	0.118174	0.90593	0.998561
BMT2	254.757	-0.107544	0.128484	-0.837022	0.40258	0.964366
BMX	5.88066	-0.218929	0.862713	-0.253769	0.799674	NA
BNC1	4161.78	-0.0679007	0.0432451	-1.57014	0.116383	0.653327
BNIP1	252.827	-0.0296558	0.129109	-0.229695	0.818329	0.998561
BNIP2	3092.47	0.0397545	0.0483257	0.822636	0.410715	0.966502
BNIP3	806.674	-0.156028	0.0733956	-2.12585	0.0335157	0.313127
BNIP3L	954.418	-0.130646	0.0693168	-1.88476	0.059462	0.444172
BNIPL	17.6166	0.3847	0.47263	0.813955	0.415671	NA
BOC	32.822	-0.29478	0.341158	-0.864057	0.387557	0.957654
BOD1	2368.07	-0.0479976	0.0463607	-1.03531	0.300525	0.915085
BOD1L1	1546.5	0.00299947	0.0638039	0.0470107	0.962505	0.998964
BOK	1750.75	-0.0591347	0.0520314	-1.13652	0.255739	0.880329
BOLA1	114.18	-0.24189	0.180127	-1.34289	0.179307	0.783697
BOLA2	512.289	-0.232574	0.105034	-2.21427	0.0268104	0.27541
BOLA2-SMG1P6	1041.05	0.144763	0.065231	2.21923	0.0264709	0.272569
TRIM6	666.349	0.567868	0.0809129	7.01827	2.24635e-12	2.75601e-10
BOLA3	559.572	0.0107627	0.0862014	0.124856	0.900638	0.998561
BOP1	5473.33	-0.00220412	0.0440551	-0.050031	0.960098	0.998964
BORA	779.384	-0.0069666	0.0774369	-0.089965	0.928315	0.998692
BORCS5	65.3467	-0.0996979	0.242954	-0.410358	0.681544	0.998561
BORCS6	360.203	-0.00472352	0.108591	-0.0434981	0.965304	0.998964
BORCS7	256.045	0.0546268	0.126499	0.431834	0.665862	0.998561
BORCS7-ASMT	4.56898	5.63816	1.42789	3.9486	7.86084e-05	NA
BORCS8	183.995	-0.0305209	0.147539	-0.206866	0.836114	0.998561
BORCS8-MEF2B	245.597	0.197044	0.131175	1.50215	0.133059	0.69291
BPGM	344.013	-0.203577	0.110396	-1.84406	0.0651746	0.474312
BPHL	378.492	-0.0740624	0.113778	-0.650939	0.515086	0.996476
BPNT1	496.452	-0.000631694	0.101319	-0.00623469	0.995025	0.999513
BPNT2	3478.01	-0.0309668	0.0411573	-0.7524	0.451811	0.978302
BPTF	2673.3	0.0510591	0.0601578	0.848754	0.396018	0.959531
BRAF	528.622	0.0298762	0.093087	0.320949	0.748249	0.998561
BRAP	990.648	0.0393082	0.0655072	0.600059	0.548467	0.998561
BRAT1	1631.76	0.0824711	0.0568083	1.45174	0.146573	0.724509
BRCA1	1670.77	0.0700601	0.0598314	1.17096	0.241615	0.8634
BRCA2	1169.14	-0.0182359	0.149603	-0.121896	0.902982	0.998561
BRCC3	1147.11	0.0559449	0.0625524	0.894368	0.371125	0.955206
BRD1	1164.67	0.0176218	0.060888	0.289413	0.772265	0.998561
BRD2	7055.5	0.0102905	0.0350219	0.293829	0.768888	0.998561
BRD3	4239.65	0.00341887	0.0404702	0.0844788	0.932676	0.998692
BRD3OS	741.444	0.0135369	0.075077	0.180307	0.856911	0.998561
BRD4	4858.2	-0.00774431	0.0406363	-0.190576	0.848858	0.998561
BRD7	2352.62	-5.01181e-05	0.0470136	-0.00106604	0.999149	0.999755
BRD8	1480.13	0.0860708	0.0571881	1.50505	0.132312	0.691753
BRD9	2324.89	-0.0467512	0.0466592	-1.00197	0.316357	0.924555
BRDT	5.35921	-0.18385	0.835364	-0.220083	0.825806	NA
BRF1	1856.72	-0.0149609	0.0508071	-0.294465	0.768403	0.998561
BRF2	425.158	-0.0410447	0.118822	-0.345431	0.729771	0.998561
BRI3	1650.51	-0.0502484	0.0627415	-0.80088	0.423201	0.967795
BRI3BP	3436.61	0.00882704	0.0455587	0.193751	0.846371	0.998561
BRICD5	64.6055	0.25015	0.242903	1.02984	0.303086	0.917172
BRIP1	1279.67	0.0748046	0.0583545	1.2819	0.199878	0.814608
BRIX1	3451.36	0.0111025	0.0409537	0.271098	0.786316	0.998561
BRK1	1727.91	-0.0180903	0.0564048	-0.320723	0.74842	0.998561
BRME1	35.1752	0.334177	0.36242	0.922072	0.356491	0.948091
BRMS1	3133.45	-0.041449	0.0446581	-0.928141	0.353334	0.947446
BRMS1L	998.633	-0.0298163	0.0663268	-0.449536	0.653045	0.998561
BROX	1862.81	0.00916064	0.0516482	0.177366	0.859221	0.998561
BRPF1	780.881	0.00191582	0.076691	0.024981	0.98007	0.998964
BRPF3	1429.3	-0.0251421	0.0585763	-0.42922	0.667763	0.998561
BRSK1	1.82698	-0.275103	1.40076	-0.196395	0.844301	NA
BRSK2	23.306	1.49488e-05	0.397674	3.75905e-05	0.99997	0.99997
BRWD1	907.466	-0.0660087	0.0854165	-0.772786	0.439649	0.973711
BRWD3	1022.19	-0.00631609	0.0838086	-0.0753632	0.939926	0.998692
BSCL2	166.654	0.0403009	0.161071	0.250205	0.802429	0.998561
BSDC1	1604.53	-0.00499517	0.0536432	-0.0931184	0.925809	0.998684
BSG	14798.7	0.045355	0.0352774	1.28567	0.198559	0.812596
BSN	26.3805	-0.270411	0.406058	-0.665941	0.505449	0.993481
BSPRY	12.9043	0.165344	0.563485	0.29343	0.769194	NA
BST1	9.3495	0.299841	0.671367	0.446613	0.655154	NA
BST2	3256.46	-0.0146296	0.0476621	-0.306943	0.758887	0.998561
BTAF1	2199.72	-0.00877455	0.0494469	-0.177454	0.859152	0.998561
BTBD1	1889.57	0.0123208	0.0559355	0.220267	0.825663	0.998561
BTBD10	1614.06	0.00693311	0.0556408	0.124605	0.900836	0.998561
BTBD16	2.36961	1.9437	1.42271	1.3662	0.171877	NA
BTBD19	69.4842	-0.0331337	0.243157	-0.136265	0.891612	0.998561
BTBD2	2755.61	0.0208663	0.0453695	0.459918	0.645575	0.998561
BTBD3	1724.17	-0.0253341	0.0576109	-0.439745	0.660122	0.998561
BTBD6	2605.46	0.0152831	0.0457016	0.334411	0.73807	0.998561
BTBD7	826.812	0.689522	0.373714	1.84505	0.0650302	0.474021
BTBD8	75.2726	-0.407347	0.227781	-1.78833	0.0737228	0.512218
BTBD9	419.944	0.1278	0.0964947	1.32443	0.185361	0.793159
BTC	12.0079	0.15092	0.557816	0.270555	0.786733	NA
BTD	251.712	-0.114069	0.128591	-0.88707	0.375041	0.955206
BTF3	10467.6	-0.0108511	0.0334884	-0.324027	0.745917	0.998561
BTF3L4	969.455	0.0343293	0.0697053	0.492492	0.622372	0.998561
BTG1	1458.81	-0.01018	0.0589465	-0.172699	0.862888	0.998561
BTG2	772.901	-0.112625	0.0847285	-1.32925	0.183767	0.789655
BTG3	367.653	-0.125469	0.106016	-1.18349	0.236615	0.85708
BTK	7.97872	0.371939	0.7123	0.522167	0.601554	NA
BTN2A1	358.7	-0.104912	0.105298	-0.996334	0.319088	0.925624
BTN2A2	265.066	-0.0154693	0.126267	-0.122512	0.902493	0.998561
BTN3A1	411.392	0.0876711	0.0995236	0.880908	0.378368	0.955312
BTN3A2	975.091	0.110521	0.0689412	1.60311	0.10891	0.633723
BTN3A3	347.519	0.161217	0.11276	1.42974	0.152791	0.733317
BTNL9	40.2118	0.220253	0.311902	0.706158	0.48009	0.987162
BTRC	909.842	0.00569388	0.0715327	0.0795983	0.936557	0.998692
BUB1	2310.35	0.0279306	0.046189	0.604702	0.545377	0.998561
BUB1B	3983.47	0.00970826	0.0435768	0.222785	0.823703	0.998561
BUB3	6538.83	-0.034907	0.0350901	-0.994784	0.319841	0.925624
BUD13	1187.21	0.057842	0.063774	0.906984	0.364415	0.95092
BUD23	2456.23	-0.00619678	0.0527901	-0.117385	0.906555	0.998561
BUD31	5731.51	-0.00540049	0.040522	-0.133273	0.893977	0.998561
BVES	200.047	-0.0639281	0.141535	-0.451678	0.651501	0.998561
BYSL	1982.64	-0.021781	0.0521892	-0.417348	0.676424	0.998561
SCEL	131.107	0.567826	0.180513	3.14563	0.00165732	0.0311917
BZW2	4596.54	-0.00704001	0.0375728	-0.18737	0.851371	0.998561
SPDYE10	46.0199	-0.985246	0.368845	-2.67117	0.00755883	0.106851
C10orf143	34.8032	0.0315159	0.328263	0.0960079	0.923514	0.998561
C10orf53	22.8191	0.439716	0.409383	1.07409	0.28278	0.904021
C10orf67	27.943	-0.307704	0.366036	-0.840638	0.400551	0.962711
C10orf82	9.1052	-0.170868	0.636552	-0.268427	0.78837	NA
C10orf88	245.38	0.0232757	0.131681	0.176759	0.859698	0.998561
C10orf95	48.7235	0.0255881	0.277777	0.0921172	0.926605	0.998692
C11orf1	332.303	0.107711	0.108496	0.992765	0.320824	0.925699
C11orf24	1941.02	-0.0673502	0.050359	-1.3374	0.181092	0.78483
C11orf42	4.83303	-0.506084	0.904022	-0.559813	0.575607	NA
C11orf52	25.7691	-0.0775833	0.405367	-0.19139	0.84822	0.998561
C11orf54	181.881	-0.112723	0.151302	-0.745017	0.456261	0.981092
C11orf58	5826.25	-0.029331	0.0367233	-0.798702	0.424463	0.968492
C11orf65	6.14333	-0.668724	0.85854	-0.778909	0.436034	NA
C11orf68	1494.45	0.0523058	0.0624044	0.838175	0.401933	0.963382
C11orf71	49.5409	0.290383	0.288325	1.00714	0.313869	0.922897
C11orf80	382.286	0.0213451	0.104397	0.204461	0.837993	0.998561
C11orf86	37.6847	-0.0440856	0.331812	-0.132863	0.894302	0.998561
PCDHGA4	37.7018	-0.922382	0.353983	-2.60572	0.00916809	0.12407
C11orf96	17.1642	-0.220857	0.506533	-0.436016	0.662825	NA
C11orf98	2086.01	-0.0142685	0.0637807	-0.223711	0.822982	0.998561
C12orf29	954.873	0.0172547	0.0682224	0.252919	0.800331	0.998561
C12orf4	710.783	-0.0496236	0.0758264	-0.654437	0.51283	0.996427
C12orf40	7.47971	0.286176	0.74788	0.382649	0.70198	NA
C12orf43	1034.75	-0.0264335	0.0667423	-0.396052	0.692066	0.998561
C12orf50	63.8676	0.139392	0.246583	0.565295	0.571873	0.998561
C12orf54	90.0132	-0.118409	0.209822	-0.564331	0.572529	0.998561
C12orf56	27.677	-0.23234	0.383083	-0.606502	0.544181	0.998561
C12orf57	953.942	-0.0185525	0.0697579	-0.265955	0.790274	0.998561
C12orf60	58.6486	0.0473135	0.268912	0.175944	0.860338	0.998561
C12orf73	207.229	-0.011941	0.138466	-0.0862375	0.931278	0.998692
C12orf75	1975.26	-0.0486001	0.0521202	-0.932462	0.351098	0.945687
C12orf76	204.127	-0.118913	0.139648	-0.851515	0.394483	0.958029
C13orf42	459.675	0.0549624	0.095521	0.575396	0.565024	0.998561
C13orf46	18.5714	-0.369543	0.445614	-0.829289	0.406941	NA
C14orf119	2368.47	0.00873346	0.0492306	0.177399	0.859195	0.998561
C14orf132	178.497	-0.112689	0.14805	-0.761156	0.446564	0.978302
C14orf28	55.4206	-0.0601381	0.264286	-0.227549	0.819997	0.998561
C14orf93	420.111	-0.0209421	0.100938	-0.207476	0.835638	0.998561
PAPPA	532.221	0.566631	0.0907679	6.24264	4.30253e-10	3.60996e-08
C15orf40	2529.52	-0.00450459	0.0505429	-0.0891241	0.928983	0.998692
C15orf48	14.0916	0.217314	0.515053	0.421927	0.673079	NA
C15orf61	140.905	0.0708468	0.17399	0.40719	0.683868	0.998561
C15orf62	41.5968	-0.20147	0.30366	-0.663474	0.507027	0.993792
C16orf46	10.4387	-0.0640328	0.596387	-0.107368	0.914497	NA
C16orf54	44.2204	0.488376	0.30253	1.61431	0.106461	0.626882
C16orf72	3687.53	-0.0143528	0.0406537	-0.353049	0.724051	0.998561
C16orf74	854.485	0.0157032	0.072039	0.217982	0.827443	0.998561
C16orf87	577.729	0.130437	0.0844152	1.54518	0.122303	0.66694
C16orf89	4.806	1.14924	0.949517	1.21034	0.226149	NA
C16orf91	405.103	-0.00880116	0.0998629	-0.0881324	0.929771	0.998692
C16orf95	36.6895	0.332596	0.34069	0.976243	0.328944	0.929378
C17orf100	40.3644	0.0478499	0.320712	0.149199	0.881397	0.998561
C17orf107	36.2707	-0.310192	0.348038	-0.891259	0.37279	0.955206
C17orf113	22.8753	0.0630784	0.406519	0.155167	0.87669	0.998561
C17orf114	1.52987	0.351411	1.67859	0.209348	0.834176	NA
C17orf49	847.673	0.0182836	0.0715889	0.255397	0.798417	0.998561
C17orf58	165.466	0.0715258	0.155733	0.459286	0.646029	0.998561
C17orf67	85.0869	0.100583	0.21092	0.476876	0.63345	0.998561
C17orf75	535.456	-0.0625754	0.0888074	-0.704619	0.481048	0.987162
C17orf80	519.114	-0.0498339	0.0909862	-0.547708	0.583892	0.998561
C17orf97	34.1561	0.0740627	0.338677	0.218682	0.826898	0.998561
C17orf99	17.3558	0.181732	0.45996	0.395105	0.692765	NA
C18orf21	480.703	0.072222	0.0927717	0.778492	0.436279	0.972912
C18orf25	654.632	0.100251	0.078935	1.27004	0.204069	0.817217
C18orf32	102.373	0.4021	0.20636	1.94854	0.0513508	0.411178
C18orf54	240.113	0.021963	0.131575	0.166924	0.86743	0.998561
C19orf12	393.808	-0.044134	0.104916	-0.420659	0.674004	0.998561
C19orf25	518.612	-0.0874549	0.0884861	-0.988346	0.322983	0.927037
C19orf33	2664.77	-0.00849244	0.055522	-0.152956	0.878433	0.998561
C19orf38	4.93427	0.369738	0.861241	0.429308	0.667699	NA
C19orf44	121.686	0.093084	0.178666	0.520993	0.602371	0.998561
C19orf47	547.078	0.0876871	0.0852027	1.02916	0.303405	0.917172
C19orf53	1497.4	0.0421726	0.0621971	0.678048	0.497741	0.993481
C19orf54	535.551	0.0329296	0.0915206	0.359805	0.718993	0.998561
C19orf73	5.74281	-0.755242	0.869948	-0.868146	0.385315	NA
C19orf81	5.11706	0.670354	0.875892	0.765339	0.44407	NA
C1D	493.928	-0.0705717	0.0923434	-0.764231	0.44473	0.976705
C1GALT1	1035.02	0.156375	0.064493	2.42468	0.0153219	0.185532
C1GALT1C1	293.26	0.190985	0.116287	1.64237	0.100514	0.605458
C1GALT1C1L	22.8242	-0.318029	0.419864	-0.757458	0.448776	0.978302
C1orf109	1063.83	-0.0219534	0.0647315	-0.339145	0.734501	0.998561
C1orf112	773.537	0.0884065	0.0754009	1.17249	0.241002	0.863088
C1orf115	69.8983	0.147304	0.239765	0.614366	0.538973	0.998561
C1orf116	5052.37	-0.0301505	0.0414486	-0.727419	0.466969	0.985068
C1orf122	1659.21	0.0164906	0.0561347	0.293769	0.768934	0.998561
C1orf131	695.071	-0.00149147	0.0777886	-0.0191734	0.984703	0.998964
C1orf159	462.095	-0.0189885	0.0967652	-0.196232	0.844428	0.998561
C1orf167	5.86619	0.7508	0.807208	0.93012	0.352309	NA
C1orf174	889.277	-0.0022886	0.07192	-0.0318215	0.974614	0.998964
C1orf198	1357.01	-0.0526682	0.0630955	-0.834739	0.403865	0.964957
C1orf21	179.919	-0.0866458	0.147194	-0.58865	0.556096	0.998561
C1orf210	81.7315	0.048921	0.223494	0.218892	0.826734	0.998561
C1orf216	570.874	0.0979587	0.0834048	1.1745	0.240196	0.862395
C1orf226	637.843	0.0773507	0.0799386	0.967627	0.333231	0.93077
C1orf35	983.809	0.00985553	0.0748867	0.131606	0.895296	0.998561
C1orf43	5475.97	-0.0161921	0.0412785	-0.392264	0.694863	0.998561
C1orf50	271.759	-0.141592	0.128499	-1.1019	0.270507	0.892593
C1orf52	384.468	-0.0563064	0.109304	-0.515135	0.606458	0.998561
C1orf53	26.2412	0.146368	0.380087	0.385091	0.70017	0.998561
C1orf54	27.0859	0.0346311	0.406157	0.0852654	0.93205	0.998692
C1orf56	125.683	-0.0521169	0.174129	-0.2993	0.764711	0.998561
C1orf74	207.265	0.267295	0.140527	1.90209	0.0571595	0.435684
C1QBP	7099.77	0.0247508	0.0351557	0.704034	0.481412	0.987162
C1QL1	351.017	-0.0270278	0.109826	-0.246097	0.805607	0.998561
C1QL3	17.7163	-0.0873975	0.461761	-0.18927	0.849881	NA
C1QL4	29.9341	-0.542175	0.371906	-1.45783	0.144888	0.722293
C1QTNF1	324.42	-0.0308664	0.126801	-0.243423	0.807677	0.998561
C1QTNF12	29.029	0.132168	0.3966	0.333252	0.738944	0.998561
C1QTNF2	13.9027	-0.287298	0.519692	-0.552823	0.580384	NA
C1QTNF3-AMACR	6.46006	1.96412	0.911225	2.15547	0.0311249	NA
C1QTNF6	2583.35	0.034641	0.0443117	0.781757	0.434357	0.971422
C1QTNF9B	49.1338	0.264252	0.275701	0.958473	0.337824	0.933359
C1R	387.629	0.0231655	0.101607	0.227992	0.819652	0.998561
C1RL	262.262	0.0265686	0.12209	0.217615	0.827729	0.998561
C1S	428.317	-0.0500716	0.0950593	-0.526741	0.598374	0.998561
C2	47.2305	0.0721114	0.278418	0.259004	0.795632	0.998561
C20orf144	10.1655	0.815976	0.613687	1.32963	0.183641	NA
C20orf204	17.1906	0.527892	0.468976	1.12563	0.260324	NA
C20orf27	2951.55	-0.0349816	0.048321	-0.723943	0.469101	0.985068
C20orf96	77.386	0.362195	0.227197	1.59419	0.110894	0.639285
C21orf58	210.339	0.151739	0.135684	1.11833	0.263425	0.887576
C21orf62	5.39545	0.0588469	0.843701	0.0697486	0.944394	NA
C21orf91	475.948	-0.231887	0.105781	-2.19215	0.0283689	0.285998
C22orf23	678.009	-0.129416	0.0862864	-1.49985	0.133654	0.693589
C22orf39	343.362	0.0761176	0.11512	0.661202	0.508483	0.993837
C2CD2L	254.581	0.00273037	0.12808	0.0213177	0.982992	0.998964
C2CD3	1176.59	-0.013936	0.0643291	-0.216635	0.828493	0.998561
C2CD4A	9.44036	0.243258	0.632251	0.384749	0.700423	NA
C2CD4C	35.8617	-0.164671	0.333374	-0.493951	0.621341	0.998561
C2CD4D	11.5329	-0.271834	0.577016	-0.471103	0.637567	NA
C2CD5	1084.37	0.0244395	0.062884	0.388644	0.697539	0.998561
C2CD6	2.66482	0.765903	1.2242	0.625633	0.531556	NA
C2orf15	28.0635	0.119118	0.368525	0.323228	0.746522	0.998561
C2orf16	44.8768	-0.0216738	0.29242	-0.0741189	0.940916	0.998692
C2orf42	170.984	-0.000904106	0.155191	-0.00582576	0.995352	0.999513
C2orf49	558.769	0.122735	0.0854964	1.43555	0.151129	0.731269
C2orf50	19.222	0.11774	0.450762	0.261201	0.793937	0.998561
C2orf68	591.832	0.160998	0.0863226	1.86508	0.0621703	0.458347
C2orf69	446.57	0.0155458	0.0952811	0.163157	0.870395	0.998561
C2orf74	15.9902	0.422086	0.489278	0.86267	0.388319	NA
C2orf76	60.362	0.00821062	0.259856	0.0315968	0.974794	0.998964
C2orf81	12.9917	0.830837	0.543229	1.52944	0.126155	NA
C2orf88	12.7649	0.40513	0.611831	0.66216	0.507869	NA
C2orf92	16.1361	0.0134574	0.480954	0.0279807	0.977678	NA
C3	282.006	-0.0574059	0.117369	-0.489107	0.624766	0.998561
C3AR1	1.68623	0.585845	1.59586	0.367102	0.713543	NA
C3orf18	16.7309	-0.00817482	0.483323	-0.0169138	0.986505	NA
C3orf33	69.286	-0.203956	0.2345	-0.869748	0.384438	0.957199
C3orf38	418.127	0.0548662	0.0979598	0.560088	0.575419	0.998561
C3orf52	622.167	-0.0463607	0.0852336	-0.543925	0.586493	0.998561
C3orf62	132.526	-0.117991	0.170424	-0.692339	0.488724	0.992483
C3orf70	19.975	0.279002	0.431922	0.645954	0.518309	0.996985
C3orf80	4.34925	0.470504	0.961831	0.489176	0.624717	NA
C4A	7.42394	1.07851	0.844764	1.27669	0.20171	NA
C4B	10.2985	-0.475756	1.44418	-0.32943	0.741831	NA
C4BPB	35.6172	0.0372196	0.327077	0.113795	0.909401	0.998561
C4orf19	4.16182	0.804912	1.01268	0.794835	0.426709	NA
C4orf3	784.609	0.0157461	0.0743489	0.211787	0.832274	0.998561
C4orf33	165.174	-0.137419	0.161922	-0.848679	0.39606	0.959531
C4orf36	5.81855	-0.58111	0.808428	-0.718815	0.472255	NA
C4orf46	575.304	0.0496651	0.0855789	0.580343	0.561684	0.998561
C4orf54	14.6582	-0.422184	0.522659	-0.807761	0.419228	NA
C5	311.323	0.0572049	0.111124	0.514784	0.606704	0.998561
C5AR1	33.9455	0.224159	0.336265	0.666613	0.505019	0.993481
C5AR2	84.2387	-0.0586424	0.217412	-0.26973	0.787368	0.998561
C5orf15	2018.69	-0.0189939	0.0551908	-0.344151	0.730733	0.998561
C5orf22	913.452	-0.0547815	0.0719859	-0.761003	0.446655	0.978302
C5orf24	1384.84	0.0252873	0.0579762	0.436168	0.662715	0.998561
C5orf34	116.25	-0.0278904	0.184069	-0.151521	0.879564	0.998561
C5orf46	2.13331	0.699014	1.46326	0.47771	0.632857	NA
C5orf63	76.314	-0.0293087	0.22451	-0.130546	0.896135	0.998561
C6orf120	1094.63	0.0381778	0.0638283	0.598133	0.549751	0.998561
C6orf132	2541.3	0.121022	0.0520637	2.3245	0.0200985	0.223785
C6orf136	59.781	0.362401	0.300111	1.20756	0.227217	0.844141
C6orf141	227.781	-0.127106	0.134027	-0.948359	0.342947	0.9389
C6orf163	10.4517	-0.348453	0.638596	-0.545656	0.585303	NA
C6orf226	40.4203	-0.0400752	0.308617	-0.129854	0.896682	0.998561
C6orf47	6.31823	-0.211191	3.75449	-0.0562503	0.955142	NA
C6orf52	4.62385	0.390067	0.900661	0.433089	0.66495	NA
C6orf58	6.86379	-0.045203	0.771437	-0.0585958	0.953274	NA
C6orf62	118.324	0.772059	0.822988	0.938117	0.348184	0.943197
C6orf89	2606.65	0.0318577	0.0477091	0.66775	0.504293	0.993481
C7	1.01037	1.05307	2.02003	0.521315	0.602147	NA
C7orf25	115.088	0.159873	0.198019	0.807361	0.419458	0.967052
C7orf31	103.139	0.360371	0.190275	1.89395	0.0582323	0.438741
C7orf50	3500.7	-0.0830586	0.0519138	-1.59993	0.109614	0.635828
C7orf57	38.0287	0.199554	0.316616	0.630272	0.528517	0.998561
C8G	13.8458	-0.0613758	0.565826	-0.108471	0.913622	NA
C8orf33	1244.23	0.000452671	0.0604438	0.00748911	0.994025	0.999145
C8orf34	5.62329	0.312259	0.841368	0.371133	0.710539	NA
C8orf44-SGK3	56.5676	-0.0619753	0.292313	-0.212017	0.832094	0.998561
C8orf48	47.2875	0.279334	0.287653	0.97108	0.331509	0.930184
C8orf58	184.847	-0.2072	0.143096	-1.44797	0.147625	0.726661
C8orf76	557.936	0.052036	0.0860273	0.604878	0.54526	0.998561
C8orf82	257.937	-0.0643217	0.129498	-0.4967	0.6194	0.998561
C8orf88	4.76102	-0.33483	0.884443	-0.378577	0.705002	NA
C9orf131	4.96712	0.431189	0.936337	0.460506	0.645153	NA
C9orf152	9.61113	-0.107105	0.613492	-0.174582	0.861408	NA
C9orf153	26.6345	-0.0577729	0.39358	-0.146788	0.883299	0.998561
C9orf40	960.459	0.0170653	0.0714631	0.238799	0.811261	0.998561
C9orf43	56.1466	0.245921	0.261463	0.940558	0.346931	0.94134
C9orf50	7.14566	-0.0826856	0.709237	-0.116584	0.90719	NA
C9orf64	532.088	0.0717764	0.0881552	0.814205	0.415527	0.966502
C9orf72	180.421	-0.177403	0.145241	-1.22144	0.22192	0.835914
C9orf78	5721.15	0.0129728	0.0430072	0.301643	0.762924	0.998561
C9orf85	602.069	0.0911656	0.0845946	1.07768	0.281179	0.903341
CA11	54.8918	-0.00346658	0.269983	-0.01284	0.989755	0.998995
CA12	4022.54	-0.0584502	0.0380866	-1.53466	0.124866	0.673813
CA13	30.9396	0.101851	0.359631	0.283211	0.777015	0.998561
CA14	30.3091	-0.303778	0.37923	-0.80104	0.423108	0.967795
CA2	264.64	0.356827	0.127731	2.79358	0.0052128	0.0796621
CA5B	481.298	0.0142806	0.0962724	0.148335	0.882078	0.998561
CA6	6.85592	0.251584	0.76651	0.32822	0.742745	NA
CA9	8.39363	-0.0906408	0.67252	-0.134778	0.892788	NA
CAAP1	388.094	-0.00200923	0.102342	-0.0196325	0.984337	0.998964
CAB39	4713.41	0.0361615	0.0384161	0.941311	0.346546	0.940686
CAB39L	33.82	-0.105956	0.346645	-0.305661	0.759863	0.998561
CABIN1	1611.26	-0.0199457	0.0601182	-0.331774	0.74006	0.998561
CABLES1	982.157	0.114209	0.0685631	1.66575	0.0957641	0.590802
CABLES2	468.201	-0.0823439	0.0943589	-0.872667	0.382845	0.95703
CABP1	10.7695	0.208338	0.585844	0.355621	0.722125	NA
CABP4	17.7634	0.194605	0.46802	0.415804	0.677553	NA
CABP7	20.5643	-0.133683	0.433746	-0.308205	0.757927	0.998561
CABYR	229.346	0.021338	0.134967	0.158098	0.87438	0.998561
USP17L4	3.78065	-3.42818	1.3586	-2.52331	0.0116255	NA
CACHD1	171.249	0.158599	0.164745	0.962692	0.335702	0.932058
CACNA1A	67.6396	0.161067	0.239843	0.671551	0.50187	0.993481
CACNA1C	7.63392	0.238236	0.693132	0.343709	0.731065	NA
CACNA1D	16.4362	0.591715	0.493188	1.19978	0.230226	NA
CACNA1G	19.9701	-0.187681	0.433058	-0.433386	0.664735	0.998561
CACNA1H	124.303	-0.262145	0.529274	-0.495293	0.620394	0.998561
CACNA2D1	125.326	-0.163744	0.203949	-0.802864	0.422053	0.96736
CACNA2D2	15.0406	-0.306681	0.52504	-0.584111	0.559146	NA
CACNB1	72.7266	-0.272936	0.226849	-1.20316	0.228913	0.846482
CACNB2	41.8657	0.105188	0.299136	0.351638	0.725109	0.998561
CACNB3	388.233	-0.0200816	0.101278	-0.198282	0.842825	0.998561
CACNB4	17.8229	-0.134164	0.457832	-0.293042	0.76949	NA
CACNG4	1284.21	-0.164201	0.0620276	-2.64722	0.00811576	0.113125
CACNG5	8.39565	0.236066	0.6643	0.35536	0.72232	NA
BOLA2B	241.403	0.563037	0.166696	3.37763	0.000731131	0.0156645
CACNG7	40.9949	0.284713	0.324698	0.876855	0.380566	0.955867
CACNG8	320.626	0.244296	0.117306	2.08256	0.0372916	0.337561
CACTIN	1027.51	-0.00955154	0.066849	-0.142882	0.886383	0.998561
CACUL1	3926.51	0.129966	0.0443503	2.93044	0.00338483	0.0560761
CACYBP	9975.2	0.0186153	0.0357481	0.520736	0.602551	0.998561
CAD	5524.41	-0.0962626	0.0367389	-2.62018	0.00878829	0.120434
CADM1	286.325	-0.14414	0.116756	-1.23454	0.217002	0.831717
CADM4	134.6	-0.0869375	0.177034	-0.491078	0.623371	0.998561
CADPS2	180.084	0.0250457	0.148358	0.16882	0.865939	0.998561
CAGE1	46.0396	0.0793797	0.286679	0.276895	0.781861	0.998561
CALB1	1799.11	-0.135468	0.0570563	-2.37428	0.0175832	0.205408
CALCB	3.10971	0.456652	1.16107	0.393303	0.694096	NA
CALCOCO1	627.037	-0.129296	0.0877691	-1.47314	0.140715	0.711914
CALCOCO2	1352.35	0.0581679	0.0586003	0.992622	0.320894	0.925699
CALCRL	17.2451	0.418469	0.475744	0.879609	0.379071	NA
CALD1	4883.55	-0.111515	0.0437224	-2.55052	0.0107561	0.141727
ALOX15B	8.338	-1.8182	0.73045	-2.48915	0.0128048	NA
CALHM2	164.078	-0.0531871	0.155737	-0.34152	0.732712	0.998561
CALHM3	22.3617	0.110769	0.440113	0.251683	0.801286	0.998561
CALHM5	15.0961	0.532874	0.506115	1.05287	0.2924	NA
CALM1	11006.3	-0.0729368	0.0317657	-2.29609	0.021671	0.236833
CALM2	11971.3	0.0128474	0.0330071	0.389232	0.697104	0.998561
CALM3	7669.84	-0.039005	0.0332619	-1.17266	0.24093	0.863088
CALML3	5903.6	0.076209	0.0390346	1.95235	0.0508969	0.408589
CALML4	227.772	-0.132616	0.150017	-0.884005	0.376693	0.955206
CALR	58768.3	-0.0160006	0.0319499	-0.500801	0.616511	0.998561
CALU	6339.76	-0.0288436	0.0387579	-0.7442	0.456756	0.981092
CAMK1	11.579	-0.331804	0.619842	-0.535305	0.592439	NA
GATA3	310.201	0.561091	0.113945	4.92421	8.47024e-07	3.97673e-05
CAMK1G	17.899	-0.288887	0.471107	-0.61321	0.539738	NA
CAMK2A	123.335	0.113391	0.18707	0.606139	0.544422	0.998561
CAMK2B	19.1332	0.22614	0.444348	0.508927	0.610803	0.998561
CAMK2D	399.706	-0.247781	0.100246	-2.47172	0.0134463	0.168278
CAMK2G	1361.59	0.108407	0.0601395	1.80259	0.0714532	0.502025
CAMK2N1	2834.37	0.0574962	0.0463483	1.24053	0.214781	0.829588
CAMK2N2	176.442	-0.126255	0.157905	-0.799565	0.423963	0.968492
CAMK4	248.757	-0.203884	0.123217	-1.65467	0.0979906	0.60016
CAMKK1	408.849	-0.145297	0.0991389	-1.46559	0.14276	0.716277
CAMKK2	1883.25	-0.0586078	0.0507948	-1.15382	0.248576	0.872384
CAMKMT	178.111	-0.132078	0.15086	-0.875501	0.381301	0.955867
CAMLG	807.407	-0.0204801	0.0722949	-0.283285	0.776958	0.998561
CAMSAP1	3889.64	-0.0212567	0.0471739	-0.450604	0.652275	0.998561
CAMSAP2	4143.58	-0.122881	0.0450322	-2.72874	0.00635772	0.0933206
CAMSAP3	304.403	-0.0434529	0.114654	-0.378992	0.704694	0.998561
CAMTA1	737.128	-0.0877411	0.0766675	-1.14444	0.252442	0.878142
CAMTA2	801.925	-0.0398393	0.0728883	-0.54658	0.584667	0.998561
CAND1	6697.21	0.013519	0.0354861	0.380967	0.703228	0.998561
CAND2	5.77325	-0.795317	0.812644	-0.978678	0.327739	NA
CANT1	2922.03	-0.0249506	0.0465646	-0.535828	0.592077	0.998561
CANX	2059.44	0.0768125	0.180794	0.424863	0.670936	0.998561
CAP1	20916.6	-0.0121434	0.0314757	-0.385801	0.699644	0.998561
CAP2	756.685	-0.00364762	0.0769069	-0.0474291	0.962171	0.998964
CAPG	3114.29	-0.0459888	0.0476666	-0.964801	0.334644	0.931652
CAPN1	15907.8	0.0389659	0.0276751	1.40798	0.159138	0.747095
CAPN10	461.858	0.00878062	0.0968998	0.0906155	0.927798	0.998692
CAPN11	4.54994	1.01554	0.962663	1.05493	0.291456	NA
CAPN12	14.9006	0.201661	0.541987	0.372077	0.709835	NA
CAPN13	2.15069	-0.775446	1.47079	-0.527231	0.598033	NA
CAPN15	2936.48	-0.0161155	0.0457552	-0.352212	0.724679	0.998561
PTGES	8731.32	0.558741	0.0311501	17.937	6.06069e-72	9.85241e-69
CAPN3	36.2843	0.180709	0.332058	0.544208	0.586298	0.998561
CAPN5	26.8792	-0.227673	0.39998	-0.569211	0.569213	0.998561
CAPN7	570.781	-0.0410279	0.0875785	-0.46847	0.639449	0.998561
CAPN8	13.6502	0.423471	0.519509	0.815137	0.414994	NA
CAPNS1	5504.78	0.0564101	0.0391403	1.44123	0.14952	0.730521
CAPNS2	11.2367	-0.250094	0.61294	-0.408023	0.683257	NA
CAPRIN1	13141.1	0.0192419	0.0314706	0.611424	0.540919	0.998561
CAPRIN2	1055.27	-0.0433835	0.0664773	-0.652606	0.51401	0.996476
CAPS	16.965	-0.225164	0.472384	-0.476654	0.633609	NA
CAPS2	106.523	-0.073815	0.195769	-0.377051	0.706136	0.998561
CAPZA1	11879.4	0.0175599	0.0294888	0.595476	0.551525	0.998561
CAPZA2	2882.71	-0.100921	0.0427303	-2.3618	0.0181863	0.210046
CAPZB	11126.4	-0.023287	0.030002	-0.776184	0.43764	0.972934
CARD10	5405.23	-0.0304236	0.0367353	-0.828184	0.407567	0.965772
CARD11	1078.31	0.0771498	0.063193	1.22086	0.222139	0.835914
CARD14	136.238	0.0555949	0.169494	0.328005	0.742908	0.998561
CARD16	207.789	0.0511377	0.134876	0.379146	0.704579	0.998561
CARD18	1.28183	-0.0814834	1.80244	-0.0452072	0.963942	NA
CARD19	1190.91	-0.00354766	0.0601792	-0.0589516	0.952991	0.998692
FOXQ1	640.727	0.543378	0.0870581	6.24155	4.33253e-10	3.61183e-08
CARD8	268.074	-0.0987085	0.12633	-0.781357	0.434593	0.971447
CARD9	87.6191	0.0332217	0.243681	0.136332	0.891558	0.998561
CARF	75.904	0.101084	0.222944	0.453406	0.650257	0.998561
CARHSP1	1623.79	-0.0235619	0.058672	-0.401587	0.687988	0.998561
CARM1	6044.52	-0.0443568	0.0395343	-1.12198	0.26187	0.886864
SHH	329.749	0.539782	0.112103	4.81506	1.47157e-06	6.62206e-05
CARMIL2	77.9345	-0.200771	0.227644	-0.881953	0.377802	0.955312
CARNMT1	1660.51	0.00135488	0.0583154	0.0232337	0.981464	0.998964
CARNS1	17.4986	0.210201	0.507556	0.414144	0.678769	NA
CARS1	2008.59	-0.0331649	0.0493156	-0.672504	0.501263	0.993481
CARS2	1751.31	0.0250324	0.0561602	0.445731	0.655792	0.998561
CASC3	2850.57	0.0172079	0.0441156	0.390064	0.696489	0.998561
CASD1	149.582	0.0916313	0.159995	0.572713	0.566839	0.998561
CASK	2493.81	0.137739	0.0509269	2.70464	0.00683778	0.0990259
CASKIN1	12.865	0.580327	0.537732	1.07921	0.280493	NA
CASKIN2	686.406	-0.0782659	0.079798	-0.9808	0.326691	0.928271
CASP1	1181.4	0.0378785	0.0640401	0.591481	0.554198	0.998561
CASP10	115.563	-0.00551977	0.184368	-0.0299389	0.976116	0.998964
CASP14	90.6841	-0.407846	0.214593	-1.90056	0.0573599	0.436105
CASP2	914.858	0.0152069	0.0725214	0.209688	0.833911	0.998561
CASP3	1907.16	0.0220969	0.0507473	0.435431	0.66325	0.998561
CASP4	1736.96	0.0773027	0.0562199	1.37501	0.169129	0.764514
CASP6	344.76	0.0920357	0.108142	0.851067	0.394732	0.958278
CASP7	1076.08	0.0443909	0.0649173	0.683807	0.494097	0.993481
CASP8	813.181	0.077197	0.0743938	1.03768	0.299419	0.913427
CASP8AP2	227.159	0.0334627	0.40806	0.0820043	0.934643	0.998692
PISD	2495.91	0.537091	0.046133	11.6422	2.51384e-31	1.2574e-28
CASQ2	14.72	-0.308161	0.639848	-0.481616	0.630079	NA
CASR	18.197	0.0334657	0.460552	0.0726643	0.942073	NA
CASS4	6.18112	-0.409122	0.81442	-0.502347	0.615423	NA
CAST	7250.39	0.0698395	0.0345793	2.01969	0.0434153	0.365447
CASTOR1	64.0104	0.275582	0.251585	1.09538	0.273349	0.892861
CASTOR2	467.874	0.205147	0.102954	1.99261	0.0463037	0.382579
CYP24A1	447.666	0.534952	0.0982506	5.44477	5.18734e-08	3.22782e-06
CAT	1689.27	-0.128297	0.0562108	-2.28242	0.0224645	0.243033
CATIP	5.52201	-0.439917	0.835476	-0.526547	0.598508	NA
CATSPER1	13.1897	0.358766	0.54384	0.659691	0.509452	NA
CATSPER2	91.2733	-0.129454	0.227977	-0.567838	0.570145	0.998561
CATSPER3	14.4833	-0.200274	0.54737	-0.365883	0.714452	NA
KCNRG	12.9246	-1.59019	0.686039	-2.31793	0.020453	NA
CATSPERG	15.9589	0.243555	0.510322	0.477257	0.633179	NA
CATSPERZ	193.166	0.0392286	0.154401	0.25407	0.799442	0.998561
SYNPO2	276.983	0.53352	0.125805	4.24083	2.2269e-05	0.000744494
SLC9A7	425.694	0.531738	0.0975756	5.44949	5.0513e-08	3.15828e-06
LRATD2	562.981	0.529353	0.088722	5.96642	2.42509e-09	1.82302e-07
AP4B1	143.86	0.527484	0.175978	2.99744	0.00272257	0.0473486
CAVIN3	1300.57	-0.129407	0.0679463	-1.90454	0.0568395	0.435286
CAVIN4	112.265	0.283539	0.181771	1.55987	0.11879	0.660413
CBARP	127.486	0.183935	0.178406	1.03099	0.302546	0.916984
CBFA2T2	1017.81	0.132113	0.0664353	1.9886	0.0467451	0.38476
CBFA2T3	35.9463	0.18991	0.325892	0.582739	0.560069	0.998561
CBFB	3150.25	-0.0654668	0.0434401	-1.50706	0.131796	0.690854
CBL	2340.12	-0.0475281	0.111789	-0.42516	0.67072	0.998561
TMEM156	191.339	0.525136	0.153954	3.41099	0.000647278	0.0141002
CBLC	688.013	-0.00443558	0.0832872	-0.0532565	0.957528	0.998913
CBLL1	1471.99	0.0800548	0.0593879	1.348	0.177659	0.781405
CBLN3	58.5652	-0.0140569	0.260517	-0.0539578	0.956969	0.998907
CBR1	1961.15	-0.0479955	0.0504298	-0.95173	0.341234	0.937025
CBR3	177.461	0.0952308	0.146332	0.650784	0.515186	0.996476
CBR4	238.028	0.0850439	0.128787	0.660345	0.509032	0.994288
CBS	410.048	-0.0453977	0.109193	-0.415756	0.677589	0.998561
CBWD1	603.217	0.0571359	0.0876769	0.651664	0.514618	0.996476
CBWD2	972.831	0.00143895	0.0728522	0.0197516	0.984242	0.998964
CBWD3	1679.3	0.0121984	0.0577962	0.211059	0.832841	0.998561
CBWD5	1101.49	-0.121987	0.079579	-1.5329	0.1253	0.67531
CBWD6	205.766	-0.0740287	0.144206	-0.513355	0.607703	0.998561
CBX1	4353.85	0.01712	0.0390254	0.438688	0.660887	0.998561
CBX2	1356.93	0.0499961	0.0583431	0.856933	0.391482	0.957654
CBX3	7824.1	-0.00970758	0.0337471	-0.287657	0.773609	0.998561
CBX4	1673.01	0.0187453	0.0550537	0.340491	0.733486	0.998561
CBX5	8927.57	0.0102781	0.0817258	0.125763	0.899919	0.998561
CBX6	6210.59	0.0443163	0.0352801	1.25613	0.20907	0.823748
CBX7	160.417	-0.0311338	0.153948	-0.202236	0.839733	0.998561
CBX8	461.616	0.126113	0.0992767	1.27032	0.203972	0.817217
CBY1	508.79	0.0390501	0.0941311	0.414848	0.678253	0.998561
CBY2	5.04886	-0.400689	0.886931	-0.45177	0.651435	NA
CC2D1A	469.656	0.0599298	0.0924257	0.648411	0.516719	0.996985
CC2D1B	586.533	-0.0707807	0.0864844	-0.818422	0.413116	0.966502
CC2D2A	330.478	-0.0879977	0.111417	-0.789808	0.42964	0.970577
CC2D2B	26.8382	-0.522251	0.374805	-1.39339	0.163501	0.754551
CCAR1	4439.74	-0.0442436	0.0411188	-1.07599	0.28193	0.903341
CCAR2	3706.57	0.00680925	0.0396923	0.171551	0.863791	0.998561
CCBE1	1261.04	0.0549073	0.0629452	0.872304	0.383042	0.95703
CCDC102A	389.693	-0.0547014	0.106079	-0.515665	0.606088	0.998561
CCDC102B	73.292	-0.312571	0.233449	-1.33893	0.180595	0.784567
CCDC103	115.238	0.0803897	0.184328	0.436123	0.662747	0.998561
CCDC106	102.231	0.179681	0.205179	0.875727	0.381178	0.955867
CCDC107	84.3809	-0.103999	0.237849	-0.437249	0.661931	0.998561
CCDC112	161.179	-0.0392497	0.159751	-0.245693	0.80592	0.998561
CCDC113	329.885	-0.0254941	0.109485	-0.232855	0.815874	0.998561
CCDC115	542.606	0.0296966	0.0862317	0.344381	0.73056	0.998561
CCDC116	6.9094	-0.159056	0.727061	-0.218766	0.826833	NA
CCDC117	903.54	0.00112442	0.0741933	0.0151552	0.987908	0.998964
CCDC12	768.617	0.0424433	0.0784337	0.541136	0.588414	0.998561
CCDC120	79.4006	0.228059	1.22671	0.18591	0.852515	0.998561
CCDC121	38.1571	-0.091481	0.311907	-0.293295	0.769296	0.998561
CCDC122	160.838	-0.136751	0.153234	-0.892435	0.37216	0.955206
CCDC124	2327.94	-0.00196905	0.0549364	-0.0358423	0.971408	0.998964
CCDC125	133.401	-0.259966	0.172639	-1.50583	0.13211	0.691663
CCDC126	138.349	-0.060484	0.171824	-0.352012	0.72483	0.998561
CCDC127	1087.45	-0.0102667	0.0642218	-0.159864	0.872988	0.998561
CCDC13	4.77344	-0.104668	0.944147	-0.11086	0.911727	NA
CCDC134	536.438	0.203584	0.0916924	2.2203	0.0263985	0.272254
CCDC136	20.4397	0.119959	0.430803	0.278455	0.780663	0.998561
CCDC137	1768.25	0.0427177	0.0514306	0.830588	0.406206	0.965772
CCDC138	399.402	-0.0600272	0.109456	-0.548414	0.583407	0.998561
CCDC14	929.091	-0.0216298	0.0701564	-0.308309	0.757847	0.998561
CCDC141	7.76166	-0.050428	0.730824	-0.0690015	0.944988	NA
MROH8	7.46043	-2.02244	0.884473	-2.28661	0.0222187	NA
CCDC144A	122.012	0.178262	0.180809	0.985913	0.324176	0.927894
CCDC146	52.6022	-0.054317	0.268412	-0.202364	0.839632	0.998561
CCDC148	5.2067	0.469711	1.8989	0.247359	0.80463	NA
CCDC149	64.6285	-0.27707	0.242751	-1.14138	0.253713	0.879174
CCDC15	98.0505	-0.0362946	0.198901	-0.182476	0.855209	0.998561
CCDC150	66.6681	0.0365665	0.245091	0.149196	0.881399	0.998561
CCDC152	1298.05	0.0634005	0.0683418	0.927698	0.353564	0.947533
CCDC153	13.7907	0.34579	0.537441	0.643401	0.519964	NA
CCDC157	82.5339	0.108244	0.220767	0.490307	0.623916	0.998561
CCDC158	5.53547	-0.613713	0.840105	-0.730519	0.465073	NA
CCDC159	50.4622	-0.253888	0.273762	-0.927406	0.353716	0.947533
CCDC163	83.9198	0.117944	0.213074	0.553537	0.579896	0.998561
CCDC167	270.102	0.0263369	0.12463	0.211321	0.832637	0.998561
CCDC168	9.02811	0.790958	0.667664	1.18467	0.23615	NA
CCDC169	123.497	0.257988	0.176998	1.45757	0.144958	0.722293
TP53TG3D	6.24147	-1.93942	0.855781	-2.26626	0.0234353	NA
CCDC17	22.6405	0.256084	0.404705	0.632766	0.526887	0.998561
CCDC171	43.0682	0.00565532	0.33483	0.0168901	0.986524	0.998964
CCDC174	329.293	0.022012	0.109423	0.201165	0.840569	0.998561
CCDC18	1525.63	0.0351393	0.0555551	0.632512	0.527052	0.998561
CCDC180	23.277	0.000475348	0.400781	0.00118606	0.999054	0.999755
CCDC183	60.6019	0.105611	0.252271	0.418642	0.675478	0.998561
CCDC184	7.5187	-0.199722	0.694499	-0.287577	0.773671	NA
CCDC186	1363.92	0.0359723	0.0621055	0.579213	0.562445	0.998561
CCDC187	7.14408	-0.761396	0.730696	-1.04201	0.297405	NA
CCDC188	7.06935	1.20035	0.799054	1.50222	0.133041	NA
CCDC190	23.1324	-0.794207	0.403846	-1.96661	0.0492287	0.399388
CCDC191	16.2174	-0.495836	0.482318	-1.02803	0.303937	NA
CCDC192	13.8767	0.173804	0.559659	0.310552	0.756141	NA
CCDC194	45.3152	-0.083566	0.288839	-0.289316	0.772339	0.998561
CCDC200	29.4369	0.249058	0.365348	0.6817	0.495429	0.993481
CCDC201	8.02291	-0.239805	0.674067	-0.355759	0.722021	NA
CCDC22	626.78	-0.0463919	0.0797789	-0.581506	0.5609	0.998561
CCDC24	193.742	-0.0941135	0.143748	-0.654711	0.512654	0.996427
CCDC25	889.65	-0.0375232	0.0717085	-0.523274	0.600783	0.998561
CCDC27	14.8721	-0.0678253	0.507312	-0.133695	0.893643	NA
CCDC28A	171.872	-0.0161253	0.149866	-0.107598	0.914315	0.998561
CCDC28B	86.9212	0.140697	0.212551	0.661944	0.508007	0.993837
CCDC3	728.291	-0.187573	0.0749222	-2.50357	0.0122949	0.1563
CCDC30	71.74	0.044851	0.234322	0.191407	0.848207	0.998561
CCDC32	741.273	0.038394	0.0754399	0.508935	0.610798	0.998561
SLC41A2	158.092	0.524994	0.163378	3.21337	0.00131189	0.0255407
CCDC34	721.292	0.122647	0.076636	1.60039	0.109512	0.635828
CCDC38	6.36477	0.652376	0.830683	0.785349	0.432249	NA
CCDC39	45.4544	0.207122	0.290176	0.713781	0.475363	0.986982
CCDC40	26.534	0.0652202	0.37307	0.17482	0.861221	0.998561
CCDC43	872.303	-0.0318349	0.0690116	-0.461298	0.644585	0.998561
CCDC47	3798.38	-0.0170043	0.0419514	-0.405332	0.685233	0.998561
CCDC50	3503.3	-0.0917017	0.0396326	-2.31379	0.0206792	0.228684
CCDC51	588.067	-0.0361126	0.0888958	-0.406236	0.68457	0.998561
CCDC57	863.997	0.171287	0.0791645	2.16369	0.0304881	0.295336
CCDC59	1252.39	0.0543847	0.0634105	0.857662	0.391079	0.957654
CCDC6	3190.28	0.0511169	0.0477691	1.07008	0.284581	0.904772
CCDC61	75.1251	-0.0321821	0.222101	-0.144898	0.884791	0.998561
CCDC62	18.243	-0.348639	0.476463	-0.731722	0.464338	NA
CCDC65	30.0927	0.137622	0.357853	0.384576	0.700551	0.998561
CCDC66	236.072	-0.00662324	0.150218	-0.0440908	0.964832	0.998964
CCDC68	83.7498	-0.179155	0.216934	-0.825851	0.408888	0.966502
CCDC69	193.363	-0.132165	0.152561	-0.866305	0.386323	0.957654
CCDC7	29.3323	0.295071	0.358517	0.823032	0.41049	0.966502
CCDC71	312.008	-0.031962	0.111833	-0.285801	0.775031	0.998561
SEC16B	141.129	0.523181	0.167155	3.12991	0.00174859	0.032673
CCDC74A	35.1523	0.144322	0.329811	0.437588	0.661685	0.998561
CCDC74B	18.0023	0.24467	0.478736	0.511076	0.609298	NA
CCDC77	355.498	0.0709697	0.110457	0.642509	0.520543	0.99741
CCDC78	109.361	0.0355216	0.203853	0.174251	0.861668	0.998561
CCDC8	8.2059	-0.610378	0.693668	-0.879929	0.378898	NA
NR6A1	259.877	0.522026	0.132322	3.94512	7.97592e-05	0.00229993
CCDC81	11.6313	0.230344	0.57111	0.403327	0.686708	NA
CCDC82	400.183	0.01991	0.100384	0.198339	0.84278	0.998561
CCDC85A	53.0293	-0.225261	0.280567	-0.80288	0.422044	0.96736
CCDC85B	2175.19	0.020325	0.0534761	0.380076	0.703889	0.998561
CCDC85C	5308.33	-0.0386139	0.0381519	-1.01211	0.311485	0.919816
CCDC86	4471.9	-0.0146035	0.0401812	-0.363441	0.716276	0.998561
CCDC87	30.4012	-0.17577	0.352982	-0.497958	0.618513	0.998561
CCDC88A	1858.28	-0.0454093	0.063695	-0.712917	0.475897	0.986982
CCDC88B	230.716	-0.137327	0.154955	-0.886238	0.375489	0.955206
CCDC88C	986.193	0.0833729	0.0678897	1.22806	0.219423	0.834728
CCDC9	648.872	-0.172983	0.0822716	-2.10258	0.0355024	0.325481
CCDC90B	482.53	0.0299071	0.0909432	0.328855	0.742265	0.998561
CCDC91	65.9905	-0.198602	0.248801	-0.798234	0.424735	0.968522
CCDC92	115.51	0.107929	0.20521	0.525944	0.598927	0.998561
CCDC92B	32.7566	0.551005	0.355794	1.54866	0.121463	0.665945
CCDC93	1247.98	-0.0295468	0.0646218	-0.457226	0.647509	0.998561
CCDC96	32.2168	-0.147135	0.351348	-0.418774	0.675381	0.998561
CCDC97	1048.89	-0.0341318	0.0674002	-0.506406	0.612572	0.998561
CCDC9B	311.882	0.189277	0.112547	1.68176	0.0926147	0.582316
CCHCR1	36.0431	-0.075937	0.324464	-0.234038	0.814955	0.998561
CCK	4.74176	0.425267	0.889018	0.478355	0.632397	NA
CCL16	3.2901	-0.268454	1.1247	-0.238689	0.811346	NA
CCL20	48.925	-0.239948	0.287732	-0.833928	0.404322	0.965129
CCL22	13.2946	-0.55532	0.54611	-1.01686	0.309218	NA
CCL24	12.1371	-0.233916	0.562985	-0.415492	0.677782	NA
CCL26	55.033	0.629431	0.272455	2.31022	0.0208762	0.23008
CCL28	260.208	0.166227	0.128009	1.29856	0.194096	0.806887
CCL5	39.6631	0.420091	0.327569	1.28245	0.199684	0.814608
CCM2	2580.74	-0.077585	0.044874	-1.72895	0.0838178	0.549483
CCN1	2503.91	-0.175474	0.0589884	-2.97472	0.00293254	0.0500495
CCN2	512.394	0.154742	0.0882728	1.753	0.0796019	0.534446
CCN3	176.22	-0.315669	0.150184	-2.10188	0.0355639	0.325481
CCN4	4.74994	-0.523487	0.93809	-0.558035	0.57682	NA
CCN5	4.43654	0.534912	0.934942	0.572134	0.567231	NA
CCN6	89.9932	0.188898	0.20815	0.907507	0.364139	0.95092
APPL1	528.276	0.521925	0.0877799	5.94584	2.75042e-09	2.00937e-07
CCNA2	3360.59	-0.0390454	0.040789	-0.957254	0.338439	0.933766
CCNB1	5174.4	-0.00825217	0.0374488	-0.220359	0.825592	0.998561
CCNB1IP1	1082.56	0.0191685	0.0657273	0.291637	0.770564	0.998561
CCNB2	3014.72	0.0111837	0.0425846	0.262624	0.792841	0.998561
OSCAR	1.64642	-4.17014	1.84795	-2.25663	0.0240313	NA
CCNC	2805.27	-0.0494737	0.0440097	-1.12415	0.260948	0.885361
CCND1	38854.8	0.050354	0.0305145	1.65016	0.0989092	0.601602
MEF2C	199.115	0.520351	0.15234	3.41573	0.00063612	0.0139038
CCND3	2770.82	-0.0657294	0.0452177	-1.45362	0.146051	0.723039
CCNDBP1	923.505	0.119044	0.0728803	1.63342	0.102381	0.611537
CCNE1	161.747	-0.123489	0.158017	-0.781493	0.434513	0.971447
CCNE2	506.496	0.0832713	0.0987178	0.843528	0.398933	0.962711
CCNF	3286.01	-0.0230137	0.0456476	-0.504159	0.61415	0.998561
CCNG1	1176.47	0.144708	0.0657757	2.20002	0.0278055	0.282568
CCNG2	251.926	-0.033741	0.133342	-0.253042	0.800236	0.998561
CCNH	514.694	0.0478115	0.0969509	0.493152	0.621905	0.998561
CCNI	5185.74	-0.0189818	0.0368677	-0.514862	0.60665	0.998561
CCNJ	403.792	0.0133229	0.098415	0.135375	0.892315	0.998561
CCNJL	324.821	0.0563029	0.113181	0.497462	0.618864	0.998561
CCNK	4320.14	0.0314566	0.0391548	0.80339	0.421749	0.96736
CCNL1	1514.43	0.0272946	0.0553238	0.49336	0.621758	0.998561
CCNL2	1914.01	0.0271833	0.0624613	0.435201	0.663416	0.998561
CCNO	111.266	-0.0920283	0.195657	-0.470355	0.638101	0.998561
CCNP	5.24599	-0.627705	0.888302	-0.706635	0.479793	NA
[truncated: 13,055 more rows]

## Sheet: 4_48h_PAR-CD_v_PAR
Gene Symbol	baseMean	log2FoldChange	lfcSE	Wald stat	pvalue	padj (BH)
PPP1R10	737.373	-2.94748	1.02861	-2.8655	0.00416351	0.00997052
CMKLR2	32.4779	-2.80429	0.506335	-5.5384	3.05246e-08	1.56104e-07
SSTR5	16.938	-2.52085	0.61474	-4.10067	4.11951e-05	0.000140271
FOXN1	5.87278	-2.27184	0.975348	-2.32926	0.0198451	0.0406187
C9orf131	9.13546	-2.15651	0.735615	-2.93158	0.00337248	0.00823403
DUSP8	43.7186	-1.40066	0.395823	-3.53859	0.000402271	0.00117318
PCDHGC5	22.8576	-1.29765	0.4524	-2.86836	0.00412604	0.00989846
CYP1B1	92.5762	-1.29195	0.549461	-2.3513	0.0187081	0.0385825
MAP1A	68.2458	-1.20588	0.2467	-4.88803	1.01849e-06	4.31311e-06
TBX21	17.2227	-1.20113	0.491587	-2.44338	0.0145504	0.0308577
ZNF750	16.8449	-1.19371	0.500417	-2.38543	0.017059	0.0355995
ANPEP	429.425	-1.17357	0.109603	-10.7075	9.38955e-27	2.37622e-25
KRT6A	34090.5	-1.06331	0.0473795	-22.4423	1.52156e-111	4.48983e-108
MMP9	195.955	-1.05359	0.157693	-6.68126	2.3689e-11	1.69664e-10
ZNF34	41.3753	-1.05255	0.403073	-2.61132	0.00901923	0.0200708
CDK7	327.913	-1.02817	0.451399	-2.27774	0.0227421	0.0457945
CEMIP	433.485	-1.01237	0.105976	-9.5528	1.2624e-21	2.15075e-20
ALOXE3	38.3643	-1.00069	0.348936	-2.86784	0.00413287	0.00991008
MT-CO2	94441.6	1.00074	0.103863	9.63522	5.67698e-22	9.88881e-21
ATP5MK	3946.66	1.00171	0.0502894	19.919	2.78575e-88	1.71254e-85
CCL24	20.4727	1.00297	0.442033	2.26898	0.0232693	0.0467923
TMEM14B	4573.77	1.00298	0.0547599	18.3159	6.17552e-75	1.75218e-72
TMEM126B	1085.5	1.00321	0.0888022	11.2971	1.35633e-29	4.05088e-28
PVRIG	37.1369	1.00615	0.352926	2.85086	0.00436006	0.0103806
NMU	1096.46	1.0077	0.0772452	13.0455	6.73999e-39	3.47699e-37
MT-CO1	224414	1.00897	0.0565467	17.8432	3.26638e-71	8.30899e-69
SYTL1	104.369	1.00977	0.224161	4.50466	6.64793e-06	2.52532e-05
MT-CO3	88487.9	1.01371	0.0902884	11.2274	2.99005e-29	8.70122e-28
C2orf76	127.133	1.01581	0.184734	5.49876	3.8246e-08	1.93115e-07
TEX30	1101.03	1.01757	0.0850535	11.9639	5.49427e-33	2.00154e-31
AQP7B	27.1006	1.01951	0.390805	2.60875	0.00908731	0.0202041
MT-ND6	16720.3	1.02093	0.141313	7.22461	5.02529e-13	4.22709e-12
MT-CYB	64546.9	1.02313	0.111556	9.17144	4.66725e-20	7.08443e-19
AGAP5	102.661	1.02469	0.245021	4.18203	2.88912e-05	0.000100747
GIPR	24.6612	1.02584	0.412635	2.48607	0.0129163	0.0276906
AATK	172.632	1.02633	0.187021	5.48778	4.07015e-08	2.04635e-07
CSAD	131.284	1.02677	0.195806	5.24383	1.5728e-07	7.31793e-07
SCHIP1	85.6336	1.02941	0.222066	4.63561	3.5588e-06	1.40129e-05
COPS9	1248.94	1.03152	0.0703268	14.6675	1.04169e-48	9.66609e-47
RPS27A	36838.3	1.03296	0.0504703	20.4667	4.26198e-93	2.99435e-90
ERICH5	77.3859	1.03699	0.227144	4.56534	4.98683e-06	1.92506e-05
LY96	75.9922	1.03725	0.244267	4.24638	2.17249e-05	7.7236e-05
ZNF846	52.6	1.03771	0.286479	3.62227	0.000292026	0.000874656
ABRACL	1659.63	1.03774	0.0623587	16.6414	3.49267e-62	5.99197e-60
IL11RA	21.9337	1.03885	0.446454	2.32689	0.0199713	0.0408508
WDR90	821.532	1.03962	0.104697	9.92983	3.08779e-23	5.85569e-22
STIMATE-MUSTN1	64.2352	1.04061	0.285072	3.65033	0.000261902	0.000791663
SLC16A4	95.0665	1.04201	0.217696	4.78653	1.69692e-06	6.95455e-06
NEB	27.8343	1.04419	0.381464	2.73732	0.00619421	0.0142729
NDUFA4	8056.25	1.04704	0.0536509	19.5158	8.06565e-85	4.57695e-82
C2orf50	23.873	1.04884	0.420882	2.49201	0.0127024	0.0272756
NANOG	20.4653	1.04897	0.450144	2.33031	0.0197898	0.0405187
LPAR6	133.684	1.05024	0.202514	5.186	2.14859e-07	9.86321e-07
ANKRD30BL	152.731	1.0504	0.170244	6.17	6.82914e-10	4.21402e-09
SPC25	293.693	1.05901	0.141697	7.47375	7.79413e-14	7.00332e-13
CSAG3	30.6727	1.0653	0.406772	2.61891	0.00882109	0.0196536
ITGAE	1586.48	1.06567	0.063385	16.8127	1.9693e-63	3.67785e-61
MOV10L1	86.4028	1.0663	0.244932	4.35344	1.34018e-05	4.90401e-05
ARL14EPL	37.8479	1.06675	0.347171	3.07268	0.00212145	0.00540213
RIPPLY2	62.4614	1.06814	0.276653	3.86094	0.000112953	0.000362207
POLR2J2	127.643	1.07441	0.205493	5.22845	1.70937e-07	7.92086e-07
ARL11	21.6868	1.07781	0.452257	2.38319	0.0171632	0.0357917
SELENOP	1449.38	1.07866	0.0832763	12.9528	2.26421e-38	1.10984e-36
PPEF2	40.9165	1.07967	0.331057	3.26128	0.00110909	0.00297465
MAMDC4	128.108	1.0822	0.203336	5.32224	1.02497e-07	4.89398e-07
NEIL1	155.443	1.08374	0.184515	5.87344	4.26837e-09	2.40732e-08
C1D	849.529	1.08466	0.109093	9.94254	2.71806e-23	5.18117e-22
BRICD5	43.0534	1.08606	0.32113	3.382	0.000719599	0.00200623
SULT1E1	399.116	1.08609	0.111045	9.78065	1.36337e-22	2.49259e-21
CAPN3	22.2546	1.08648	0.457884	2.37282	0.0176528	0.0367036
BSN	33.5328	1.089	0.370337	2.94057	0.00327614	0.00802526
ZNF471	24.9336	1.08979	0.400754	2.71934	0.00654118	0.0150161
YJEFN3	120.229	1.09179	0.19986	5.46277	4.68764e-08	2.3326e-07
MED31	482.818	1.09378	0.101451	10.7813	4.21788e-27	1.08985e-25
KIAA1210	40.2555	1.09432	0.317799	3.44344	0.000574374	0.00162874
UQCRHL	31.5604	1.09465	0.379869	2.88165	0.00395596	0.00952606
GRAMD1C	43.9066	1.09504	0.30919	3.54164	0.000397652	0.00116063
AMT	20.4502	1.1003	0.468566	2.34823	0.0188631	0.0388533
ALDH1A2	19.423	1.10082	0.453859	2.42547	0.0152886	0.0323024
RPS21	14049.7	1.10125	0.049203	22.3817	5.93819e-111	1.4602e-107
TMC2	17.3497	1.10183	0.488711	2.25457	0.0241601	0.0483332
GOLGA8A	833.604	1.10211	0.292545	3.76733	0.000165004	0.000512953
CCDC33	38.8757	1.10298	0.322641	3.41859	0.000629463	0.00177235
NFKBIZ	166.855	1.1055	0.183005	6.04079	1.53361e-09	9.12374e-09
RPS29	17462.9	1.10794	0.0431291	25.6889	1.5536e-145	2.29218e-141
DEPDC4	43.066	1.11027	0.310573	3.57492	0.000350341	0.0010342
KCNA7	110.769	1.11033	0.213428	5.20237	1.9676e-07	9.07753e-07
SNX32	29.801	1.11151	0.369165	3.01088	0.00260489	0.00651288
LY9	17.4575	1.11516	0.485108	2.29879	0.0215168	0.043655
CAMK1	19.5895	1.11747	0.456807	2.44626	0.0144346	0.0306296
RPL27	22262.4	1.11764	0.106121	10.5318	6.16749e-26	1.44666e-24
MICA	116.856	1.11803	0.212013	5.27341	1.33912e-07	6.29617e-07
JAM2	16.966	1.11866	0.490593	2.28022	0.0225947	0.0455413
DNAAF1	28.9252	1.11977	0.386197	2.89948	0.00373779	0.00904351
RGL4	86.1768	1.12158	0.221012	5.07473	3.88046e-07	1.73072e-06
COLQ	17.63	1.12449	0.497581	2.25992	0.0238265	0.0477695
C12orf54	110.741	1.12567	0.192679	5.84222	5.15111e-09	2.88095e-08
MYCBPAP	19.1865	1.12723	0.464453	2.42702	0.0152236	0.0321821
LEAP2	19.6451	1.12827	0.455912	2.47475	0.0133331	0.0284973
COX7B	3747.4	1.13287	0.130639	8.67175	4.25539e-18	5.53163e-17
USHBP1	21.3383	1.13542	0.488573	2.32395	0.020128	0.0411144
FAAH2	33.7827	1.13584	0.365502	3.10762	0.00188599	0.00484687
LENG8	844.147	1.13626	0.344074	3.30238	0.000958677	0.00260629
MYEF2	32.2909	1.14006	0.360952	3.15846	0.00158603	0.00412848
RPS15A	21877.8	1.14216	0.10945	10.4354	1.70919e-25	3.87961e-24
MDH1B	22.9903	1.14547	0.418506	2.73704	0.00619939	0.0142826
OR1I1	29.6445	1.14591	0.403852	2.83745	0.00454761	0.0107932
TVP23A	27.111	1.14865	0.406354	2.82672	0.00470277	0.0111229
GSDMB	142.374	1.15149	0.197959	5.8168	5.99842e-09	3.3296e-08
H4C3	22.0618	1.15318	0.445002	2.5914	0.00955872	0.0211248
PFDN4	1620.63	1.15623	0.0701648	16.4788	5.214e-61	8.54749e-59
KLHL31	26.2662	1.15652	0.397037	2.91287	0.00358119	0.00869601
GABBR1	114.565	1.16133	0.227198	5.11152	3.19575e-07	1.44102e-06
ABCA9	21.0395	1.16152	0.45162	2.5719	0.0101143	0.0222362
ZNF559-ZNF177	24.7586	1.16239	0.454478	2.55763	0.0105388	0.0230594
CCDC9B	603.409	1.16312	0.118187	9.84136	7.46938e-23	1.38795e-21
ST8SIA1	17.3508	1.16487	0.493163	2.36205	0.0181742	0.037597
H4C5	39.5676	1.16823	0.321279	3.6362	0.000276688	0.000833112
RDH5	26.0137	1.17503	0.462643	2.53981	0.0110912	0.0241108
GON7	559.763	1.17635	0.49617	2.37086	0.0177469	0.0368578
FAM167B	26.5094	1.17779	0.400206	2.94297	0.00325083	0.00797119
TCP10L	16.9676	1.18374	0.497451	2.37962	0.0173306	0.036105
PDE11A	17.0484	1.18799	0.516202	2.30139	0.0213693	0.0434035
CXCL11	92.8009	1.18986	0.219971	5.40915	6.33229e-08	3.09873e-07
ANKLE1	29.4343	1.19414	0.38479	3.10335	0.00191342	0.00491222
RBFOX3	20.2753	1.19489	0.459086	2.60275	0.00924787	0.0205023
SNED1	23.5031	1.19513	0.417009	2.86595	0.0041576	0.00995847
FAM227A	75.0009	1.1989	0.239386	5.0082	5.49415e-07	2.4018e-06
CHAD	36.1862	1.20471	0.41306	2.91655	0.00353921	0.00860823
ERP27	42.0492	1.20835	0.329068	3.67202	0.000240637	0.000729926
CD300E	232.724	1.21113	0.37579	3.22289	0.00126902	0.00336143
PLA2G4B	161.693	1.21289	0.203087	5.97226	2.3399e-09	1.364e-08
NPPB	152.73	1.21444	0.170152	7.13735	9.51504e-13	7.74751e-12
LOXL4	23.739	1.21564	0.411962	2.95085	0.00316902	0.00779393
UBAP1L	54.4982	1.21609	0.300233	4.05049	5.11105e-05	0.000171812
DYNLT2	32.4203	1.21735	0.374017	3.25479	0.00113477	0.00303964
PABPC1L	338.296	1.22134	0.150704	8.10421	5.30896e-16	5.75521e-15
SPIN3	31.3825	1.22244	0.363209	3.36568	0.000763565	0.0021178
PLAC8	46.7908	1.22876	0.300678	4.08661	4.37717e-05	0.000148496
GOLGA8B	1221.54	1.23163	0.254125	4.84655	1.25624e-06	5.2506e-06
ASPA	28.8834	1.23317	0.378054	3.26189	0.00110673	0.00296884
SNRPG	3545.25	1.23464	0.134673	9.16768	4.83313e-20	7.32867e-19
MPV17L	173.228	1.23469	0.460657	2.68029	0.00735588	0.016689
AGBL3	13.7055	1.24621	0.555863	2.24193	0.0249657	0.0497627
S100A1	33.94	1.24874	0.36388	3.43173	0.000599748	0.00169613
GOLGA6L4	24.6705	1.2505	0.441825	2.8303	0.00465042	0.0110115
PSG5	24.7773	1.25173	0.467161	2.67945	0.00737436	0.0167258
CPT1B	160.767	1.25187	0.178084	7.02966	2.0704e-12	1.63633e-11
CDC14C	17.046	1.25317	0.490909	2.55276	0.0106874	0.0233327
ZNF665	36.9156	1.2602	0.378657	3.32809	0.000874451	0.00239763
CFAP70	55.1573	1.27955	0.288548	4.43444	9.23112e-06	3.44538e-05
TMSB15A	29.6941	1.29116	0.373359	3.45823	0.000543734	0.0015484
LMO3	12.8811	1.29166	0.575892	2.24289	0.0249037	0.0496594
CCDC180	31.4268	1.29602	0.365358	3.54726	0.000389265	0.00113862
NUTM2G	51.7187	1.29876	0.313381	4.14436	3.4077e-05	0.000117251
NNAT	116.586	1.30044	0.211323	6.1538	7.56484e-10	4.65048e-09
ZNF347	29.9789	1.31111	0.370204	3.54157	0.000397748	0.00116068
CTCFL	12.5386	1.32653	0.578502	2.29304	0.0218455	0.0442307
YPEL1	13.6827	1.32759	0.552517	2.40281	0.0162698	0.0341215
SPDYE2B	85.1066	1.33022	0.236957	5.61375	1.97989e-08	1.03256e-07
SYCE1L	18.4527	1.34405	0.491376	2.73527	0.00623285	0.0143552
MILR1	13.3288	1.35901	0.605935	2.24283	0.024908	0.0496611
ZNF534	17.5228	1.36948	0.490701	2.79086	0.00525676	0.0123069
CYP2E1	26.8478	1.37368	0.419947	3.27108	0.00107136	0.00288131
CNTD1	17.5754	1.38136	0.485598	2.84467	0.00444581	0.0105711
TEX35	12.2685	1.38141	0.605446	2.28164	0.0225104	0.04539
TNNI2	26.5058	1.39363	0.401889	3.4677	0.000524928	0.00149948
CDK3	42.3997	1.39721	0.35637	3.92066	8.83066e-05	0.000287257
HOXD3	29.096	1.40341	0.397202	3.53325	0.00041048	0.00119594
AGT	10.7244	1.41474	0.626957	2.25651	0.0240385	0.0481308
SPDYE2	67.9678	1.41657	0.322638	4.39059	1.13046e-05	4.17387e-05
PRRT2	20.8974	1.42079	0.464624	3.05794	0.00222868	0.0056469
SPATA4	11.3245	1.42252	0.628639	2.26285	0.0236449	0.0474555
SPDYE1	35.9565	1.43126	0.388993	3.6794	0.000233786	0.000710459
PPFIA4	18.0907	1.44141	0.514607	2.80098	0.00509472	0.0119693
SULT2A1	14.5216	1.44385	0.557221	2.59116	0.00956519	0.0211328
PCSK4	11.4927	1.44965	0.619824	2.33882	0.0193449	0.0397072
TBC1D10C	15.8544	1.46468	0.521568	2.80822	0.00498159	0.0117278
DIPK2B	10.4149	1.47123	0.654801	2.24684	0.0246501	0.0491802
ANKUB1	14.7141	1.47326	0.531977	2.76941	0.00561576	0.0130542
DCST2	13.5884	1.48319	0.57157	2.59495	0.00946056	0.0209338
SLC23A1	13.6642	1.49221	0.554998	2.68867	0.00717367	0.0163208
GPANK1	33.5293	1.49579	0.377856	3.95862	7.5384e-05	0.000247875
CYB5R2	96.8309	1.50968	0.225332	6.69979	2.08714e-11	1.50286e-10
CATSPERG	23.2367	1.51456	0.441693	3.42899	0.00060583	0.00171234
MYT1L	41.9101	1.54065	0.321069	4.7985	1.59856e-06	6.58252e-06
SLC26A8	12.7686	1.54155	0.598597	2.57526	0.0100164	0.0220373
CA6	10.209	1.54492	0.689019	2.24221	0.0249479	0.0497341
KCNAB3	17.8642	1.54634	0.497692	3.10703	0.0018898	0.00485581
POLN	10.8968	1.54922	0.667539	2.32079	0.0202983	0.0413992
SEC31B	56.4486	1.56302	0.327772	4.76861	1.85499e-06	7.54785e-06
CATIP	8.98618	1.56658	0.694294	2.25637	0.0240477	0.0481411
OR2M4	10.3537	1.58	0.644227	2.45256	0.0141845	0.0301466
SRPK3	11.0052	1.58041	0.621632	2.54236	0.0110108	0.0239536
UGT1A7	14.2504	1.58207	0.570628	2.77251	0.00556262	0.0129531
PRDM7	11.7285	1.58762	0.601634	2.63885	0.0083188	0.0186642
CDH5	11.1664	1.60937	0.630916	2.55084	0.0107463	0.0234507
TMEM262	15.7686	1.61092	0.586283	2.74769	0.00600162	0.0138833
BIRC7	19.8937	1.61447	0.492615	3.27734	0.0010479	0.00282388
GNG3	9.93341	1.61592	0.666649	2.42394	0.0153532	0.0324249
SLC28A2	13.9256	1.62284	0.550408	2.94844	0.00319385	0.00784715
RHBDL1	27.4683	1.64375	0.416467	3.94689	7.91714e-05	0.000259173
LY6G5B	94.1914	1.64911	0.557303	2.95909	0.00308547	0.00760873
STPG3	15.5521	1.65308	0.543115	3.04371	0.00233681	0.00589961
ZKSCAN8P1	17.5233	1.65464	0.511098	3.23742	0.00120615	0.0032116
NPIPB7	81.6482	1.6752	0.253126	6.61802	3.64037e-11	2.5625e-10
OR7G2	10.2313	1.67931	0.655881	2.5604	0.0104553	0.0228968
ZFP42	10.2543	1.6815	0.660298	2.54657	0.0108786	0.0237045
OVCH2	99.7187	1.69171	0.237809	7.11373	1.12947e-12	9.1211e-12
CCDC38	8.25117	1.69255	0.750928	2.25394	0.0241997	0.0483928
MTNR1A	18.243	1.7327	0.493672	3.50982	0.000448415	0.00129647
MGP	56.5871	1.76948	0.281622	6.28318	3.31717e-10	2.10955e-09
NT5DC4	10.1359	1.78573	0.659642	2.70712	0.00678693	0.0155103
CKMT2	10.9555	1.8014	0.63262	2.84753	0.00440604	0.0104816
LIPC	8.83791	1.81283	0.724295	2.50289	0.0123182	0.026528
LAIR1	8.83172	1.82121	0.712294	2.55683	0.0105632	0.0231058
GPR119	7.47636	1.83733	0.80698	2.27679	0.0227987	0.0459022
ADGB	12.0429	1.84979	0.736988	2.50994	0.0120752	0.0260313
C15orf48	58.1681	1.88817	0.286806	6.58344	4.59691e-11	3.19467e-10
LHX4	43.5223	1.88859	0.340908	5.53988	3.02686e-08	1.54902e-07
ABHD14A-ACY1	14.7504	1.91656	0.556768	3.4423	0.000576785	0.00163526
CYP2C19	16.4451	1.93107	0.529441	3.64736	0.000264944	0.000800202
C11orf42	7.87324	1.94328	0.757754	2.56452	0.0103318	0.0226687
FPGT-TNNI3K	8.73164	1.94898	0.860269	2.26555	0.0234792	0.0471759
VWCE	6.38073	1.96812	0.840479	2.34166	0.0191981	0.0394442
LGSN	6.42585	1.9766	0.864252	2.28707	0.022192	0.0447969
ARHGEF38	7.32599	2.00539	0.84031	2.38649	0.0170101	0.0355175
SAPCD1	13.089	2.00886	0.779326	2.57768	0.00994648	0.021903
MOGAT3	11.5488	2.02732	0.642072	3.15747	0.00159147	0.00413899
CNTNAP2	7.49962	2.05108	0.786611	2.60749	0.00912095	0.0202666
CD84	6.93776	2.11096	0.830205	2.5427	0.0109998	0.0239333
ZNF486	11.4311	2.13789	0.659743	3.24049	0.00119324	0.00318413
PLA2G10	9.76022	2.16234	0.745111	2.90204	0.0037074	0.0089744
S100P	38.6636	2.17724	0.360044	6.04715	1.47431e-09	8.79579e-09
FAM9C	7.22711	2.18587	0.831536	2.62872	0.00857072	0.019174
CAPN13	5.53226	2.22093	0.943006	2.35516	0.0185146	0.0382175
GPR65	6.60034	2.25463	0.912861	2.46985	0.013517	0.0288484
TTLL13	5.82068	2.30421	0.974068	2.36555	0.0180034	0.0373077
C21orf62	7.75791	2.30911	0.81667	2.82747	0.0046918	0.0111005
SPDYE21	16.4552	2.31451	0.591962	3.90989	9.23369e-05	0.000299349
HAT1	30.6204	2.3428	0.406785	5.75931	8.4457e-09	4.60998e-08
CYP26A1	131.703	2.34702	0.199262	11.7786	5.03379e-32	1.72968e-30
LYZ	6.64951	2.54572	0.901756	2.82307	0.00475663	0.0112323
ZFP57	5.89893	2.63496	1.11224	2.36905	0.0178338	0.037007
ATAT1	20.5173	2.69023	1.00062	2.68856	0.00717606	0.0163212
NPFF	11.5685	2.78764	0.71944	3.87474	0.000106738	0.000343347
SULT1A4	50.0802	2.87378	0.725377	3.96178	7.43943e-05	0.000245003
SPDYE11	14.793	3.8238	0.75461	5.06725	4.03598e-07	1.79628e-06
SPDYE9	14.793	3.8238	0.75461	5.06725	4.03598e-07	1.79628e-06
ABHD16A	30.4289	4.002	1.25421	3.19084	0.00141858	0.00372151
TIMM22	213.954	4.01719	1.59815	2.51365	0.011949	0.025765
BORCS7-ASMT	12.4231	4.17823	0.896768	4.65921	3.17432e-06	1.25762e-05
A1BG	74.582	0.697662	0.24102	2.89463	0.00379609	0.00917855
A2ML1	8.26372	-0.174624	0.669363	-0.260881	0.794184	0.849518
A4GALT	895.041	-0.362776	0.0796415	-4.55511	5.23573e-06	2.01587e-05
AAAS	878.09	-0.330473	0.0778871	-4.24298	2.20573e-05	7.8361e-05
AACS	1873.1	-0.331448	0.0568014	-5.83521	5.37241e-09	2.99406e-08
AADAC	36.362	0.95987	0.335791	2.85854	0.00425599	0.0101672
AADAT	273.307	0.175725	0.1246	1.41032	0.158447	0.243513
AAGAB	3889.76	0.0326551	0.0530921	0.615064	0.538512	0.639917
AAK1	1419.7	-0.36642	0.0670417	-5.46555	4.61469e-08	2.29862e-07
AAMDC	172.12	0.0856161	0.167374	0.511525	0.608984	0.701182
AAMP	2851.98	-0.333833	0.0521223	-6.4048	1.50567e-10	9.94835e-10
AANAT	11.2322	-0.902889	0.607711	-1.48572	0.137353	0.216069
AAR2	1817.46	-0.23213	0.0583561	-3.97782	6.95514e-05	0.000229721
AARD	6.30359	1.32915	0.904924	1.4688	0.141888	0.221713
AARS1	5731.73	-0.539118	0.0463152	-11.6402	2.57427e-31	8.57353e-30
AARS2	876.739	-0.266454	0.0738707	-3.60703	0.000309724	0.000923166
AARSD1	1074.38	-0.330253	0.0741587	-4.45333	8.45473e-06	3.17246e-05
AASDH	300.239	0.211748	0.127104	1.66594	0.0957245	0.159422
AASDHPPT	2610.17	0.132089	0.0522029	2.53029	0.0113968	0.0246915
AASS	1530.96	0.0268681	0.0664339	0.404434	0.685894	0.765656
AATF	3073.3	-0.592174	0.0496184	-11.9346	7.81613e-33	2.81266e-31
ABAT	64.0091	0.215796	0.246984	0.873723	0.382269	0.492749
ABCA1	213.884	-0.60218	0.152402	-3.95126	7.77423e-05	0.000255061
ABCA10	109.067	0.598518	0.196694	3.04289	0.0023432	0.00591473
ABCA12	12.5235	-0.799549	0.590059	-1.35503	0.175407	0.2647
ABCA13	700.26	-0.188277	0.0850712	-2.21316	0.0268864	0.0531745
ABCA2	566.345	-0.239884	0.097661	-2.45629	0.014038	0.0298612
ABCA3	9.48308	-0.284092	0.642369	-0.442258	0.658303	0.743235
ABCA4	14.0979	-0.239934	0.525664	-0.45644	0.648073	0.734666
ABCA5	237.394	0.274129	0.137779	1.98962	0.0466326	0.0862933
ABCA6	15.9378	0.0636391	0.506759	0.125581	0.900064	0.929327
ABCA7	170.007	-0.192309	0.160527	-1.19798	0.230924	0.330494
ABCA8	28.6974	0.00940664	0.365066	0.0257669	0.979443	0.986464
ABCB1	10.7295	1.09551	0.625518	1.75136	0.0798831	0.136521
ABCB10	1064.67	-0.281917	0.0686147	-4.10869	3.97909e-05	0.000135929
ABCB11	11.234	0.216064	0.613161	0.352377	0.724555	0.795334
ABCB5	11.9458	1.04085	0.583774	1.78296	0.0745928	0.128718
ABCB6	86.8798	0.615864	0.226603	2.71781	0.00657154	0.0150811
ABCB7	1080.87	-0.0685402	0.0712143	-0.96245	0.335824	0.444771
ABCB8	1071.58	-0.0969994	0.0677122	-1.43252	0.151994	0.235237
ABCB9	232.85	-0.0375227	0.137106	-0.273677	0.784333	0.842312
ABCC1	2644.22	-0.610728	0.058796	-10.3872	2.83436e-25	6.35535e-24
ABCC10	641.145	-0.0690612	0.0866375	-0.797127	0.425377	0.534174
ABCC11	10.5782	0.973477	0.653074	1.49061	0.136064	0.214567
ABCC2	51.5515	-0.284387	0.289616	-0.981946	0.326126	0.434052
ABCC3	1721.51	-0.228199	0.0648078	-3.52117	0.000429652	0.00124565
ABCC4	2603.82	-0.284176	0.0626998	-4.53232	5.83388e-06	2.23508e-05
ABCC5	2437.94	0.158478	0.0648823	2.44255	0.0145839	0.0309152
ABCC6	4.29554	0.964062	0.956509	1.0079	0.313504	NA
ABCC8	18.4673	0.548438	0.475439	1.15354	0.248688	0.349709
ABCC9	192.965	0.0338169	0.151598	0.22307	0.823481	0.873195
ABCD1	1190.66	-0.344477	0.069907	-4.92765	8.32237e-07	3.56115e-06
ABCD3	11796.5	-0.0881118	0.0457413	-1.92631	0.0540661	0.0981532
ABCD4	1084.56	0.405633	0.0744343	5.44954	5.04996e-08	2.50444e-07
ABCE1	7832.2	-0.19244	0.0430998	-4.465	8.00701e-06	3.01289e-05
ABCF1	311.652	-0.444682	0.118801	-3.74306	0.000181789	0.000562407
ABCF2	3021.12	-0.3592	0.0588044	-6.10839	1.00641e-09	6.11304e-09
ABCF2-H2BK1	1901.25	-0.447	0.0572431	-7.80881	5.7732e-15	5.71279e-14
ABCF3	1918.66	-0.250521	0.0566868	-4.41939	9.89782e-06	3.68118e-05
ABCG2	502.863	-0.196479	0.105038	-1.87055	0.0614076	0.109408
ABCG8	20.5675	0.756912	0.439188	1.72343	0.0848101	0.143562
ABHD1	23.1252	0.0932827	0.422034	0.221031	0.825068	0.874313
ABHD10	805.538	0.269722	0.0769771	3.50393	0.000458449	0.00132315
ABHD11	813.164	0.0518045	0.0764954	0.677224	0.498264	0.602079
ABHD12	2262.35	-0.0370357	0.0549762	-0.673667	0.500523	0.604067
ABHD12B	783.621	-0.0695545	0.0911988	-0.762669	0.445661	0.553661
ABHD13	892.888	0.401467	0.0777247	5.16525	2.40123e-07	1.09785e-06
ABHD14A	50.5575	0.597275	0.286252	2.08653	0.0369303	0.0702514
ABHD14B	411.135	-0.230447	0.103898	-2.21801	0.0265543	0.0525811
ABHD15	742.649	-0.288661	0.0803711	-3.5916	0.000328654	0.000974665
ABHD16B	239.121	0.268754	0.134483	1.99843	0.0456698	0.0846498
ABHD17A	1187.04	0.171032	0.0670662	2.5502	0.010766	0.0234834
ABHD17B	885.272	-0.123611	0.079178	-1.56117	0.118483	0.191028
ABHD17C	689.757	-0.256462	0.0820518	-3.12562	0.00177434	0.00457747
ABHD18	480.163	0.194157	0.10376	1.87121	0.0613161	0.109311
ABHD2	3901.96	-0.551865	0.0527589	-10.4601	1.31678e-25	3.03087e-24
ABHD3	2048.93	0.46403	0.068853	6.73943	1.59014e-11	1.15628e-10
ABHD4	5424.16	-0.274685	0.0475027	-5.78251	7.35963e-09	4.04259e-08
ABHD5	872.235	0.226412	0.0756433	2.99315	0.00276116	0.00687216
ABHD6	281.701	-0.124309	0.123035	-1.01035	0.312328	0.418879
ABHD8	15.3882	1.10737	0.512111	2.16237	0.0305893	0.0595717
ABI1	2883.34	-0.109928	0.0534022	-2.05849	0.0395434	0.0746448
ABI2	1444.3	-0.0776961	0.0615858	-1.26159	0.207096	0.30311
ABI3BP	65.3486	-0.44752	0.247975	-1.8047	0.071122	0.123669
ABITRAM	1618.4	0.326718	0.0614006	5.3211	1.03144e-07	4.92168e-07
ABL1	5713.6	-0.381153	0.0503244	-7.57393	3.62109e-14	3.35166e-13
ABL2	3125.31	-0.23932	0.0519659	-4.60533	4.11813e-06	1.61079e-05
ABLIM1	1271.13	-0.63703	0.0830962	-7.66618	1.77197e-14	1.67695e-13
ABLIM2	68.5729	-0.356454	0.239497	-1.48834	0.136661	0.215186
ABLIM3	963.856	0.0367899	0.0721786	0.509706	0.610258	0.702377
ABO	1379.73	0.315222	0.0705148	4.4703	7.81105e-06	2.94441e-05
ABR	294.129	-0.114185	0.363843	-0.313832	0.753649	0.817718
ABRAXAS1	253.838	0.517095	0.129351	3.99761	6.39866e-05	0.000212434
ABRAXAS2	1174.98	0.185224	0.064598	2.86732	0.0041396	0.00992454
ABTB1	180.893	0.503382	0.163492	3.07895	0.00207734	0.00530078
ABTB2	1449.86	-0.260404	0.0608312	-4.28076	1.86258e-05	6.68788e-05
ABTB3	736.928	-0.248693	0.0856818	-2.90252	0.00370174	0.00896217
ACAA1	876.636	-0.0527549	0.0745657	-0.707495	0.479259	0.584572
ACAA2	266.898	0.314444	0.12213	2.57467	0.0100337	0.0220686
ACACA	2050.91	-0.485549	0.0717238	-6.7697	1.29051e-11	9.48219e-11
ACACB	47.6986	0.374671	0.293114	1.27824	0.201163	0.295997
ACAD10	471.225	-0.133029	0.0975309	-1.36397	0.172578	0.26118
ACAD11	168.935	0.367808	0.154456	2.38132	0.0172508	0.0359622
ACAD8	575.41	0.427681	0.096622	4.42633	9.58485e-06	3.57108e-05
ACAD9	1438.62	-0.230178	0.0618007	-3.72452	0.000195689	0.000602329
ACADL	16.0942	0.929753	0.510213	1.82228	0.068412	0.119691
ACADM	1074.42	0.107547	0.0853623	1.25989	0.207709	0.303781
ACADS	195.087	0.0517325	0.148241	0.348977	0.727107	0.797418
ACADSB	355.343	-0.0397509	0.116051	-0.34253	0.731952	0.801307
ACADVL	5061.88	0.00808152	0.0465007	0.173793	0.862028	0.902203
ACAP1	43.1214	0.704339	0.314893	2.23675	0.0253025	0.0503388
ACAP2	2436.21	-0.236321	0.0591262	-3.9969	6.41773e-05	0.00021302
ACAP3	1185.36	0.31039	0.0675933	4.59202	4.38978e-06	1.70979e-05
ACAT1	2133.29	0.0160685	0.0582653	0.275782	0.782716	0.841398
ACAT2	3250.68	0.373139	0.0521302	7.15782	8.19685e-13	6.72616e-12
ACBD3	2111.03	-0.301753	0.056305	-5.35925	8.35671e-08	4.02267e-07
ACBD4	19.879	0.88943	0.455562	1.95238	0.0508929	0.0931722
ACBD5	1354.15	-0.0541999	0.0680202	-0.79682	0.425555	0.534307
ACBD6	879.639	-0.141482	0.072314	-1.9565	0.0504064	0.0923669
ACBD7	197.514	0.438546	0.150478	2.91434	0.00356437	0.00866086
ACCS	94.1819	0.958281	0.211371	4.53365	5.79727e-06	2.22279e-05
ACD	1088.67	-0.188517	0.0821886	-2.29371	0.0218073	0.0441669
ACE	7.78256	0.73362	0.764213	0.959968	0.337071	0.446183
ACE2	79.3742	0.229001	0.260145	0.880284	0.378706	0.489266
ACER2	57.2146	-0.13275	0.263089	-0.504581	0.613853	0.705248
ACER3	681.566	0.000844018	0.0827092	0.0102046	0.991858	0.995028
ACHE	60.8775	0.0714293	0.259453	0.275307	0.78308	0.841728
ACIN1	6262.89	0.12612	0.0561081	2.2478	0.024589	0.0490715
ACKR2	16.5768	0.697118	0.494017	1.41112	0.158209	0.243223
ACKR3	2652.82	-0.0522275	0.0562154	-0.92906	0.352858	0.462885
ACLY	5854.96	-0.472419	0.0477013	-9.9037	4.01165e-23	7.56879e-22
ACMSD	7.22981	0.416824	0.733575	0.568209	0.569893	0.667675
ACO1	1687.96	-0.395787	0.0651037	-6.07934	1.20681e-09	7.27636e-09
ACO2	3551.74	-0.405123	0.0505057	-8.02134	1.04594e-15	1.10227e-14
ACOT1	191.443	-0.125237	0.150332	-0.833066	0.404807	0.514297
ACOT11	290.314	0.0360858	0.11818	0.305346	0.760103	0.822664
ACOT13	697.404	0.501408	0.087246	5.74706	9.08079e-09	4.94202e-08
ACOT2	851.985	0.136973	0.0735702	1.8618	0.0626317	0.111173
ACOT4	104.986	0.40256	0.197664	2.03659	0.0416909	0.0781287
ACOT7	4579.67	-0.418791	0.0494596	-8.46735	2.51036e-17	3.07369e-16
ACOT8	1048.34	0.249663	0.0684208	3.64894	0.000263322	0.000795465
ACOT9	3204.49	0.368167	0.0501725	7.33803	2.16766e-13	1.88127e-12
ACOX1	1107.76	-0.269999	0.0722592	-3.73653	0.000186574	0.000575761
ACOX3	295.837	-0.148919	0.128988	-1.15452	0.248288	0.349279
ACOXL	125.932	-0.1523	0.18208	-0.836449	0.402902	0.512671
ACP1	3832.34	0.411725	0.0463214	8.88844	6.19744e-19	8.61801e-18
ACP2	777.33	-0.156143	0.0801741	-1.94754	0.0514696	0.0940994
ACP3	31.3018	-0.314725	0.363123	-0.866718	0.386096	0.496381
ACP4	4.05702	1.35414	1.01715	1.33131	0.183087	NA
ACP5	83.7591	-0.0841091	0.233445	-0.360295	0.718627	0.791047
ACP6	490.575	0.485571	0.0964755	5.0331	4.82606e-07	2.13057e-06
ACP7	22.5101	-0.41139	0.422862	-0.97287	0.330618	0.439058
ACR	3.78646	-0.0784527	0.986177	-0.0795524	0.936593	NA
ACRV1	8.70421	-0.129505	0.782517	-0.165498	0.868552	0.906524
ACSBG1	35.2367	0.500094	0.346421	1.4436	0.148851	0.230979
ACSF2	1159.77	-0.00119019	0.0697955	-0.0170525	0.986395	0.991232
ACSF3	646.442	0.0999292	0.086331	1.15751	0.247063	0.347921
ACSL1	588.787	-0.30194	0.0859528	-3.51286	0.00044331	0.00128322
ACSL3	5405.31	-0.291339	0.0484604	-6.01191	1.83349e-09	1.08162e-08
ACSL4	4287.91	-0.0496181	0.0499627	-0.993102	0.32066	0.427837
ACSL5	324.226	0.0330206	0.112725	0.292929	0.769576	0.830602
ACSL6	17.2001	0.899891	0.510748	1.76191	0.0780851	0.133915
ACSM2A	14.483	0.911476	0.548031	1.66318	0.0962756	0.160249
ACSM2B	30.0614	0.588188	0.361368	1.62767	0.103595	0.170716
ACSM3	45.642	-0.236008	0.291672	-0.809157	0.418425	0.527825
ACSS1	1937.44	-0.538364	0.0595381	-9.04235	1.53341e-19	2.24222e-18
ACSS2	1037.63	-0.366224	0.0797694	-4.59103	4.41061e-06	1.71745e-05
ACTA2	306.616	-0.00943788	0.114999	-0.0820694	0.934592	0.954648
ACTB	207836	-0.270808	0.0391334	-6.92013	4.51244e-12	3.45135e-11
ACTBL2	210.184	0.0980181	0.155633	0.629804	0.528823	0.631129
ACTG1	71148.3	-0.0280483	0.0374422	-0.749109	0.453792	0.561257
ACTG2	192.913	0.335902	0.16684	2.01332	0.0440807	0.0820652
ACTL10	3.92774	-0.696	0.99449	-0.699857	0.484017	NA
ACTL6A	5833.66	0.24473	0.0431708	5.66889	1.43725e-08	7.6223e-08
ACTL8	3.33497	-1.12597	1.15575	-0.97423	0.329942	NA
ACTN1	30645.4	-0.318026	0.0447858	-7.10103	1.23828e-12	9.97244e-12
ACTN2	15.1541	0.665326	0.521912	1.27479	0.202385	0.297409
ACTN4	17868.6	-0.418762	0.0478999	-8.74243	2.28146e-18	3.02432e-17
[truncated: 14,624 more rows]

## Sheet: 5_6h_KO-RA_v_KO
Gene Symbol	baseMean	log2FoldChange	lfcSE	Wald stat	pvalue	padj (BH)
[truncated: 15,054 more rows]

[truncated: 7 more sheets: 6_48h_KO-RA_v_KO, 7_6h_KO-CD_v_KO, 8_48h_KO-CD_v_KO, 9_KO_v_PAR, 10_Venn_Fig4A, 11_Venn_Fig4B, 12_Venn_Fig4C]
