# Supplementary material for: Multiple modes of transcriptional regulation by the nuclear hormone receptor RARγ in human squamous cell carcinoma
Source: J Biol Chem. 2025 Nov 20;302(1):110965. doi: 10.1016/j.jbc.2025.110965 (PMC12774775; doi:10.1016/j.jbc.2025.110965)
Supplement: Supporting Information Data 2 [file mmc2.xlsx]

## Sheet: PAR_RARG_merge_q5_Narrow_subKO
chrom	start	end	width	Strand	MACS3 Score	fold enrichment	-log10(p)	-log10(q)	Summit-Start Distance	Annotation	Gene Symbol	gene Chr	gene Start	gene End	gene Length	gene Strand	ENTREZ ID	Transcript ID	Distance To TSS	ENSEMBL ID	GENENAME
chr1	976278	976461	184	*	51	3.98317	8.77572	5.14142	56	Promoter (<=1kb)	PERM1	1	975205	976641	1437	2	84808	ENST00000479361.1	180	ENSG00000187642	PPARGC1 and ESRR induced regulator, muscle 1
chr1	1000514	1001448	935	*	190	8.92042	23.8435	19.047	545	Promoter (<=1kb)	ISG15	1	1001138	1014540	13403	1	9636	ENST00000624697.4	0	ENSG00000187608	ISG15 ubiquitin like modifier
chr1	1021265	1021925	661	*	58	4.78141	9.64129	5.89703	208	Promoter (1-2kb)	AGRN	1	1020123	1056118	35996	1	375790	ENST00000620552.4	1142	ENSG00000188157	agrin
chr1	1021265	1021925	661	*	138	7.70569	18.3212	13.8217	586	Promoter (1-2kb)	AGRN	1	1020123	1056118	35996	1	375790	ENST00000620552.4	1142	ENSG00000188157	agrin
chr1	1063942	1064307	366	*	61	5.3142	9.98336	6.19988	197	Promoter (<=1kb)	LOC100288175	1	1064495	1066274	1780	1	100288175	ENST00000433695.1	-188	ENSG00000291156	uncharacterized LOC100288175
chr1	1162828	1163185	358	*	51	4.36333	8.77551	5.14142	273	Distal Intergenic	MIR200B	1	1167104	1167198	95	1	406984	ENST00000384997.3	-3919	ENSG00000207730	microRNA 200b
chr1	1274040	1274378	339	*	58	4.88993	9.52686	5.80135	106	Promoter (<=1kb)	UBE2J2	1	1255048	1273864	18817	2	118424	ENST00000464036.5	-176	ENSG00000160087	ubiquitin conjugating enzyme E2 J2
chr1	1421558	1421725	168	*	54	5.01897	9.10257	5.42232	108	Promoter (<=1kb)	ANKRD65	1	1418420	1421769	3350	2	441869	ENST00000427211.3	44	ENSG00000235098	ankyrin repeat domain 65
chr1	1433432	1433835	404	*	92	6.07661	13.3377	9.21286	128	Promoter (<=1kb)	LINC01770	1	1430550	1434488	3939	2	102724312	ENST00000454562.1	653	NA	long intergenic non-protein coding RNA 1770
chr1	1686395	1686823	429	*	87	6.68303	12.7986	8.72849	167	Intron (ENST00000614300.4/728661, intron 2 of 6)	SLC35E2B	1	1670425	1692709	22285	2	728661	ENST00000481276.1	5886	ENSG00000189339	solute carrier family 35 member E2B
chr1	1686395	1686823	429	*	67	5.284	10.6378	6.78157	311	Intron (ENST00000614300.4/728661, intron 2 of 6)	SLC35E2B	1	1670425	1692709	22285	2	728661	ENST00000481276.1	5886	ENSG00000189339	solute carrier family 35 member E2B
chr1	1891230	1891404	175	*	103	6.72489	14.5893	10.36	96	Promoter (<=1kb)	GNB1-DT	1	1891247	1892726	1480	1	105378949	ENST00000686550.1	0	ENSG00000231050	GNB1 divergent transcript
chr1	2212626	2212891	266	*	64	4.32953	10.204	6.40538	157	Promoter (<=1kb)	FAAP20	1	2189548	2212720	23173	2	199990	ENST00000487186.5	0	ENSG00000162585	FA core complex associated protein 20
chr1	2254838	2256537	1700	*	137	6.06134	18.2643	13.7674	479	Intron (ENST00000704337.1/6497, intron 1 of 3)	SKI	1	2247996	2303376	55381	1	6497	ENST00000478223.2	6842	ENSG00000157933	SKI proto-oncogene
chr1	2254838	2256537	1700	*	182	7.38991	23.0142	18.2605	913	Intron (ENST00000704337.1/6497, intron 1 of 3)	SKI	1	2247996	2303376	55381	1	6497	ENST00000478223.2	6842	ENSG00000157933	SKI proto-oncogene
chr1	2254838	2256537	1700	*	444	12.7887	50.16	44.4613	1230	Intron (ENST00000704337.1/6497, intron 1 of 3)	SKI	1	2247996	2303376	55381	1	6497	ENST00000478223.2	6842	ENSG00000157933	SKI proto-oncogene
chr1	2254838	2256537	1700	*	53	4.61362	8.98211	5.31561	1624	Intron (ENST00000704337.1/6497, intron 1 of 3)	SKI	1	2247996	2303376	55381	1	6497	ENST00000478223.2	6842	ENSG00000157933	SKI proto-oncogene
chr1	2586504	2586778	275	*	73	5.25955	11.3068	7.37709	161	Promoter (<=1kb)	PRXL2B	1	2586540	2589658	3119	1	127281	ENST00000474659.5	0	ENSG00000157870	peroxiredoxin like 2B
chr1	3454690	3454975	286	*	52	4.7556	8.94076	5.27756	136	Promoter (<=1kb)	ARHGEF16	1	3454665	3481113	26449	1	27237	ENST00000378378.9	25	ENSG00000130762	Rho guanine nucleotide exchange factor 16
chr1	3471335	3471562	228	*	74	4.98302	11.4191	7.48214	69	Promoter (<=1kb)	ARHGEF16	1	3471607	3474457	2851	1	27237	ENST00000464620.1	-45	ENSG00000130762	Rho guanine nucleotide exchange factor 16
chr1	3473425	3473862	438	*	103	5.89426	14.5758	10.348	134	Promoter (<=1kb)	ARHGEF16	1	3472769	3481113	8345	1	27237	ENST00000485984.1	656	ENSG00000130762	Rho guanine nucleotide exchange factor 16
chr1	3613920	3614300	381	*	64	4.61979	10.2686	6.45624	181	Promoter (2-3kb)	MEGF6	1	3487951	3611508	123558	2	1953	ENST00000356575.9	-2412	ENSG00000162591	multiple EGF like domains 6
chr1	3772116	3772384	269	*	51	4.85818	8.80937	5.16879	136	Promoter (<=1kb)	SMIM1	1	3772749	3775956	3208	1	388588	ENST00000642557.4	-365	ENSG00000235169	small integral membrane protein 1 (Vel blood group)
chr1	6205548	6206448	901	*	178	8.54263	22.5371	17.8024	353	Promoter (<=1kb)	RNF207-AS1	1	6204840	6205780	941	2	102724450	ENST00000455744.1	0	ENSG00000226944	RNF207 antisense RNA 1
chr1	6205548	6206448	901	*	451	14.3266	50.8596	45.1416	625	Promoter (<=1kb)	RNF207-AS1	1	6204840	6205780	941	2	102724450	ENST00000455744.1	0	ENSG00000226944	RNF207 antisense RNA 1
chr1	6300223	6300930	708	*	70	5.60944	10.8873	7.0067	55	Intron (ENST00000608083.5/11332, intron 6 of 8)	ACOT7	1	6281253	6295504	14252	2	11332	ENST00000481175.1	-4719	ENSG00000097021	acyl-CoA thioesterase 7
chr1	6301427	6301605	179	*	81	5.49862	12.1686	8.15719	59	Intron (ENST00000608083.5/11332, intron 6 of 8)	ACOT7	1	6281253	6295504	14252	2	11332	ENST00000481175.1	-5923	ENSG00000097021	acyl-CoA thioesterase 7
chr1	6386100	6386536	437	*	64	5.26857	10.2524	6.44438	127	Promoter (<=1kb)	ACOT7	1	6264273	6385813	121541	2	11332	ENST00000377855.6	-287	ENSG00000097021	acyl-CoA thioesterase 7
chr1	6386100	6386536	437	*	74	6.35401	11.4262	7.48831	330	Promoter (<=1kb)	ACOT7	1	6264273	6385813	121541	2	11332	ENST00000377855.6	-287	ENSG00000097021	acyl-CoA thioesterase 7
chr1	6393544	6393739	196	*	110	7.3596	15.3042	11.0156	103	Promoter (<=1kb)	ACOT7	1	6264272	6393767	129496	2	11332	ENST00000361521.9	28	ENSG00000097021	acyl-CoA thioesterase 7
chr1	6415424	6415789	366	*	92	5.20791	13.3628	9.23543	123	3' UTR	HES2	1	6413000	6419903	6904	2	54626	ENST00000377836.8	4114	ENSG00000069812	hes family bHLH transcription factor 2
chr1	6420020	6420487	468	*	74	5.47018	11.3652	7.43258	116	Promoter (<=1kb)	HES2	1	6415232	6419919	4688	2	54626	ENST00000377834.8	-101	ENSG00000069812	hes family bHLH transcription factor 2
chr1	6488923	6489993	1071	*	52	4.74626	8.92292	5.26576	485	Promoter (<=1kb)	PLEKHG5	1	6467122	6490570	23449	2	57449	ENST00000377725.5	577	ENSG00000171680	pleckstrin homology and RhoGEF domain containing G5
chr1	6581744	6581984	241	*	138	7.69547	18.3014	13.8024	120	Promoter (1-2kb)	ZBTB48	1	6580088	6588105	8018	1	3104	ENST00000488936.1	1656	ENSG00000204859	zinc finger and BTB domain containing 48
chr1	6602641	6602921	281	*	80	6.01133	12.0099	8.01078	114	Promoter (<=1kb)	KLHL21	1	6590724	6602869	12146	2	9903	ENST00000377658.8	0	ENSG00000162413	kelch like family member 21
chr1	6784786	6784970	185	*	105	4.18788	14.8305	10.5847	103	Promoter (<=1kb)	CAMTA1-DT	1	6783892	6784843	952	2	110841581	ENST00000442889.1	0	NA	CAMTA1 divergent transcript
chr1	8004736	8005410	675	*	112	5.34659	15.5625	11.2553	405	Exon (ENST00000641354.1/124903834, exon 6 of 6)	LOC124903834	1	7999540	8002961	3422	1	124903834	ENST00000642135.1	5196	NA	uncharacterized LOC124903834
chr1	8061191	8061486	296	*	87	6.94596	12.8275	8.75382	137	Intron (ENST00000445300.1/121832806, intron 2 of 2)	ERRFI1-DT	1	8026738	8122702	95965	1	121832806	ENST00000445300.1	34453	NA	ERRFI1 divergent transcript
chr1	8097301	8097715	415	*	169	7.88933	21.6854	16.9903	237	Intron (ENST00000445300.1/121832806, intron 2 of 2)	ERRFI1-DT	1	8026738	8122702	95965	1	121832806	ENST00000445300.1	70563	NA	ERRFI1 divergent transcript
chr1	8121614	8121765	152	*	64	5.68697	10.2866	6.46884	77	Exon (ENST00000445300.1/121832806, exon 3 of 3)	LINC01714	1	8201518	8215207	13690	1	102724539	ENST00000670361.1	-79753	ENSG00000227634	long intergenic non-protein coding RNA 1714
chr1	8194520	8194734	215	*	70	6.03887	10.8922	7.01084	147	Exon (ENST00000684850.1/ENST00000684850.1, exon 2 of 2)	LINC01714	1	8201518	8215207	13690	1	102724539	ENST00000670361.1	-6784	ENSG00000227634	long intergenic non-protein coding RNA 1714
chr1	8211814	8212412	599	*	128	7.67522	17.2922	12.8618	136	Intron (ENST00000670361.1/102724539, intron 4 of 4)	LINC01714	1	8208672	8215210	6539	1	102724539	ENST00000452982.1	3142	ENSG00000227634	long intergenic non-protein coding RNA 1714
chr1	8211814	8212412	599	*	91	6.46566	13.2506	9.13793	495	Intron (ENST00000670361.1/102724539, intron 4 of 4)	LINC01714	1	8208672	8215210	6539	1	102724539	ENST00000452982.1	3142	ENSG00000227634	long intergenic non-protein coding RNA 1714
chr1	8712536	8712671	136	*	51	5.64445	8.82318	5.17904	105	Intron (ENST00000337907.7/473, intron 2 of 23)	RERE	1	8656193	8703219	47027	2	473	ENST00000468247.1	-9317	ENSG00000142599	arginine-glutamic acid dipeptide repeats
chr1	9129149	9129820	672	*	210	9.67775	25.9216	21.0349	272	Promoter (<=1kb)	GPR157	1	9100305	9129102	28798	2	80045	ENST00000377411.5	-47	ENSG00000180758	G protein-coupled receptor 157
chr1	9302967	9303362	396	*	70	5.60944	10.8873	7.0067	118	Intron (ENST00000328089.11/80176, intron 1 of 2)	SPSB1	1	9294528	9356497	61970	1	80176	ENST00000450402.1	8439	ENSG00000171621	splA/ryanodine receptor domain and SOCS box containing 1
chr1	9836051	9836868	818	*	65	5.33745	10.382	6.55237	407	Distal Intergenic	CLSTN1	1	9729028	9823984	94957	2	22883	ENST00000361311.4	-12067	ENSG00000171603	calsyntenin 1
chr1	9882027	9882224	198	*	55	5.10963	9.26637	5.57424	71	Intron (ENST00000377263.6/56998, intron 2 of 5)	CTNNBIP1	1	9850659	9878176	27518	2	56998	ENST00000377256.1	-3851	ENSG00000178585	catenin beta interacting protein 1
chr1	10399108	10399304	197	*	65	4.79966	10.339	6.51813	126	Promoter (<=1kb)	PGD	1	10399112	10417509	18398	1	5226	ENST00000483936.5	0	ENSG00000142657	phosphogluconate dehydrogenase
chr1	10474962	10475395	434	*	97	6.61247	13.9456	9.76933	108	Promoter (<=1kb)	PEX14	1	10474982	10623286	148305	1	5195	ENST00000491661.2	0	ENSG00000142655	peroxisomal biogenesis factor 14
chr1	10474962	10475395	434	*	61	5.07219	9.87894	6.10771	340	Promoter (<=1kb)	PEX14	1	10474982	10623286	148305	1	5195	ENST00000491661.2	0	ENSG00000142655	peroxisomal biogenesis factor 14
chr1	10496075	10496478	404	*	78	5.90467	11.8132	7.83381	260	Intron (ENST00000472851.1/5195, intron 2 of 3)	PEX14	1	10474982	10623286	148305	1	5195	ENST00000491661.2	21093	ENSG00000142655	peroxisomal biogenesis factor 14
chr1	10634794	10635312	519	*	51	4.09193	8.75606	5.12844	47	Distal Intergenic	CASZ1	1	10642082	10645076	2995	2	54897	ENST00000447850.3	9764	ENSG00000130940	castor zinc finger 1
chr1	10634794	10635312	519	*	81	5.49862	12.1686	8.15719	325	Distal Intergenic	CASZ1	1	10642082	10645076	2995	2	54897	ENST00000447850.3	9764	ENSG00000130940	castor zinc finger 1
chr1	10635527	10636359	833	*	100	6.32835	14.2506	10.0533	101	Distal Intergenic	CASZ1	1	10642082	10645076	2995	2	54897	ENST00000447850.3	8717	ENSG00000130940	castor zinc finger 1
chr1	10635527	10636359	833	*	137	7.39761	18.1948	13.7062	432	Distal Intergenic	CASZ1	1	10642082	10645076	2995	2	54897	ENST00000447850.3	8717	ENSG00000130940	castor zinc finger 1
chr1	10824850	10825083	234	*	62	5.56928	10.0816	6.29211	83	Distal Intergenic	CASZ1	1	10647213	10796650	149438	2	54897	ENST00000344008.5	-28200	ENSG00000130940	castor zinc finger 1
chr1	11273257	11273416	160	*	52	5.09411	8.90293	5.24775	102	Promoter (<=1kb)	UBIAD1	1	11273198	11288434	15237	1	29914	ENST00000376810.6	59	ENSG00000120942	UbiA prenyltransferase domain containing 1
chr1	11569472	11570047	576	*	60	5.40448	9.79203	6.02634	309	Distal Intergenic	DISP3	1	11533676	11537225	3550	1	57540	ENST00000304391.6	35796	ENSG00000204624	dispatched RND transporter family member 3
chr1	11805539	11806391	853	*	96	5.73052	13.8163	9.65453	773	Promoter (<=1kb)	CLCN6	1	11806096	11843143	37048	1	1185	ENST00000312413.10	0	ENSG00000011021	chloride voltage-gated channel 6
chr1	12019314	12019710	397	*	51	3.88843	8.81125	5.16929	78	Promoter (<=1kb)	MIIP	1	12019466	12029855	10390	1	60672	ENST00000478749.5	0	ENSG00000116691	migration and invasion inhibitory protein
chr1	12433311	12433864	554	*	169	7.23097	21.659	16.9668	150	Intron (ENST00000620676.6/55187, intron 65 of 69)	VPS13D	1	12409838	12416827	6990	1	55187	ENST00000481484.1	23473	ENSG00000048707	vacuolar protein sorting 13 homolog D
chr1	12433311	12433864	554	*	346	13.2855	40.0868	34.6753	394	Intron (ENST00000620676.6/55187, intron 65 of 69)	VPS13D	1	12409838	12416827	6990	1	55187	ENST00000481484.1	23473	ENSG00000048707	vacuolar protein sorting 13 homolog D
chr1	12433988	12434592	605	*	75	6.36508	11.4448	7.50656	401	Intron (ENST00000620676.6/55187, intron 65 of 69)	VPS13D	1	12409838	12416827	6990	1	55187	ENST00000481484.1	24150	ENSG00000048707	vacuolar protein sorting 13 homolog D
chr1	12454581	12454794	214	*	64	5.68697	10.2866	6.46884	106	Intron (ENST00000620676.6/55187, intron 65 of 69)	VPS13D	1	12464940	12512047	47108	1	55187	ENST00000543766.2	-10146	ENSG00000048707	vacuolar protein sorting 13 homolog D
chr1	12454938	12455202	265	*	81	6.79111	12.1566	8.15042	129	Intron (ENST00000620676.6/55187, intron 65 of 69)	VPS13D	1	12464940	12512047	47108	1	55187	ENST00000543766.2	-9738	ENSG00000048707	vacuolar protein sorting 13 homolog D
chr1	12477919	12479073	1155	*	306	10.9972	35.9628	30.6955	190	Promoter (<=1kb)	VPS13D	1	12478549	12506972	28424	1	55187	ENST00000645148.1	0	ENSG00000048707	vacuolar protein sorting 13 homolog D
chr1	12477919	12479073	1155	*	424	13.3879	48.0514	42.4186	350	Promoter (<=1kb)	VPS13D	1	12478549	12506972	28424	1	55187	ENST00000645148.1	0	ENSG00000048707	vacuolar protein sorting 13 homolog D
chr1	12477919	12479073	1155	*	464	13.9392	52.1855	46.4245	632	Promoter (<=1kb)	VPS13D	1	12478549	12506972	28424	1	55187	ENST00000645148.1	0	ENSG00000048707	vacuolar protein sorting 13 homolog D
chr1	12480811	12481250	440	*	241	11.3739	29.153	24.1315	208	Promoter (2-3kb)	VPS13D	1	12478549	12506972	28424	1	55187	ENST00000645148.1	2262	ENSG00000048707	vacuolar protein sorting 13 homolog D
chr1	12540214	12540790	577	*	61	5.07219	9.87894	6.10771	456	Distal Intergenic	LINC02766	1	12527724	12528420	697	1	105376744	ENST00000416696.1	12490	NA	long intergenic non-protein coding RNA 2766
chr1	12549593	12550132	540	*	146	7.66181	19.2139	14.6559	118	Distal Intergenic	LINC02766	1	12527724	12528420	697	1	105376744	ENST00000416696.1	21869	NA	long intergenic non-protein coding RNA 2766
chr1	12549593	12550132	540	*	61	5.28453	9.9291	6.15474	398	Distal Intergenic	LINC02766	1	12527724	12528420	697	1	105376744	ENST00000416696.1	21869	NA	long intergenic non-protein coding RNA 2766
chr1	12588482	12588905	424	*	81	5.49862	12.1686	8.15719	315	Promoter (2-3kb)	DHRS3	1	12567910	12585498	17589	2	9249	ENST00000714542.1	-2984	ENSG00000162496	dehydrogenase/reductase 3
chr1	12595136	12596924	1789	*	64	4.21247	10.2049	6.40538	162	Promoter (<=1kb)	DHRS3	1	12578718	12596308	17591	2	9249	ENST00000430996.2	0	ENSG00000162496	dehydrogenase/reductase 3
chr1	12595136	12596924	1789	*	225	7.979	27.5367	22.5858	471	Promoter (<=1kb)	DHRS3	1	12578718	12596308	17591	2	9249	ENST00000430996.2	0	ENSG00000162496	dehydrogenase/reductase 3
chr1	12595136	12596924	1789	*	779	17.8766	84.5501	77.902	726	Promoter (<=1kb)	DHRS3	1	12578718	12596308	17591	2	9249	ENST00000430996.2	0	ENSG00000162496	dehydrogenase/reductase 3
chr1	12595136	12596924	1789	*	387	12.6707	44.3375	38.794	933	Promoter (<=1kb)	DHRS3	1	12578718	12596308	17591	2	9249	ENST00000430996.2	0	ENSG00000162496	dehydrogenase/reductase 3
chr1	12595136	12596924	1789	*	781	19.3292	84.7594	78.1062	1109	Promoter (<=1kb)	DHRS3	1	12578718	12596308	17591	2	9249	ENST00000430996.2	0	ENSG00000162496	dehydrogenase/reductase 3
chr1	12595136	12596924	1789	*	306	10.6879	35.8919	30.6277	1398	Promoter (<=1kb)	DHRS3	1	12578718	12596308	17591	2	9249	ENST00000430996.2	0	ENSG00000162496	dehydrogenase/reductase 3
chr1	12604209	12605262	1054	*	525	13.8594	58.5545	52.5833	312	Intron (ENST00000714541.1/9249, intron 1 of 5)	DHRS3	1	12567910	12600516	32607	2	9249	ENST00000714543.1	-3693	ENSG00000162496	dehydrogenase/reductase 3
chr1	12604209	12605262	1054	*	792	21.4002	85.9268	79.2283	542	Intron (ENST00000714541.1/9249, intron 1 of 5)	DHRS3	1	12567910	12600516	32607	2	9249	ENST00000714543.1	-3693	ENSG00000162496	dehydrogenase/reductase 3
chr1	12618092	12619508	1417	*	127	7.13341	17.1909	12.7669	320	Promoter (<=1kb)	DHRS3	1	12567909	12619171	51263	2	9249	ENST00000714541.1	0	ENSG00000162496	dehydrogenase/reductase 3
chr1	12618092	12619508	1417	*	137	7.20468	18.2726	13.7749	933	Promoter (<=1kb)	DHRS3	1	12567909	12619171	51263	2	9249	ENST00000714541.1	0	ENSG00000162496	dehydrogenase/reductase 3
chr1	12618092	12619508	1417	*	64	4.10958	10.2225	6.41955	1142	Promoter (<=1kb)	DHRS3	1	12567909	12619171	51263	2	9249	ENST00000714541.1	0	ENSG00000162496	dehydrogenase/reductase 3
chr1	14911492	14911653	162	*	52	4.7556	8.94076	5.27756	105	Intron (ENST00000636203.1/23254, intron 3 of 16)	KAZN	1	14924130	15068152	144023	1	23254	ENST00000361144.9	-12477	ENSG00000189337	kazrin, periplakin interacting protein
chr1	15356423	15356693	271	*	73	5.25955	11.3068	7.37709	100	Promoter (1-2kb)	FHAD1	1	15357791	15364317	6527	1	114827	ENST00000483120.1	-1098	ENSG00000142621	forkhead associated phosphopeptide binding domain 1
chr1	15415921	15416440	520	*	73	5.79179	11.2207	7.30413	235	Intron (ENST00000375980.9/79180, intron 1 of 3)	EFHD2	1	15410265	15429081	18817	1	79180	ENST00000445566.1	5656	ENSG00000142634	EF-hand domain family member D2
chr1	15417088	15417890	803	*	100	6.80279	14.2971	10.0905	97	Intron (ENST00000375980.9/79180, intron 1 of 3)	EFHD2	1	15410265	15429081	18817	1	79180	ENST00000445566.1	6823	ENSG00000142634	EF-hand domain family member D2
chr1	15417088	15417890	803	*	138	7.4748	18.3504	13.8496	370	Intron (ENST00000375980.9/79180, intron 1 of 3)	EFHD2	1	15410265	15429081	18817	1	79180	ENST00000445566.1	6823	ENSG00000142634	EF-hand domain family member D2
chr1	15417088	15417890	803	*	70	4.16196	10.9441	7.05438	651	Intron (ENST00000375980.9/79180, intron 1 of 3)	EFHD2	1	15410265	15429081	18817	1	79180	ENST00000445566.1	6823	ENSG00000142634	EF-hand domain family member D2
chr1	15523885	15525398	1514	*	86	6.63955	12.7234	8.66023	157	Promoter (<=1kb)	CASP9	1	15490832	15524445	33614	2	842	ENST00000546424.5	0	ENSG00000132906	caspase 9
chr1	15523885	15525398	1514	*	114	7.11408	15.7707	11.45	514	Promoter (<=1kb)	CASP9	1	15490832	15524445	33614	2	842	ENST00000546424.5	0	ENSG00000132906	caspase 9
chr1	15523885	15525398	1514	*	258	9.86409	30.9852	25.8977	814	Promoter (<=1kb)	CASP9	1	15490832	15524445	33614	2	842	ENST00000546424.5	0	ENSG00000132906	caspase 9
chr1	15681552	15681807	256	*	67	6.08612	10.5941	6.74592	161	Promoter (2-3kb)	PLEKHM2	1	15684320	15734769	50450	1	23207	ENST00000375799.8	-2513	ENSG00000116786	pleckstrin homology and RUN domain containing M2
chr1	15788348	15788509	162	*	64	5.68697	10.2866	6.46884	137	Distal Intergenic	FBLIM1	1	15777073	15784838	7766	1	54751	ENST00000509138.1	11275	ENSG00000162458	filamin binding LIM protein 1
chr1	15795021	15795856	836	*	52	5.28473	8.89582	5.24199	67	Distal Intergenic	UQCRHL	1	15807374	15807649	276	2	440567	ENST00000696689.1	11793	ENSG00000233954	ubiquinol-cytochrome c reductase hinge protein like
chr1	15795021	15795856	836	*	84	6.52286	12.5205	8.47516	584	Distal Intergenic	UQCRHL	1	15807374	15807649	276	2	440567	ENST00000696689.1	11793	ENSG00000233954	ubiquinol-cytochrome c reductase hinge protein like
chr1	15795021	15795856	836	*	85	6.57539	12.612	8.55846	706	Distal Intergenic	UQCRHL	1	15807374	15807649	276	2	440567	ENST00000696689.1	11793	ENSG00000233954	ubiquinol-cytochrome c reductase hinge protein like
chr1	15796437	15796964	528	*	123	7.38084	16.7387	12.345	266	Distal Intergenic	UQCRHL	1	15807374	15807649	276	2	440567	ENST00000696689.1	10685	ENSG00000233954	ubiquinol-cytochrome c reductase hinge protein like
chr1	15798894	15800926	2033	*	51	4.09193	8.75606	5.12844	105	Distal Intergenic	UQCRHL	1	15807374	15807649	276	2	440567	ENST00000696689.1	6723	ENSG00000233954	ubiquinol-cytochrome c reductase hinge protein like
chr1	15798894	15800926	2033	*	109	5.82495	15.2208	10.9458	286	Distal Intergenic	UQCRHL	1	15807374	15807649	276	2	440567	ENST00000696689.1	6723	ENSG00000233954	ubiquinol-cytochrome c reductase hinge protein like
chr1	15798894	15800926	2033	*	123	6.69397	16.7372	12.345	394	Distal Intergenic	UQCRHL	1	15807374	15807649	276	2	440567	ENST00000696689.1	6723	ENSG00000233954	ubiquinol-cytochrome c reductase hinge protein like
chr1	15798894	15800926	2033	*	58	4.78141	9.64129	5.89703	821	Distal Intergenic	UQCRHL	1	15807374	15807649	276	2	440567	ENST00000696689.1	6723	ENSG00000233954	ubiquinol-cytochrome c reductase hinge protein like
chr1	15798894	15800926	2033	*	379	13.21	43.4269	37.906	1296	Distal Intergenic	UQCRHL	1	15807374	15807649	276	2	440567	ENST00000696689.1	6723	ENSG00000233954	ubiquinol-cytochrome c reductase hinge protein like
chr1	15798894	15800926	2033	*	466	15.0594	52.4408	46.6659	1519	Distal Intergenic	UQCRHL	1	15807374	15807649	276	2	440567	ENST00000696689.1	6723	ENSG00000233954	ubiquinol-cytochrome c reductase hinge protein like
chr1	15801093	15801314	222	*	67	5.284	10.6378	6.78157	86	Distal Intergenic	UQCRHL	1	15807374	15807649	276	2	440567	ENST00000696689.1	6335	ENSG00000233954	ubiquinol-cytochrome c reductase hinge protein like
chr1	15833209	15833437	229	*	189	9.44976	23.7744	18.9799	106	Promoter (2-3kb)	SPEN	1	15836095	15928557	92463	1	23013	ENST00000673875.1	-2658	ENSG00000065526	spen family transcriptional repressor
chr1	15849929	15850115	187	*	83	5.81241	12.4184	8.3808	100	Promoter (1-2kb)	SPEN-AS1	1	15834474	15848147	13674	2	729614	ENST00000317122.2	-1782	ENSG00000179743	SPEN antisense RNA 1
chr1	15923370	15923567	198	*	86	7.34792	12.6657	8.60852	126	Intron (ENST00000673875.1/23013, intron 11 of 11)	SPEN	1	15930644	15940456	9813	1	23013	ENST00000704274.1	-7077	ENSG00000065526	spen family transcriptional repressor
chr1	16143218	16144392	1175	*	88	5.3466	12.9569	8.87298	237	Promoter (2-3kb)	EPHA2	1	16134560	16146450	11891	2	1969	ENST00000480202.1	2058	ENSG00000142627	EPH receptor A2
chr1	16143218	16144392	1175	*	477	11.1111	53.5879	47.7795	581	Promoter (2-3kb)	EPHA2	1	16134560	16146450	11891	2	1969	ENST00000480202.1	2058	ENSG00000142627	EPH receptor A2
chr1	16144984	16146847	1864	*	119	6.94089	16.3459	11.9827	204	Promoter (<=1kb)	EPHA2	1	16134560	16146450	11891	2	1969	ENST00000480202.1	0	ENSG00000142627	EPH receptor A2
chr1	16144984	16146847	1864	*	179	8.1284	22.7153	17.9715	641	Promoter (<=1kb)	EPHA2	1	16134560	16146450	11891	2	1969	ENST00000480202.1	0	ENSG00000142627	EPH receptor A2
chr1	16144984	16146847	1864	*	84	5.8296	12.4522	8.41353	998	Promoter (<=1kb)	EPHA2	1	16134560	16146450	11891	2	1969	ENST00000480202.1	0	ENSG00000142627	EPH receptor A2
chr1	16144984	16146847	1864	*	137	6.76749	18.2457	13.752	1698	Promoter (<=1kb)	EPHA2	1	16134560	16146450	11891	2	1969	ENST00000480202.1	0	ENSG00000142627	EPH receptor A2
chr1	16152350	16153071	722	*	132	6.93305	17.6986	13.24	352	Promoter (2-3kb)	EPHA2-AS1	1	16155176	16158148	2973	1	101927479	ENST00000424774.2	-2105	NA	EPHA2 antisense RNA 1
chr1	16153763	16154377	615	*	77	5.62007	11.658	7.701	383	Promoter (<=1kb)	EPHA2-AS1	1	16155176	16158148	2973	1	101927479	ENST00000424774.2	-799	NA	EPHA2 antisense RNA 1
chr1	16153763	16154377	615	*	61	5.11028	9.95185	6.17504	478	Promoter (<=1kb)	EPHA2-AS1	1	16155176	16158148	2973	1	101927479	ENST00000424774.2	-799	NA	EPHA2 antisense RNA 1
chr1	16154884	16156070	1187	*	97	5.97676	13.9461	9.76933	140	Promoter (<=1kb)	EPHA2-AS1	1	16155176	16158148	2973	1	101927479	ENST00000424774.2	0	NA	EPHA2 antisense RNA 1
chr1	16154884	16156070	1187	*	66	5.02048	10.4641	6.62453	759	Promoter (<=1kb)	EPHA2-AS1	1	16155176	16158148	2973	1	101927479	ENST00000424774.2	0	NA	EPHA2 antisense RNA 1
chr1	16154884	16156070	1187	*	74	5.6928	11.418	7.4812	938	Promoter (<=1kb)	EPHA2-AS1	1	16155176	16158148	2973	1	101927479	ENST00000424774.2	0	NA	EPHA2 antisense RNA 1
chr1	16158833	16159538	706	*	83	5.81241	12.4184	8.3808	190	Promoter (<=1kb)	EPHA2-AS1	1	16159266	16161883	2618	1	101927479	ENST00000426353.1	0	NA	EPHA2 antisense RNA 1
chr1	16172493	16172779	287	*	53	4.94366	8.96568	5.30161	174	Distal Intergenic	EPHA2-AS1	1	16159266	16161883	2618	1	101927479	ENST00000426353.1	13227	NA	EPHA2 antisense RNA 1
chr1	16172996	16174234	1239	*	194	6.96677	24.2854	19.4711	177	Distal Intergenic	EPHA2-AS1	1	16159266	16161883	2618	1	101927479	ENST00000426353.1	13730	NA	EPHA2 antisense RNA 1
chr1	16172996	16174234	1239	*	535	14.5401	59.516	53.5144	468	Distal Intergenic	EPHA2-AS1	1	16159266	16161883	2618	1	101927479	ENST00000426353.1	13730	NA	EPHA2 antisense RNA 1
chr1	16172996	16174234	1239	*	121	6.39173	16.5176	12.1425	745	Distal Intergenic	EPHA2-AS1	1	16159266	16161883	2618	1	101927479	ENST00000426353.1	13730	NA	EPHA2 antisense RNA 1
chr1	16172996	16174234	1239	*	125	6.59467	16.9665	12.5572	951	Distal Intergenic	EPHA2-AS1	1	16159266	16161883	2618	1	101927479	ENST00000426353.1	13730	NA	EPHA2 antisense RNA 1
chr1	16175799	16176039	241	*	89	5.73769	13.0486	8.95549	92	Distal Intergenic	EPHA2-AS1	1	16159266	16161883	2618	1	101927479	ENST00000426353.1	16533	NA	EPHA2 antisense RNA 1
chr1	16182129	16182366	238	*	103	6.48758	14.5653	10.341	97	Distal Intergenic	EPHA2-AS1	1	16159266	16161883	2618	1	101927479	ENST00000426353.1	22863	NA	EPHA2 antisense RNA 1
chr1	16184532	16185312	781	*	66	5.82693	10.5288	6.68427	122	Distal Intergenic	ARHGEF19	1	16204900	16206526	1627	2	128272	ENST00000478210.1	21214	ENSG00000142632	Rho guanine nucleotide exchange factor 19
chr1	16184532	16185312	781	*	56	5.33937	9.32921	5.62994	500	Distal Intergenic	ARHGEF19	1	16204900	16206526	1627	2	128272	ENST00000478210.1	21214	ENSG00000142632	Rho guanine nucleotide exchange factor 19
chr1	16187645	16188283	639	*	75	5.5482	11.5181	7.57046	134	Distal Intergenic	ARHGEF19	1	16204900	16206526	1627	2	128272	ENST00000478210.1	18243	ENSG00000142632	Rho guanine nucleotide exchange factor 19
chr1	16206689	16206958	270	*	81	5.49862	12.1686	8.15719	145	Promoter (<=1kb)	ARHGEF19	1	16205627	16206982	1356	2	128272	ENST00000471928.1	24	ENSG00000142632	Rho guanine nucleotide exchange factor 19
chr1	16367179	16367657	479	*	117	7.02296	16.0526	11.7122	174	Promoter (<=1kb)	SZRD1	1	16367225	16398145	30921	1	26099	ENST00000401089.3	0	ENSG00000055070	SUZ RNA binding domain containing 1
chr1	16512911	16513099	189	*	87	6.46341	12.8293	8.75382	71	Promoter (1-2kb)	RNU1-1	1	16514122	16514285	164	2	26871	ENST00000383925.1	1186	ENSG00000206652	RNA, U1 small nuclear 1
chr1	16559934	16560150	217	*	90	4.28845	13.1038	9.00572	111	Distal Intergenic	LINC01783	1	16533886	16535649	1764	2	100132147	ENST00000415386.2	-24285	ENSG00000233421	long intergenic non-protein coding RNA 1783
chr1	16700421	16700596	176	*	79	5.595	11.9874	7.98948	93	Promoter (<=1kb)	LOC124903858	1	16701546	16705594	4049	1	124903858	ENST00000624517.1	-950	NA	uncharacterized LOC124903858
chr1	16904754	16905195	442	*	65	5.14729	10.371	6.54241	317	Exon (ENST00000606899.1/ENST00000606899.1, exon 1 of 1)	RNU1-2	1	16895980	16896143	164	1	26870	ENST00000384278.1	8774	ENSG00000207005	RNA, U1 small nuclear 2
chr1	16925518	16925699	182	*	60	4.43272	9.84128	6.07287	68	Promoter (2-3kb)	CROCC	1	16922767	16954362	31596	1	9696	ENST00000467938.5	2751	ENSG00000058453	ciliary rootlet coiled-coil, rootletin
chr1	16948617	16948945	329	*	69	5.21718	10.8626	6.98911	81	Promoter (<=1kb)	CROCC	1	16948391	16951338	2948	1	9696	ENST00000477773.1	226	ENSG00000058453	ciliary rootlet coiled-coil, rootletin
chr1	17232852	17233843	992	*	58	4.58443	9.55358	5.82097	210	Exon (ENST00000375471.5/29943, exon 11 of 16)	PADI1	1	17239632	17245968	6337	1	29943	ENST00000648847.1	-5789	ENSG00000142623	peptidyl arginine deiminase 1
chr1	17232852	17233843	992	*	73	5.0693	11.261	7.33748	555	Exon (ENST00000375471.5/29943, exon 11 of 16)	PADI1	1	17239632	17245968	6337	1	29943	ENST00000648847.1	-5789	ENSG00000142623	peptidyl arginine deiminase 1
chr1	17232852	17233843	992	*	131	6.88619	17.5984	13.1494	850	Exon (ENST00000375471.5/29943, exon 11 of 16)	PADI1	1	17239632	17245968	6337	1	29943	ENST00000648847.1	-5789	ENSG00000142623	peptidyl arginine deiminase 1
chr1	17348230	17348488	259	*	173	8.85701	22.0893	17.3748	131	Promoter (<=1kb)	PADI4	1	17348730	17358849	10120	1	23569	ENST00000467001.1	-242	ENSG00000159339	peptidyl arginine deiminase 4
chr1	18926590	18927184	595	*	81	5.89929	12.1945	8.18101	208	Intron (ENST00000455833.7/126917, intron 1 of 8)	IFFO2	1	18908291	18911992	3702	2	126917	ENST00000355609.8	-14598	ENSG00000169991	intermediate filament family orphan 2
chr1	18926590	18927184	595	*	57	5.01067	9.42256	5.71324	472	Intron (ENST00000455833.7/126917, intron 1 of 8)	IFFO2	1	18908291	18911992	3702	2	126917	ENST00000355609.8	-14598	ENSG00000169991	intermediate filament family orphan 2
chr1	19009679	19011476	1798	*	83	5.10244	12.3931	8.36306	348	Distal Intergenic	IFFO2	1	18904280	18956676	52397	2	126917	ENST00000455833.7	-53003	ENSG00000169991	intermediate filament family orphan 2
chr1	19009679	19011476	1798	*	93	5.74587	13.4572	9.32518	1140	Distal Intergenic	IFFO2	1	18904280	18956676	52397	2	126917	ENST00000455833.7	-53003	ENSG00000169991	intermediate filament family orphan 2
chr1	19009679	19011476	1798	*	243	9.16886	29.3983	24.3699	1358	Distal Intergenic	IFFO2	1	18904280	18956676	52397	2	126917	ENST00000455833.7	-53003	ENSG00000169991	intermediate filament family orphan 2
chr1	19009679	19011476	1798	*	89	5.73769	13.0486	8.95549	1651	Distal Intergenic	IFFO2	1	18904280	18956676	52397	2	126917	ENST00000455833.7	-53003	ENSG00000169991	intermediate filament family orphan 2
chr1	19033976	19034659	684	*	112	6.3412	15.5492	11.2433	201	Distal Intergenic	UBR4	1	19074567	19077827	3261	2	23352	ENST00000486515.1	43168	ENSG00000127481	ubiquitin protein ligase E3 component n-recognin 4
chr1	19033976	19034659	684	*	64	4.61979	10.2686	6.45624	480	Distal Intergenic	UBR4	1	19074567	19077827	3261	2	23352	ENST00000486515.1	43168	ENSG00000127481	ubiquitin protein ligase E3 component n-recognin 4
chr1	19033976	19034659	684	*	58	3.80139	9.63446	5.89523	598	Distal Intergenic	UBR4	1	19074567	19077827	3261	2	23352	ENST00000486515.1	43168	ENSG00000127481	ubiquitin protein ligase E3 component n-recognin 4
chr1	21783395	21783553	159	*	52	4.90384	8.89299	5.23922	94	Promoter (<=1kb)	USP48	1	21727851	21783606	55756	2	84196	ENST00000421625.6	53	ENSG00000090686	ubiquitin specific peptidase 48
chr1	21957026	21957534	509	*	86	6.1999	12.76	8.69064	112	Distal Intergenic	CELA3B	1	21977022	21989354	12333	1	23436	ENST00000337107.11	-19488	ENSG00000219073	chymotrypsin like elastase 3B
chr1	22826568	22827258	691	*	282	12.299	33.4391	28.2605	273	Intron (ENST00000544305.5/2048, intron 3 of 6)	EPHB2	1	22800240	22896478	96239	1	2048	ENST00000465676.1	26328	ENSG00000133216	EPH receptor B2
chr1	22831955	22832278	324	*	50	4.63256	8.70456	5.08589	218	Intron (ENST00000544305.5/2048, intron 3 of 6)	MIR4253	1	22863159	22863226	68	2	100422914	ENST00000581187.1	30948	ENSG00000264014	microRNA 4253
chr1	22862028	22862241	214	*	80	6.0282	12.0409	8.03996	93	Promoter (<=1kb)	MIR4253	1	22863159	22863226	68	2	100422914	ENST00000581187.1	985	ENSG00000264014	microRNA 4253
chr1	23010612	23010962	351	*	83	5.81241	12.4184	8.3808	125	3' UTR	TEX46	1	23010835	23014094	3260	2	729059	ENST00000622840.2	3132	ENSG00000227868	testis expressed 46
chr1	23019339	23019659	321	*	52	4.7556	8.94076	5.27756	167	Promoter (<=1kb)	KDM1A	1	23019443	23076570	57128	1	23028	ENST00000688680.1	0	ENSG00000004487	lysine demethylase 1A
chr1	23102160	23102318	159	*	95	6.989	13.7566	9.59939	93	Intron (ENST00000475164.3/7798, intron 3 of 4)	KDM1A	1	23079363	23083638	4276	1	23028	ENST00000690907.1	22797	ENSG00000004487	lysine demethylase 1A
chr1	23196708	23197411	704	*	84	5.64874	12.4777	8.43526	109	Intron (ENST00000374619.2/3352, intron 1 of 1)	LUZP1	1	23084030	23178152	94123	2	7798	ENST00000713667.1	-18556	ENSG00000169641	leucine zipper protein 1
chr1	23196708	23197411	704	*	113	5.5418	15.701	11.3865	300	Intron (ENST00000374619.2/3352, intron 1 of 1)	LUZP1	1	23084030	23178152	94123	2	7798	ENST00000713667.1	-18556	ENSG00000169641	leucine zipper protein 1
chr1	23196708	23197411	704	*	99	5.3939	14.1866	9.99269	576	Intron (ENST00000374619.2/3352, intron 1 of 1)	LUZP1	1	23084030	23178152	94123	2	7798	ENST00000713667.1	-18556	ENSG00000169641	leucine zipper protein 1
chr1	23556949	23557298	350	*	55	5.1025	9.25351	5.56335	85	Promoter (1-2kb)	ID3	1	23557934	23559075	1142	2	3399	ENST00000463312.1	1777	ENSG00000117318	inhibitor of DNA binding 3
chr1	23558157	23558400	244	*	50	4.77561	8.65738	5.04197	88	Promoter (<=1kb)	ID3	1	23557934	23559075	1142	2	3399	ENST00000463312.1	675	ENSG00000117318	inhibitor of DNA binding 3
chr1	23980141	23980496	356	*	86	6.1999	12.76	8.69064	101	Promoter (<=1kb)	SRSF10	1	23964347	23980327	15981	2	10772	ENST00000492112.3	0	ENSG00000188529	serine and arginine rich splicing factor 10
chr1	24321977	24322398	422	*	207	9.22884	25.5825	20.7136	252	Promoter (<=1kb)	GRHL3-AS1	1	24307556	24321901	14346	2	105376871	ENST00000437965.1	-76	NA	GRHL3 antisense RNA 1
chr1	24379830	24379961	132	*	56	5.35244	9.35175	5.64722	65	Promoter (<=1kb)	STPG1	1	24369043	24379823	10781	2	90529	ENST00000438866.1	-7	ENSG00000001460	sperm tail PG-rich repeat containing 1
chr1	25022676	25022988	313	*	59	5.3806	9.74983	5.9939	129	Promoter (<=1kb)	MIR4425	1	25023503	25023586	84	1	100616365	ENST00000580572.1	-515	ENSG00000264371	microRNA 4425
chr1	25506830	25507046	217	*	90	7.63468	13.1326	9.02953	126	Distal Intergenic	LDLRAP1	1	25543606	25568886	25281	1	26119	ENST00000374338.5	-36560	ENSG00000157978	low density lipoprotein receptor adaptor protein 1
chr1	25568316	25568696	381	*	91	5.02225	13.2568	9.14186	259	3' UTR	LDLRAP1	1	25564591	25567636	3046	1	26119	ENST00000470950.1	3725	ENSG00000157978	low density lipoprotein receptor adaptor protein 1
chr1	26378296	26378496	201	*	90	6.66386	13.1859	9.07874	100	Distal Intergenic	ZNF683	1	26364722	26374522	9801	2	257101	ENST00000455900.5	-3774	ENSG00000176083	zinc finger protein 683
chr1	26500405	26500566	162	*	54	5.03914	9.13911	5.45584	116	Distal Intergenic	HMGN2	1	26473429	26475360	1932	1	3151	ENST00000493418.1	26976	ENSG00000198830	high mobility group nucleosomal binding domain 2
chr1	26620585	26620871	287	*	65	5.33745	10.382	6.55237	193	Exon (ENST00000690093.1/ENST00000690093.1, exon 1 of 1)	LOC124904769	1	26602369	26602432	64	2	124904769	ENST00000516620.2	-18153	ENSG00000252429	U7 small nuclear RNA
chr1	26771632	26772242	611	*	131	6.13789	17.6228	13.1706	192	Promoter (<=1kb)	ARID1A	1	26772963	26774962	2000	1	8289	ENST00000636072.1	-721	ENSG00000117713	AT-rich interaction domain 1A
chr1	26862067	26862865	799	*	56	4.77552	9.30298	5.60564	396	Promoter (<=1kb)	SFN	1	26863149	26864456	1308	1	2810	ENST00000339276.6	-284	ENSG00000175793	stratifin
chr1	26862067	26862865	799	*	76	5.40314	11.6006	7.648	704	Promoter (<=1kb)	SFN	1	26863149	26864456	1308	1	2810	ENST00000339276.6	-284	ENSG00000175793	stratifin
chr1	26865511	26865754	244	*	57	4.83205	9.41388	5.70486	57	Promoter (2-3kb)	SFN	1	26863149	26864456	1308	1	2810	ENST00000339276.6	2362	ENSG00000175793	stratifin
chr1	26999504	26999795	292	*	58	4.78141	9.64129	5.89703	119	Intron (ENST00000522111.3/388610, intron 1 of 1)	TRNP1	1	26994319	27000109	5791	1	388610	ENST00000531285.1	5185	ENSG00000253368	TMF1 regulated nuclear protein 1
chr1	27031417	27031632	216	*	67	5.284	10.6378	6.78157	125	Distal Intergenic	TENT5B	1	27005020	27012850	7831	2	115572	ENST00000289166.6	-18567	ENSG00000158246	terminal nucleotidyltransferase 5B
chr1	27343196	27343416	221	*	67	5.27362	10.6176	6.76758	103	Promoter (<=1kb)	SYTL1	1	27343228	27347458	4231	1	84958	ENST00000473280.1	0	ENSG00000142765	synaptotagmin like 1
chr1	27348855	27348998	144	*	60	5.0198	9.77831	6.01296	79	Promoter (<=1kb)	SYTL1	1	27349476	27351545	2070	1	84958	ENST00000496001.5	-478	ENSG00000142765	synaptotagmin like 1
chr1	27365667	27366181	515	*	125	6.79901	16.9597	12.5509	125	Promoter (<=1kb)	MAP3K6	1	27355186	27366858	11673	2	9064	ENST00000374040.7	677	ENSG00000142733	mitogen-activated protein kinase kinase kinase 6
chr1	27365667	27366181	515	*	63	5.02687	10.1335	6.34	412	Promoter (<=1kb)	MAP3K6	1	27355186	27366858	11673	2	9064	ENST00000374040.7	677	ENSG00000142733	mitogen-activated protein kinase kinase kinase 6
chr1	27540497	27540755	259	*	65	4.80273	10.3456	6.52012	188	Intron (ENST00000247087.10/27245, intron 5 of 5)	AHDC1	1	27552773	27553545	773	2	27245	ENST00000644833.1	12790	ENSG00000126705	AT-hook DNA binding motif containing 1
chr1	27542293	27543309	1017	*	124	6.94884	16.817	12.4145	531	Intron (ENST00000247087.10/27245, intron 5 of 5)	AHDC1	1	27552773	27553545	773	2	27245	ENST00000644833.1	10236	ENSG00000126705	AT-hook DNA binding motif containing 1
chr1	28648082	28648279	198	*	51	4.54234	8.83928	5.18932	63	Promoter (<=1kb)	TAF12	1	28603096	28648291	45196	2	6883	ENST00000685312.1	12	ENSG00000120656	TATA-box binding protein associated factor 12
chr1	29239485	29239641	157	*	52	4.7556	8.94076	5.27756	89	Promoter (2-3kb)	PTPRU	1	29236639	29326669	90031	1	10076	ENST00000460170.2	2846	ENSG00000060656	protein tyrosine phosphatase receptor type U
chr1	30718147	30718378	232	*	70	4.37448	10.9261	7.04162	68	Promoter (<=1kb)	MATN1-AS1	1	30718504	30726744	8241	1	100129196	ENST00000414532.6	-126	ENSG00000186056	MATN1 antisense RNA 1
chr1	30756682	30757018	337	*	95	6.49514	13.7268	9.57214	223	Promoter (<=1kb)	LAPTM5	1	30741689	30757757	16069	2	7805	ENST00000476492.1	739	ENSG00000162511	lysosomal protein transmembrane 5
chr1	31562993	31563313	321	*	78	6.14024	11.847	7.86569	67	Intron (ENST00000639839.1/149086, intron 4 of 4)	LOC105378626	1	31571585	31575573	3989	2	105378626	ENST00000435872.1	12260	NA	uncharacterized LOC105378626
chr1	31573868	31574495	628	*	146	7.66181	19.2139	14.6559	225	Promoter (1-2kb)	LOC105378626	1	31571585	31575573	3989	2	105378626	ENST00000435872.1	1078	NA	uncharacterized LOC105378626
chr1	31574872	31576695	1824	*	111	6.92307	15.4084	11.1136	95	Promoter (<=1kb)	LOC105378626	1	31571585	31575573	3989	2	105378626	ENST00000435872.1	0	NA	uncharacterized LOC105378626
chr1	31574872	31576695	1824	*	466	15.0594	52.4408	46.6659	462	Promoter (<=1kb)	LOC105378626	1	31571585	31575573	3989	2	105378626	ENST00000435872.1	0	NA	uncharacterized LOC105378626
chr1	31574872	31576695	1824	*	329	10.3948	38.2895	32.9454	1010	Promoter (<=1kb)	LOC105378626	1	31571585	31575573	3989	2	105378626	ENST00000435872.1	0	NA	uncharacterized LOC105378626
chr1	31574872	31576695	1824	*	155	6.8065	20.1574	15.5493	1231	Promoter (<=1kb)	LOC105378626	1	31571585	31575573	3989	2	105378626	ENST00000435872.1	0	NA	uncharacterized LOC105378626
chr1	31574872	31576695	1824	*	120	6.16916	16.4364	12.0638	1362	Promoter (<=1kb)	LOC105378626	1	31571585	31575573	3989	2	105378626	ENST00000435872.1	0	NA	uncharacterized LOC105378626
chr1	32351261	32351544	284	*	50	4.94748	8.64494	5.03055	95	Promoter (<=1kb)	LOC124903933	1	32351521	32353541	2021	1	124903933	ENST00000421153.2	0	NA	uncharacterized LOC124903933
chr1	32730206	32730379	174	*	56	5.35244	9.35175	5.64722	105	Distal Intergenic	NHSL3	1	32741830	32774970	33141	1	57648	ENST00000401073.7	-11451	ENSG00000162522	NHS like 3
chr1	32742492	32742711	220	*	56	5.18213	9.39658	5.68896	131	Promoter (<=1kb)	NHSL3	1	32741830	32774970	33141	1	57648	ENST00000401073.7	662	ENSG00000162522	NHS like 3
chr1	32759089	32759244	156	*	80	6.05368	12.0877	8.08436	70	Intron (ENST00000401073.7/57648, intron 1 of 6)	NHSL3	1	32754021	32774970	20950	1	57648	ENST00000373481.7	5068	ENSG00000162522	NHS like 3
chr1	32760128	32760624	497	*	62	4.82653	10.0639	6.2756	152	Intron (ENST00000401073.7/57648, intron 1 of 6)	NHSL3	1	32765634	32773197	7564	1	57648	ENST00000294521.7	-5010	ENSG00000162522	NHS like 3
chr1	32760877	32761698	822	*	81	5.66202	12.1211	8.11573	358	Intron (ENST00000401073.7/57648, intron 1 of 6)	NHSL3	1	32765634	32773197	7564	1	57648	ENST00000294521.7	-3936	ENSG00000162522	NHS like 3
chr1	32760877	32761698	822	*	90	6.1802	13.1311	9.02953	579	Intron (ENST00000401073.7/57648, intron 1 of 6)	NHSL3	1	32765634	32773197	7564	1	57648	ENST00000294521.7	-3936	ENSG00000162522	NHS like 3
chr1	32760877	32761698	822	*	97	5.97676	13.9461	9.76933	674	Intron (ENST00000401073.7/57648, intron 1 of 6)	NHSL3	1	32765634	32773197	7564	1	57648	ENST00000294521.7	-3936	ENSG00000162522	NHS like 3
chr1	32992426	32992845	420	*	65	5.33745	10.382	6.55237	155	Intron (ENST00000427524.1/ENST00000427524.1, intron 1 of 1)	RNF19B	1	32936449	32964809	28361	2	127544	ENST00000235150.5	-27617	ENSG00000116514	ring finger protein 19B
chr1	33099494	33099663	170	*	70	4.64992	10.9839	7.08993	107	Intron (ENST00000481886.5/113451, intron 7 of 8)	AZIN2	1	33094644	33096956	2313	1	113451	ENST00000492521.1	4850	ENSG00000142920	antizyme inhibitor 2
chr1	33127102	33127558	457	*	57	4.05045	9.49972	5.77982	333	Distal Intergenic	AZIN2	1	33094644	33096956	2313	1	113451	ENST00000492521.1	32458	ENSG00000142920	antizyme inhibitor 2
chr1	33220958	33221404	447	*	156	7.92601	20.2476	15.6297	146	Distal Intergenic	ZNF362	1	33256492	33300719	44228	1	149076	ENST00000539719.6	-35088	ENSG00000160094	zinc finger protein 362
chr1	33327821	33328302	482	*	60	5.0198	9.77831	6.01296	277	Intron (ENST00000628643.2/ENST00000628643.2, intron 1 of 1)	MIR3605	1	33332393	33332492	100	2	100500853	ENST00000583214.3	4190	ENSG00000284154	microRNA 3605
chr1	34754702	34755720	1019	*	68	4.82199	10.7207	6.86062	380	Promoter (<=1kb)	GJB5	1	34755047	34758512	3466	1	2709	ENST00000338513.1	0	ENSG00000189280	gap junction protein beta 5
chr1	34754702	34755720	1019	*	71	4.82065	11.0524	7.1501	552	Promoter (<=1kb)	GJB5	1	34755047	34758512	3466	1	2709	ENST00000338513.1	0	ENSG00000189280	gap junction protein beta 5
chr1	34763419	34763891	473	*	64	4.10958	10.2225	6.41955	89	Intron (ENST00000426886.1/105378642, intron 2 of 4)	GJB4	1	34759740	34762327	2588	1	127534	ENST00000339480.3	3679	ENSG00000189433	gap junction protein beta 4
chr1	34779631	34780341	711	*	50	4.96177	8.67018	5.0544	81	Promoter (<=1kb)	GJB3	1	34781214	34786364	5151	1	2707	ENST00000373366.3	-873	ENSG00000188910	gap junction protein beta 3
chr1	34779631	34780341	711	*	84	6.05768	12.4939	8.44955	409	Promoter (<=1kb)	GJB3	1	34781214	34786364	5151	1	2707	ENST00000373366.3	-873	ENSG00000188910	gap junction protein beta 3
chr1	35557457	35557649	193	*	51	3.98317	8.77572	5.14142	136	Promoter (<=1kb)	NCDN	1	35557473	35566772	9300	1	23154	ENST00000373253.7	0	ENSG00000020129	neurochondrin
chr1	36385955	36386151	197	*	85	5.02191	12.5541	8.50462	137	Promoter (<=1kb)	STK40	1	36339628	36385924	46297	2	83931	ENST00000373132.4	-31	ENSG00000196182	serine/threonine kinase 40
chr1	37471816	37472208	393	*	58	4.58443	9.55358	5.82097	177	Promoter (2-3kb)	LOC107984942	1	37350934	37474386	123453	2	107984942	ENST00000668045.1	2178	NA	uncharacterized LOC107984942
chr1	37474114	37474369	256	*	68	5.33915	10.7445	6.87796	166	Promoter (<=1kb)	LOC107984942	1	37350934	37474386	123453	2	107984942	ENST00000668045.1	17	NA	uncharacterized LOC107984942
chr1	37477246	37477872	627	*	63	4.70413	10.1324	6.33941	160	Promoter (2-3kb)	ZC3H12A	1	37479999	37481762	1764	1	80149	ENST00000472312.1	-2127	ENSG00000163874	zinc finger CCCH-type containing 12A
chr1	37479171	37479713	543	*	68	5.16345	10.7545	6.8878	315	Promoter (<=1kb)	ZC3H12A	1	37479999	37481762	1764	1	80149	ENST00000472312.1	-286	ENSG00000163874	zinc finger CCCH-type containing 12A
chr1	37514824	37515065	242	*	73	5.25955	11.3068	7.37709	170	Promoter (<=1kb)	MEAF6	1	37489993	37514766	24774	2	64769	ENST00000296214.10	-58	ENSG00000163875	MYST/Esa1 associated factor 6
chr1	38027356	38027647	292	*	57	5.05653	9.50813	5.78401	93	Distal Intergenic	UTP11	1	38016583	38023801	7219	1	51118	ENST00000488453.1	10773	ENSG00000183520	UTP11 small subunit processome component
chr1	38117579	38117769	191	*	101	6.40698	14.4065	10.1914	96	Intron (ENST00000428151.1/105378653, intron 4 of 4)	LINC02786	1	38129464	38140593	11130	2	105378655	ENST00000641212.1	22824	NA	long intergenic non-protein coding RNA 2786
chr1	39394782	39394932	151	*	55	5.66642	9.1893	5.50201	107	Intron (ENST00000361689.7/23499, intron 53 of 93)	MACF1	1	39387187	39422900	35714	1	23499	ENST00000673980.1	7595	ENSG00000127603	microtubule actin crosslinking factor 1
chr1	39788946	39789125	180	*	68	5.33915	10.7445	6.87796	77	Promoter (<=1kb)	LOC101929536	1	39788976	39790171	1196	1	101929536	ENST00000566366.1	0	ENSG00000261798	uncharacterized LOC101929536
chr1	40039644	40041092	1449	*	60	5.41249	9.80617	6.03923	112	Promoter (<=1kb)	CAP1	1	40040233	40072649	32417	1	10487	ENST00000372797.7	0	ENSG00000131236	cyclase associated actin cytoskeleton regulatory protein 1
chr1	40039644	40041092	1449	*	107	5.5799	15.025	10.7611	674	Promoter (<=1kb)	CAP1	1	40040233	40072649	32417	1	10487	ENST00000372797.7	0	ENSG00000131236	cyclase associated actin cytoskeleton regulatory protein 1
chr1	40039644	40041092	1449	*	65	4.98655	10.3946	6.56427	1006	Promoter (<=1kb)	CAP1	1	40040233	40072649	32417	1	10487	ENST00000372797.7	0	ENSG00000131236	cyclase associated actin cytoskeleton regulatory protein 1
chr1	40546978	40547351	374	*	147	9.98563	19.2708	14.7108	94	Exon (ENST00000648542.1/127396, exon 6 of 6)	ZNF684	1	40541314	40546708	5395	1	127396	ENST00000472043.1	5664	ENSG00000117010	zinc finger protein 684
chr1	40546978	40547351	374	*	51	5.40242	8.75818	5.12844	288	Exon (ENST00000648542.1/127396, exon 6 of 6)	ZNF684	1	40541314	40546708	5395	1	127396	ENST00000472043.1	5664	ENSG00000117010	zinc finger protein 684
chr1	40967621	40968204	584	*	57	4.15635	9.48119	5.76348	176	Distal Intergenic	CTPS1	1	40979300	41012550	33251	1	1503	ENST00000696107.1	-11096	ENSG00000171793	CTP synthase 1
chr1	41109535	41109719	185	*	67	5.284	10.6378	6.78157	72	Intron (ENST00000326197.11/22955, intron 7 of 14)	SCMH1	1	41041422	41070631	29210	2	22955	ENST00000482530.1	-38904	ENSG00000010803	Scm polycomb group protein homolog 1
chr1	41419139	41419457	319	*	97	5.97676	13.9461	9.76933	117	Distal Intergenic	FOXO6-AS1	1	41375004	41375669	666	2	101929901	ENST00000429109.1	-43470	ENSG00000229901	FOXO6 antisense RNA 1
chr1	41484509	41484709	201	*	89	5.73769	13.0486	8.95549	72	Promoter (<=1kb)	EDN2	1	41478775	41484683	5909	2	1907	ENST00000372587.5	0	ENSG00000127129	endothelin 2
chr1	42036160	42036290	131	*	56	5.33109	9.31492	5.61615	59	Promoter (<=1kb)	LOC124904161	1	42036143	42051784	15642	1	124904161	ENST00000670076.1	17	NA	uncharacterized LOC124904161
chr1	42335386	42335588	203	*	51	5.42133	8.78918	5.14913	98	Promoter (<=1kb)	FOXJ3	1	42176548	42335235	158688	2	22887	ENST00000361346.6	-151	ENSG00000198815	forkhead box J3
chr1	42658086	42658322	237	*	86	6.36763	12.6576	8.60135	102	Promoter (<=1kb)	PPIH	1	42658335	42676043	17709	1	10465	ENST00000677900.1	-13	ENSG00000171960	peptidylprolyl isomerase H
chr1	42817125	42817314	190	*	91	6.69055	13.2331	9.12126	97	Promoter (<=1kb)	ERMAP	1	42817140	42839713	22574	1	114625	ENST00000642150.1	0	ENSG00000164010	erythroblast membrane associated protein (Scianna blood group)
chr1	42936240	42936947	708	*	115	6.30059	15.8873	11.5558	335	Intron (ENST00000426263.10/6513, intron 2 of 9)	SLC2A1	1	42926174	42931769	5596	2	6513	ENST00000676254.1	-4471	ENSG00000117394	solute carrier family 2 member 1
chr1	42941228	42941441	214	*	59	5.18534	9.74684	5.99134	136	Promoter (1-2kb)	SLC2A1	1	42926796	42943238	16443	2	6513	ENST00000475162.3	1797	ENSG00000117394	solute carrier family 2 member 1
chr1	42941838	42942170	333	*	56	4.6464	9.36565	5.66015	266	Promoter (1-2kb)	SLC2A1	1	42926796	42943238	16443	2	6513	ENST00000475162.3	1068	ENSG00000117394	solute carrier family 2 member 1
chr1	42943131	42943685	555	*	79	5.23935	11.9858	7.98834	316	Promoter (<=1kb)	SLC2A1	1	42926796	42943238	16443	2	6513	ENST00000475162.3	0	ENSG00000117394	solute carrier family 2 member 1
chr1	42963441	42963685	245	*	82	6.36026	12.236	8.21692	129	Intron (ENST00000431759.6/440584, intron 1 of 3)	SLC2A1-DT	1	42959100	42996814	37715	1	440584	ENST00000664148.1	4341	ENSG00000227533	SLC2A1 divergent transcript
chr1	43021992	43022160	169	*	51	4.54234	8.83928	5.18932	90	Distal Intergenic	SLC2A1-DT	1	42959100	42996814	37715	1	440584	ENST00000664148.1	62892	ENSG00000227533	SLC2A1 divergent transcript
chr1	43120072	43120290	219	*	95	6.49514	13.7268	9.57214	124	Distal Intergenic	CFAP144	1	43145153	43156396	11244	1	440585	ENST00000410048.5	-24863	ENSG00000186973	cilia and flagella associated protein 144
chr1	43348979	43349527	549	*	81	5.49862	12.1686	8.15719	337	Promoter (<=1kb)	MPL	1	43349263	43352736	3474	1	4352	ENST00000643351.1	0	ENSG00000117400	MPL proto-oncogene, thrombopoietin receptor
chr1	43358767	43358901	135	*	65	4.80273	10.3456	6.52012	70	Promoter (<=1kb)	CDC20	1	43358981	43363203	4223	1	991	ENST00000310955.11	-80	ENSG00000117399	cell division cycle 20
chr1	43367805	43368022	218	*	50	4.19788	8.71129	5.09229	133	Promoter (<=1kb)	ELOVL1	1	43363401	43368011	4611	2	64834	ENST00000372458.8	0	ENSG00000066322	ELOVL fatty acid elongase 1
chr1	43389921	43390077	157	*	60	5.0198	9.77831	6.01296	142	Promoter (<=1kb)	SZT2	1	43389951	43410577	20627	1	23334	ENST00000357658.4	0	ENSG00000198198	SZT2 subunit of KICSTOR complex
chr1	43550011	43550440	430	*	75	5.72312	11.4749	7.53448	55	Intron (ENST00000496043.5/5792, intron 4 of 4)	PTPRF	1	43545076	43579284	34209	1	5792	ENST00000437607.1	4935	ENSG00000142949	protein tyrosine phosphatase receptor type F
chr1	43766998	43767400	403	*	76	5.76922	11.5612	7.61068	307	Intron (ENST00000645057.1/9682, intron 16 of 25)	ST3GAL3	1	43792102	43931127	139026	1	6487	ENST00000647503.1	-24702	ENSG00000126091	ST3 beta-galactoside alpha-2,3-sialyltransferase 3
chr1	43783242	43784252	1011	*	123	5.95189	16.7435	12.347	575	Intron (ENST00000645057.1/9682, intron 16 of 25)	ST3GAL3	1	43792102	43931127	139026	1	6487	ENST00000647503.1	-7850	ENSG00000126091	ST3 beta-galactoside alpha-2,3-sialyltransferase 3
chr1	43783242	43784252	1011	*	51	4.36612	8.78141	5.14222	789	Intron (ENST00000645057.1/9682, intron 16 of 25)	ST3GAL3	1	43792102	43931127	139026	1	6487	ENST00000647503.1	-7850	ENSG00000126091	ST3 beta-galactoside alpha-2,3-sialyltransferase 3
chr1	43885100	43885859	760	*	81	5.49862	12.1686	8.15719	77	Intron (ENST00000645057.1/9682, intron 19 of 25)	ST3GAL3	1	43879244	43930838	51595	1	6487	ENST00000645644.1	5856	ENSG00000126091	ST3 beta-galactoside alpha-2,3-sialyltransferase 3
chr1	43885100	43885859	760	*	207	8.03442	25.6062	20.7346	521	Intron (ENST00000645057.1/9682, intron 19 of 25)	ST3GAL3	1	43879244	43930838	51595	1	6487	ENST00000645644.1	5856	ENSG00000126091	ST3 beta-galactoside alpha-2,3-sialyltransferase 3
chr1	43912955	43913113	159	*	58	4.58443	9.55358	5.82097	70	3' UTR	ST3GAL3	1	43919102	43931057	11956	1	6487	ENST00000645670.1	-5989	ENSG00000126091	ST3 beta-galactoside alpha-2,3-sialyltransferase 3
chr1	43930677	43930956	280	*	107	6.74204	15.0609	10.7937	89	Promoter (2-3kb)	ARTN	1	43933320	43937239	3920	1	9048	ENST00000414809.7	-2364	ENSG00000117407	artemin
chr1	44030110	44030265	156	*	51	4.68872	8.81269	5.17004	94	Promoter (<=1kb)	LOC107984948	1	44030414	44040448	10035	1	107984948	ENST00000693417.1	-149	ENSG00000230615	uncharacterized LOC107984948
chr1	44405531	44405721	191	*	65	5.98025	10.4173	6.58432	121	Promoter (<=1kb)	RNF220	1	44405255	44651723	246469	1	55182	ENST00000361799.7	276	ENSG00000187147	ring finger protein 220
chr1	44674274	44674657	384	*	117	5.02326	16.0818	11.7402	94	Promoter (<=1kb)	LOC107984950	1	44635238	44674459	39222	2	107984950	ENST00000372242.7	0	NA	uncharacterized LOC107984950
chr1	44799982	44800345	364	*	97	5.97676	13.9461	9.76933	73	Promoter (<=1kb)	PLK3	1	44800377	44805990	5614	1	1263	ENST00000372201.5	-32	ENSG00000173846	polo like kinase 3
chr1	44807503	44808180	678	*	369	11.5465	42.3951	36.9062	177	Promoter (<=1kb)	DYNLT4	1	44805893	44807351	1459	2	343521	ENST00000675259.1	-152	ENSG00000188396	dynein light chain Tctex-type 4
chr1	44807503	44808180	678	*	103	6.10634	14.6287	10.3964	492	Promoter (<=1kb)	DYNLT4	1	44805893	44807351	1459	2	343521	ENST00000675259.1	-152	ENSG00000188396	dynein light chain Tctex-type 4
chr1	45303629	45304103	475	*	67	5.284	10.6378	6.78157	56	Promoter (<=1kb)	LINC01144	1	45303910	45305619	1710	1	400752	ENST00000626198.1	0	ENSG00000281912	long intergenic non-protein coding RNA 1144
chr1	45340224	45340448	225	*	67	5.64719	10.5848	6.7374	86	Promoter (<=1kb)	MUTYH	1	45329163	45340447	11285	2	4595	ENST00000529984.5	0	ENSG00000132781	mutY DNA glycosylase
chr1	45491228	45491503	276	*	63	3.48615	10.1147	6.32359	212	Promoter (<=1kb)	TESK2	1	45343883	45491163	147281	2	10420	ENST00000372086.4	-65	ENSG00000070759	testis associated actin remodelling kinase 2
chr1	45521932	45522285	354	*	86	6.1999	12.76	8.69064	251	Promoter (<=1kb)	PRDX1	1	45510914	45521938	11025	2	5052	ENST00000447184.6	0	ENSG00000117450	peroxiredoxin 1
chr1	46183200	46183716	517	*	56	4.6464	9.36565	5.66015	439	Promoter (<=1kb)	TSPAN1	1	46183433	46184882	1450	1	10103	ENST00000482143.5	0	ENSG00000117472	tetraspanin 1
chr1	46303657	46303909	253	*	92	6.07661	13.3377	9.21286	149	Promoter (<=1kb)	UQCRH	1	46303698	46316776	13079	1	7388	ENST00000311672.10	0	ENSG00000173660	ubiquinol-cytochrome c reductase hinge protein
chr1	46517160	46517324	165	*	63	5.4102	10.1581	6.36362	94	Distal Intergenic	TMEM275	1	46532166	46535515	3350	2	105378696	ENST00000697682.1	18191	ENSG00000282881	transmembrane protein 275
chr1	51519041	51519349	309	*	52	4.7556	8.94076	5.27756	121	Promoter (<=1kb)	EPS15	1	51354263	51519241	164979	2	2060	ENST00000371730.6	0	ENSG00000085832	epidermal growth factor receptor pathway substrate 15
chr1	51637207	51637366	160	*	90	7.63468	13.1326	9.02953	55	Intron (ENST00000371714.5/114883, intron 4 of 25)	OSBPL9	1	51617114	51776912	159799	1	114883	ENST00000489990.5	20093	ENSG00000117859	oxysterol binding protein like 9
chr1	54015927	54016579	653	*	113	8.41972	15.718	11.3987	455	Promoter (1-2kb)	LDLRAD1	1	54008739	54018172	9434	2	388633	ENST00000371362.7	1593	ENSG00000203985	low density lipoprotein receptor class A domain containing 1
chr1	55429146	55429447	302	*	65	5.98025	10.4173	6.58432	56	Intron (ENST00000643167.1/ENST00000643167.1, intron 1 of 3)	MIR4422	1	55225641	55225723	83	1	100616272	ENST00000581938.1	203505	ENSG00000265822	microRNA 4422
chr1	58783136	58784515	1380	*	52	5.72544	8.95307	5.28927	353	Promoter (<=1kb)	JUN	1	58780791	58784047	3257	2	3725	ENST00000371222.4	0	ENSG00000177606	Jun proto-oncogene, AP-1 transcription factor subunit
chr1	58814377	58815583	1207	*	92	6.07661	13.3377	9.21286	196	Promoter (<=1kb)	LOC101926907	1	58814435	58816042	1608	1	101926907	ENST00000702876.1	0	ENSG00000234807	uncharacterized LOC101926907
chr1	58814377	58815583	1207	*	137	8.20263	18.2623	13.767	620	Promoter (<=1kb)	LOC101926907	1	58814435	58816042	1608	1	101926907	ENST00000702876.1	0	ENSG00000234807	uncharacterized LOC101926907
chr1	58883215	58883724	510	*	79	7.15751	11.9663	7.97412	247	Promoter (1-2kb)	LINC02777	1	58882872	58885662	2791	2	105378753	ENST00000634986.1	1938	ENSG00000232453	long intergenic non-protein coding RNA 2777
chr1	58932858	58933323	466	*	111	8.50267	15.4004	11.1065	333	Promoter (<=1kb)	LINC01358	1	58933643	59103820	170178	1	101926925	ENST00000715610.1	-320	NA	long intergenic non-protein coding RNA 1358
chr1	62783867	62784031	165	*	59	6.20318	9.71896	5.96757	60	Promoter (<=1kb)	ATG4C	1	62784132	62865516	81385	1	84938	ENST00000317868.9	-101	ENSG00000125703	autophagy related 4C cysteine peptidase
chr1	65340053	65340235	183	*	90	7.63468	13.1326	9.02953	120	Intron (ENST00000463018.5/9829, intron 1 of 4)	DNAJC6	1	65366065	65379788	13724	1	9829	ENST00000472787.1	-25830	ENSG00000116675	DnaJ heat shock protein family (Hsp40) member C6
chr1	68385968	68386121	154	*	68	6.17419	10.7407	6.8756	59	Distal Intergenic	RPE65	1	68428822	68449954	21133	2	6121	ENST00000262340.6	63833	ENSG00000116745	retinoid isomerohydrolase RPE65
chr1	70354491	70354683	193	*	55	5.7312	9.29462	5.59795	66	Promoter (<=1kb)	ANKRD13C	1	70258999	70354722	95724	2	81573	ENST00000370944.9	39	ENSG00000118454	ankyrin repeat domain 13C
chr1	80138346	80138564	219	*	204	5.91705	25.2775	20.4205	90	Distal Intergenic	LINC01781	1	80535755	80646788	111034	1	101927412	ENST00000418041.5	-397191	ENSG00000234184	long intergenic non-protein coding RNA 1781
chr1	85276546	85276974	429	*	72	5.02104	11.1566	7.24394	171	Promoter (<=1kb)	BCL10-AS1	1	85276715	85399963	123249	1	646626	ENST00000427819.5	0	NA	BCL10 antisense RNA 1
chr1	87328087	87328472	386	*	65	3.87175	10.3728	6.54398	108	Promoter (<=1kb)	LMO4	1	87328880	87348923	20044	1	8543	ENST00000370544.10	-408	ENSG00000143013	LIM domain only 4
chr1	87328087	87328472	386	*	72	3.79584	11.1891	7.27489	326	Promoter (<=1kb)	LMO4	1	87328880	87348923	20044	1	8543	ENST00000370544.10	-408	ENSG00000143013	LIM domain only 4
chr1	87436064	87436258	195	*	71	4.96739	11.04	7.14226	58	Distal Intergenic	LINC01364	1	87353521	87371683	18163	2	100505768	ENST00000452509.2	-64381	ENSG00000227290	long intergenic non-protein coding RNA 1364
chr1	87436659	87436877	219	*	91	5.02225	13.2568	9.14186	75	Distal Intergenic	LINC01364	1	87353521	87371683	18163	2	100505768	ENST00000452509.2	-64976	ENSG00000227290	long intergenic non-protein coding RNA 1364
chr1	87806054	87806261	208	*	55	4.31745	9.27412	5.57951	147	Exon (ENST00000623157.1/ENST00000623157.1, exon 1 of 1)	LINC01773	1	87899456	87905714	6259	2	107985519	ENST00000437598.2	99453	NA	long intergenic non-protein coding RNA 1773
chr1	88612872	88613149	278	*	64	4.10958	10.2225	6.41955	92	Intron (ENST00000645890.1/101927891, intron 1 of 6)	PKN2-AS1	1	88540303	88570860	30558	2	101927891	ENST00000425750.2	-42012	ENSG00000237505	PKN2 antisense RNA 1
chr1	88683999	88684242	244	*	149	4.73997	19.5434	14.9728	92	Promoter (<=1kb)	PKN2	1	88684222	88806268	122047	1	5586	ENST00000316005.11	0	ENSG00000065243	protein kinase N2
chr1	88773659	88774508	850	*	252	7.08435	30.3256	25.2632	586	Promoter (2-3kb)	PKN2	1	88771455	88804894	33440	1	5586	ENST00000436111.1	2204	ENSG00000065243	protein kinase N2
chr1	88773659	88774508	850	*	205	5.28899	25.4501	20.5884	728	Promoter (2-3kb)	PKN2	1	88771455	88804894	33440	1	5586	ENST00000436111.1	2204	ENSG00000065243	protein kinase N2
chr1	88992434	88993199	766	*	74	3.64505	11.4204	7.48322	111	Promoter (<=1kb)	RBMXL1	1	88979456	88992629	13174	2	494115	ENST00000652648.1	0	ENSG00000213516	RBMX like 1
chr1	88992434	88993199	766	*	65	3.16951	10.4136	6.58163	232	Promoter (<=1kb)	RBMXL1	1	88979456	88992629	13174	2	494115	ENST00000652648.1	0	ENSG00000213516	RBMX like 1
chr1	88992434	88993199	766	*	57	2.88106	9.48219	5.76439	629	Promoter (<=1kb)	RBMXL1	1	88979456	88992629	13174	2	494115	ENST00000652648.1	0	ENSG00000213516	RBMX like 1
chr1	89547800	89548014	215	*	58	4.78141	9.64129	5.89703	134	Intron (ENST00000439853.6/23507, intron 1 of 6)	LOC105378844	1	89427533	89525472	97940	2	105378844	ENST00000671515.1	-22328	NA	uncharacterized LOC105378844
chr1	89633159	89633620	462	*	71	4.00081	11.0386	7.14118	291	Promoter (<=1kb)	LRRC8C	1	89633181	89708648	75468	1	84230	ENST00000482063.1	0	ENSG00000171488	leucine rich repeat containing 8 VRAC subunit C
chr1	89808657	89808951	295	*	53	3.66562	8.9869	5.31974	62	Intron (ENST00000370453.5/55144, intron 2 of 3)	LRRC8D-DT	1	89820174	89820868	695	2	118568809	ENST00000609194.1	11917	NA	LRRC8D divergent transcript
chr1	89866039	89866348	310	*	154	6.4077	20.0345	15.4302	77	Intron (ENST00000370453.5/55144, intron 3 of 3)	LRRC8D	1	89846580	89933892	87313	1	55144	ENST00000441269.2	19459	ENSG00000171492	leucine rich repeat containing 8 VRAC subunit D
chr1	89890000	89890696	697	*	55	4.07692	9.28491	5.58877	119	Intron (ENST00000370453.5/55144, intron 3 of 3)	LRRC8D	1	89846580	89933892	87313	1	55144	ENST00000441269.2	43420	ENSG00000171492	leucine rich repeat containing 8 VRAC subunit D
chr1	89890000	89890696	697	*	122	4.68898	16.6832	12.2985	325	Intron (ENST00000370453.5/55144, intron 3 of 3)	LRRC8D	1	89846580	89933892	87313	1	55144	ENST00000441269.2	43420	ENSG00000171492	leucine rich repeat containing 8 VRAC subunit D
chr1	89953194	89953467	274	*	53	4.31428	8.9687	5.30408	226	Distal Intergenic	GEMIN8P4	1	89993593	89994321	729	2	492303	ENST00000380526.2	40854	NA	gem nuclear organelle associated protein 8 pseudogene 4
chr1	89994789	89995555	767	*	82	3.34997	12.3094	8.28676	209	Promoter (<=1kb)	ZNF326	1	89995110	90035533	40424	1	284695	ENST00000340281.9	0	ENSG00000162664	zinc finger protein 326
chr1	89994789	89995555	767	*	87	3.4228	12.8799	8.79944	482	Promoter (<=1kb)	ZNF326	1	89995110	90035533	40424	1	284695	ENST00000340281.9	0	ENSG00000162664	zinc finger protein 326
chr1	90062915	90063076	162	*	96	4.41098	13.8079	9.6466	77	Distal Intergenic	ZNF326	1	89995137	90035531	40395	1	284695	ENST00000370447.3	67778	ENSG00000162664	zinc finger protein 326
chr1	90219368	90219789	422	*	319	10.2439	37.2979	31.9877	161	Distal Intergenic	LOC105378849	1	90242088	90284188	42101	1	105378849	ENST00000663908.1	-22299	NA	uncharacterized LOC105378849
chr1	91500916	91501327	412	*	65	3.62712	10.362	6.53423	70	Promoter (<=1kb)	CDC7	1	91501108	91525764	24657	1	8317	ENST00000428239.5	0	ENSG00000097046	cell division cycle 7
chr1	91500916	91501327	412	*	62	3.69047	10.0695	6.28106	324	Promoter (<=1kb)	CDC7	1	91501108	91525764	24657	1	8317	ENST00000428239.5	0	ENSG00000097046	cell division cycle 7
chr1	91732495	91732805	311	*	77	4.0434	11.732	7.76573	195	Intron (ENST00000533089.5/7049, intron 8 of 19)	TGFBR3	1	91719893	91727918	8026	2	7049	ENST00000529608.1	-4577	ENSG00000069702	transforming growth factor beta receptor 3
chr1	91864397	91864700	304	*	70	4.48762	10.9058	7.02376	57	Promoter (2-3kb)	TGFBR3	1	91680343	91862046	181704	2	7049	ENST00000533089.5	-2351	ENSG00000069702	transforming growth factor beta receptor 3
chr1	91886018	91886247	230	*	89	4.67469	13.008	8.92065	114	Promoter (<=1kb)	TGFBR3	1	91680343	91886151	205809	2	7049	ENST00000212355.9	0	ENSG00000069702	transforming growth factor beta receptor 3
chr1	92298630	92298974	345	*	116	4.40895	15.9742	11.638	235	Promoter (<=1kb)	GLMN	1	92246402	92298987	52586	2	11146	ENST00000370360.8	13	ENSG00000174842	glomulin, FKBP associated protein
chr1	92326487	92327017	531	*	145	5.40987	19.1436	14.5933	156	Intron (ENST00000610020.2/79871, intron 8 of 12)	RPAP2	1	92333242	92387233	53992	1	79871	ENST00000477322.1	-6225	ENSG00000122484	RNA polymerase II associated protein 2
chr1	92326487	92327017	531	*	189	5.84159	23.7725	18.9782	239	Intron (ENST00000610020.2/79871, intron 8 of 12)	RPAP2	1	92333242	92387233	53992	1	79871	ENST00000477322.1	-6225	ENSG00000122484	RNA polymerase II associated protein 2
chr1	92326487	92327017	531	*	104	5.02282	14.6672	10.4323	437	Intron (ENST00000610020.2/79871, intron 8 of 12)	RPAP2	1	92333242	92387233	53992	1	79871	ENST00000477322.1	-6225	ENSG00000122484	RNA polymerase II associated protein 2
chr1	92329172	92329667	496	*	147	5.56632	19.2602	14.7007	143	Intron (ENST00000610020.2/79871, intron 8 of 12)	RPAP2	1	92333242	92387233	53992	1	79871	ENST00000477322.1	-3575	ENSG00000122484	RNA polymerase II associated protein 2
chr1	92329172	92329667	496	*	117	5.02326	16.0818	11.7402	325	Intron (ENST00000610020.2/79871, intron 8 of 12)	RPAP2	1	92333242	92387233	53992	1	79871	ENST00000477322.1	-3575	ENSG00000122484	RNA polymerase II associated protein 2
chr1	92484753	92485113	361	*	68	3.80952	10.7093	6.85039	80	Promoter (<=1kb)	GFI1	1	92483373	92484960	1588	2	2672	ENST00000696669.1	0	ENSG00000162676	growth factor independent 1 transcriptional repressor
chr1	92784889	92785555	667	*	58	3.48159	9.62786	5.89028	93	Promoter (<=1kb)	EVI5	1	92508696	92785108	276413	2	7813	ENST00000684568.2	0	ENSG00000067208	ecotropic viral integration site 5
chr1	92784889	92785555	667	*	101	3.74864	14.385	10.1712	382	Promoter (<=1kb)	EVI5	1	92508696	92785108	276413	2	7813	ENST00000684568.2	0	ENSG00000067208	ecotropic viral integration site 5
chr1	92831987	92832243	257	*	98	3.98157	14.0288	9.84613	195	Promoter (<=1kb)	RPL5	1	92832013	92841835	9823	1	6125	ENST00000645300.1	0	ENSG00000122406	ribosomal protein L5
chr1	92909319	92909680	362	*	116	4.57734	15.9584	11.6235	215	Intron (ENST00000615519.4/388650, intron 1 of 4)	DIPK1A	1	92842160	92877150	34991	2	388650	ENST00000613047.4	-32169	ENSG00000154511	divergent protein kinase domain 1A
chr1	92960558	92961434	877	*	191	7.58438	23.9894	19.1877	133	Promoter (<=1kb)	DIPK1A	1	92842167	92961462	119296	2	388650	ENST00000370310.5	28	ENSG00000154511	divergent protein kinase domain 1A
chr1	92960558	92961434	877	*	103	4.87954	14.6034	10.3725	418	Promoter (<=1kb)	DIPK1A	1	92842167	92961462	119296	2	388650	ENST00000370310.5	28	ENSG00000154511	divergent protein kinase domain 1A
chr1	92960558	92961434	877	*	57	4.27919	9.48375	5.76576	813	Promoter (<=1kb)	DIPK1A	1	92842167	92961462	119296	2	388650	ENST00000370310.5	28	ENSG00000154511	divergent protein kinase domain 1A
chr1	92961633	92961902	270	*	84	4.01913	12.4947	8.44991	134	Promoter (<=1kb)	DIPK1A	1	92842160	92961522	119363	2	388650	ENST00000616709.4	-111	ENSG00000154511	divergent protein kinase domain 1A
chr1	93179685	93180852	1168	*	74	3.69122	11.3383	7.40752	163	Promoter (<=1kb)	CCDC18	1	93179919	93278477	98559	1	343099	ENST00000343253.11	0	ENSG00000122483	coiled-coil domain containing 18
chr1	93179685	93180852	1168	*	99	4.3318	14.1572	9.96764	432	Promoter (<=1kb)	CCDC18	1	93179919	93278477	98559	1	343099	ENST00000343253.11	0	ENSG00000122483	coiled-coil domain containing 18
chr1	93179685	93180852	1168	*	122	4.59646	16.675	12.2911	596	Promoter (<=1kb)	CCDC18	1	93179919	93278477	98559	1	343099	ENST00000343253.11	0	ENSG00000122483	coiled-coil domain containing 18
chr1	93179685	93180852	1168	*	96	4.32278	13.8222	9.65933	849	Promoter (<=1kb)	CCDC18	1	93179919	93278477	98559	1	343099	ENST00000343253.11	0	ENSG00000122483	coiled-coil domain containing 18
chr1	93324884	93325180	297	*	50	4.15919	8.62497	5.0167	49	Promoter (<=1kb)	CCDC18-AS1	1	93264647	93324691	60045	2	100131564	ENST00000415150.5	-193	NA	CCDC18 antisense RNA 1
chr1	93345539	93346117	579	*	51	3.31373	8.83334	5.18871	100	Promoter (<=1kb)	CCDC18-AS1	1	93262186	93345831	83646	2	100131564	ENST00000413606.5	0	NA	CCDC18 antisense RNA 1
chr1	93345539	93346117	579	*	67	3.63441	10.6352	6.78157	469	Promoter (<=1kb)	CCDC18-AS1	1	93262186	93345831	83646	2	100131564	ENST00000413606.5	0	NA	CCDC18 antisense RNA 1
chr1	93664779	93664915	137	*	61	4.09306	9.89315	6.12074	49	Intron (ENST00000260502.11/8412, intron 2 of 11)	BCAR3	1	93592306	93648822	56517	2	8412	ENST00000479503.2	-15957	ENSG00000137936	BCAR3 adaptor protein, NSP family member
chr1	93680319	93682319	2001	*	65	4.28127	10.3824	6.55273	181	Promoter (<=1kb)	BCAR3	1	93561741	93681837	120097	2	8412	ENST00000260502.11	0	ENSG00000137936	BCAR3 adaptor protein, NSP family member
chr1	93680319	93682319	2001	*	69	4.0165	10.8069	6.93766	491	Promoter (<=1kb)	BCAR3	1	93561741	93681837	120097	2	8412	ENST00000260502.11	0	ENSG00000137936	BCAR3 adaptor protein, NSP family member
chr1	93680319	93682319	2001	*	56	3.63356	9.39074	5.68406	1159	Promoter (<=1kb)	BCAR3	1	93561741	93681837	120097	2	8412	ENST00000260502.11	0	ENSG00000137936	BCAR3 adaptor protein, NSP family member
chr1	93680319	93682319	2001	*	74	3.69122	11.3383	7.40752	1763	Promoter (<=1kb)	BCAR3	1	93561741	93681837	120097	2	8412	ENST00000260502.11	0	ENSG00000137936	BCAR3 adaptor protein, NSP family member
chr1	93692628	93694538	1911	*	133	4.81155	17.7971	13.3318	299	Intron (ENST00000370244.5/8412, intron 3 of 13)	BCAR3	1	93561741	93681837	120097	2	8412	ENST00000260502.11	-10791	ENSG00000137936	BCAR3 adaptor protein, NSP family member
chr1	93692628	93694538	1911	*	145	4.8907	19.1212	14.5737	449	Intron (ENST00000370244.5/8412, intron 3 of 13)	BCAR3	1	93561741	93681837	120097	2	8412	ENST00000260502.11	-10791	ENSG00000137936	BCAR3 adaptor protein, NSP family member
chr1	93692628	93694538	1911	*	481	9.46156	54.0137	48.1865	670	Intron (ENST00000370244.5/8412, intron 3 of 13)	BCAR3	1	93561741	93681837	120097	2	8412	ENST00000260502.11	-10791	ENSG00000137936	BCAR3 adaptor protein, NSP family member
chr1	93692628	93694538	1911	*	155	5.48103	20.1435	15.5362	1236	Intron (ENST00000370244.5/8412, intron 3 of 13)	BCAR3	1	93561741	93681837	120097	2	8412	ENST00000260502.11	-10791	ENSG00000137936	BCAR3 adaptor protein, NSP family member
chr1	93692628	93694538	1911	*	61	3.57256	9.93306	6.15817	1673	Intron (ENST00000370244.5/8412, intron 3 of 13)	BCAR3	1	93561741	93681837	120097	2	8412	ENST00000260502.11	-10791	ENSG00000137936	BCAR3 adaptor protein, NSP family member
chr1	93692628	93694538	1911	*	92	4.19554	13.3888	9.25946	1824	Intron (ENST00000370244.5/8412, intron 3 of 13)	BCAR3	1	93561741	93681837	120097	2	8412	ENST00000260502.11	-10791	ENSG00000137936	BCAR3 adaptor protein, NSP family member
chr1	93694676	93695135	460	*	105	4.5238	14.8107	10.5659	393	Intron (ENST00000370244.5/8412, intron 3 of 13)	BCAR3	1	93561741	93681837	120097	2	8412	ENST00000260502.11	-12839	ENSG00000137936	BCAR3 adaptor protein, NSP family member
chr1	93701294	93701442	149	*	66	3.60784	10.5427	6.69788	58	Intron (ENST00000370244.5/8412, intron 3 of 13)	BCAR3	1	93561741	93681837	120097	2	8412	ENST00000260502.11	-19457	ENSG00000137936	BCAR3 adaptor protein, NSP family member
chr1	93701575	93703156	1582	*	301	5.9525	35.3562	30.1067	361	Intron (ENST00000370244.5/8412, intron 3 of 13)	BCAR3	1	93561741	93681837	120097	2	8412	ENST00000260502.11	-19738	ENSG00000137936	BCAR3 adaptor protein, NSP family member
chr1	93701575	93703156	1582	*	360	7.33964	41.4836	36.0288	602	Intron (ENST00000370244.5/8412, intron 3 of 13)	BCAR3	1	93561741	93681837	120097	2	8412	ENST00000260502.11	-19738	ENSG00000137936	BCAR3 adaptor protein, NSP family member
chr1	93701575	93703156	1582	*	376	8.10657	43.1317	37.6222	866	Intron (ENST00000370244.5/8412, intron 3 of 13)	BCAR3	1	93561741	93681837	120097	2	8412	ENST00000260502.11	-19738	ENSG00000137936	BCAR3 adaptor protein, NSP family member
chr1	93701575	93703156	1582	*	133	4.99999	17.7721	13.3102	1338	Intron (ENST00000370244.5/8412, intron 3 of 13)	BCAR3	1	93561741	93681837	120097	2	8412	ENST00000260502.11	-19738	ENSG00000137936	BCAR3 adaptor protein, NSP family member
chr1	93703725	93704171	447	*	107	5.01791	15.006	10.7467	112	Intron (ENST00000370244.5/8412, intron 3 of 13)	BCAR3	1	93561741	93681837	120097	2	8412	ENST00000260502.11	-21888	ENSG00000137936	BCAR3 adaptor protein, NSP family member
chr1	93706090	93706336	247	*	79	4.53874	11.987	7.98948	153	5' UTR	BCAR3	1	93561741	93681837	120097	2	8412	ENST00000260502.11	-24253	ENSG00000137936	BCAR3 adaptor protein, NSP family member
chr1	93775169	93775486	318	*	69	3.27009	10.85	6.97728	64	Promoter (<=1kb)	BCAR3	1	93752924	93775444	22521	2	8412	ENST00000433544.1	0	ENSG00000137936	BCAR3 adaptor protein, NSP family member
chr1	93775169	93775486	318	*	116	4.67328	15.9673	11.6314	245	Promoter (<=1kb)	BCAR3	1	93752924	93775444	22521	2	8412	ENST00000433544.1	0	ENSG00000137936	BCAR3 adaptor protein, NSP family member
chr1	93779423	93780488	1066	*	79	3.94792	11.9737	7.98041	74	Intron (ENST00000370244.5/8412, intron 2 of 13)	BCAR3	1	93752924	93775444	22521	2	8412	ENST00000433544.1	-3979	ENSG00000137936	BCAR3 adaptor protein, NSP family member
chr1	93779423	93780488	1066	*	506	9.10072	56.5897	50.6847	416	Intron (ENST00000370244.5/8412, intron 2 of 13)	BCAR3	1	93752924	93775444	22521	2	8412	ENST00000433544.1	-3979	ENSG00000137936	BCAR3 adaptor protein, NSP family member
chr1	93779423	93780488	1066	*	168	5.25376	21.5886	16.8998	770	Intron (ENST00000370244.5/8412, intron 2 of 13)	BCAR3	1	93752924	93775444	22521	2	8412	ENST00000433544.1	-3979	ENSG00000137936	BCAR3 adaptor protein, NSP family member
chr1	93847127	93847489	363	*	85	4.21093	12.5561	8.50649	279	Promoter (<=1kb)	BCAR3	1	93561791	93847150	285360	2	8412	ENST00000370244.5	0	ENSG00000137936	BCAR3 adaptor protein, NSP family member
chr1	93909235	93909421	187	*	89	5.20363	12.9901	8.90381	72	Promoter (<=1kb)	GCLM	1	93885199	93909430	24232	2	2730	ENST00000370238.8	9	ENSG00000023909	glutamate-cysteine ligase modifier subunit
chr1	93960742	93961079	338	*	78	3.49169	11.7878	7.8141	127	Distal Intergenic	ABCA4	1	94005375	94007752	2378	2	24	ENST00000484388.1	46673	ENSG00000198691	ATP binding cassette subfamily A member 4
chr1	93964434	93965581	1148	*	117	4.14304	16.1094	11.7639	284	Distal Intergenic	ABCA4	1	94005375	94007752	2378	2	24	ENST00000484388.1	42171	ENSG00000198691	ATP binding cassette subfamily A member 4
chr1	93964434	93965581	1148	*	155	5.06839	20.151	15.5434	464	Distal Intergenic	ABCA4	1	94005375	94007752	2378	2	24	ENST00000484388.1	42171	ENSG00000198691	ATP binding cassette subfamily A member 4
chr1	93989092	93989230	139	*	51	3.45238	8.831	5.1866	72	Distal Intergenic	ABCA4	1	94005375	94007752	2378	2	24	ENST00000484388.1	18522	ENSG00000198691	ATP binding cassette subfamily A member 4
chr1	94237178	94237588	411	*	59	3.93347	9.74114	5.9857	319	Promoter (<=1kb)	ARHGAP29	1	94168905	94237584	68680	2	9411	ENST00000260526.11	0	ENSG00000137962	Rho GTPase activating protein 29
chr1	94300072	94300529	458	*	87	3.7455	12.8233	8.75197	142	Intron (ENST00000660441.1/107985092, intron 2 of 3)	ARHGAP29-AS1	1	94287335	94335546	48212	1	107985092	ENST00000654057.3	12737	ENSG00000226835	ARHGAP29 antisense RNA 1
chr1	94300072	94300529	458	*	76	4.30547	11.6488	7.69192	381	Intron (ENST00000660441.1/107985092, intron 2 of 3)	ARHGAP29-AS1	1	94287335	94335546	48212	1	107985092	ENST00000654057.3	12737	ENSG00000226835	ARHGAP29 antisense RNA 1
chr1	94325436	94325981	546	*	72	3.79584	11.1891	7.27489	98	Intron (ENST00000660441.1/107985092, intron 2 of 3)	ARHGAP29-AS1	1	94287335	94335546	48212	1	107985092	ENST00000654057.3	38101	ENSG00000226835	ARHGAP29 antisense RNA 1
chr1	94325436	94325981	546	*	51	3.98317	8.77572	5.14142	484	Intron (ENST00000660441.1/107985092, intron 2 of 3)	ARHGAP29-AS1	1	94287335	94335546	48212	1	107985092	ENST00000654057.3	38101	ENSG00000226835	ARHGAP29 antisense RNA 1
chr1	94417945	94418347	403	*	75	3.60237	11.5069	7.5642	274	Promoter (<=1kb)	ABCD3	1	94418389	94518663	100275	1	5825	ENST00000370214.9	-42	ENSG00000117528	ATP binding cassette subfamily D member 3
chr1	94530917	94531182	266	*	70	4.50271	10.9436	7.05438	123	Intron (ENST00000334047.12/2152, intron 5 of 5)	F3	1	94532997	94536164	3168	2	2152	ENST00000478217.5	4982	ENSG00000117525	coagulation factor III, tissue factor
chr1	94538269	94538897	629	*	93	4.95893	13.442	9.31168	270	Promoter (2-3kb)	F3	1	94532997	94536164	3168	2	2152	ENST00000478217.5	-2105	ENSG00000117525	coagulation factor III, tissue factor
chr1	94539624	94540044	421	*	70	4.26179	10.9274	7.04162	160	Promoter (1-2kb)	F3	1	94529310	94541637	12328	2	2152	ENST00000370207.4	1593	ENSG00000117525	coagulation factor III, tissue factor
chr1	94540637	94542814	2178	*	52	4.02806	8.88475	5.2321	64	Promoter (<=1kb)	LOC124904223	1	94541940	94554520	12581	1	124904223	ENST00000702722.1	0	NA	uncharacterized LOC124904223
chr1	94540637	94542814	2178	*	104	5.02282	14.6672	10.4323	319	Promoter (<=1kb)	LOC124904223	1	94541940	94554520	12581	1	124904223	ENST00000702722.1	0	NA	uncharacterized LOC124904223
chr1	94540637	94542814	2178	*	150	5.13555	19.6812	15.0961	899	Promoter (<=1kb)	LOC124904223	1	94541940	94554520	12581	1	124904223	ENST00000702722.1	0	NA	uncharacterized LOC124904223
chr1	94540637	94542814	2178	*	73	3.73239	11.2297	7.31303	1193	Promoter (<=1kb)	LOC124904223	1	94541940	94554520	12581	1	124904223	ENST00000702722.1	0	NA	uncharacterized LOC124904223
chr1	94540637	94542814	2178	*	217	5.84443	26.6356	21.7206	1438	Promoter (<=1kb)	LOC124904223	1	94541940	94554520	12581	1	124904223	ENST00000702722.1	0	NA	uncharacterized LOC124904223
chr1	94543092	94543378	287	*	52	3.80517	8.8597	5.2082	174	Promoter (1-2kb)	LOC124904223	1	94541940	94554520	12581	1	124904223	ENST00000702722.1	1152	NA	uncharacterized LOC124904223
chr1	94554079	94554236	158	*	51	4.08606	8.7424	5.12243	28	Exon (ENST00000702722.1/124904223, exon 3 of 3)	LOC124904223	1	94541940	94554520	12581	1	124904223	ENST00000702722.1	12139	NA	uncharacterized LOC124904223
chr1	94579813	94580321	509	*	53	3.06587	8.96936	5.30408	339	Distal Intergenic	LOC124904223	1	94541940	94554520	12581	1	124904223	ENST00000702722.1	37873	NA	uncharacterized LOC124904223
chr1	94602381	94602680	300	*	109	4.65604	15.2511	10.9688	114	Distal Intergenic	SLC44A3-AS1	1	94621151	94624184	3034	2	101928079	ENST00000435559.1	21504	ENSG00000293271	SLC44A3 antisense RNA 1
chr1	94605887	94606179	293	*	89	4.48021	13.0869	8.99162	161	Distal Intergenic	SLC44A3-AS1	1	94621151	94624184	3034	2	101928079	ENST00000435559.1	18005	ENSG00000293271	SLC44A3 antisense RNA 1
chr1	94609193	94609993	801	*	79	3.8482	11.8988	7.91068	352	Distal Intergenic	SLC44A3-AS1	1	94621151	94624184	3034	2	101928079	ENST00000435559.1	14191	ENSG00000293271	SLC44A3 antisense RNA 1
chr1	94619618	94619863	246	*	63	3.98724	10.1659	6.37128	103	Intron (ENST00000634870.1/101928079, intron 5 of 5)	SLC44A3-AS1	1	94621151	94624184	3034	2	101928079	ENST00000435559.1	4321	ENSG00000293271	SLC44A3 antisense RNA 1
chr1	94620193	94621855	1663	*	109	4.4657	15.2439	10.9624	276	Promoter (2-3kb)	SLC44A3-AS1	1	94621151	94624184	3034	2	101928079	ENST00000435559.1	2329	ENSG00000293271	SLC44A3 antisense RNA 1
chr1	94620193	94621855	1663	*	148	5.05598	19.3901	14.825	510	Promoter (2-3kb)	SLC44A3-AS1	1	94621151	94624184	3034	2	101928079	ENST00000435559.1	2329	ENSG00000293271	SLC44A3 antisense RNA 1
chr1	94620193	94621855	1663	*	211	5.02484	26.0184	21.1287	748	Promoter (2-3kb)	SLC44A3-AS1	1	94621151	94624184	3034	2	101928079	ENST00000435559.1	2329	ENSG00000293271	SLC44A3 antisense RNA 1
chr1	94620193	94621855	1663	*	218	5.98609	26.7827	21.8602	1179	Promoter (2-3kb)	SLC44A3-AS1	1	94621151	94624184	3034	2	101928079	ENST00000435559.1	2329	ENSG00000293271	SLC44A3 antisense RNA 1
chr1	94620193	94621855	1663	*	196	5.80541	24.4526	19.6306	1453	Promoter (2-3kb)	SLC44A3-AS1	1	94621151	94624184	3034	2	101928079	ENST00000435559.1	2329	ENSG00000293271	SLC44A3 antisense RNA 1
chr1	94621998	94624577	2580	*	218	5.98609	26.7827	21.8602	147	Promoter (<=1kb)	SLC44A3-AS1	1	94621151	94624184	3034	2	101928079	ENST00000435559.1	0	ENSG00000293271	SLC44A3 antisense RNA 1
chr1	94621998	94624577	2580	*	377	7.29943	43.2634	37.7525	733	Promoter (<=1kb)	SLC44A3-AS1	1	94621151	94624184	3034	2	101928079	ENST00000435559.1	0	ENSG00000293271	SLC44A3 antisense RNA 1
chr1	94621998	94624577	2580	*	337	5.4983	39.1281	33.7502	969	Promoter (<=1kb)	SLC44A3-AS1	1	94621151	94624184	3034	2	101928079	ENST00000435559.1	0	ENSG00000293271	SLC44A3 antisense RNA 1
chr1	94621998	94624577	2580	*	414	7.69708	47.0898	41.4846	1470	Promoter (<=1kb)	SLC44A3-AS1	1	94621151	94624184	3034	2	101928079	ENST00000435559.1	0	ENSG00000293271	SLC44A3 antisense RNA 1
chr1	94621998	94624577	2580	*	496	8.8508	55.5006	49.6341	1636	Promoter (<=1kb)	SLC44A3-AS1	1	94621151	94624184	3034	2	101928079	ENST00000435559.1	0	ENSG00000293271	SLC44A3 antisense RNA 1
chr1	94621998	94624577	2580	*	89	3.66201	12.9889	8.9028	1802	Promoter (<=1kb)	SLC44A3-AS1	1	94621151	94624184	3034	2	101928079	ENST00000435559.1	0	ENSG00000293271	SLC44A3 antisense RNA 1
chr1	94621998	94624577	2580	*	114	4.60869	15.7444	11.4247	1921	Promoter (<=1kb)	SLC44A3-AS1	1	94621151	94624184	3034	2	101928079	ENST00000435559.1	0	ENSG00000293271	SLC44A3 antisense RNA 1
chr1	94646158	94647041	884	*	127	3.89261	17.187	12.7667	358	Intron (ENST00000634870.1/101928079, intron 3 of 5)	SLC44A3-AS1	1	94657925	94658250	326	2	101928079	ENST00000456551.1	11209	ENSG00000293271	SLC44A3 antisense RNA 1
chr1	94646158	94647041	884	*	351	7.48497	40.62	35.1898	532	Intron (ENST00000634870.1/101928079, intron 3 of 5)	SLC44A3-AS1	1	94657925	94658250	326	2	101928079	ENST00000456551.1	11209	ENSG00000293271	SLC44A3 antisense RNA 1
chr1	94647246	94648442	1197	*	63	4.0715	10.1193	6.32812	92	Intron (ENST00000634870.1/101928079, intron 3 of 5)	SLC44A3-AS1	1	94657925	94658250	326	2	101928079	ENST00000456551.1	9808	ENSG00000293271	SLC44A3 antisense RNA 1
chr1	94647246	94648442	1197	*	213	6.42754	26.2482	21.347	729	Intron (ENST00000634870.1/101928079, intron 3 of 5)	SLC44A3-AS1	1	94657925	94658250	326	2	101928079	ENST00000456551.1	9808	ENSG00000293271	SLC44A3 antisense RNA 1
chr1	94647246	94648442	1197	*	150	4.92162	19.5869	15.0126	941	Intron (ENST00000634870.1/101928079, intron 3 of 5)	SLC44A3-AS1	1	94657925	94658250	326	2	101928079	ENST00000456551.1	9808	ENSG00000293271	SLC44A3 antisense RNA 1
chr1	94647246	94648442	1197	*	207	5.49836	25.6052	20.7346	1067	Intron (ENST00000634870.1/101928079, intron 3 of 5)	SLC44A3-AS1	1	94657925	94658250	326	2	101928079	ENST00000456551.1	9808	ENSG00000293271	SLC44A3 antisense RNA 1
chr1	94648663	94649051	389	*	72	3.79584	11.1891	7.27489	135	Intron (ENST00000634870.1/101928079, intron 3 of 5)	SLC44A3-AS1	1	94657925	94658250	326	2	101928079	ENST00000456551.1	9199	ENSG00000293271	SLC44A3 antisense RNA 1
chr1	94648663	94649051	389	*	167	6.4482	21.4616	16.7779	250	Intron (ENST00000634870.1/101928079, intron 3 of 5)	SLC44A3-AS1	1	94657925	94658250	326	2	101928079	ENST00000456551.1	9199	ENSG00000293271	SLC44A3 antisense RNA 1
chr1	94653529	94654394	866	*	109	4.4657	15.2439	10.9624	240	Intron (ENST00000634870.1/101928079, intron 3 of 5)	SLC44A3-AS1	1	94657925	94658250	326	2	101928079	ENST00000456551.1	3856	ENSG00000293271	SLC44A3 antisense RNA 1
chr1	94653529	94654394	866	*	57	3.42062	9.42101	5.71171	652	Intron (ENST00000634870.1/101928079, intron 3 of 5)	SLC44A3-AS1	1	94657925	94658250	326	2	101928079	ENST00000456551.1	3856	ENSG00000293271	SLC44A3 antisense RNA 1
chr1	94713821	94714023	203	*	55	3.50496	9.23212	5.54241	91	Intron (ENST00000634870.1/101928079, intron 2 of 5)	SLC44A3-AS1	1	94732133	94742495	10363	2	101928079	ENST00000424711.1	28472	ENSG00000293271	SLC44A3 antisense RNA 1
chr1	94728086	94728549	464	*	55	3.50496	9.23212	5.54241	230	Intron (ENST00000634870.1/101928079, intron 2 of 5)	SLC44A3-AS1	1	94732133	94742495	10363	2	101928079	ENST00000424711.1	13946	ENSG00000293271	SLC44A3 antisense RNA 1
chr1	94735142	94735928	787	*	65	3.86419	10.3499	6.52238	463	Intron (ENST00000634870.1/101928079, intron 1 of 5)	SLC44A3-AS1	1	94732133	94742495	10363	2	101928079	ENST00000424711.1	6567	ENSG00000293271	SLC44A3 antisense RNA 1
chr1	94735142	94735928	787	*	71	3.47144	11.0002	7.10442	587	Intron (ENST00000634870.1/101928079, intron 1 of 5)	SLC44A3-AS1	1	94732133	94742495	10363	2	101928079	ENST00000424711.1	6567	ENSG00000293271	SLC44A3 antisense RNA 1
chr1	94739597	94739816	220	*	66	4.45827	10.5209	6.67664	61	Promoter (2-3kb)	SLC44A3-AS1	1	94732133	94742495	10363	2	101928079	ENST00000424711.1	2679	ENSG00000293271	SLC44A3 antisense RNA 1
chr1	94784185	94784299	115	*	62	4.15393	10.0527	6.2653	57	Intron (ENST00000634870.1/101928079, intron 1 of 5)	SLC44A3-AS1	1	94638461	94820096	181636	2	101928079	ENST00000442418.5	35797	ENSG00000293271	SLC44A3 antisense RNA 1
chr1	94802234	94802571	338	*	122	4.68898	16.6832	12.2985	107	Intron (ENST00000634870.1/101928079, intron 1 of 5)	SLC44A3-AS1	1	94638461	94820096	181636	2	101928079	ENST00000442418.5	17525	ENSG00000293271	SLC44A3 antisense RNA 1
chr1	94820483	94820732	250	*	57	4.52635	9.42925	5.71981	158	Promoter (<=1kb)	SLC44A3	1	94820621	94895053	74433	1	126969	ENST00000467909.5	0	ENSG00000143036	solute carrier family 44 member 3
chr1	94854607	94855313	707	*	178	5.22129	22.5676	17.8318	177	Promoter (<=1kb)	SLC44A3-AS1	1	94616406	94855421	239016	2	101928079	ENST00000634339.1	108	ENSG00000293271	SLC44A3 antisense RNA 1
chr1	94862458	94862652	195	*	61	4.09306	9.89315	6.12074	63	Intron (ENST00000446120.6/126969, intron 9 of 13)	SLC44A3	1	94867331	94895052	27722	1	126969	ENST00000532670.1	-4679	ENSG00000143036	solute carrier family 44 member 3
chr1	94863965	94864338	374	*	70	4.50271	10.9436	7.05438	230	Promoter (2-3kb)	SLC44A3	1	94867331	94895052	27722	1	126969	ENST00000532670.1	-2993	ENSG00000143036	solute carrier family 44 member 3
chr1	94926559	94926951	393	*	52	3.28108	8.9404	5.27756	105	Promoter (<=1kb)	CNN3	1	94896957	94927110	30154	2	1266	ENST00000370206.9	159	ENSG00000117519	calponin 3
chr1	94926559	94926951	393	*	64	3.41278	10.3113	6.49177	362	Promoter (<=1kb)	CNN3	1	94896957	94927110	30154	2	1266	ENST00000370206.9	159	ENSG00000117519	calponin 3
chr1	94949922	94950312	391	*	92	4.80971	13.3827	9.25357	149	Intron (ENST00000659966.1/729970, intron 2 of 2)	CNN3-DT	1	94931461	94963210	31750	1	729970	ENST00000456582.2	18461	NA	CNN3 divergent transcript
chr1	94949922	94950312	391	*	54	3.55329	9.14456	5.46081	264	Intron (ENST00000659966.1/729970, intron 2 of 2)	CNN3-DT	1	94931461	94963210	31750	1	729970	ENST00000456582.2	18461	NA	CNN3 divergent transcript
chr1	95072680	95073049	370	*	323	9.49304	37.7098	32.386	142	Promoter (<=1kb)	ALG14	1	94974405	95072951	98547	2	199857	ENST00000370205.6	0	ENSG00000172339	ALG14 UDP-N-acetylglucosaminyltransferase subunit
chr1	95087073	95087336	264	*	84	5.32441	12.538	8.49171	119	Distal Intergenic	ALG14	1	94974405	95072951	98547	2	199857	ENST00000370205.6	-14122	ENSG00000172339	ALG14 UDP-N-acetylglucosaminyltransferase subunit
chr1	95117172	95117359	188	*	103	5.26602	14.606	10.3745	103	Promoter (<=1kb)	TLCD4	1	95117355	95197607	80253	1	148534	ENST00000370203.9	0	ENSG00000152078	TLC domain containing 4
chr1	95742413	95743319	907	*	58	3.61144	9.56947	5.83651	66	Exon (ENST00000603401.1/ENST00000603401.1, exon 1 of 2)	LOC101928219	1	95774247	95778046	3800	1	101928219	ENST00000664740.1	-30928	NA	uncharacterized LOC101928219
chr1	95742413	95743319	907	*	336	6.5074	39.0207	33.6471	384	Exon (ENST00000603401.1/ENST00000603401.1, exon 1 of 2)	LOC101928219	1	95774247	95778046	3800	1	101928219	ENST00000664740.1	-30928	NA	uncharacterized LOC101928219
chr1	95742413	95743319	907	*	863	11.7846	93.2827	86.3247	689	Exon (ENST00000603401.1/ENST00000603401.1, exon 1 of 2)	LOC101928219	1	95774247	95778046	3800	1	101928219	ENST00000664740.1	-30928	NA	uncharacterized LOC101928219
chr1	96416194	96416393	200	*	71	4.41212	11.0242	7.12704	137	Distal Intergenic	LINC01787	1	96254069	96374125	120057	2	101928241	ENST00000435311.1	-42069	ENSG00000231987	long intergenic non-protein coding RNA 1787
chr1	96604649	96604837	189	*	126	5.47944	17.0682	12.6516	72	Distal Intergenic	PTBP2	1	96721665	96813711	92047	1	58155	ENST00000482253.5	-116828	ENSG00000117569	polypyrimidine tract binding protein 2
chr1	98323469	98323637	169	*	116	5.5185	16.0248	11.6863	83	Distal Intergenic	LINC01776	1	98210747	98272658	61912	1	729987	ENST00000418344.1	112722	ENSG00000226053	long intergenic non-protein coding RNA 1776
chr1	98323905	98324488	584	*	93	4.52384	13.5363	9.39736	139	Distal Intergenic	LINC01776	1	98210747	98272658	61912	1	729987	ENST00000418344.1	113158	ENSG00000226053	long intergenic non-protein coding RNA 1776
chr1	98323905	98324488	584	*	61	4.09306	9.89315	6.12074	483	Distal Intergenic	LINC01776	1	98210747	98272658	61912	1	729987	ENST00000418344.1	113158	ENSG00000226053	long intergenic non-protein coding RNA 1776
chr1	98661681	98662190	510	*	53	3.76228	9.00385	5.33623	112	Promoter (<=1kb)	SNX7	1	98661701	98760498	98798	1	51375	ENST00000529992.5	0	ENSG00000162627	sorting nexin 7
chr1	98677499	98677687	189	*	64	4.46392	10.2236	6.41955	120	Intron (ENST00000529992.5/51375, intron 1 of 7)	SNX7	1	98662223	98691577	29355	1	51375	ENST00000454199.1	15276	ENSG00000162627	sorting nexin 7
chr1	98739679	98739798	120	*	71	4.96739	11.04	7.14226	65	Intron (ENST00000529992.5/51375, intron 7 of 7)	SNX7	1	98662223	98691577	29355	1	51375	ENST00000454199.1	77456	ENSG00000162627	sorting nexin 7
chr1	99580452	99580747	296	*	111	5.17503	15.4552	11.1581	134	Intron (ENST00000635551.1/101928270, intron 2 of 4)	LINC01708	1	99472386	99600995	128610	2	101928270	ENST00000635551.1	20248	ENSG00000224445	long intergenic non-protein coding RNA 1708
chr1	99657359	99657551	193	*	70	4.26179	10.9274	7.04162	127	Intron (ENST00000263174.9/54873, intron 1 of 7)	PALMD	1	99646193	99690077	43885	1	54873	ENST00000605497.5	11166	ENSG00000099260	palmdelphin
chr1	99657900	99658182	283	*	50	4.15919	8.62497	5.0167	172	Intron (ENST00000263174.9/54873, intron 1 of 7)	PALMD	1	99646193	99690077	43885	1	54873	ENST00000605497.5	11707	ENSG00000099260	palmdelphin
chr1	99682366	99682882	517	*	79	5.04441	11.9062	7.91772	88	Promoter (<=1kb)	PALMD	1	99683266	99694541	11276	1	54873	ENST00000496843.1	-384	ENSG00000099260	palmdelphin
chr1	99682366	99682882	517	*	78	5.02151	11.8537	7.86896	261	Promoter (<=1kb)	PALMD	1	99683266	99694541	11276	1	54873	ENST00000496843.1	-384	ENSG00000099260	palmdelphin
chr1	99682366	99682882	517	*	53	4.50042	9.06344	5.3907	427	Promoter (<=1kb)	PALMD	1	99683266	99694541	11276	1	54873	ENST00000496843.1	-384	ENSG00000099260	palmdelphin
chr1	100351342	100351613	272	*	64	3.93715	10.2969	6.47791	176	Promoter (<=1kb)	CDC14A	1	100351698	100499460	147763	1	8556	ENST00000644676.1	-85	ENSG00000079335	cell division cycle 14A
chr1	100352298	100353077	780	*	69	3.54654	10.81	6.94044	54	Promoter (<=1kb)	CDC14A	1	100352467	100499465	146999	1	8556	ENST00000361544.11	0	ENSG00000079335	cell division cycle 14A
chr1	100894782	100895182	401	*	57	4.41893	9.5029	5.77982	84	Promoter (<=1kb)	EXTL2	1	100872372	100895179	22808	2	2135	ENST00000535414.5	0	ENSG00000162694	exostosin like glycosyltransferase 2
chr1	100894782	100895182	401	*	154	6.25724	20.0614	15.4567	326	Promoter (<=1kb)	EXTL2	1	100872372	100895179	22808	2	2135	ENST00000535414.5	0	ENSG00000162694	exostosin like glycosyltransferase 2
chr1	100895721	100896113	393	*	149	5.78812	19.5457	14.9747	129	Promoter (<=1kb)	SLC30A7	1	100896076	100981753	85678	1	148867	ENST00000370112.8	0	ENSG00000162695	solute carrier family 30 member 7
chr1	100896352	100896644	293	*	70	4.50271	10.9436	7.05438	204	Promoter (<=1kb)	SLC30A7	1	100896090	100981757	85668	1	148867	ENST00000357650.9	262	ENSG00000162695	solute carrier family 30 member 7
chr1	100949647	100949929	283	*	221	7.46021	27.1284	22.1917	163	Intron (ENST00000370112.8/148867, intron 8 of 11)	SLC30A7	1	100961828	100972658	10831	1	148867	ENST00000370111.4	-11899	ENSG00000162695	solute carrier family 30 member 7
chr1	101025921	101026049	129	*	54	3.22318	9.16238	5.47697	106	Promoter (<=1kb)	DPH5-DT	1	101025951	101085705	59755	1	102606465	ENST00000669687.1	0	ENSG00000233184	DPH5 divergent transcript
chr1	104648402	104648561	160	*	55	5.46391	9.19668	5.50868	86	Distal Intergenic	LOC105378880	1	104998406	105032365	33960	2	105378880	ENST00000648518.1	383804	NA	uncharacterized LOC105378880
chr1	107936581	107937009	429	*	110	5.02305	15.3741	11.081	295	Intron (ENST00000370056.9/10451, intron 1 of 26)	VAV3	1	107770659	107963500	192842	2	10451	ENST00000530671.1	26491	ENSG00000134215	vav guanine nucleotide exchange factor 3
chr1	108045586	108045729	144	*	51	4.2373	8.79885	5.15846	72	Intron (ENST00000715653.1/100873946, intron 3 of 4)	LINC02785	1	108050325	108076020	25696	1	107985124	ENST00000715655.1	-4596	NA	long intergenic non-protein coding RNA 2785
chr1	108045910	108046289	380	*	53	4.06785	8.98087	5.31492	294	Intron (ENST00000715653.1/100873946, intron 3 of 4)	LINC02785	1	108050325	108076020	25696	1	107985124	ENST00000715655.1	-4036	NA	long intergenic non-protein coding RNA 2785
chr1	108200429	108200659	231	*	71	3.993	11.0147	7.11772	110	Promoter (<=1kb)	SLC25A24	1	108134043	108200343	66301	2	29957	ENST00000565488.6	-86	ENSG00000085491	solute carrier family 25 member 24
chr1	108692218	108692773	556	*	96	4.32278	13.8222	9.65933	188	Promoter (<=1kb)	PRPF38B	1	108692310	108702928	10619	1	55119	ENST00000370025.9	0	ENSG00000134186	pre-mRNA processing factor 38B
chr1	108963185	108963547	363	*	90	4.86054	13.181	9.07462	158	Promoter (<=1kb)	CLCC1	1	108881885	108963475	81591	2	23155	ENST00000690509.1	0	ENSG00000121940	chloride channel CLIC like 1
chr1	109099822	109100443	622	*	53	3.95194	8.97212	5.30664	74	Promoter (<=1kb)	SCARNA2	1	109100193	109100612	420	1	677766	ENST00000458748.1	0	ENSG00000278249	small Cajal body-specific RNA 2
chr1	109197242	109197621	380	*	88	4.88763	12.9105	8.8285	265	Promoter (2-3kb)	ELAPOR1	1	109200191	109203123	2933	1	57535	ENST00000527501.1	-2570	ENSG00000116299	endosome-lysosome associated apoptosis and autophagy regulator 1
chr1	109198194	109198619	426	*	78	3.97228	11.78	7.80678	194	Promoter (1-2kb)	ELAPOR1	1	109200191	109203123	2933	1	57535	ENST00000527501.1	-1572	ENSG00000116299	endosome-lysosome associated apoptosis and autophagy regulator 1
chr1	109240055	109241045	991	*	96	4.24241	13.847	9.68219	232	Distal Intergenic	SARS1	1	109236231	109238169	1939	1	6301	ENST00000468588.1	3824	ENSG00000031698	seryl-tRNA synthetase 1
chr1	109240055	109241045	991	*	224	6.49395	27.3645	22.4198	534	Distal Intergenic	SARS1	1	109236231	109238169	1939	1	6301	ENST00000468588.1	3824	ENSG00000031698	seryl-tRNA synthetase 1
chr1	109240055	109241045	991	*	75	4.34262	11.4504	7.5106	742	Distal Intergenic	SARS1	1	109236231	109238169	1939	1	6301	ENST00000468588.1	3824	ENSG00000031698	seryl-tRNA synthetase 1
chr1	109263131	109263814	684	*	76	4.2834	11.5856	7.63408	69	Promoter (1-2kb)	CELSR2	1	109265269	109266439	1171	1	1952	ENST00000459940.1	-1455	ENSG00000143126	cadherin EGF LAG seven-pass G-type receptor 2
chr1	109263131	109263814	684	*	287	7.71714	33.9403	28.7388	429	Promoter (1-2kb)	CELSR2	1	109265269	109266439	1171	1	1952	ENST00000459940.1	-1455	ENSG00000143126	cadherin EGF LAG seven-pass G-type receptor 2
chr1	109425914	109426837	924	*	113	4.58411	15.659	11.3488	384	Promoter (<=1kb)	PSMA5	1	109399042	109426448	27407	2	5686	ENST00000271308.9	0	ENSG00000143106	proteasome 20S subunit alpha 5
chr1	109425914	109426837	924	*	156	4.46646	20.2859	15.6663	641	Promoter (<=1kb)	PSMA5	1	109399042	109426448	27407	2	5686	ENST00000271308.9	0	ENSG00000143106	proteasome 20S subunit alpha 5
chr1	109548642	109548872	231	*	57	3.38362	9.52119	5.7965	107	Promoter (<=1kb)	GNAI3	1	109548615	109600195	51581	1	2773	ENST00000369851.7	27	ENSG00000065135	G protein subunit alpha i3
chr1	109740148	109740316	169	*	55	3.83986	9.21595	5.52703	99	Promoter (<=1kb)	GSTM3	1	109736976	109740301	3326	2	2947	ENST00000488824.1	0	ENSG00000134202	glutathione S-transferase mu 3
chr1	109783292	109783726	435	*	65	4.05169	10.3472	6.52016	86	Distal Intergenic	EPS8L3	1	109750081	109764027	13947	2	79574	ENST00000369805.7	-19265	ENSG00000198758	EPS8 signaling adaptor L3
chr1	109928511	109928676	166	*	56	3.99417	9.35466	5.65006	87	Intron (ENST00000329608.11/1435, intron 8 of 8)	CSF1	1	109915657	109922549	6893	1	1435	ENST00000526001.1	12854	ENSG00000184371	colony stimulating factor 1
chr1	109984715	109985321	607	*	59	4.24471	9.69728	5.9495	209	Promoter (<=1kb)	AHCYL1	1	109984765	110023741	38977	1	10768	ENST00000393614.8	0	ENSG00000168710	adenosylhomocysteinase like 1
chr1	110210892	110211112	221	*	51	3.88843	8.81125	5.16929	106	Promoter (<=1kb)	KCNC4	1	110211343	110224083	12741	1	3749	ENST00000489935.1	-231	ENSG00000116396	potassium voltage-gated channel subfamily C member 4
chr1	110338327	110338858	532	*	52	2.7622	8.90995	5.25463	392	Promoter (<=1kb)	RBM15	1	110338506	110346673	8168	1	64783	ENST00000652747.1	0	ENSG00000162775	RNA binding motif protein 15
chr1	110338982	110339230	249	*	75	2.80588	11.5265	7.57806	53	Promoter (<=1kb)	RBM15-AS1	1	110286375	110339171	52797	2	440600	ENST00000449169.1	0	ENSG00000227963	RBM15 antisense RNA 1
chr1	110476758	110477787	1030	*	237	7.6688	28.7249	23.7243	358	Promoter (2-3kb)	CYMP	1	110480752	110491277	10526	1	643160	ENST00000474680.5	-2965	ENSG00000240194	chymosin, pseudogene
chr1	110476758	110477787	1030	*	82	4.39696	12.2172	8.20259	537	Promoter (2-3kb)	CYMP	1	110480752	110491277	10526	1	643160	ENST00000474680.5	-2965	ENSG00000240194	chymosin, pseudogene
chr1	110476758	110477787	1030	*	170	6.24578	21.7469	17.0498	767	Promoter (2-3kb)	CYMP	1	110480752	110491277	10526	1	643160	ENST00000474680.5	-2965	ENSG00000240194	chymosin, pseudogene
chr1	111592965	111593309	345	*	75	5.5482	11.5181	7.57046	137	Intron (ENST00000356415.5/5906, intron 1 of 7)	LINC01160	1	111599655	111608318	8664	2	100129269	ENST00000450155.5	15009	NA	long intergenic non-protein coding RNA 1160
chr1	112619188	112619368	181	*	57	5.05653	9.50813	5.78401	93	Promoter (<=1kb)	ST7L	1	112523518	112619189	95672	2	54879	ENST00000360743.8	0	ENSG00000007341	suppression of tumorigenicity 7 like
chr1	112705117	112705432	316	*	85	5.34561	12.5851	8.53279	159	Promoter (<=1kb)	RHOC	1	112701614	112704997	3384	2	389	ENST00000534717.5	-120	ENSG00000155366	ras homolog family member C
chr1	112707238	112707401	164	*	51	4.54234	8.83928	5.18932	66	Promoter (<=1kb)	RHOC	1	112701131	112707434	6304	2	389	ENST00000369642.7	33	ENSG00000155366	ras homolog family member C
chr1	112763326	112763490	165	*	55	5.10963	9.26637	5.57424	113	Distal Intergenic	NUTF2P4	1	112748095	112748475	381	1	128322	ENST00000458353.1	15231	ENSG00000234790	nuclear transport factor 2 pseudogene 4
chr1	113072909	113073423	515	*	129	6.81092	17.4366	12.9965	413	Promoter (<=1kb)	LRIG2-DT	1	113011687	113073113	61427	2	100996251	ENST00000421157.2	0	ENSG00000238198	LRIG2 divergent transcript
chr1	113929335	113929512	178	*	64	5.48696	10.2971	6.47791	76	Promoter (<=1kb)	HIPK1-AS1	1	113924044	113929495	5452	2	101928846	ENST00000670954.1	0	ENSG00000235527	HIPK1 antisense RNA 1
chr1	114670231	114670667	437	*	67	5.27362	10.6176	6.76758	78	Promoter (<=1kb)	DENND2C	1	114625698	114670422	44725	2	163259	ENST00000493549.1	0	ENSG00000175984	DENN domain containing 2C
chr1	115062774	115063025	252	*	67	5.09926	10.6246	6.77394	60	Intron (ENST00000369516.7/10100, intron 2 of 7)	TSPAN2	1	115050445	115058425	7981	2	10100	ENST00000491992.1	-4349	ENSG00000134198	tetraspanin 2
chr1	115133291	115133792	502	*	57	4.83205	9.41388	5.70486	224	Distal Intergenic	LINC01765	1	115099580	115102686	3107	1	105378916	ENST00000448680.2	33711	ENSG00000233730	long intergenic non-protein coding RNA 1765
chr1	115546018	115546356	339	*	71	5.71077	11.073	7.16876	172	Distal Intergenic	LOC124900438	1	115621872	115622005	134	2	124900438	ENST00000384771.1	75649	ENSG00000207502	small nucleolar RNA SNORA42/SNORA80 family
chr1	115714698	115715161	464	*	60	5.0198	9.77831	6.01296	74	Intron (ENST00000713711.1/845, intron 9 of 11)	VANGL1	1	115671144	115684076	12933	1	81839	ENST00000474344.1	43554	ENSG00000173218	VANGL planar cell polarity protein 1
chr1	115782874	115783117	244	*	66	5.02048	10.4641	6.62453	87	Intron (ENST00000713728.1/845, intron 1 of 11)	CASQ2	1	115700021	115793195	93175	2	845	ENST00000713728.1	10078	ENSG00000118729	calsequestrin 2
chr1	116509139	116509757	619	*	100	7.02508	14.2586	10.0581	191	Distal Intergenic	LOC112268235	1	116493350	116502634	9285	1	112268235	ENST00000660250.1	15789	NA	uncharacterized LOC112268235
chr1	116537495	116537724	230	*	109	6.60501	15.2305	10.9512	91	Intron (ENST00000369489.10/965, intron 2 of 5)	CD58	1	116519231	116544590	25360	2	965	ENST00000526981.1	6866	ENSG00000116815	CD58 molecule
chr1	117358326	117358581	256	*	58	4.78141	9.64129	5.89703	89	Distal Intergenic	MAN1A2	1	117367449	117528872	161424	1	10905	ENST00000356554.7	-8868	ENSG00000198162	mannosidase alpha class 1A member 2
chr1	117367116	117367263	148	*	58	4.78141	9.64129	5.89703	67	Promoter (<=1kb)	MAN1A2	1	117367449	117528872	161424	1	10905	ENST00000356554.7	-186	ENSG00000198162	mannosidase alpha class 1A member 2
chr1	119046473	119046754	282	*	50	5.51082	8.60863	5.00083	156	Promoter (<=1kb)	WARS2-IT1	1	119047405	119064785	17381	1	104472716	ENST00000423984.2	-651	NA	WARS2 intronic transcript 1
chr1	119140435	119140763	329	*	100	5.77326	14.3055	10.0985	91	Promoter (<=1kb)	WARS2-AS1	1	119140442	119234177	93736	1	101929147	ENST00000685192.2	0	ENSG00000231365	WARS2 antisense RNA 1
chr1	119497775	119498040	266	*	54	5.41799	9.1198	5.43816	204	Distal Intergenic	HSD3B1	1	119507198	119511602	4405	1	3283	ENST00000531340.5	-9158	ENSG00000203857	hydroxy-delta-5-steroid dehydrogenase, 3 beta- and steroid delta-isomerase 1
chr1	119648279	119648444	166	*	75	5.5482	11.5181	7.57046	69	Promoter (<=1kb)	PHGDH	1	119648411	119744190	95780	1	26227	ENST00000641597.1	0	ENSG00000092621	phosphoglycerate dehydrogenase
chr1	121538203	121538513	311	*	65	6.38228	10.3471	6.52013	110	Exon (ENST00000618253.2/647121, exon 2 of 9)	EMBP1	1	121519345	121568791	49447	1	647121	ENST00000458200.2	18858	ENSG00000291141	embigin pseudogene 1
chr1	125183711	125183825	115	*	452	1.94577	50.9599	45.2377	59	Distal Intergenic	EMBP1	1	121519345	121568791	49447	1	647121	ENST00000458200.2	3664366	ENSG00000291141	embigin pseudogene 1
chr1	143195142	143195673	532	*	92	5.68506	13.3267	9.20693	162	Distal Intergenic	LOC107985200	1	143419625	143420207	583	2	107985200	ENST00000622095.1	224534	ENSG00000232527	uncharacterized LOC107985200
chr1	146387223	146387414	192	*	130	8.02866	17.452	13.0085	69	Promoter (<=1kb)	LOC100996756	1	146387202	146388092	891	1	100996756	ENST00000660431.1	21	NA	uncharacterized LOC100996756
chr1	147084756	147084965	210	*	61	5.3142	9.98336	6.19988	94	Promoter (<=1kb)	RNVU1-8	1	147084616	147084756	141	2	101447996	ENST00000651973.1	0	ENSG00000286172	RNA, variant U1 small nuclear 8
chr1	148334796	148335099	304	*	56	4.6464	9.36565	5.66015	79	Promoter (<=1kb)	LOC105371225	1	148290889	148334975	44087	2	105371225	ENST00000652758.1	0	NA	uncharacterized LOC105371225
chr1	148362574	148362805	232	*	64	4.32953	10.204	6.40538	119	Promoter (<=1kb)	RNVU1-1	1	148362370	148362533	164	2	101954273	ENST00000384610.1	-41	ENSG00000207340	RNA, variant U1 small nuclear 1
chr1	148388654	148388854	201	*	100	6.80279	14.2971	10.0905	107	Promoter (<=1kb)	LOC105371225	1	148290889	148388974	98086	2	105371225	ENST00000638958.1	120	NA	uncharacterized LOC105371225
chr1	148522169	148522365	197	*	58	6.14081	9.61888	5.88171	96	Promoter (<=1kb)	RNVU1-27	1	148522601	148522765	165	1	124904621	ENST00000622285.1	-236	ENSG00000274210	RNA, variant U1 small nuclear 27
chr1	149176681	149176869	189	*	79	7.15751	11.9663	7.97412	133	Exon (ENST00000684813.2/ENST00000684813.2, exon 1 of 1)	LOC101929790	1	149111304	149121866	10563	2	101929790	ENST00000622818.1	-54815	NA	uncharacterized LOC101929790
chr1	149636572	149636715	144	*	50	4.94748	8.64494	5.03055	55	Promoter (<=1kb)	LINC00869	1	149636650	149672793	36144	1	57234	ENST00000430442.2	0	ENSG00000291158	long intergenic non-protein coding RNA 869
chr1	149939253	149939451	199	*	74	6.35401	11.4262	7.48831	90	Promoter (2-3kb)	MTMR11	1	149928651	149936879	8229	2	10903	ENST00000439741.4	-2374	ENSG00000014914	myotubularin related protein 11
chr1	150010221	150010896	676	*	56	5.35244	9.35175	5.64722	135	Promoter (<=1kb)	OTUD7B	1	149937812	150010726	72915	2	56957	ENST00000581312.6	0	ENSG00000264522	OTU deubiquitinase 7B
chr1	150260001	150260174	174	*	54	5.24968	9.17405	5.48734	107	Promoter (1-2kb)	CA14	1	150258094	150263376	5283	1	23632	ENST00000483993.3	1907	ENSG00000118298	carbonic anhydrase 14
chr1	150561106	150561751	646	*	113	7.0856	15.7169	11.3981	96	Promoter (2-3kb)	ADAMTSL4	1	150558254	150560937	2684	1	54507	ENST00000489159.1	2852	ENSG00000143382	ADAMTS like 4
chr1	150562288	150562483	196	*	82	5.73066	12.2572	8.23624	98	Intron (ENST00000617352.1/574406, intron 3 of 3)	ADAMTSL4	1	150558254	150560937	2684	1	54507	ENST00000489159.1	4034	ENSG00000143382	ADAMTS like 4
chr1	150578732	150579052	321	*	71	6.14038	11.065	7.1615	136	Promoter (<=1kb)	MCL1	1	150574176	150579477	5302	2	4170	ENST00000464132.2	425	ENSG00000143384	MCL1 apoptosis regulator, BCL2 family member
chr1	150579209	150579735	527	*	52	4.90384	8.89299	5.23922	102	Promoter (<=1kb)	MCL1	1	150563102	150579610	16509	2	4170	ENST00000678770.1	0	ENSG00000143384	MCL1 apoptosis regulator, BCL2 family member
chr1	150611640	150611861	222	*	100	6.34081	14.2753	10.0704	129	Intron (ENST00000369016.8/2029, intron 4 of 4)	ENSA	1	150624622	150629116	4495	2	2029	ENST00000513281.5	17255	ENSG00000143420	endosulfine alpha
chr1	150629375	150629526	152	*	101	4.68591	14.3585	10.1455	64	Promoter (<=1kb)	ENSA	1	150622729	150629502	6774	2	2029	ENST00000509582.5	0	ENSG00000143420	endosulfine alpha
chr1	151190000	151190155	156	*	66	5.56592	10.4392	6.60505	84	Promoter (<=1kb)	VPS72	1	151176731	151190145	13415	2	6944	ENST00000496809.5	0	ENSG00000163159	vacuolar protein sorting 72 homolog
chr1	151539475	151539630	156	*	50	4.77561	8.65738	5.04197	90	Promoter (<=1kb)	TUFT1	1	151540305	151583583	43279	1	7286	ENST00000392712.7	-675	ENSG00000143367	tuftelin 1
chr1	151547236	151547861	626	*	52	5.09411	8.90293	5.24775	472	Promoter (1-2kb)	MIR554	1	151545796	151545891	96	1	693139	ENST00000384874.1	1440	ENSG00000207606	microRNA 554
chr1	151988634	151988896	263	*	73	6.02149	11.246	7.32331	83	Intron (ENST00000368811.8/6281, intron 1 of 2)	S100A10	1	151982918	151992578	9661	2	6281	ENST00000368809.1	3682	ENSG00000197747	S100 calcium binding protein A10
chr1	151989112	151989935	824	*	58	5.2567	9.52986	5.80343	380	Promoter (2-3kb)	S100A10	1	151982918	151992578	9661	2	6281	ENST00000368809.1	2643	ENSG00000197747	S100 calcium binding protein A10
chr1	151989112	151989935	824	*	64	5.26857	10.2524	6.44438	597	Promoter (2-3kb)	S100A10	1	151982918	151992578	9661	2	6281	ENST00000368809.1	2643	ENSG00000197747	S100 calcium binding protein A10
chr1	151989112	151989935	824	*	55	4.92768	9.26691	5.57424	700	Promoter (2-3kb)	S100A10	1	151982918	151992578	9661	2	6281	ENST00000368809.1	2643	ENSG00000197747	S100 calcium binding protein A10
chr1	151992607	151993424	818	*	52	4.7556	8.94076	5.27756	760	Promoter (<=1kb)	S100A10	1	151982918	151992578	9661	2	6281	ENST00000368809.1	-29	ENSG00000197747	S100 calcium binding protein A10
chr1	151993621	151994569	949	*	57	4.41893	9.5029	5.77982	344	Promoter (<=1kb)	NBPF18P	1	151994531	152042774	48244	1	441908	ENST00000432386.1	0	NA	NBPF member 18, pseudogene
chr1	151993621	151994569	949	*	64	4.46392	10.2236	6.41955	494	Promoter (<=1kb)	NBPF18P	1	151994531	152042774	48244	1	441908	ENST00000432386.1	0	NA	NBPF member 18, pseudogene
chr1	151993621	151994569	949	*	101	5.62409	14.3559	10.1429	739	Promoter (<=1kb)	NBPF18P	1	151994531	152042774	48244	1	441908	ENST00000432386.1	0	NA	NBPF member 18, pseudogene
chr1	152024412	152024582	171	*	64	5.66428	10.2472	6.4407	61	Intron (ENST00000432386.1/441908, intron 12 of 12)	NBPF18P	1	152018662	152022508	3847	1	441908	ENST00000413192.1	5750	NA	NBPF member 18, pseudogene
chr1	152034657	152035259	603	*	65	5.98025	10.4173	6.58432	432	Promoter (1-2kb)	S100A11	1	152032506	152037004	4499	2	6282	ENST00000271638.3	1745	ENSG00000163191	S100 calcium binding protein A11
chr1	152047886	152048646	761	*	93	5.42323	13.506	9.36858	138	Promoter (<=1kb)	S100A11	1	152032506	152047907	15402	2	6282	ENST00000478109.1	0	ENSG00000163191	S100 calcium binding protein A11
chr1	152047886	152048646	761	*	105	5.18457	14.7553	10.513	541	Promoter (<=1kb)	S100A11	1	152032506	152047907	15402	2	6282	ENST00000478109.1	0	ENSG00000163191	S100 calcium binding protein A11
chr1	152050614	152050988	375	*	54	5.01897	9.10257	5.42232	295	Promoter (2-3kb)	S100A11	1	152032506	152047907	15402	2	6282	ENST00000478109.1	-2707	ENSG00000163191	S100 calcium binding protein A11
chr1	152168135	152168501	367	*	80	6.234	12.0133	8.01296	78	Promoter (<=1kb)	CCDST	1	152168125	152332686	164562	1	339400	ENST00000593011.5	10	ENSG00000236427	cervical cancer associated DHX9 suppressive transcript
chr1	152886972	152887178	207	*	88	6.10045	12.9782	8.89236	85	Distal Intergenic	SMCP	1	152878322	152885047	6726	1	4184	ENST00000368765.4	8650	ENSG00000163206	sperm mitochondria associated cysteine rich protein
chr1	152906183	152906509	327	*	52	4.7556	8.94076	5.27756	293	Promoter (2-3kb)	IVL	1	152908546	152911886	3341	1	3713	ENST00000368764.4	-2037	ENSG00000163207	involucrin
chr1	153123049	153123341	293	*	78	5.02151	11.8537	7.86896	107	Distal Intergenic	SPRR2F	1	153112121	153113516	1396	2	6705	ENST00000468739.2	-9533	ENSG00000244094	small proline rich protein 2F
chr1	153533755	153534503	749	*	70	4.64992	10.9839	7.08993	312	Promoter (<=1kb)	LOC124904423	1	153533430	153535129	1700	1	124904423	ENST00000420695.3	325	NA	uncharacterized LOC124904423
chr1	153536013	153536474	462	*	81	5.89929	12.1945	8.18101	393	Promoter (<=1kb)	S100A6	1	153534599	153536215	1617	2	6277	ENST00000496817.5	0	ENSG00000197956	S100 calcium binding protein A6
chr1	153563561	153563784	224	*	53	4.82321	9.06946	5.39632	106	Promoter (<=1kb)	S100A2	1	153561340	153564233	2894	2	6273	ENST00000487430.7	449	ENSG00000196754	S100 calcium binding protein A2
chr1	153565436	153567405	1970	*	193	7.43987	24.1186	19.3117	309	Promoter (<=1kb)	S100A2	1	153561108	153565844	4737	2	6273	ENST00000368708.9	0	ENSG00000196754	S100 calcium binding protein A2
chr1	153565436	153567405	1970	*	129	5.88816	17.3973	12.959	621	Promoter (<=1kb)	S100A2	1	153561108	153565844	4737	2	6273	ENST00000368708.9	0	ENSG00000196754	S100 calcium binding protein A2
chr1	153565436	153567405	1970	*	230	8.18385	28.0716	23.0952	1078	Promoter (<=1kb)	S100A2	1	153561108	153565844	4737	2	6273	ENST00000368708.9	0	ENSG00000196754	S100 calcium binding protein A2
chr1	153565436	153567405	1970	*	168	6.48072	21.5527	16.8653	1412	Promoter (<=1kb)	S100A2	1	153561108	153565844	4737	2	6273	ENST00000368708.9	0	ENSG00000196754	S100 calcium binding protein A2
chr1	153565436	153567405	1970	*	109	6.20554	15.2577	10.9737	1876	Promoter (<=1kb)	S100A2	1	153561108	153565844	4737	2	6273	ENST00000368708.9	0	ENSG00000196754	S100 calcium binding protein A2
chr1	153567597	153568604	1008	*	61	4.61234	9.93186	6.15724	76	Promoter (<=1kb)	S100A2	1	153561340	153567890	6551	2	6273	ENST00000368710.6	0	ENSG00000196754	S100 calcium binding protein A2
chr1	153567597	153568604	1008	*	61	3.57256	9.93306	6.15817	377	Promoter (<=1kb)	S100A2	1	153561340	153567890	6551	2	6273	ENST00000368710.6	0	ENSG00000196754	S100 calcium binding protein A2
chr1	153567597	153568604	1008	*	51	3.98317	8.77572	5.14142	898	Promoter (<=1kb)	S100A2	1	153561340	153567890	6551	2	6273	ENST00000368710.6	0	ENSG00000196754	S100 calcium binding protein A2
chr1	153608206	153609453	1248	*	75	5.53731	11.4968	7.55445	1050	Promoter (<=1kb)	S100A16	1	153606886	153609337	2452	2	140576	ENST00000368704.5	0	ENSG00000188643	S100 calcium binding protein A16
chr1	153633916	153634357	442	*	54	5.24968	9.17405	5.48734	53	Promoter (<=1kb)	CHTOP	1	153633982	153646305	12324	1	26097	ENST00000368690.7	0	ENSG00000160679	chromatin target of PRMT1
chr1	153775869	153776132	264	*	77	6.08532	11.7492	7.78262	144	Promoter (<=1kb)	SLC27A3	1	153775750	153780124	4375	1	11000	ENST00000483574.6	119	ENSG00000143554	solute carrier family 27 member 3
chr1	154418289	154418774	486	*	65	4.80273	10.3456	6.52012	201	Intron (ENST00000622330.5/3570, intron 1 of 6)	IL6R	1	154429343	154449979	20637	1	3570	ENST00000476006.5	-10569	ENSG00000160712	interleukin 6 receptor
chr1	154432024	154432250	227	*	51	5.00511	8.74663	5.12654	70	Promoter (2-3kb)	IL6R	1	154434653	154454583	19931	1	3570	ENST00000515190.1	-2403	ENSG00000160712	interleukin 6 receptor
chr1	154970853	154971685	833	*	68	5.33915	10.7445	6.87796	108	Promoter (<=1kb)	SHC1	1	154962298	154970747	8450	2	6464	ENST00000448116.7	-106	ENSG00000160691	SHC adaptor protein 1
chr1	154970853	154971685	833	*	58	4.78141	9.64129	5.89703	667	Promoter (<=1kb)	SHC1	1	154962298	154970747	8450	2	6464	ENST00000448116.7	-106	ENSG00000160691	SHC adaptor protein 1
chr1	154972401	154972854	454	*	66	5.02048	10.4641	6.62453	149	Promoter (1-2kb)	SHC1	1	154967670	154974336	6667	2	6464	ENST00000412170.5	1482	ENSG00000160691	SHC adaptor protein 1
chr1	154973582	154973935	354	*	124	7.20962	16.877	12.4716	233	Promoter (<=1kb)	SHC1	1	154967670	154974336	6667	2	6464	ENST00000412170.5	401	ENSG00000160691	SHC adaptor protein 1
chr1	154974203	154974588	386	*	133	5.89887	17.8331	13.366	71	Promoter (<=1kb)	SHC1	1	154962298	154974376	12079	2	6464	ENST00000368450.5	0	ENSG00000160691	SHC adaptor protein 1
chr1	155001917	155002520	604	*	60	5.1923	9.75968	6.00166	61	Promoter (<=1kb)	ZBTB7B	1	155002630	155018522	15893	1	51043	ENST00000417934.6	-110	ENSG00000160685	zinc finger and BTB domain containing 7B
chr1	155001917	155002520	604	*	60	5.0198	9.77831	6.01296	332	Promoter (<=1kb)	ZBTB7B	1	155002630	155018522	15893	1	51043	ENST00000417934.6	-110	ENSG00000160685	zinc finger and BTB domain containing 7B
chr1	155001917	155002520	604	*	79	5.99456	11.9791	7.9854	548	Promoter (<=1kb)	ZBTB7B	1	155002630	155018522	15893	1	51043	ENST00000417934.6	-110	ENSG00000160685	zinc finger and BTB domain containing 7B
chr1	155017313	155017658	346	*	84	6.05768	12.4939	8.44955	153	Promoter (2-3kb)	ZBTB7B	1	155014448	155016981	2534	1	51043	ENST00000292176.2	2865	ENSG00000160685	zinc finger and BTB domain containing 7B
chr1	155084955	155085395	441	*	58	4.58443	9.55358	5.82097	391	Promoter (<=1kb)	EFNA4-EFNA3	1	155085516	155086982	1467	1	125467750	ENST00000470294.5	-121	ENSG00000251246	EFNA4-EFNA3 readthrough
chr1	155126793	155126949	157	*	66	5.40816	10.5143	6.67048	87	Promoter (<=1kb)	EFNA1	1	155127876	155134857	6982	1	1942	ENST00000368406.2	-927	ENSG00000169242	ephrin A1
chr1	155129650	155129907	258	*	110	6.67393	15.3677	11.0759	114	Promoter (<=1kb)	EFNA1	1	155129562	155134307	4746	1	1942	ENST00000474413.5	88	ENSG00000169242	ephrin A1
chr1	155193639	155193900	262	*	58	4.58443	9.55358	5.82097	150	Promoter (<=1kb)	MUC1	1	155192202	155192916	715	2	4582	ENST00000466913.1	-723	ENSG00000185499	mucin 1, cell surface associated
chr1	155262302	155262481	180	*	66	5.99067	10.4347	6.6014	70	Promoter (<=1kb)	SCAMP3	1	155255979	155262314	6336	2	10067	ENST00000478737.6	0	ENSG00000116521	secretory carrier membrane protein 3
chr1	155688852	155689007	156	*	63	5.57779	10.0964	6.30585	78	Promoter (<=1kb)	YY1AP1	1	155659446	155688973	29528	2	55249	ENST00000436865.5	0	ENSG00000163374	YY1 associated protein 1
chr1	155934202	155934361	160	*	63	5.02687	10.1335	6.34	89	Promoter (<=1kb)	KHDC4	1	155921385	155934373	12989	2	22889	ENST00000368319.3	12	ENSG00000132680	KH domain containing 4, pre-mRNA splicing factor
chr1	156114300	156114679	380	*	151	8.47079	19.7736	15.1827	191	Promoter (<=1kb)	LMNA	1	156114711	156134498	19788	1	4000	ENST00000470199.2	-32	ENSG00000160789	lamin A/C
chr1	156125169	156125684	516	*	91	6.24553	13.2557	9.14186	254	Promoter (<=1kb)	LMNA	1	156126160	156140013	13854	1	4000	ENST00000448611.6	-476	ENSG00000160789	lamin A/C
chr1	156126117	156127327	1211	*	85	5.02191	12.5541	8.50462	186	Promoter (<=1kb)	LMNA	1	156126160	156140013	13854	1	4000	ENST00000448611.6	0	ENSG00000160789	lamin A/C
chr1	156126117	156127327	1211	*	64	4.21247	10.2049	6.40538	621	Promoter (<=1kb)	LMNA	1	156126160	156140013	13854	1	4000	ENST00000448611.6	0	ENSG00000160789	lamin A/C
chr1	156126117	156127327	1211	*	77	4.66022	11.6598	7.7026	754	Promoter (<=1kb)	LMNA	1	156126160	156140013	13854	1	4000	ENST00000448611.6	0	ENSG00000160789	lamin A/C
chr1	156126117	156127327	1211	*	139	5.43055	18.4494	13.9436	1018	Promoter (<=1kb)	LMNA	1	156126160	156140013	13854	1	4000	ENST00000448611.6	0	ENSG00000160789	lamin A/C
chr1	156130105	156130248	144	*	64	4.75142	10.2349	6.43024	56	Intron (ENST00000502751.5/4000, intron 2 of 3)	LMNA	1	156126555	156139303	12749	1	4000	ENST00000473598.6	3550	ENSG00000160789	lamin A/C
chr1	156213057	156213179	123	*	51	4.21807	8.75618	5.12844	70	Promoter (<=1kb)	PMF1	1	156213026	156239718	26693	1	11243	ENST00000497069.2	31	ENSG00000160783	polyamine modulated factor 1
chr1	156338546	156338740	195	*	91	5.29868	13.2148	9.10608	102	Promoter (<=1kb)	TSACC	1	156338628	156346995	8368	1	128229	ENST00000481479.5	0	ENSG00000163467	TSSK6 activating cochaperone
chr1	156728523	156728846	324	*	53	4.80523	9.03531	5.36511	82	Promoter (<=1kb)	ISG20L2	1	156721895	156728766	6872	2	81875	ENST00000368219.2	0	ENSG00000143319	interferon stimulated exonuclease gene 20 like 2
chr1	156746830	156747073	244	*	60	4.72544	9.85235	6.08316	85	Promoter (<=1kb)	HDGF	1	156743156	156747471	4316	2	3068	ENST00000482651.5	398	ENSG00000143321	heparin binding growth factor
chr1	156747317	156747510	194	*	87	5.45765	12.8325	8.75382	111	Promoter (<=1kb)	HDGF	1	156743156	156747471	4316	2	3068	ENST00000482651.5	0	ENSG00000143321	heparin binding growth factor
chr1	159923525	159924572	1048	*	95	6.49514	13.7268	9.57214	121	Promoter (<=1kb)	TAGLN2	1	159918107	159923717	5611	2	8407	ENST00000368096.5	0	ENSG00000158710	transgelin 2
chr1	159923525	159924572	1048	*	50	4.93329	8.61982	5.01176	900	Promoter (<=1kb)	TAGLN2	1	159918107	159923717	5611	2	8407	ENST00000368096.5	0	ENSG00000158710	transgelin 2
chr1	159924732	159925431	700	*	199	8.60654	24.8124	19.973	158	Promoter (<=1kb)	TAGLN2	1	159918838	159925229	6392	2	8407	ENST00000397334.2	0	ENSG00000158710	transgelin 2
chr1	159924732	159925431	700	*	53	4.50042	9.06344	5.3907	442	Promoter (<=1kb)	TAGLN2	1	159918838	159925229	6392	2	8407	ENST00000397334.2	0	ENSG00000158710	transgelin 2
chr1	159925647	159925997	351	*	68	4.82199	10.7207	6.86062	261	Promoter (<=1kb)	TAGLN2	1	159918111	159925507	7397	2	8407	ENST00000368097.9	-140	ENSG00000158710	transgelin 2
chr1	159945776	159946013	238	*	103	6.9734	14.6089	10.3773	127	Promoter (<=1kb)	IGSF9	1	159927041	159945613	18573	2	57549	ENST00000368094.6	-163	ENSG00000085552	immunoglobulin superfamily member 9
chr1	161020924	161021172	249	*	85	4.77526	12.6172	8.56317	120	Promoter (<=1kb)	F11R	1	160995211	161021152	25942	2	50848	ENST00000368026.11	0	ENSG00000158769	F11 receptor
chr1	161074906	161075221	316	*	83	5.80099	12.3959	8.36514	92	Promoter (<=1kb)	NECTIN4	1	161072140	161074258	2119	2	81607	ENST00000486694.1	-648	ENSG00000143217	nectin cell adhesion molecule 4
chr1	161083074	161083917	844	*	64	4.46392	10.2236	6.41955	307	Promoter (<=1kb)	NECTIN4-AS1	1	161084465	161087571	3107	1	105371471	ENST00000447167.1	-548	NA	NECTIN4 antisense RNA 1
chr1	161083074	161083917	844	*	81	5.49862	12.1686	8.15719	436	Promoter (<=1kb)	NECTIN4-AS1	1	161084465	161087571	3107	1	105371471	ENST00000447167.1	-548	NA	NECTIN4 antisense RNA 1
chr1	161083074	161083917	844	*	143	8.00335	18.8935	14.3565	518	Promoter (<=1kb)	NECTIN4-AS1	1	161084465	161087571	3107	1	105371471	ENST00000447167.1	-548	NA	NECTIN4 antisense RNA 1
chr1	161132577	161133242	666	*	80	5.82315	12.0493	8.04729	141	Promoter (<=1kb)	DEDD	1	161120974	161132667	11694	2	9191	ENST00000368006.8	0	ENSG00000158796	death effector domain containing
chr1	161314197	161314614	418	*	59	5.95824	9.66261	5.91643	346	Promoter (<=1kb)	SDHC	1	161314381	161363189	48809	1	6391	ENST00000342751.8	0	ENSG00000143252	succinate dehydrogenase complex subunit C
chr1	161399943	161400169	227	*	56	5.35244	9.35175	5.64722	130	Exon (ENST00000667751.1/ENST00000667751.1, exon 1 of 1)	CFAP126	1	161364733	161367876	3144	2	257177	ENST00000367974.2	-32067	ENSG00000188931	cilia and flagella associated protein 126
chr1	162366995	162367201	207	*	51	5.01972	8.77236	5.14142	113	Promoter (<=1kb)	C1orf226	1	162366908	162383377	16470	1	400793	ENST00000420220.1	87	ENSG00000239887	chromosome 1 open reading frame 226
chr1	166166815	166167000	186	*	55	5.7312	9.29462	5.59795	95	Promoter (<=1kb)	FAM78B	1	166070020	166166969	96950	2	149297	ENST00000338353.4	0	ENSG00000188859	family with sequence similarity 78 member B
chr1	167222041	167222288	248	*	54	5.83305	9.12555	5.44333	131	Promoter (1-2kb)	POU2F1	1	167220898	167427345	206448	1	5451	ENST00000541643.7	1143	ENSG00000143190	POU class 2 homeobox 1
chr1	168354427	168354670	244	*	123	9.06618	16.7824	12.3831	118	Intron (ENST00000636624.1/ENST00000636624.1, intron 1 of 3)	MIR557	1	168375524	168375621	98	1	693142	ENST00000385239.1	-20854	ENSG00000207974	microRNA 557
chr1	168628943	168629111	169	*	54	5.41799	9.1198	5.43816	72	Distal Intergenic	XCL1	1	168576605	168582069	5465	1	6375	ENST00000367818.4	52338	ENSG00000143184	X-C motif chemokine ligand 1
chr1	169115933	169116527	595	*	101	7.63263	14.4117	10.1963	173	Promoter (<=1kb)	ATP1B1	1	169116251	169131453	15203	1	481	ENST00000687182.1	0	ENSG00000143153	ATPase Na+/K+ transporting subunit beta 1
chr1	169115933	169116527	595	*	161	9.93852	20.7649	16.1212	376	Promoter (<=1kb)	ATP1B1	1	169116251	169131453	15203	1	481	ENST00000687182.1	0	ENSG00000143153	ATPase Na+/K+ transporting subunit beta 1
chr1	169893739	169893934	196	*	104	6.79037	14.7127	10.4733	125	Promoter (<=1kb)	SCYL3	1	169849631	169893896	44266	2	57147	ENST00000367771.11	0	ENSG00000000457	SCY1 like pseudokinase 3
chr1	171373791	171373959	169	*	73	6.02149	11.246	7.32331	78	Distal Intergenic	TOP1P1	1	171339299	171339959	661	1	7151	ENST00000649925.1	34492	NA	DNA topoisomerase I pseudogene 1
chr1	171781378	171781531	154	*	57	4.27792	9.48077	5.76348	81	Promoter (<=1kb)	METTL13	1	171781660	171797716	16057	1	51603	ENST00000361735.4	-129	ENSG00000010165	methyltransferase 13, eEF1A N-terminus and K55
chr1	172532720	172533321	602	*	79	5.23935	11.9858	7.98834	185	Promoter (<=1kb)	SUCO	1	172533118	172611831	78714	1	51430	ENST00000616058.4	0	ENSG00000094975	SUN domain containing ossification factor
chr1	173868083	173868618	536	*	74	5.47018	11.3652	7.43258	382	Promoter (<=1kb)	ZBTB37	1	173868380	173903547	35168	1	84614	ENST00000367701.10	0	ENSG00000185278	zinc finger and BTB domain containing 37
chr1	174238881	174239307	427	*	150	8.69771	19.6703	15.0859	111	Promoter (<=1kb)	RABGAP1L	1	174238822	174244320	5499	1	9910	ENST00000529474.2	59	ENSG00000152061	RAB GTPase activating protein 1 like
chr1	174383410	174383607	198	*	64	5.68697	10.2866	6.46884	96	Intron (ENST00000357444.10/9910, intron 12 of 13)	RABGAP1L	1	174365230	174637488	272259	1	9910	ENST00000526253.1	18180	ENSG00000152061	RAB GTPase activating protein 1 like
chr1	174848790	174849259	470	*	95	7.74991	13.7333	9.57684	129	Intron (ENST00000251507.8/9910, intron 19 of 20)	RABGAP1L	1	174874458	174958182	83725	1	9910	ENST00000478442.5	-25199	ENSG00000152061	RAB GTPase activating protein 1 like
chr1	174999176	174999762	587	*	97	5.02255	13.9614	9.78146	365	Promoter (<=1kb)	CACYBP	1	174999435	175004750	5316	1	27101	ENST00000426793.1	0	ENSG00000116161	calcyclin binding protein
chr1	175222097	175222460	364	*	54	4.66635	9.08715	5.41307	137	Distal Intergenic	KIAA0040	1	175161044	175192999	31956	2	9674	ENST00000563563.2	-29098	ENSG00000235750	KIAA0040
chr1	175222097	175222460	364	*	68	5.15755	10.7426	6.87677	318	Distal Intergenic	KIAA0040	1	175161044	175192999	31956	2	9674	ENST00000563563.2	-29098	ENSG00000235750	KIAA0040
chr1	178054995	178055317	323	*	50	5.15787	8.68122	5.06394	160	Distal Intergenic	CRYZL2P-SEC16B	1	177928791	178038007	109217	2	111240474	ENST00000464428.2	-16988	ENSG00000120341	CRYZL2P-SEC16B readthrough
chr1	178238698	178239026	329	*	75	6.83815	11.4486	7.50881	138	Intron (ENST00000367649.8/9462, intron 1 of 17)	RASAL2	1	178230310	178478879	248570	1	9462	ENST00000696605.1	8388	ENSG00000075391	RAS protein activator like 2
chr1	178320303	178320702	400	*	100	6.34081	14.2753	10.0704	183	Intron (ENST00000367649.8/9462, intron 3 of 17)	RASAL2	1	178341471	178484147	142677	1	9462	ENST00000462775.5	-20769	ENSG00000075391	RAS protein activator like 2
chr1	178529966	178530185	220	*	75	5.95223	11.5107	7.56801	110	3' UTR	TEX35	1	178520829	178521812	984	1	84066	ENST00000442872.1	9137	ENSG00000240021	testis expressed 35
chr1	180522200	180522427	228	*	51	4.36612	8.78141	5.14222	74	Intron (ENST00000673955.1/148756, intron 1 of 2)	OVAAL	1	180509380	180566523	57144	1	148756	ENST00000673955.1	12820	ENSG00000236719	ovarian adenocarcinoma amplified long non-coding RNA
chr1	181134797	181135244	448	*	88	7.26378	12.9368	8.8539	134	Distal Intergenic	LINC01732	1	181174484	181182208	7725	1	101928973	ENST00000435023.1	-39240	ENSG00000237292	long intergenic non-protein coding RNA 1732
chr1	182087943	182088321	379	*	58	5.50172	9.60809	5.87137	79	Exon (ENST00000428646.1/ENST00000428646.1, exon 2 of 3)	ZNF648	1	182062677	182069253	6577	2	127665	ENST00000411509.1	-18690	ENSG00000179930	zinc finger protein 648
chr1	182087943	182088321	379	*	100	7.02508	14.2586	10.0581	287	Exon (ENST00000428646.1/ENST00000428646.1, exon 2 of 3)	ZNF648	1	182062677	182069253	6577	2	127665	ENST00000411509.1	-18690	ENSG00000179930	zinc finger protein 648
chr1	184051761	184052079	319	*	59	6.20318	9.71896	5.96757	297	Promoter (<=1kb)	TSEN15	1	184051794	184073615	21822	1	116461	ENST00000643702.1	0	ENSG00000198860	tRNA splicing endonuclease subunit 15
chr1	185001648	185001945	298	*	56	6.00872	9.40706	5.6989	183	Promoter (1-2kb)	LINC01633	1	184999710	185008789	9080	1	101929069	ENST00000566476.2	1938	NA	long intergenic non-protein coding RNA 1633
chr1	186375474	186375724	251	*	123	7.64116	16.7495	12.3523	144	Promoter (<=1kb)	TPR	1	186373393	186375693	2301	2	7175	ENST00000451586.1	0	ENSG00000047410	translocated promoter region, nuclear basket protein
chr1	193367075	193367226	152	*	59	6.16793	9.66239	5.91643	56	Distal Intergenic	LINC01031	1	193349131	193365953	16823	1	101929184	ENST00000660270.1	17944	ENSG00000232077	long intergenic non-protein coding RNA 1031
chr1	199272760	199272918	159	*	73	6.02149	11.246	7.32331	93	Intron (ENST00000452199.1/400800, intron 3 of 3)	LINC02789	1	199148598	199393307	244710	1	400800	ENST00000452199.1	124162	ENSG00000231718	long intergenic non-protein coding RNA 2789
chr1	200905804	200906004	201	*	67	5.284	10.6378	6.78157	110	Promoter (2-3kb)	INAVA	1	200908495	200911598	3104	1	55765	ENST00000526172.1	-2491	ENSG00000163362	innate immunity activator
chr1	201170696	201170981	286	*	71	6.14038	11.065	7.1615	186	Promoter (<=1kb)	TMEM9	1	201134772	201171574	36803	2	252839	ENST00000367333.6	593	ENSG00000116857	transmembrane protein 9
chr1	201259582	201260013	432	*	106	7.10975	14.856	10.6091	318	Distal Intergenic	PKP1	1	201283452	201332993	49542	1	5317	ENST00000263946.7	-23439	ENSG00000081277	plakophilin 1
chr1	201283181	201283736	556	*	60	5.0198	9.77831	6.01296	412	Promoter (<=1kb)	PKP1	1	201283452	201332993	49542	1	5317	ENST00000263946.7	0	ENSG00000081277	plakophilin 1
chr1	201284275	201284687	413	*	83	5.81241	12.4184	8.3808	136	Promoter (<=1kb)	PKP1	1	201283703	201328836	45134	1	5317	ENST00000352845.3	572	ENSG00000081277	plakophilin 1
chr1	201300082	201300526	445	*	146	7.66181	19.2139	14.6559	156	Intron (ENST00000263946.7/5317, intron 2 of 14)	PKP1	1	201316192	201320172	3981	1	5317	ENST00000475988.1	-15666	ENSG00000081277	plakophilin 1
chr1	201310523	201311192	670	*	79	5.74896	11.9071	7.91806	459	Intron (ENST00000263946.7/5317, intron 2 of 14)	PKP1	1	201316192	201320172	3981	1	5317	ENST00000475988.1	-5000	ENSG00000081277	plakophilin 1
chr1	201311589	201311797	209	*	52	4.7556	8.94076	5.27756	89	Intron (ENST00000263946.7/5317, intron 2 of 14)	PKP1	1	201316192	201320172	3981	1	5317	ENST00000475988.1	-4395	ENSG00000081277	plakophilin 1
chr1	201461367	201461639	273	*	81	6.09662	12.1663	8.15719	119	Distal Intergenic	PHLDA3	1	201465944	201466657	714	2	23612	ENST00000497057.1	5018	ENSG00000174307	pleckstrin homology like domain family A member 3
chr1	202008123	202008685	563	*	73	5.40465	11.2361	7.31809	115	Promoter (<=1kb)	ELF3	1	202007945	202016009	8065	1	1999	ENST00000359651.7	178	ENSG00000163435	E74 like ETS transcription factor 3
chr1	202009782	202010093	312	*	162	7.7703	20.9263	16.274	149	Promoter (<=1kb)	ELF3-AS1	1	201995696	202010463	14768	2	102723465	ENST00000419190.2	370	NA	ELF3 antisense RNA 1
chr1	202010281	202010979	699	*	108	5.79707	15.1553	10.8852	238	Promoter (<=1kb)	ELF3-AS1	1	201995696	202010463	14768	2	102723465	ENST00000419190.2	0	NA	ELF3 antisense RNA 1
chr1	202014887	202015261	375	*	79	5.58839	11.9742	7.98088	175	Promoter (1-2kb)	ELF3	1	202013778	202015794	2017	1	1999	ENST00000475698.1	1109	ENSG00000163435	E74 like ETS transcription factor 3
chr1	202015983	202016438	456	*	51	4.54234	8.83928	5.18932	344	Promoter (2-3kb)	ELF3	1	202013778	202015794	2017	1	1999	ENST00000475698.1	2205	ENSG00000163435	E74 like ETS transcription factor 3
chr1	202017525	202019485	1961	*	103	6.48758	14.5653	10.341	267	Distal Intergenic	ELF3	1	202013778	202015794	2017	1	1999	ENST00000475698.1	3747	ENSG00000163435	E74 like ETS transcription factor 3
chr1	202017525	202019485	1961	*	111	6.11257	15.4711	11.1702	625	Distal Intergenic	ELF3	1	202013778	202015794	2017	1	1999	ENST00000475698.1	3747	ENSG00000163435	E74 like ETS transcription factor 3
chr1	202017525	202019485	1961	*	487	12.1227	54.598	48.7621	944	Distal Intergenic	ELF3	1	202013778	202015794	2017	1	1999	ENST00000475698.1	3747	ENSG00000163435	E74 like ETS transcription factor 3
chr1	202017525	202019485	1961	*	468	13.5263	52.6606	46.8801	1186	Distal Intergenic	ELF3	1	202013778	202015794	2017	1	1999	ENST00000475698.1	3747	ENSG00000163435	E74 like ETS transcription factor 3
chr1	202017525	202019485	1961	*	241	10.1444	29.2093	24.1862	1608	Distal Intergenic	ELF3	1	202013778	202015794	2017	1	1999	ENST00000475698.1	3747	ENSG00000163435	E74 like ETS transcription factor 3
chr1	202022879	202023809	931	*	105	6.81766	14.764	10.5209	154	Distal Intergenic	ELF3	1	202013778	202015794	2017	1	1999	ENST00000475698.1	9101	ENSG00000163435	E74 like ETS transcription factor 3
chr1	202029305	202030002	698	*	70	5.63198	10.9287	7.04231	161	Distal Intergenic	ELF3	1	202013778	202015794	2017	1	1999	ENST00000475698.1	15527	ENSG00000163435	E74 like ETS transcription factor 3
chr1	202034278	202035475	1198	*	137	7.20468	18.2726	13.7749	381	Distal Intergenic	ELF3	1	202013778	202015794	2017	1	1999	ENST00000475698.1	20500	ENSG00000163435	E74 like ETS transcription factor 3
chr1	202034278	202035475	1198	*	106	6.21583	14.8604	10.6095	701	Distal Intergenic	ELF3	1	202013778	202015794	2017	1	1999	ENST00000475698.1	20500	ENSG00000163435	E74 like ETS transcription factor 3
chr1	202034278	202035475	1198	*	134	6.42753	17.9012	13.4283	825	Distal Intergenic	ELF3	1	202013778	202015794	2017	1	1999	ENST00000475698.1	20500	ENSG00000163435	E74 like ETS transcription factor 3
chr1	202034278	202035475	1198	*	82	6.35602	12.2285	8.20977	1112	Distal Intergenic	ELF3	1	202013778	202015794	2017	1	1999	ENST00000475698.1	20500	ENSG00000163435	E74 like ETS transcription factor 3
chr1	202046160	202046692	533	*	52	5.09411	8.90293	5.24775	452	Distal Intergenic	ELF3	1	202013778	202015794	2017	1	1999	ENST00000475698.1	32382	ENSG00000163435	E74 like ETS transcription factor 3
chr1	202056545	202057550	1006	*	79	5.40176	11.967	7.97421	62	Distal Intergenic	ELF3	1	202013778	202015794	2017	1	1999	ENST00000475698.1	42767	ENSG00000163435	E74 like ETS transcription factor 3
chr1	202056545	202057550	1006	*	427	12.0814	48.3861	42.7453	394	Distal Intergenic	ELF3	1	202013778	202015794	2017	1	1999	ENST00000475698.1	42767	ENSG00000163435	E74 like ETS transcription factor 3
chr1	202056545	202057550	1006	*	191	6.69709	23.9687	19.1679	725	Distal Intergenic	ELF3	1	202013778	202015794	2017	1	1999	ENST00000475698.1	42767	ENSG00000163435	E74 like ETS transcription factor 3
chr1	202058225	202058694	470	*	119	6.94089	16.3459	11.9827	346	Distal Intergenic	ELF3	1	202013778	202015794	2017	1	1999	ENST00000475698.1	44447	ENSG00000163435	E74 like ETS transcription factor 3
chr1	202106060	202108706	2647	*	67	5.284	10.6378	6.78157	388	Distal Intergenic	GPR37L1	1	202122886	202128598	5713	1	9283	ENST00000683302.1	-14180	ENSG00000170075	G protein-coupled receptor 37 like 1
chr1	202106060	202108706	2647	*	148	8.25385	19.3678	14.8042	619	Distal Intergenic	GPR37L1	1	202122886	202128598	5713	1	9283	ENST00000683302.1	-14180	ENSG00000170075	G protein-coupled receptor 37 like 1
chr1	202106060	202108706	2647	*	153	8.26654	19.903	15.3055	1153	Distal Intergenic	GPR37L1	1	202122886	202128598	5713	1	9283	ENST00000683302.1	-14180	ENSG00000170075	G protein-coupled receptor 37 like 1
chr1	202106060	202108706	2647	*	119	7.38932	16.2854	11.926	1323	Distal Intergenic	GPR37L1	1	202122886	202128598	5713	1	9283	ENST00000683302.1	-14180	ENSG00000170075	G protein-coupled receptor 37 like 1
chr1	202106060	202108706	2647	*	109	7.04108	15.1806	10.9099	1559	Distal Intergenic	GPR37L1	1	202122886	202128598	5713	1	9283	ENST00000683302.1	-14180	ENSG00000170075	G protein-coupled receptor 37 like 1
chr1	202106060	202108706	2647	*	193	9.35637	24.1554	19.3457	1760	Distal Intergenic	GPR37L1	1	202122886	202128598	5713	1	9283	ENST00000683302.1	-14180	ENSG00000170075	G protein-coupled receptor 37 like 1
chr1	202106060	202108706	2647	*	293	10.9312	34.5553	29.3325	2344	Distal Intergenic	GPR37L1	1	202122886	202128598	5713	1	9283	ENST00000683302.1	-14180	ENSG00000170075	G protein-coupled receptor 37 like 1
chr1	202119209	202119378	170	*	64	5.66428	10.2472	6.4407	81	Distal Intergenic	GPR37L1	1	202122886	202128598	5713	1	9283	ENST00000683302.1	-3508	ENSG00000170075	G protein-coupled receptor 37 like 1
chr1	202589407	202589671	265	*	70	5.60944	10.8873	7.0067	167	3' UTR	PPP1R12B	1	202567518	202580842	13325	1	4660	ENST00000462074.1	21889	ENSG00000077157	protein phosphatase 1 regulatory subunit 12B
chr1	202927030	202927318	289	*	78	5.90467	11.8132	7.83381	124	Promoter (<=1kb)	KLHL12	1	202891120	202927234	36115	2	59349	ENST00000367261.8	0	ENSG00000117153	kelch like family member 12
chr1	203327289	203327508	220	*	52	4.7556	8.94076	5.27756	55	Distal Intergenic	BTG2	1	203305519	203309602	4084	1	7832	ENST00000290551.5	21770	ENSG00000159388	BTG anti-proliferation factor 2
chr1	203636069	203636568	500	*	88	6.74932	12.9132	8.83064	243	Intron (ENST00000341360.7/493, intron 1 of 21)	ATP2B4	1	203630097	203741076	110980	1	493	ENST00000705901.1	5972	ENSG00000058668	ATPase plasma membrane Ca2+ transporting 4
chr1	204078629	204078816	188	*	95	6.49514	13.7268	9.57214	91	Promoter (<=1kb)	SOX13	1	204078129	204116627	38499	1	9580	ENST00000528591.5	500	ENSG00000143842	SRY-box transcription factor 13
chr1	204080315	204080796	482	*	61	5.3142	9.98336	6.19988	87	Promoter (2-3kb)	SOX13	1	204078129	204116627	38499	1	9580	ENST00000528591.5	2186	ENSG00000143842	SRY-box transcription factor 13
chr1	204104336	204104732	397	*	51	3.98317	8.77572	5.14142	232	Intron (ENST00000367203.8/9580, intron 1 of 6)	SOX13	1	204112916	204127741	14826	1	9580	ENST00000618875.4	-8184	ENSG00000143842	SRY-box transcription factor 13
chr1	204411862	204411984	123	*	51	4.54234	8.83928	5.18932	58	Promoter (<=1kb)	PPP1R15B	1	204403415	204411887	8473	2	84919	ENST00000689921.1	0	ENSG00000158615	protein phosphatase 1 regulatory subunit 15B
chr1	205284554	205284971	418	*	71	4.82065	11.0524	7.1501	318	Intron (ENST00000648708.1/ENST00000648708.1, intron 4 of 4)	TMCC2	1	205257189	205273343	16155	1	9911	ENST00000330675.12	27365	ENSG00000133069	transmembrane and coiled-coil domain family 2
chr1	205749407	205749636	230	*	92	6.07661	13.3377	9.21286	163	Promoter (<=1kb)	NUCKS1	1	205712822	205750182	37361	2	64710	ENST00000367142.5	546	ENSG00000069275	nuclear casein kinase and cyclin dependent kinase substrate 1
chr1	206890610	206890819	210	*	78	5.02151	11.8537	7.86896	105	Distal Intergenic	IL24	1	206897443	206903480	6038	1	11009	ENST00000391929.7	-6624	ENSG00000162892	interleukin 24
chr1	206895049	206895819	771	*	55	4.92768	9.26691	5.57424	181	Promoter (1-2kb)	IL24	1	206897443	206903480	6038	1	11009	ENST00000391929.7	-1624	ENSG00000162892	interleukin 24
chr1	206895049	206895819	771	*	102	6.21093	14.4323	10.2152	408	Promoter (1-2kb)	IL24	1	206897443	206903480	6038	1	11009	ENST00000391929.7	-1624	ENSG00000162892	interleukin 24
chr1	206895049	206895819	771	*	74	5.12184	11.374	7.43905	682	Promoter (1-2kb)	IL24	1	206897443	206903480	6038	1	11009	ENST00000391929.7	-1624	ENSG00000162892	interleukin 24
chr1	207020176	207020948	773	*	92	5.20791	13.3628	9.23543	186	3' UTR	C1orf116	1	207018522	207032756	14235	2	79098	ENST00000359470.6	11808	ENSG00000182795	chromosome 1 open reading frame 116
chr1	207020176	207020948	773	*	113	7.32278	15.6982	11.3855	637	3' UTR	C1orf116	1	207018522	207032756	14235	2	79098	ENST00000359470.6	11808	ENSG00000182795	chromosome 1 open reading frame 116
chr1	207021292	207021606	315	*	69	5.75646	10.7793	6.91148	242	3' UTR	C1orf116	1	207018522	207032756	14235	2	79098	ENST00000359470.6	11150	ENSG00000182795	chromosome 1 open reading frame 116
chr1	207024304	207025352	1049	*	91	5.02225	13.2568	9.14186	436	5' UTR	C1orf116	1	207018522	207032756	14235	2	79098	ENST00000359470.6	7404	ENSG00000182795	chromosome 1 open reading frame 116
chr1	207024304	207025352	1049	*	57	4.41893	9.5029	5.77982	601	5' UTR	C1orf116	1	207018522	207032756	14235	2	79098	ENST00000359470.6	7404	ENSG00000182795	chromosome 1 open reading frame 116
chr1	207024304	207025352	1049	*	65	4.80273	10.3456	6.52012	985	5' UTR	C1orf116	1	207018522	207032756	14235	2	79098	ENST00000359470.6	7404	ENSG00000182795	chromosome 1 open reading frame 116
chr1	207027029	207027957	929	*	194	8.85647	24.2589	19.446	354	5' UTR	C1orf116	1	207018522	207032756	14235	2	79098	ENST00000359470.6	4799	ENSG00000182795	chromosome 1 open reading frame 116
chr1	207027029	207027957	929	*	85	5.02191	12.5541	8.50462	518	5' UTR	C1orf116	1	207018522	207032756	14235	2	79098	ENST00000359470.6	4799	ENSG00000182795	chromosome 1 open reading frame 116
chr1	207027029	207027957	929	*	207	9.24701	25.6199	20.7461	624	5' UTR	C1orf116	1	207018522	207032756	14235	2	79098	ENST00000359470.6	4799	ENSG00000182795	chromosome 1 open reading frame 116
chr1	207029008	207029599	592	*	100	6.80279	14.2971	10.0905	193	Intron (ENST00000359470.6/79098, intron 1 of 3)	C1orf116	1	207018522	207032756	14235	2	79098	ENST00000359470.6	3157	ENSG00000182795	chromosome 1 open reading frame 116
chr1	207029979	207030699	721	*	86	6.1999	12.76	8.69064	251	Promoter (2-3kb)	C1orf116	1	207018522	207032756	14235	2	79098	ENST00000359470.6	2057	ENSG00000182795	chromosome 1 open reading frame 116
chr1	207029979	207030699	721	*	54	5.01897	9.10257	5.42232	622	Promoter (2-3kb)	C1orf116	1	207018522	207032756	14235	2	79098	ENST00000359470.6	2057	ENSG00000182795	chromosome 1 open reading frame 116
chr1	207031665	207031969	305	*	61	5.4939	9.94948	6.17282	150	Promoter (<=1kb)	C1orf116	1	207018522	207032756	14235	2	79098	ENST00000359470.6	787	ENSG00000182795	chromosome 1 open reading frame 116
chr1	207053049	207053490	442	*	60	5.00994	9.75931	6.00166	72	Promoter (<=1kb)	PFKFB2	1	207053275	207063167	9893	1	5208	ENST00000464777.5	0	ENSG00000123836	6-phosphofructo-2-kinase/fructose-2,6-biphosphatase 2
chr1	207321142	207321576	435	*	165	8.42755	21.2521	16.5804	116	Promoter (<=1kb)	CD55	1	207321519	207365940	44422	1	1604	ENST00000695822.1	0	ENSG00000196352	CD55 molecule (Cromer blood group)
chr1	207751850	207752263	414	*	64	5.68697	10.2866	6.46884	72	Promoter (<=1kb)	CD46	1	207752037	207795466	43430	1	4179	ENST00000695777.1	0	ENSG00000117335	CD46 molecule
chr1	207751850	207752263	414	*	54	5.01897	9.10257	5.42232	267	Promoter (<=1kb)	CD46	1	207752037	207795466	43430	1	4179	ENST00000695777.1	0	ENSG00000117335	CD46 molecule
chr1	208203268	208203518	251	*	64	5.48696	10.2971	6.47791	103	Intron (ENST00000367033.4/5362, intron 3 of 31)	PLXNA2	1	208209987	208217014	7028	2	5362	ENST00000460870.1	13496	ENSG00000076356	plexin A2
chr1	208207718	208208382	665	*	197	7.83355	24.6027	19.7711	214	Intron (ENST00000367033.4/5362, intron 3 of 31)	PLXNA2	1	208209987	208217014	7028	2	5362	ENST00000460870.1	8632	ENSG00000076356	plexin A2
chr1	208207718	208208382	665	*	445	13.0984	50.2108	44.5104	435	Intron (ENST00000367033.4/5362, intron 3 of 31)	PLXNA2	1	208209987	208217014	7028	2	5362	ENST00000460870.1	8632	ENSG00000076356	plexin A2
chr1	208209249	208209748	500	*	81	5.49862	12.1686	8.15719	151	Intron (ENST00000367033.4/5362, intron 3 of 31)	PLXNA2	1	208209987	208217014	7028	2	5362	ENST00000460870.1	7266	ENSG00000076356	plexin A2
chr1	208244069	208244697	629	*	64	5.68697	10.2866	6.46884	130	Promoter (<=1kb)	PLXNA2	1	208022242	208244384	222143	2	5362	ENST00000367033.4	0	ENSG00000076356	plexin A2
chr1	209404832	209404973	142	*	56	5.35244	9.35175	5.64722	71	Distal Intergenic	MIR205HG	1	209428817	209432551	3735	1	642587	ENST00000429156.6	-23844	ENSG00000230937	MIR205 host gene
chr1	209415993	209416405	413	*	87	6.46341	12.8293	8.75382	133	Distal Intergenic	MIR205HG	1	209428817	209432551	3735	1	642587	ENST00000429156.6	-12412	ENSG00000230937	MIR205 host gene
chr1	209639367	209639575	209	*	86	6.60731	12.6674	8.61025	103	Intron (ENST00000356082.9/3914, intron 3 of 22)	LAMB3	1	209614875	209651334	36460	2	3914	ENST00000391911.5	11759	ENSG00000196878	laminin subunit beta 3
chr1	209650363	209651803	1441	*	68	4.95046	10.6611	6.80319	730	Promoter (<=1kb)	LAMB3	1	209614875	209651334	36460	2	3914	ENST00000391911.5	0	ENSG00000196878	laminin subunit beta 3
chr1	209650363	209651803	1441	*	71	4.82065	11.0524	7.1501	924	Promoter (<=1kb)	LAMB3	1	209614875	209651334	36460	2	3914	ENST00000391911.5	0	ENSG00000196878	laminin subunit beta 3
chr1	209652647	209652856	210	*	53	4.31841	8.97777	5.31204	61	Promoter (<=1kb)	LAMB3	1	209614870	209652425	37556	2	3914	ENST00000356082.9	-222	ENSG00000196878	laminin subunit beta 3
chr1	209652975	209653498	524	*	57	4.15635	9.48119	5.76348	160	Promoter (<=1kb)	LAMB3	1	209614870	209652425	37556	2	3914	ENST00000356082.9	-550	ENSG00000196878	laminin subunit beta 3
chr1	209652975	209653498	524	*	70	4.37448	10.9261	7.04162	452	Promoter (<=1kb)	LAMB3	1	209614870	209652425	37556	2	3914	ENST00000356082.9	-550	ENSG00000196878	laminin subunit beta 3
chr1	209655731	209656287	557	*	64	4.46392	10.2236	6.41955	102	Distal Intergenic	LAMB3	1	209614870	209652425	37556	2	3914	ENST00000356082.9	-3306	ENSG00000196878	laminin subunit beta 3
chr1	209655731	209656287	557	*	55	4.72031	9.19409	5.50616	428	Distal Intergenic	LAMB3	1	209614870	209652425	37556	2	3914	ENST00000356082.9	-3306	ENSG00000196878	laminin subunit beta 3
chr1	209657163	209658246	1084	*	193	8.07216	24.1421	19.3344	296	Distal Intergenic	LAMB3	1	209614870	209652425	37556	2	3914	ENST00000356082.9	-4738	ENSG00000196878	laminin subunit beta 3
chr1	209657163	209658246	1084	*	61	5.4939	9.94948	6.17282	952	Distal Intergenic	LAMB3	1	209614870	209652425	37556	2	3914	ENST00000356082.9	-4738	ENSG00000196878	laminin subunit beta 3
chr1	209815869	209816661	793	*	133	7.20621	17.8056	13.3397	238	Distal Intergenic	C1orf74	1	209779629	209806179	26551	2	148304	ENST00000696133.1	-9690	ENSG00000162757	chromosome 1 open reading frame 74
chr1	209815869	209816661	793	*	116	6.7726	16.0082	11.6701	677	Distal Intergenic	C1orf74	1	209779629	209806179	26551	2	148304	ENST00000696133.1	-9690	ENSG00000162757	chromosome 1 open reading frame 74
chr1	210251380	210251968	589	*	70	5.63198	10.9287	7.04231	104	Distal Intergenic	SERTAD4	1	210237978	210246631	8654	1	56256	ENST00000483884.1	13402	ENSG00000082497	SERTA domain containing 4
chr1	211514138	211514369	232	*	61	5.3142	9.98336	6.19988	14	Distal Intergenic	RD3	1	211476522	211492162	15641	2	343035	ENST00000680073.1	-21976	ENSG00000198570	RD3 regulator of GUCY2D
chr1	211578975	211579338	364	*	57	4.15635	9.48119	5.76348	308	Promoter (<=1kb)	SLC30A1	1	211571568	211579161	7594	2	7779	ENST00000367001.5	0	ENSG00000170385	solute carrier family 30 member 1
chr1	212485765	212486153	389	*	122	6.86659	16.6488	12.266	163	Distal Intergenic	LINC02771	1	212466808	212472905	6098	2	105372907	ENST00000661486.1	-12860	ENSG00000224535	long intergenic non-protein coding RNA 2771
chr1	212558321	212558488	168	*	52	4.7556	8.94076	5.27756	62	Exon (ENST00000564287.3/ENST00000564287.3, exon 1 of 1)	ATF3	1	212565334	212619535	54202	1	467	ENST00000366981.8	-6846	ENSG00000162772	activating transcription factor 3
chr1	212607216	212607646	431	*	59	5.5461	9.68391	5.93637	231	Promoter (1-2kb)	ATF3	1	212608670	212619247	10578	1	467	ENST00000465155.5	-1024	ENSG00000162772	activating transcription factor 3
chr1	212608227	212608628	402	*	85	5.02191	12.5541	8.50462	144	Promoter (<=1kb)	ATF3	1	212608670	212619247	10578	1	467	ENST00000465155.5	-42	ENSG00000162772	activating transcription factor 3
chr1	212608227	212608628	402	*	91	5.02225	13.2568	9.14186	278	Promoter (<=1kb)	ATF3	1	212608670	212619247	10578	1	467	ENST00000465155.5	-42	ENSG00000162772	activating transcription factor 3
chr1	212791902	212792105	204	*	59	5.7883	9.73563	5.9806	97	Promoter (<=1kb)	TATDN3	1	212791906	212815225	23320	1	128387	ENST00000526997.5	0	ENSG00000203705	TatD DNase domain containing 3
chr1	213015566	213015891	326	*	140	9.57341	18.5887	14.0712	124	Promoter (<=1kb)	ANGEL2	1	212992182	213015826	23645	2	90806	ENST00000360506.6	0	ENSG00000174606	angel homolog 2
chr1	214404837	214405201	365	*	87	5.45765	12.8325	8.75382	271	Intron (ENST00000366956.10/5784, intron 5 of 18)	PTPN14	1	214372246	214376406	4161	2	5784	ENST00000473261.1	-28431	ENSG00000152104	protein tyrosine phosphatase non-receptor type 14
chr1	214446930	214447312	383	*	70	5.60944	10.8873	7.0067	150	Intron (ENST00000366956.10/5784, intron 3 of 18)	PTPN14	1	214372246	214376406	4161	2	5784	ENST00000473261.1	-70524	ENSG00000152104	protein tyrosine phosphatase non-receptor type 14
chr1	214475857	214476233	377	*	53	5.17072	9.03678	5.36555	294	Intron (ENST00000366956.10/5784, intron 1 of 18)	PTPN14	1	214357751	214551223	193473	2	5784	ENST00000543945.5	74990	ENSG00000152104	protein tyrosine phosphatase non-receptor type 14
chr1	218674442	218674686	245	*	68	6.17419	10.7407	6.8756	127	Distal Intergenic	LOC124904666	1	218541690	218541899	210	2	124904666	ENST00000391308.2	-132543	ENSG00000212610	small nucleolar RNA U3
chr1	218706043	218706663	621	*	58	4.58443	9.55358	5.82097	98	Distal Intergenic	LOC124904666	1	218541690	218541899	210	2	124904666	ENST00000391308.2	-164144	ENSG00000212610	small nucleolar RNA U3
chr1	219917812	219918115	304	*	70	6.51283	10.9208	7.038	226	Promoter (<=1kb)	SLC30A10	1	219914264	219919030	4767	2	55532	ENST00000484079.1	915	ENSG00000196660	solute carrier family 30 member 10
chr1	220094154	220094415	262	*	50	5.32535	8.63166	5.02207	63	Promoter (<=1kb)	IARS2	1	220094132	220148041	53910	1	55699	ENST00000366922.3	22	ENSG00000067704	isoleucyl-tRNA synthetase 2, mitochondrial
chr1	220516390	220516585	196	*	56	5.35244	9.35175	5.64722	54	Distal Intergenic	MARK1	1	220528136	220664461	136326	1	4139	ENST00000366917.6	-11551	ENSG00000116141	microtubule affinity regulating kinase 1
chr1	221840121	221840326	206	*	57	5.05653	9.50813	5.78401	86	Promoter (<=1kb)	LINC01655	1	221819842	221840689	20848	2	101929771	ENST00000665303.1	363	NA	long intergenic non-protein coding RNA 1655
chr1	221840473	221840738	266	*	72	5.02104	11.1566	7.24394	175	Promoter (<=1kb)	LINC01655	1	221819842	221840689	20848	2	101929771	ENST00000665303.1	0	NA	long intergenic non-protein coding RNA 1655
chr1	221947828	221948249	422	*	86	6.1999	12.76	8.69064	98	Intron (ENST00000715677.1/105372950, intron 3 of 4)	LINC02474	1	221966341	221983143	16803	1	110806276	ENST00000421147.5	-18092	NA	long intergenic non-protein coding RNA 2474
chr1	223701124	223701372	249	*	385	11.449	44.1203	38.5847	111	Promoter (<=1kb)	CAPN2	1	223701593	223776016	74424	1	824	ENST00000433674.6	-221	ENSG00000162909	calpain 2
chr1	223707310	223707643	334	*	57	5.41506	9.45954	5.74739	213	Intron (ENST00000433674.6/824, intron 1 of 20)	CAPN2	1	223712539	223776018	63480	1	824	ENST00000295006.6	-4896	ENSG00000162909	calpain 2
chr1	223712643	223712813	171	*	69	5.76504	10.7945	6.92582	57	Promoter (<=1kb)	CAPN2	1	223712539	223776018	63480	1	824	ENST00000295006.6	104	ENSG00000162909	calpain 2
chr1	223739239	223739618	380	*	50	5.12506	8.6255	5.01719	210	Intron (ENST00000433674.6/824, intron 2 of 20)	CAPN2	1	223747108	223749476	2369	1	824	ENST00000483579.1	-7490	ENSG00000162909	calpain 2
chr1	223772015	223772260	246	*	87	6.94596	12.8275	8.75382	116	Promoter (1-2kb)	CAPN2	1	223770623	223776018	5396	1	824	ENST00000463997.1	1392	ENSG00000162909	calpain 2
chr1	224503420	224503894	475	*	71	4.82065	11.0524	7.1501	360	Intron (ENST00000471578.5/149111, intron 1 of 5)	CNIH3	1	224513688	224521221	7534	1	149111	ENST00000496372.1	-9794	ENSG00000143786	cornichon family AMPA receptor auxiliary protein 3
chr1	225463490	225463748	259	*	96	6.77638	13.8143	9.65291	156	Promoter (1-2kb)	LINC02765	1	225447991	225465283	17293	2	105373110	ENST00000433058.1	1535	NA	long intergenic non-protein coding RNA 2765
chr1	225922743	225922939	197	*	58	4.88993	9.52686	5.80135	66	Promoter (<=1kb)	PYCR2	1	225921222	225923079	1858	2	29920	ENST00000446534.1	140	ENSG00000143811	pyrroline-5-carboxylate reductase 2
chr1	227357371	227357555	185	*	71	4.82065	11.0524	7.1501	92	Distal Intergenic	LINC01641	1	227393554	227417725	24172	1	107985463	ENST00000660249.1	-35999	ENSG00000234277	long intergenic non-protein coding RNA 1641
chr1	227763750	227764167	418	*	109	6.60501	15.2305	10.9512	142	Promoter (<=1kb)	SNAP47	1	227763739	227781208	17470	1	116841	ENST00000681252.1	11	ENSG00000143740	synaptosome associated protein 47
chr1	227766257	227766407	151	*	51	4.87114	8.83313	5.1887	69	Promoter (2-3kb)	SNAP47	1	227763739	227781208	17470	1	116841	ENST00000681252.1	2518	ENSG00000143740	synaptosome associated protein 47
chr1	227788108	227788444	337	*	154	7.81454	20.0201	15.4174	111	Promoter (<=1kb)	LOC105373289	1	227788521	227790575	2055	1	105373289	ENST00000684869.1	-77	ENSG00000286389	uncharacterized LOC105373289
chr1	227805728	227806005	278	*	51	5.40242	8.75818	5.12844	144	Distal Intergenic	PRSS38	1	227815675	227846470	30796	1	339501	ENST00000366757.4	-9670	ENSG00000185888	serine protease 38
chr1	227885586	227885799	214	*	95	6.68601	13.6514	9.50732	121	Distal Intergenic	MIR5008	1	227941590	227941683	94	2	100847072	ENST00000584300.1	55884	ENSG00000264483	microRNA 5008
chr1	227934873	227935326	454	*	56	5.35244	9.35175	5.64722	364	Intron (ENST00000272164.6/7483, intron 1 of 3)	MIR5008	1	227941590	227941683	94	2	100847072	ENST00000584300.1	6357	ENSG00000264483	microRNA 5008
chr1	228165808	228166102	295	*	163	9.13792	20.9953	16.3367	157	Promoter (<=1kb)	IBA57	1	228165804	228182257	16454	1	200205	ENST00000366711.4	4	ENSG00000181873	iron-sulfur cluster assembly factor IBA57
chr1	228406995	228407260	266	*	93	6.33764	13.4305	9.30047	109	Promoter (<=1kb)	LOC124904537	1	228407365	228410870	3506	1	124904537	ENST00000663818.1	-105	NA	uncharacterized LOC124904537
chr1	228648061	228648326	266	*	51	5.42133	8.78918	5.14913	155	Promoter (1-2kb)	RNA5S17	1	228646040	228646158	119	2	100169768	ENST00000363500.1	-1903	ENSG00000200370	RNA, 5S ribosomal 17
chr1	229268655	229268805	151	*	54	5.61355	9.10322	5.42291	122	Promoter (2-3kb)	RAB4A-AS1	1	229258281	229271003	12723	2	105373159	ENST00000429227.1	2198	ENSG00000177788	RAB4A antisense RNA 1
chr1	229515517	229515648	132	*	50	5.72601	8.64191	5.0289	54	Distal Intergenic	ABCB10	1	229517797	229519103	1307	2	23456	ENST00000498158.1	3455	ENSG00000135776	ATP binding cassette subfamily B member 10
chr1	230084470	230085376	907	*	239	10.0199	28.9516	23.9444	161	Intron (ENST00000494106.1/2590, intron 1 of 6)	GALNT2	1	230067259	230092033	24775	1	2590	ENST00000488903.1	17211	ENSG00000143641	polypeptide N-acetylgalactosaminyltransferase 2
chr1	230084470	230085376	907	*	59	5.57307	9.7299	5.97832	819	Intron (ENST00000494106.1/2590, intron 1 of 6)	GALNT2	1	230067259	230092033	24775	1	2590	ENST00000488903.1	17211	ENSG00000143641	polypeptide N-acetylgalactosaminyltransferase 2
chr1	230086962	230087260	299	*	56	5.35244	9.35175	5.64722	114	Intron (ENST00000494106.1/2590, intron 1 of 6)	GALNT2	1	230067259	230092033	24775	1	2590	ENST00000488903.1	19703	ENSG00000143641	polypeptide N-acetylgalactosaminyltransferase 2
chr1	230104644	230105038	395	*	50	4.46233	8.67777	5.06125	93	Intron (ENST00000494106.1/2590, intron 1 of 6)	GALNT2	1	230067259	230092033	24775	1	2590	ENST00000488903.1	37385	ENSG00000143641	polypeptide N-acetylgalactosaminyltransferase 2
chr1	232613798	232614113	316	*	125	8.89958	16.9819	12.572	97	Intron (ENST00000674749.1/57568, intron 1 of 23)	SIPA1L2	1	232397966	232630109	232144	2	57568	ENST00000675407.1	15996	ENSG00000116991	signal induced proliferation associated 1 like 2
chr1	232622509	232623292	784	*	277	12.3775	32.9275	27.7648	172	Intron (ENST00000674749.1/57568, intron 1 of 23)	SIPA1L2	1	232397966	232630109	232144	2	57568	ENST00000675407.1	6817	ENSG00000116991	signal induced proliferation associated 1 like 2
chr1	232622509	232623292	784	*	74	6.35401	11.4262	7.48831	417	Intron (ENST00000674749.1/57568, intron 1 of 23)	SIPA1L2	1	232397966	232630109	232144	2	57568	ENST00000675407.1	6817	ENSG00000116991	signal induced proliferation associated 1 like 2
chr1	232622509	232623292	784	*	91	6.98012	13.3093	9.19128	635	Intron (ENST00000674749.1/57568, intron 1 of 23)	SIPA1L2	1	232397966	232630109	232144	2	57568	ENST00000675407.1	6817	ENSG00000116991	signal induced proliferation associated 1 like 2
chr1	232630286	232630497	212	*	95	6.49514	13.7268	9.57214	94	Promoter (<=1kb)	SIPA1L2	1	232397990	232630496	232507	2	57568	ENST00000675685.1	0	ENSG00000116991	signal induced proliferation associated 1 like 2
chr1	233113218	233113501	284	*	83	5.81241	12.4184	8.3808	76	Intron (ENST00000258229.14/80003, intron 21 of 33)	PCNX2	1	233089851	233135188	45338	2	80003	ENST00000484041.5	21687	ENSG00000135749	pecanex 2
chr1	233113696	233113922	227	*	55	5.9264	9.27514	5.57951	147	Intron (ENST00000258229.14/80003, intron 21 of 33)	PCNX2	1	233089851	233135188	45338	2	80003	ENST00000484041.5	21266	ENSG00000135749	pecanex 2
chr1	233327431	233327708	278	*	70	4.37448	10.9261	7.04162	131	Promoter (<=1kb)	MAP3K21	1	233327724	233385148	57425	1	84451	ENST00000366624.8	-16	ENSG00000143674	mitogen-activated protein kinase kinase kinase 21
chr1	233654812	233655117	306	*	54	5.01897	9.10257	5.42232	191	Promoter (<=1kb)	KCNK1	1	233655695	233666686	10992	1	3775	ENST00000472869.1	-578	ENSG00000135750	potassium two pore domain channel subfamily K member 1
chr1	234501353	234501496	144	*	51	5.40242	8.75818	5.12844	66	Distal Intergenic	TARBP1	1	234391313	234479179	87867	2	6894	ENST00000040877.2	-22174	ENSG00000059588	TAR (HIV-1) RNA binding protein 1
chr1	234599877	234600083	207	*	60	6.07864	9.85722	6.08733	144	Exon (ENST00000690958.1/ENST00000690958.1, exon 1 of 1)	LOC124900421	1	234593275	234593402	128	1	124900421	ENST00000390842.1	6602	ENSG00000212144	U8 small nucleolar RNA
chr1	234607275	234607452	178	*	51	5.40242	8.75818	5.12844	103	Promoter (<=1kb)	IRF2BP2	1	234607231	234608094	864	2	359948	ENST00000491430.1	642	ENSG00000168264	interferon regulatory factor 2 binding protein 2
chr1	234610276	234611221	946	*	54	5.01897	9.10257	5.42232	500	Promoter (<=1kb)	IRF2BP2	1	234604269	234610178	5910	2	359948	ENST00000366609.4	-98	ENSG00000168264	interferon regulatory factor 2 binding protein 2
chr1	234610276	234611221	946	*	70	5.63198	10.9287	7.04231	651	Promoter (<=1kb)	IRF2BP2	1	234604269	234610178	5910	2	359948	ENST00000366609.4	-98	ENSG00000168264	interferon regulatory factor 2 binding protein 2
chr1	234656855	234657811	957	*	64	4.21247	10.2049	6.40538	444	Promoter (<=1kb)	LOC105373209	1	234656125	234681122	24998	1	105373209	ENST00000449012.1	730	NA	uncharacterized LOC105373209
chr1	234723130	234723690	561	*	51	4.09193	8.75606	5.12844	493	Promoter (<=1kb)	LINC01132	1	234724042	234731643	7602	1	100506810	ENST00000437601.2	-352	ENSG00000227630	long intergenic non-protein coding RNA 1132
chr1	234726340	234726872	533	*	51	4.36612	8.78141	5.14222	201	Promoter (<=1kb)	LINC01132	1	234725398	234736720	11323	1	100506810	ENST00000641214.1	942	ENSG00000227630	long intergenic non-protein coding RNA 1132
chr1	234746912	234747083	172	*	64	5.68697	10.2866	6.46884	75	Distal Intergenic	LINC02961	1	234757619	234760056	2438	2	100130249	ENST00000640945.1	12973	ENSG00000279261	long intergenic non-protein coding RNA 2961
chr1	234974854	234975812	959	*	136	7.5848	18.0858	13.6046	567	Distal Intergenic	LNCATV	1	234959666	234970062	10397	2	101927851	ENST00000451766.2	-4792	ENSG00000238005	lncRNA negative regulator of antiviral signaling
chr1	234980448	234981218	771	*	163	8.56177	20.9888	16.3305	234	Promoter (<=1kb)	LINC03108	1	234978814	234980804	1991	2	130512932	ENST00000549744.2	0	NA	long intergenic non-protein coding RNA 3108
chr1	234980448	234981218	771	*	67	5.284	10.6378	6.78157	570	Promoter (<=1kb)	LINC03108	1	234978814	234980804	1991	2	130512932	ENST00000549744.2	0	NA	long intergenic non-protein coding RNA 3108
chr1	234997088	234997280	193	*	73	6.02149	11.246	7.32331	110	Distal Intergenic	LINC03108	1	234978814	234980804	1991	2	130512932	ENST00000549744.2	-16284	NA	long intergenic non-protein coding RNA 3108
chr1	234997448	234997631	184	*	96	6.52124	13.7756	9.61659	96	Distal Intergenic	LINC03108	1	234978814	234980804	1991	2	130512932	ENST00000549744.2	-16644	NA	long intergenic non-protein coding RNA 3108
chr1	234998163	234998788	626	*	100	6.13994	14.2859	10.0802	215	Distal Intergenic	LINC03108	1	234978814	234980804	1991	2	130512932	ENST00000549744.2	-17359	NA	long intergenic non-protein coding RNA 3108
chr1	234998163	234998788	626	*	83	4.16593	12.4117	8.38026	434	Distal Intergenic	LINC03108	1	234978814	234980804	1991	2	130512932	ENST00000549744.2	-17359	NA	long intergenic non-protein coding RNA 3108
chr1	235011914	235012373	460	*	52	5.09411	8.90293	5.24775	56	Distal Intergenic	LINC03108	1	234978814	234980804	1991	2	130512932	ENST00000549744.2	-31110	NA	long intergenic non-protein coding RNA 3108
chr1	235067353	235068737	1385	*	66	5.02048	10.4641	6.62453	176	Promoter (1-2kb)	LINC01348	1	235064927	235069796	4870	2	731656	ENST00000701981.1	1059	ENSG00000280587	long intergenic non-protein coding RNA 1348
chr1	235067353	235068737	1385	*	100	6.13994	14.2859	10.0802	383	Promoter (1-2kb)	LINC01348	1	235064927	235069796	4870	2	731656	ENST00000701981.1	1059	ENSG00000280587	long intergenic non-protein coding RNA 1348
chr1	235067353	235068737	1385	*	77	4.20868	11.6648	7.70541	496	Promoter (1-2kb)	LINC01348	1	235064927	235069796	4870	2	731656	ENST00000701981.1	1059	ENSG00000280587	long intergenic non-protein coding RNA 1348
chr1	235067353	235068737	1385	*	57	4.15635	9.48119	5.76348	965	Promoter (1-2kb)	LINC01348	1	235064927	235069796	4870	2	731656	ENST00000701981.1	1059	ENSG00000280587	long intergenic non-protein coding RNA 1348
chr1	235067353	235068737	1385	*	83	6.43039	12.359	8.33248	1287	Promoter (1-2kb)	LINC01348	1	235064927	235069796	4870	2	731656	ENST00000701981.1	1059	ENSG00000280587	long intergenic non-protein coding RNA 1348
chr1	235073767	235074072	306	*	127	7.13341	17.1909	12.7669	198	Intron (ENST00000628622.1/ENST00000628622.1, intron 1 of 2)	LINC01348	1	235067168	235069814	2647	2	731656	ENST00000688791.1	-3953	ENSG00000280587	long intergenic non-protein coding RNA 1348
chr1	235083932	235084255	324	*	65	4.80273	10.3456	6.52012	97	Distal Intergenic	LINC01348	1	235067168	235069814	2647	2	731656	ENST00000688791.1	-14118	ENSG00000280587	long intergenic non-protein coding RNA 1348
chr1	235642588	235642895	308	*	63	5.20144	10.1254	6.33324	152	Intron (ENST00000391854.7/2786, intron 1 of 3)	GNG4	1	235547685	235649784	102100	2	2786	ENST00000391854.7	6889	ENSG00000168243	G protein subunit gamma 4
chr1	236524013	236524158	146	*	57	5.60648	9.43438	5.72401	101	Promoter (<=1kb)	LGALS8	1	236524020	236541706	17687	1	3964	ENST00000434231.6	0	ENSG00000116977	galectin 8
chr1	244214369	244214978	610	*	261	11.8118	31.2288	26.1329	160	Distal Intergenic	LOC105373262	1	244308554	244325177	16624	2	105373262	ENST00000689658.2	110199	NA	uncharacterized LOC105373262
chr1	244834797	244835826	1030	*	54	5.01897	9.10257	5.42232	680	Promoter (<=1kb)	COX20	1	244835616	244843252	7637	1	116228	ENST00000366528.3	0	ENSG00000203667	cytochrome c oxidase assembly factor COX20
chr1	246931921	246932254	334	*	51	5.64445	8.82318	5.17904	248	Promoter (<=1kb)	AHCTF1	1	246839098	246931948	92851	2	25909	ENST00000648844.2	0	ENSG00000153207	AT-hook containing transcription factor 1
chr1	247156705	247157138	434	*	70	5.60944	10.8873	7.0067	219	Exon (ENST00000543802.3/7678, exon 4 of 4)	ZNF124	1	247123503	247149950	26448	2	7678	ENST00000476312.1	-6755	ENSG00000196418	zinc finger protein 124
chr1	248873574	248873713	140	*	60	5.0198	9.77831	6.01296	81	Distal Intergenic	ZNF692-DT	1	248859164	248864796	5633	1	122152365	ENST00000417047.1	14410	ENSG00000227237	ZNF692 divergent transcript
chr10	1459797	1460146	350	*	59	6.20318	9.71896	5.96757	99	Intron (ENST00000381312.6/105, intron 1 of 9)	ADARB2-AS1	10	1526637	1556984	30348	1	642394	ENST00000421697.2	-66491	ENSG00000205696	ADARB2 antisense RNA 1
chr10	1459797	1460146	350	*	59	6.20318	9.71896	5.96757	236	Intron (ENST00000381312.6/105, intron 1 of 9)	ADARB2-AS1	10	1526637	1556984	30348	1	642394	ENST00000421697.2	-66491	ENSG00000205696	ADARB2 antisense RNA 1
chr10	1465052	1465890	839	*	100	7.02508	14.2586	10.0581	510	Intron (ENST00000381312.6/105, intron 1 of 9)	ADARB2-AS1	10	1526637	1556984	30348	1	642394	ENST00000421697.2	-60747	ENSG00000205696	ADARB2 antisense RNA 1
chr10	1465052	1465890	839	*	107	7.71774	15.0074	10.7467	629	Intron (ENST00000381312.6/105, intron 1 of 9)	ADARB2-AS1	10	1526637	1556984	30348	1	642394	ENST00000421697.2	-60747	ENSG00000205696	ADARB2 antisense RNA 1
chr10	3107517	3107826	310	*	166	10.5853	21.3077	16.629	93	Promoter (2-3kb)	PFKP	10	3104879	3107233	2355	1	5214	ENST00000460445.1	2638	ENSG00000067057	phosphofructokinase, platelet
chr10	3467682	3467853	172	*	51	5.40242	8.75818	5.12844	69	Exon (ENST00000702387.1/ENST00000702387.1, exon 1 of 1)	LINC02669	10	3432519	3435758	3240	2	101927880	ENST00000685074.2	-31924	ENSG00000233321	long intergenic non-protein coding RNA 2669
chr10	3763021	3763306	286	*	52	5.52083	8.95196	5.28823	204	Exon (ENST00000661014.1/105376363, exon 3 of 3)	LOC105376363	10	3767915	3768751	837	1	105376363	ENST00000415358.1	-4609	NA	uncharacterized LOC105376363
chr10	5488511	5488837	327	*	76	6.72944	11.6564	7.69935	227	Distal Intergenic	CALML5	10	5498697	5499570	874	2	51806	ENST00000380332.5	10733	ENSG00000178372	calmodulin like 5
chr10	5547993	5548572	580	*	73	6.24537	11.2429	7.32331	490	Distal Intergenic	LOC105376380	10	5549666	5554277	4612	2	105376380	ENST00000659334.1	5705	ENSG00000287566	uncharacterized LOC105376380
chr10	5550984	5551240	257	*	61	5.3142	9.98336	6.19988	96	Exon (ENST00000668112.1/105376380, exon 3 of 4)	LOC105376380	10	5549666	5554277	4612	2	105376380	ENST00000659334.1	3037	ENSG00000287566	uncharacterized LOC105376380
chr10	6219024	6219326	303	*	54	5.01897	9.10257	5.42232	78	Promoter (2-3kb)	PFKFB3	10	6221404	6233107	11704	1	5209	ENST00000450232.1	-2078	ENSG00000170525	6-phosphofructo-2-kinase/fructose-2,6-biphosphatase 3
chr10	6219024	6219326	303	*	86	6.36763	12.6576	8.60135	230	Promoter (2-3kb)	PFKFB3	10	6221404	6233107	11704	1	5209	ENST00000450232.1	-2078	ENSG00000170525	6-phosphofructo-2-kinase/fructose-2,6-biphosphatase 3
chr10	8366205	8366735	531	*	85	7.29403	12.5779	8.52644	119	Distal Intergenic	LOC105376396	10	8400860	8461863	61004	1	105376396	ENST00000413286.1	-34125	NA	uncharacterized LOC105376396
chr10	9238180	9238630	451	*	128	8.48951	17.2715	12.8424	104	Distal Intergenic	LINC00709	10	9275833	9287057	11225	1	100507163	ENST00000458168.1	-37203	NA	long intergenic non-protein coding RNA 709
chr10	9238180	9238630	451	*	59	6.20318	9.71896	5.96757	325	Distal Intergenic	LINC00709	10	9275833	9287057	11225	1	100507163	ENST00000458168.1	-37203	NA	long intergenic non-protein coding RNA 709
chr10	11875133	11876324	1192	*	166	7.49375	21.3061	16.6276	603	Promoter (<=1kb)	PROSER2-AS1	10	11857289	11874795	17507	2	219731	ENST00000453242.1	-338	ENSG00000225778	PROSER2 antisense RNA 1
chr10	11881363	11882932	1570	*	64	4.32953	10.204	6.40538	120	Intron (ENST00000445498.5/219731, intron 2 of 5)	PROSER2-AS1	10	11857289	11874795	17507	2	219731	ENST00000453242.1	-6568	ENSG00000225778	PROSER2 antisense RNA 1
chr10	11881363	11882932	1570	*	53	4.31841	8.97777	5.31204	448	Intron (ENST00000445498.5/219731, intron 2 of 5)	PROSER2-AS1	10	11857289	11874795	17507	2	219731	ENST00000453242.1	-6568	ENSG00000225778	PROSER2 antisense RNA 1
chr10	11881363	11882932	1570	*	146	6.78607	19.196	14.6439	682	Intron (ENST00000445498.5/219731, intron 2 of 5)	PROSER2-AS1	10	11857289	11874795	17507	2	219731	ENST00000453242.1	-6568	ENSG00000225778	PROSER2 antisense RNA 1
chr10	11887310	11887456	147	*	51	4.54234	8.83928	5.18932	93	Intron (ENST00000445498.5/219731, intron 2 of 5)	PROSER2-AS1	10	11849608	11894700	45093	2	219731	ENST00000445498.5	7244	ENSG00000225778	PROSER2 antisense RNA 1
chr10	11898404	11898664	261	*	73	5.25955	11.3068	7.37709	72	Exon (ENST00000701703.1/ENST00000701703.1, exon 1 of 1)	PROSER2-AS1	10	11849608	11894700	45093	2	219731	ENST00000445498.5	-3704	ENSG00000225778	PROSER2 antisense RNA 1
chr10	12043182	12043359	178	*	52	3.80517	8.8597	5.2082	139	Promoter (<=1kb)	UPF2	10	12035059	12043170	8112	2	26019	ENST00000460569.1	-12	ENSG00000151461	UPF2 regulator of nonsense mediated mRNA decay
chr10	12195917	12196114	198	*	75	5.53731	11.4968	7.55445	122	Promoter (<=1kb)	CDC123	10	12195965	12230978	35014	1	8872	ENST00000429258.6	0	ENSG00000151465	cell division cycle 123
chr10	15097170	15097570	401	*	60	5.41249	9.80617	6.03923	328	Promoter (<=1kb)	LOC105376431	10	15097237	15139818	42582	1	105376431	ENST00000451677.1	0	NA	uncharacterized LOC105376431
chr10	16436906	16437282	377	*	56	5.33109	9.31492	5.61615	269	Promoter (<=1kb)	PTER	10	16436943	16513745	76803	1	9317	ENST00000423462.6	0	ENSG00000165983	phosphotriesterase related
chr10	18627608	18627792	185	*	79	5.23935	11.9858	7.98834	107	Intron (ENST00000377304.7/221078, intron 3 of 10)	NSUN6	10	18545561	18651587	106027	2	221078	ENST00000377304.7	23795	ENSG00000241058	NOP2/Sun RNA methyltransferase 6
chr10	20993446	20994114	669	*	100	6.34081	14.2753	10.0704	243	Intron (ENST00000675700.1/10529, intron 3 of 6)	NEBL	10	20961672	21002696	41025	2	10529	ENST00000674777.1	8582	ENSG00000078114	nebulette
chr10	21335248	21335401	154	*	77	6.56008	11.7718	7.79909	51	Distal Intergenic	LINC02643	10	21340233	21372950	32718	2	105376444	ENST00000433460.1	37549	ENSG00000230109	long intergenic non-protein coding RNA 2643
chr10	21336786	21337013	228	*	130	6.61213	17.4479	13.0072	106	Distal Intergenic	LINC02643	10	21340233	21372950	32718	2	105376444	ENST00000433460.1	35937	ENSG00000230109	long intergenic non-protein coding RNA 2643
chr10	21350255	21350723	469	*	114	6.4549	15.791	11.4657	389	Intron (ENST00000433460.1/105376444, intron 4 of 4)	LINC02643	10	21340233	21372950	32718	2	105376444	ENST00000433460.1	22227	ENSG00000230109	long intergenic non-protein coding RNA 2643
chr10	21399722	21399974	253	*	58	4.78141	9.64129	5.89703	160	Distal Intergenic	LINC02643	10	21340233	21372950	32718	2	105376444	ENST00000433460.1	-26772	ENSG00000230109	long intergenic non-protein coding RNA 2643
chr10	21525757	21525984	228	*	103	5.89426	14.5758	10.348	86	Promoter (<=1kb)	SKIDA1	10	21513475	21525682	12208	2	387640	ENST00000449193.7	-75	ENSG00000180592	SKI/DACH domain containing 1
chr10	21527373	21527539	167	*	51	5.42133	8.78918	5.14913	72	Promoter (1-2kb)	SKIDA1	10	21518566	21526368	7803	2	387640	ENST00000633225.1	-1005	ENSG00000180592	SKI/DACH domain containing 1
chr10	21727500	21727937	438	*	60	5.0198	9.77831	6.01296	135	3' UTR	MLLT10	10	21673578	21713922	40345	1	8028	ENST00000420525.1	53922	ENSG00000078403	MLLT10 histone lysine methyltransferase DOT1L cofactor
chr10	22408699	22409127	429	*	68	6.17419	10.7407	6.8756	149	Intron (ENST00000376603.6/9576, intron 8 of 10)	LOC105376449	10	22391805	22454224	62420	1	105376449	ENST00000487973.1	16894	NA	uncharacterized LOC105376449
chr10	22408699	22409127	429	*	69	6.68035	10.8278	6.95545	377	Intron (ENST00000376603.6/9576, intron 8 of 10)	LOC105376449	10	22391805	22454224	62420	1	105376449	ENST00000487973.1	16894	NA	uncharacterized LOC105376449
chr10	24463967	24464562	596	*	54	5.01897	9.10257	5.42232	518	Promoter (1-2kb)	KIAA1217	10	24466531	24545316	78786	1	56243	ENST00000396446.5	-1969	ENSG00000120549	KIAA1217
chr10	25062241	25062588	348	*	73	5.25955	11.3068	7.37709	263	Promoter (<=1kb)	ENKUR	10	24981980	25062279	80300	2	219670	ENST00000615958.4	0	ENSG00000151023	enkurin, TRPC channel interacting protein
chr10	27240424	27240798	375	*	100	7.02508	14.2586	10.0581	278	Promoter (<=1kb)	ACBD5	10	27168135	27240784	72650	2	91452	ENST00000677440.1	0	ENSG00000107897	acyl-CoA binding domain containing 5
chr10	27504309	27504523	215	*	54	5.24968	9.17405	5.48734	67	Promoter (<=1kb)	RAB18	10	27504312	27539185	34874	1	22931	ENST00000683755.1	0	ENSG00000099246	RAB18, member RAS oncogene family
chr10	28677289	28677705	417	*	63	5.57779	10.0964	6.30585	322	Promoter (<=1kb)	BAMBI	10	28677510	28682677	5168	1	25805	ENST00000497699.1	0	ENSG00000095739	BMP and activin membrane bound inhibitor
chr10	29804421	29804593	173	*	65	5.95951	10.3826	6.55287	106	Distal Intergenic	LOC107984172	10	29842002	29843263	1262	2	107984172	ENST00000692116.1	38670	ENSG00000289386	uncharacterized LOC107984172
chr10	30431601	30431913	313	*	56	5.56774	9.36993	5.66431	238	Promoter (2-3kb)	MAP3K8	10	30434021	30461833	27813	1	1326	ENST00000542547.5	-2108	ENSG00000107968	mitogen-activated protein kinase kinase kinase 8
chr10	30433049	30434313	1265	*	98	5.19544	14.0576	9.87214	609	Promoter (<=1kb)	MAP3K8	10	30434021	30461833	27813	1	1326	ENST00000542547.5	0	ENSG00000107968	mitogen-activated protein kinase kinase kinase 8
chr10	31031612	31031926	315	*	156	7.92601	20.2476	15.6297	144	Promoter (<=1kb)	ZNF438	10	30844632	31031865	187234	2	220929	ENST00000436087.7	0	ENSG00000183621	zinc finger protein 438
chr10	32957435	32957551	117	*	60	5.80857	9.76908	6.00971	59	Promoter (<=1kb)	ITGB1	10	32900333	32957466	57134	2	3688	ENST00000678701.1	0	ENSG00000150093	integrin subunit beta 1
chr10	32958355	32958856	502	*	118	6.86921	16.2026	11.8467	170	Promoter (<=1kb)	ITGB1-DT	10	32958437	32987729	29293	1	101929475	ENST00000659846.1	0	ENSG00000229656	ITGB1 divergent transcript
chr10	32980527	32981001	475	*	87	5.45765	12.8325	8.75382	181	Promoter (<=1kb)	ITGB1-DT	10	32980844	33082102	101259	1	101929475	ENST00000688627.1	0	ENSG00000229656	ITGB1 divergent transcript
chr10	32982207	32982593	387	*	67	5.284	10.6378	6.78157	169	Promoter (<=1kb)	ITGB1-DT	10	32982541	33082409	99869	1	101929475	ENST00000691671.1	0	ENSG00000229656	ITGB1 divergent transcript
chr10	33005420	33006139	720	*	63	5.4102	10.1581	6.36362	68	Promoter (<=1kb)	ITGB1	10	32922778	33005792	83015	2	3688	ENST00000475184.6	0	ENSG00000150093	integrin subunit beta 1
chr10	33005420	33006139	720	*	95	5.67596	13.696	9.54686	186	Promoter (<=1kb)	ITGB1	10	32922778	33005792	83015	2	3688	ENST00000475184.6	0	ENSG00000150093	integrin subunit beta 1
chr10	33005420	33006139	720	*	103	6.28358	14.5813	10.353	606	Promoter (<=1kb)	ITGB1	10	32922778	33005792	83015	2	3688	ENST00000475184.6	0	ENSG00000150093	integrin subunit beta 1
chr10	33009923	33010606	684	*	64	4.61979	10.2686	6.45624	374	Intron (ENST00000450890.5/101929475, intron 3 of 3)	ITGB1	10	32922778	33005792	83015	2	3688	ENST00000475184.6	-4131	ENSG00000150093	integrin subunit beta 1
chr10	33114502	33114839	338	*	91	6.69055	13.2331	9.12126	246	Promoter (1-2kb)	IATPR	10	33096257	33116672	20416	2	101929447	ENST00000414308.1	1833	NA	ITGB1 adjacent tumor promoting lncRNA
chr10	33156267	33156530	264	*	65	6.18773	10.3914	6.56158	123	Distal Intergenic	NRP1	10	33179897	33185655	5759	2	8829	ENST00000413802.1	29125	ENSG00000099250	neuropilin 1
chr10	34758432	34758572	141	*	56	5.35244	9.35175	5.64722	63	Intron (ENST00000545260.5/56288, intron 1 of 22)	PARD3	10	34109561	34815296	705736	2	56288	ENST00000346874.9	56724	ENSG00000148498	par-3 family cell polarity regulator
chr10	34941695	34942075	381	*	77	6.27989	11.6946	7.73324	268	Distal Intergenic	LINC02635	10	34969881	34975578	5698	1	105376491	ENST00000654061.1	-27806	NA	long intergenic non-protein coding RNA 2635
chr10	35306968	35307175	208	*	52	4.7556	8.94076	5.27756	101	Intron (ENST00000490012.6/219771, intron 4 of 9)	CCNY-AS1	10	35314552	35320998	6447	2	118732302	ENST00000603160.5	13823	NA	CCNY antisense RNA 1
chr10	35332060	35332295	236	*	54	5.24968	9.17405	5.48734	156	Intron (ENST00000490012.6/219771, intron 5 of 9)	CCNY-AS1	10	35315127	35336064	20938	2	118732302	ENST00000659251.1	3769	NA	CCNY antisense RNA 1
chr10	38010756	38011057	302	*	64	4.46392	10.2236	6.41955	156	Promoter (<=1kb)	ZNF33A	10	38010699	38054538	43840	1	7581	ENST00000478556.1	57	ENSG00000189180	zinc finger protein 33A
chr10	42638182	42638515	334	*	85	5.19738	12.614	8.56012	250	Promoter (<=1kb)	LOC105378268	10	42638252	42645542	7291	1	105378268	ENST00000649715.3	0	ENSG00000285884	uncharacterized LOC105378268
chr10	42665237	42665602	366	*	89	4.48021	13.0869	8.99162	150	Intron (ENST00000662977.1/101929397, intron 6 of 7)	LINC01518	10	42644445	42691710	47266	2	101929397	ENST00000662977.1	26108	ENSG00000233515	long intergenic non-protein coding RNA 1518
chr10	43407924	43408109	186	*	51	5.24175	8.82328	5.17904	87	Promoter (<=1kb)	HNRNPF	10	43385617	43407819	22203	2	3185	ENST00000357065.8	-105	ENSG00000169813	heterogeneous nuclear ribonucleoprotein F
chr10	43455491	43455831	341	*	56	5.33109	9.31492	5.61615	175	Intron (ENST00000315429.12/642819, intron 1 of 3)	ZNF487	10	43437158	43475830	38673	1	642819	ENST00000451167.2	18333	ENSG00000243660	zinc finger protein 487
chr10	44756562	44756751	190	*	51	5.40242	8.75818	5.12844	117	Distal Intergenic	TMEM72-AS1	10	44811034	44879638	68605	2	220980	ENST00000670801.1	122887	ENSG00000224812	TMEM72 antisense RNA 1
chr10	46396599	46396879	281	*	55	5.9264	9.27514	5.57951	95	Promoter (1-2kb)	LINC00842	10	46398362	46453306	54945	1	643650	ENST00000614356.1	-1483	ENSG00000285294	long intergenic non-protein coding RNA 842
chr10	46396599	46396879	281	*	82	6.35602	12.2285	8.20977	198	Promoter (1-2kb)	LINC00842	10	46398362	46453306	54945	1	643650	ENST00000614356.1	-1483	ENSG00000285294	long intergenic non-protein coding RNA 842
chr10	46397101	46397234	134	*	78	5.90467	11.8132	7.83381	73	Promoter (1-2kb)	LINC00842	10	46398362	46453306	54945	1	643650	ENST00000614356.1	-1128	ENSG00000285294	long intergenic non-protein coding RNA 842
chr10	46398028	46398179	152	*	50	5.72601	8.64191	5.0289	74	Promoter (<=1kb)	LINC00842	10	46398362	46453306	54945	1	643650	ENST00000614356.1	-183	ENSG00000285294	long intergenic non-protein coding RNA 842
chr10	47407117	47407309	193	*	53	4.61362	8.98211	5.31561	81	Distal Intergenic	ZNF488	10	47365496	47384293	18798	2	118738	ENST00000585316.3	-22824	ENSG00000265763	zinc finger protein 488
chr10	47481940	47482218	279	*	100	7.02508	14.2586	10.0581	162	Promoter (1-2kb)	ANXA8	10	47468541	47484016	15476	2	653145	ENST00000577813.1	1798	ENSG00000265190	annexin A8
chr10	47483827	47484178	352	*	91	6.69055	13.2331	9.12126	124	Promoter (<=1kb)	ANXA8	10	47460162	47484083	23922	2	653145	ENST00000583448.2	0	ENSG00000265190	annexin A8
chr10	48306359	48306500	142	*	52	5.09411	8.90293	5.24775	67	Promoter (<=1kb)	MAPK8	10	48306639	48439357	132719	1	5599	ENST00000395611.7	-139	ENSG00000107643	mitogen-activated protein kinase 8
chr10	53499627	53499797	171	*	75	5.5482	11.5181	7.57046	75	Distal Intergenic	PCDH15	10	53808522	53810664	2143	2	65217	ENST00000615043.1	310867	ENSG00000150275	protocadherin related 15
chr10	59906692	59906912	221	*	91	6.98012	13.3093	9.19128	88	Promoter (<=1kb)	CCDC6	10	59788747	59906556	117810	2	8030	ENST00000263102.7	-136	ENSG00000108091	coiled-coil domain containing 6
chr10	62816359	62816933	575	*	84	6.52286	12.5205	8.47516	192	Promoter (<=1kb)	EGR2	10	62811996	62816366	4371	2	1959	ENST00000242480.4	0	ENSG00000122877	early growth response 2
chr10	62817931	62818077	147	*	51	4.83888	8.77392	5.14142	55	Promoter (<=1kb)	EGR2	10	62813207	62818659	5453	2	1959	ENST00000691610.1	582	ENSG00000122877	early growth response 2
chr10	63521019	63521228	210	*	58	4.58443	9.55358	5.82097	95	Promoter (<=1kb)	REEP3	10	63521401	63625128	103728	1	221035	ENST00000373758.5	-173	ENSG00000165476	receptor accessory protein 3
chr10	63629708	63631133	1426	*	141	6.97565	18.7124	14.1885	182	Promoter (<=1kb)	LOC101929846	10	63630672	63655769	25098	1	101929846	ENST00000654322.1	0	NA	uncharacterized LOC101929846
chr10	63629708	63631133	1426	*	105	5.18457	14.7553	10.513	648	Promoter (<=1kb)	LOC101929846	10	63630672	63655769	25098	1	101929846	ENST00000654322.1	0	NA	uncharacterized LOC101929846
chr10	63629708	63631133	1426	*	74	5.47018	11.3652	7.43258	1032	Promoter (<=1kb)	LOC101929846	10	63630672	63655769	25098	1	101929846	ENST00000654322.1	0	NA	uncharacterized LOC101929846
chr10	63712053	63712433	381	*	68	5.94065	10.7242	6.86346	271	Intron (ENST00000444770.1/124902438, intron 2 of 2)	LOC124902438	10	63664664	63990568	325905	1	124902438	ENST00000444770.1	47389	NA	uncharacterized LOC124902438
chr10	68074701	68075226	526	*	119	7.66344	16.314	11.9537	351	Promoter (<=1kb)	HERC4	10	68067182	68074857	7676	2	26091	ENST00000505760.5	0	ENSG00000148634	HECT and RLD domain containing E3 ubiquitin protein ligase 4
chr10	68093949	68094499	551	*	86	6.1999	12.76	8.69064	139	Intron (ENST00000685154.1/84665, intron 1 of 6)	MYPN	10	68087897	68158627	70731	1	84665	ENST00000689797.1	6052	ENSG00000138347	myopalladin
chr10	68093949	68094499	551	*	64	5.878	10.2458	6.44017	459	Intron (ENST00000685154.1/84665, intron 1 of 6)	MYPN	10	68087897	68158627	70731	1	84665	ENST00000689797.1	6052	ENSG00000138347	myopalladin
chr10	68097223	68097399	177	*	77	6.99331	11.7001	7.73685	88	Intron (ENST00000685154.1/84665, intron 1 of 6)	MYPN	10	68106054	68158627	52574	1	84665	ENST00000692979.1	-8655	ENSG00000138347	myopalladin
chr10	68136122	68136547	426	*	59	5.7883	9.73563	5.9806	107	Promoter (<=1kb)	MYPN	10	68136600	68143115	6516	1	84665	ENST00000686268.1	-53	ENSG00000138347	myopalladin
chr10	68721287	68721417	131	*	50	4.63256	8.70456	5.08589	66	Promoter (<=1kb)	CCAR1	10	68721255	68791355	70101	1	55749	ENST00000540210.5	32	ENSG00000060339	cell division cycle and apoptosis regulator 1
chr10	68827193	68827475	283	*	68	6.17355	10.7397	6.8756	121	Promoter (<=1kb)	STOX1	10	68827531	68893060	65530	1	219736	ENST00000298596.11	-56	ENSG00000165730	storkhead box 1
chr10	69458847	69458995	149	*	53	5.34609	8.99913	5.33172	108	Intron (ENST00000373290.7/23555, intron 1 of 7)	TSPAN15	10	69451477	69484092	32616	1	23555	ENST00000478112.1	7370	ENSG00000099282	tetraspanin 15
chr10	70132465	70133073	609	*	53	5.35497	9.01406	5.34541	474	Promoter (<=1kb)	AIFM2	10	70112270	70132934	20665	2	84883	ENST00000613322.4	0	ENSG00000042286	AIF family member 2
chr10	70233285	70233785	501	*	91	6.69055	13.2331	9.12126	355	Promoter (<=1kb)	PPA1	10	70202835	70233429	30595	2	5464	ENST00000373232.8	0	ENSG00000180817	inorganic pyrophosphatase 1
chr10	71212749	71212939	191	*	58	5.30249	9.61136	5.87457	124	Promoter (<=1kb)	UNC5B	10	71212927	71302864	89938	1	219699	ENST00000373192.4	0	ENSG00000107731	unc-5 netrin receptor B
chr10	71246705	71247647	943	*	72	5.02104	11.1566	7.24394	314	Intron (ENST00000335350.10/219699, intron 1 of 16)	UNC5B-AS1	10	71217220	71218294	1075	2	728978	ENST00000447119.3	-28411	ENSG00000237512	UNC5B antisense RNA 1
chr10	71246705	71247647	943	*	73	5.80002	11.2356	7.31809	473	Intron (ENST00000335350.10/219699, intron 1 of 16)	UNC5B-AS1	10	71217220	71218294	1075	2	728978	ENST00000447119.3	-28411	ENSG00000237512	UNC5B antisense RNA 1
chr10	71513106	71513369	264	*	64	5.26857	10.2524	6.44438	150	Promoter (<=1kb)	CDH23	10	71512113	71646782	134670	1	64072	ENST00000643732.1	993	ENSG00000107736	cadherin related 23
chr10	71766738	71768000	1263	*	128	6.545	17.2971	12.8665	192	Intron (ENST00000224721.12/64072, intron 38 of 69)	VSIR	10	71760482	71761944	1463	2	64115	ENST00000481568.2	-4794	ENSG00000107738	V-set immunoregulatory receptor
chr10	71766738	71768000	1263	*	329	10.9153	38.308	32.9607	379	Intron (ENST00000224721.12/64072, intron 38 of 69)	VSIR	10	71760482	71761944	1463	2	64115	ENST00000481568.2	-4794	ENSG00000107738	V-set immunoregulatory receptor
chr10	71766738	71768000	1263	*	99	6.46958	14.1031	9.91527	793	Intron (ENST00000224721.12/64072, intron 38 of 69)	VSIR	10	71760482	71761944	1463	2	64115	ENST00000481568.2	-4794	ENSG00000107738	V-set immunoregulatory receptor
chr10	71766738	71768000	1263	*	56	4.99127	9.38627	5.67965	1014	Intron (ENST00000224721.12/64072, intron 38 of 69)	VSIR	10	71760482	71761944	1463	2	64115	ENST00000481568.2	-4794	ENSG00000107738	V-set immunoregulatory receptor
chr10	71860390	71860713	324	*	50	5.15787	8.68122	5.06394	218	Distal Intergenic	PSAP	10	71816298	71851251	34954	2	5660	ENST00000394936.8	-9139	ENSG00000197746	prosaposin
chr10	71868153	71868436	284	*	83	6.95931	12.4352	8.39713	83	Distal Intergenic	LINC03139	10	71878356	71879107	752	1	124902447	ENST00000441348.1	-9920	NA	long intergenic non-protein coding RNA 3139
chr10	72260514	72260804	291	*	58	4.58443	9.55358	5.82097	212	Distal Intergenic	DDIT4-AS1	10	72272288	72273704	1417	2	110806271	ENST00000687260.2	12900	NA	DDIT4 antisense RNA 1
chr10	72263881	72264109	229	*	70	5.60944	10.8873	7.0067	114	Distal Intergenic	DDIT4-AS1	10	72272288	72273704	1417	2	110806271	ENST00000687260.2	9595	NA	DDIT4 antisense RNA 1
chr10	72272717	72275375	2659	*	71	3.993	11.0147	7.11772	1184	Promoter (<=1kb)	DDIT4-AS1	10	72272288	72273704	1417	2	110806271	ENST00000687260.2	0	NA	DDIT4 antisense RNA 1
chr10	72272717	72275375	2659	*	51	4.36333	8.77551	5.14142	1494	Promoter (<=1kb)	DDIT4-AS1	10	72272288	72273704	1417	2	110806271	ENST00000687260.2	0	NA	DDIT4 antisense RNA 1
chr10	72275511	72275847	337	*	73	5.25955	11.3068	7.37709	92	Promoter (1-2kb)	DDIT4	10	72273924	72276036	2113	1	54541	ENST00000681898.1	1587	ENSG00000168209	DNA damage inducible transcript 4
chr10	72276036	72276307	272	*	83	5.81241	12.4184	8.3808	77	Promoter (2-3kb)	DDIT4	10	72273924	72276036	2113	1	54541	ENST00000681898.1	2112	ENSG00000168209	DNA damage inducible transcript 4
chr10	72297522	72298555	1034	*	91	6.47494	13.2676	9.15202	160	Distal Intergenic	DDIT4	10	72273924	72276036	2113	1	54541	ENST00000681898.1	23598	ENSG00000168209	DNA damage inducible transcript 4
chr10	72297522	72298555	1034	*	58	4.58443	9.55358	5.82097	707	Distal Intergenic	DDIT4	10	72273924	72276036	2113	1	54541	ENST00000681898.1	23598	ENSG00000168209	DNA damage inducible transcript 4
chr10	72319483	72320313	831	*	97	5.97676	13.9461	9.76933	94	Distal Intergenic	DNAJB12	10	72335557	72336865	1309	2	54788	ENST00000473051.1	16552	ENSG00000148719	DnaJ heat shock protein family (Hsp40) member B12
chr10	72319483	72320313	831	*	83	5.4005	12.3349	8.3107	455	Distal Intergenic	DNAJB12	10	72335557	72336865	1309	2	54788	ENST00000473051.1	16552	ENSG00000148719	DnaJ heat shock protein family (Hsp40) member B12
chr10	72320723	72321286	564	*	143	7.04947	18.8761	14.3396	243	Distal Intergenic	DNAJB12	10	72335557	72336865	1309	2	54788	ENST00000473051.1	15579	ENSG00000148719	DnaJ heat shock protein family (Hsp40) member B12
chr10	72320723	72321286	564	*	147	7.05294	19.3505	14.7876	397	Distal Intergenic	DNAJB12	10	72335557	72336865	1309	2	54788	ENST00000473051.1	15579	ENSG00000148719	DnaJ heat shock protein family (Hsp40) member B12
chr10	72321432	72322989	1558	*	52	4.56206	8.87889	5.22633	95	Distal Intergenic	DNAJB12	10	72335557	72336865	1309	2	54788	ENST00000473051.1	13876	ENSG00000148719	DnaJ heat shock protein family (Hsp40) member B12
chr10	72321432	72322989	1558	*	54	4.86569	9.14995	5.46546	380	Distal Intergenic	DNAJB12	10	72335557	72336865	1309	2	54788	ENST00000473051.1	13876	ENSG00000148719	DnaJ heat shock protein family (Hsp40) member B12
chr10	72321432	72322989	1558	*	64	5.08637	10.2512	6.44397	623	Distal Intergenic	DNAJB12	10	72335557	72336865	1309	2	54788	ENST00000473051.1	13876	ENSG00000148719	DnaJ heat shock protein family (Hsp40) member B12
chr10	72321432	72322989	1558	*	91	5.82773	13.2356	9.12317	770	Distal Intergenic	DNAJB12	10	72335557	72336865	1309	2	54788	ENST00000473051.1	13876	ENSG00000148719	DnaJ heat shock protein family (Hsp40) member B12
chr10	72321432	72322989	1558	*	113	6.41128	15.6985	11.3855	858	Distal Intergenic	DNAJB12	10	72335557	72336865	1309	2	54788	ENST00000473051.1	13876	ENSG00000148719	DnaJ heat shock protein family (Hsp40) member B12
chr10	72321432	72322989	1558	*	309	10.043	36.1893	30.9133	1044	Distal Intergenic	DNAJB12	10	72335557	72336865	1309	2	54788	ENST00000473051.1	13876	ENSG00000148719	DnaJ heat shock protein family (Hsp40) member B12
chr10	72331041	72332798	1758	*	103	5.89426	14.5758	10.348	452	Distal Intergenic	DNAJB12	10	72335557	72336865	1309	2	54788	ENST00000473051.1	4067	ENSG00000148719	DnaJ heat shock protein family (Hsp40) member B12
chr10	72331041	72332798	1758	*	137	6.06134	18.2643	13.7674	784	Distal Intergenic	DNAJB12	10	72335557	72336865	1309	2	54788	ENST00000473051.1	4067	ENSG00000148719	DnaJ heat shock protein family (Hsp40) member B12
chr10	72331041	72332798	1758	*	192	7.81427	24.0483	19.2449	1162	Distal Intergenic	DNAJB12	10	72335557	72336865	1309	2	54788	ENST00000473051.1	4067	ENSG00000148719	DnaJ heat shock protein family (Hsp40) member B12
chr10	72334544	72336096	1553	*	81	6.09662	12.1663	8.15719	180	Promoter (<=1kb)	DNAJB12	10	72335557	72336865	1309	2	54788	ENST00000473051.1	769	ENSG00000148719	DnaJ heat shock protein family (Hsp40) member B12
chr10	72334544	72336096	1553	*	140	7.56884	18.5388	14.027	452	Promoter (<=1kb)	DNAJB12	10	72335557	72336865	1309	2	54788	ENST00000473051.1	769	ENSG00000148719	DnaJ heat shock protein family (Hsp40) member B12
chr10	72334544	72336096	1553	*	290	11.0667	34.2151	29.004	678	Promoter (<=1kb)	DNAJB12	10	72335557	72336865	1309	2	54788	ENST00000473051.1	769	ENSG00000148719	DnaJ heat shock protein family (Hsp40) member B12
chr10	72334544	72336096	1553	*	73	5.25955	11.3068	7.37709	968	Promoter (<=1kb)	DNAJB12	10	72335557	72336865	1309	2	54788	ENST00000473051.1	769	ENSG00000148719	DnaJ heat shock protein family (Hsp40) member B12
chr10	72334544	72336096	1553	*	51	4.36612	8.78141	5.14222	1410	Promoter (<=1kb)	DNAJB12	10	72335557	72336865	1309	2	54788	ENST00000473051.1	769	ENSG00000148719	DnaJ heat shock protein family (Hsp40) member B12
chr10	72364225	72364383	159	*	75	5.5482	11.5181	7.57046	89	Distal Intergenic	DNAJB12	10	72332830	72355149	22320	2	54788	ENST00000394903.6	-9076	ENSG00000148719	DnaJ heat shock protein family (Hsp40) member B12
chr10	73246872	73247370	499	*	54	5.01897	9.10257	5.42232	266	Promoter (<=1kb)	DNAJC9	10	73241954	73247255	5302	2	23234	ENST00000372950.6	0	ENSG00000213551	DnaJ heat shock protein family (Hsp40) member C9
chr10	73252483	73252667	185	*	51	4.83888	8.77392	5.14142	76	Promoter (<=1kb)	MRPS16	10	73248843	73252625	3783	2	51021	ENST00000479005.1	0	ENSG00000182180	mitochondrial ribosomal protein S16
chr10	73413835	73414008	174	*	55	5.10963	9.26637	5.57424	74	Promoter (<=1kb)	ANXA7	10	73375101	73414058	38958	2	310	ENST00000372921.10	50	ENSG00000138279	annexin A7
chr10	73887657	73888279	623	*	80	5.09223	12.0154	8.01473	96	Distal Intergenic	CAMK2G	10	73815015	73874591	59577	2	818	ENST00000680035.1	-13066	ENSG00000148660	calcium/calmodulin dependent protein kinase II gamma
chr10	73887657	73888279	623	*	100	5.91246	14.2129	10.0174	459	Distal Intergenic	CAMK2G	10	73815015	73874591	59577	2	818	ENST00000680035.1	-13066	ENSG00000148660	calcium/calmodulin dependent protein kinase II gamma
chr10	73888538	73889371	834	*	93	5.42323	13.506	9.36858	282	Distal Intergenic	CAMK2G	10	73815015	73874591	59577	2	818	ENST00000680035.1	-13947	ENSG00000148660	calcium/calmodulin dependent protein kinase II gamma
chr10	73888538	73889371	834	*	86	5.22237	12.6718	8.61152	575	Distal Intergenic	CAMK2G	10	73815015	73874591	59577	2	818	ENST00000680035.1	-13947	ENSG00000148660	calcium/calmodulin dependent protein kinase II gamma
chr10	73898942	73899721	780	*	50	5.32535	8.63166	5.02207	420	Distal Intergenic	PLAU	10	73909177	73913049	3873	1	5328	ENST00000481390.5	-9456	ENSG00000122861	plasminogen activator, urokinase
chr10	73898942	73899721	780	*	81	5.49862	12.1686	8.15719	698	Distal Intergenic	PLAU	10	73909177	73913049	3873	1	5328	ENST00000481390.5	-9456	ENSG00000122861	plasminogen activator, urokinase
chr10	73906578	73907240	663	*	81	5.49862	12.1686	8.15719	189	Promoter (1-2kb)	PLAU	10	73909177	73913049	3873	1	5328	ENST00000481390.5	-1937	ENSG00000122861	plasminogen activator, urokinase
chr10	73906578	73907240	663	*	137	7.39761	18.1948	13.7062	288	Promoter (1-2kb)	PLAU	10	73909177	73913049	3873	1	5328	ENST00000481390.5	-1937	ENSG00000122861	plasminogen activator, urokinase
chr10	73906578	73907240	663	*	165	8.17412	21.2626	16.5903	479	Promoter (1-2kb)	PLAU	10	73909177	73913049	3873	1	5328	ENST00000481390.5	-1937	ENSG00000122861	plasminogen activator, urokinase
chr10	73909038	73909885	848	*	67	5.284	10.6378	6.78157	111	Promoter (<=1kb)	PLAU	10	73909177	73913049	3873	1	5328	ENST00000481390.5	0	ENSG00000122861	plasminogen activator, urokinase
chr10	73910704	73910944	241	*	55	5.11679	9.27925	5.58328	94	Promoter (<=1kb)	PLAU	10	73910605	73911539	935	1	5328	ENST00000496926.1	99	ENSG00000122861	plasminogen activator, urokinase
chr10	73911472	73911857	386	*	77	5.87973	11.767	7.79702	238	Promoter (<=1kb)	PLAU	10	73911147	73913753	2607	1	5328	ENST00000494287.1	325	ENSG00000122861	plasminogen activator, urokinase
chr10	73998728	73999372	645	*	52	4.74626	8.92292	5.26576	557	Promoter (<=1kb)	VCL	10	73998116	74120169	122054	1	7414	ENST00000211998.10	612	ENSG00000035403	vinculin
chr10	75235406	75236082	677	*	115	7.41062	15.858	11.5304	229	Promoter (<=1kb)	COMTD1	10	75233641	75235957	2317	2	118881	ENST00000372538.8	0	ENSG00000165644	catechol-O-methyltransferase domain containing 1
chr10	75235406	75236082	677	*	125	7.73283	16.9169	12.5106	484	Promoter (<=1kb)	COMTD1	10	75233641	75235957	2317	2	118881	ENST00000372538.8	0	ENSG00000165644	catechol-O-methyltransferase domain containing 1
chr10	75262645	75263105	461	*	83	6.43039	12.359	8.33248	110	Intron (ENST00000666247.1/253264, intron 2 of 3)	ZNF503-AS1	10	75269781	75361677	91897	1	253264	ENST00000671219.1	-6676	ENSG00000226051	ZNF503 antisense RNA 1
chr10	77898599	77899283	685	*	85	5.19738	12.614	8.56012	294	Intron (ENST00000372391.7/9231, intron 1 of 31)	DLG5	10	77796061	77889507	93447	2	9231	ENST00000468332.6	-9092	ENSG00000151208	discs large MAGUK scaffold protein 5
chr10	77898599	77899283	685	*	79	4.92259	11.9685	7.97534	567	Intron (ENST00000372391.7/9231, intron 1 of 31)	DLG5	10	77796061	77889507	93447	2	9231	ENST00000468332.6	-9092	ENSG00000151208	discs large MAGUK scaffold protein 5
chr10	77949168	77949376	209	*	83	6.18436	12.3262	8.30275	94	Distal Intergenic	DLG5-AS1	10	77927631	77929824	2194	1	100128292	ENST00000632919.1	21537	NA	DLG5 antisense RNA 1
chr10	78033698	78034239	542	*	89	6.5621	13.0054	8.91819	95	Promoter (<=1kb)	RPS24	10	78033760	78040713	6954	1	6229	ENST00000435275.5	0	ENSG00000138326	ribosomal protein S24
chr10	78974103	78974366	264	*	67	5.284	10.6378	6.78157	134	Intron (ENST00000456353.5/283050, intron 5 of 9)	ZMIZ1-AS1	10	78943328	78962394	19067	2	283050	ENST00000428862.5	-11709	ENSG00000224596	ZMIZ1 antisense RNA 1
chr10	79127157	79127374	218	*	50	4.62702	8.69386	5.07614	69	Intron (ENST00000334512.10/57178, intron 2 of 24)	ZMIZ1	10	79068966	79316519	247554	1	57178	ENST00000334512.10	58191	ENSG00000108175	zinc finger MIZ-type containing 1
chr10	79149830	79150029	200	*	67	4.62545	10.603	6.75446	97	Intron (ENST00000334512.10/57178, intron 3 of 24)	ZMIZ1	10	79068966	79316519	247554	1	57178	ENST00000334512.10	80864	ENSG00000108175	zinc finger MIZ-type containing 1
chr10	79265067	79265313	247	*	80	5.62831	12.054	8.05184	155	Intron (ENST00000334512.10/57178, intron 7 of 24)	ZMIZ1	10	79277179	79296935	19757	1	57178	ENST00000478357.1	-11866	ENSG00000108175	zinc finger MIZ-type containing 1
chr10	79445710	79445944	235	*	124	7.21893	16.8952	12.4895	88	Promoter (<=1kb)	ZCCHC24	10	79382325	79445624	63300	2	219654	ENST00000372336.4	-86	ENSG00000165424	zinc finger CCHC-type containing 24
chr10	80205340	80205957	618	*	109	5.82495	15.2208	10.9458	467	Promoter (<=1kb)	ANXA11	10	80150889	80205537	54649	2	311	ENST00000422982.8	0	ENSG00000122359	annexin A11
chr10	80207101	80208125	1025	*	99	5.3939	14.1866	9.99269	142	Promoter (<=1kb)	LINC00857	10	80207372	80219617	12246	1	439990	ENST00000660450.1	0	ENSG00000237523	long intergenic non-protein coding RNA 857
chr10	80207101	80208125	1025	*	387	10.5641	44.3307	38.7892	445	Promoter (<=1kb)	LINC00857	10	80207372	80219617	12246	1	439990	ENST00000660450.1	0	ENSG00000237523	long intergenic non-protein coding RNA 857
chr10	80429473	80429975	503	*	309	10.043	36.1893	30.9133	261	Intron (ENST00000372188.5/84293, intron 5 of 5)	PRXL2A	10	80419998	80432997	13000	1	84293	ENST00000372181.1	9475	ENSG00000122378	peroxiredoxin like 2A
chr10	80459258	80459423	166	*	114	6.4549	15.791	11.4657	85	Promoter (<=1kb)	TSPAN14	10	80459302	80518041	58740	1	81619	ENST00000372156.5	0	ENSG00000108219	tetraspanin 14
chr10	80471257	80472059	803	*	154	7.35472	20.0238	15.4208	444	Promoter (2-3kb)	TSPAN14	10	80468266	80521831	53566	1	81619	ENST00000714445.1	2991	ENSG00000108219	tetraspanin 14
chr10	80505400	80505699	300	*	80	5.60828	12.014	8.01358	191	Intron (ENST00000481124.5/81619, intron 2 of 5)	TSPAN14	10	80515467	80519635	4169	1	81619	ENST00000265450.5	-9768	ENSG00000108219	tetraspanin 14
chr10	80506352	80506573	222	*	52	4.7556	8.94076	5.27756	31	Intron (ENST00000481124.5/81619, intron 2 of 5)	TSPAN14	10	80515467	80519635	4169	1	81619	ENST00000265450.5	-8894	ENSG00000108219	tetraspanin 14
chr10	85642914	85643047	134	*	58	4.58443	9.55358	5.82097	71	Intron (ENST00000327946.12/2894, intron 13 of 15)	GRID1	10	85601993	85613133	11141	2	2894	ENST00000552278.2	-29781	ENSG00000182771	glutamate ionotropic receptor delta type subunit 1
chr10	86958698	86958992	295	*	64	4.46392	10.2236	6.41955	225	Promoter (<=1kb)	SNCG	10	86958630	86963165	4536	1	6623	ENST00000348795.8	68	ENSG00000173267	synuclein gamma
chr10	87094526	87094951	426	*	85	6.83478	12.6404	8.58584	248	Promoter (<=1kb)	GLUD1	10	87050202	87094843	44642	2	2746	ENST00000277865.5	0	ENSG00000148672	glutamate dehydrogenase 1
chr10	87095130	87095737	608	*	86	5.22237	12.6718	8.61152	227	Promoter (<=1kb)	SHLD2	10	87095196	87191463	96268	1	54537	ENST00000298784.5	0	ENSG00000122376	shieldin complex subunit 2
chr10	87095130	87095737	608	*	58	4.78141	9.64129	5.89703	526	Promoter (<=1kb)	SHLD2	10	87095196	87191463	96268	1	54537	ENST00000298784.5	0	ENSG00000122376	shieldin complex subunit 2
chr10	87342408	87342609	202	*	60	5.80857	9.76908	6.00971	105	Promoter (<=1kb)	NUTM2A-AS1	10	87201647	87342502	140856	2	728190	ENST00000659257.1	0	ENSG00000223482	NUTM2A antisense RNA 1
chr10	87863297	87863868	572	*	74	5.87514	11.3717	7.43713	151	Promoter (<=1kb)	KLLN	10	87859158	87863533	4376	2	100144748	ENST00000445946.5	0	ENSG00000227268	killin, p53 regulated DNA replication inhibitor
chr10	89644144	89644455	312	*	57	4.15635	9.48119	5.76348	93	Promoter (<=1kb)	PANK1	10	89625695	89643956	18262	2	53354	ENST00000488482.1	-188	ENSG00000152782	pantothenate kinase 1
chr10	90227359	90227485	127	*	54	5.01897	9.10257	5.42232	94	Distal Intergenic	LINC01375	10	89915489	89957373	41885	2	101926924	ENST00000428485.1	-269986	ENSG00000226159	long intergenic non-protein coding RNA 1375
chr10	90484516	90484857	342	*	52	4.7556	8.94076	5.27756	117	Intron (ENST00000422206.5/ENST00000422206.5, intron 1 of 2)	LINC02653	10	90402521	90540805	138285	2	101926942	ENST00000418379.1	55948	ENSG00000236373	long intergenic non-protein coding RNA 2653
chr10	90931496	90931670	175	*	53	5.17072	9.03678	5.36555	78	Distal Intergenic	ANKRD1	10	90912096	90921087	8992	2	27063	ENST00000371697.4	-10409	ENSG00000148677	ankyrin repeat domain 1
chr10	91653144	91653569	426	*	56	5.76414	9.34812	5.64722	234	Distal Intergenic	PPP1R3C	10	91628442	91633071	4630	2	5507	ENST00000238994.6	-20073	ENSG00000119938	protein phosphatase 1 regulatory subunit 3C
chr10	92330040	92330252	213	*	117	8.66166	16.1167	11.7702	101	Intron (ENST00000358935.3/54708, intron 2 of 5)	MARCHF5	10	92333507	92349423	15917	1	54708	ENST00000462465.1	-3255	ENSG00000198060	membrane associated ring-CH-type finger 5
chr10	93463025	93463327	303	*	52	4.7556	8.94076	5.27756	137	Intron (ENST00000359263.9/26509, intron 1 of 53)	MYOF	10	93306430	93482194	175765	2	26509	ENST00000358334.9	18867	ENSG00000138119	myoferlin
chr10	93465715	93466624	910	*	143	6.65862	18.8939	14.3566	399	Intron (ENST00000359263.9/26509, intron 1 of 53)	MYOF	10	93306430	93482194	175765	2	26509	ENST00000358334.9	15570	ENSG00000138119	myoferlin
chr10	93465715	93466624	910	*	144	6.34693	19.0056	14.4622	720	Intron (ENST00000359263.9/26509, intron 1 of 53)	MYOF	10	93306430	93482194	175765	2	26509	ENST00000358334.9	15570	ENSG00000138119	myoferlin
chr10	93470704	93471223	520	*	88	5.84932	12.8846	8.80337	118	Intron (ENST00000359263.9/26509, intron 1 of 53)	MYOF	10	93306430	93482194	175765	2	26509	ENST00000358334.9	10971	ENSG00000138119	myoferlin
chr10	93471398	93471691	294	*	60	5.0198	9.77831	6.01296	109	Intron (ENST00000359263.9/26509, intron 1 of 53)	MYOF	10	93306430	93482194	175765	2	26509	ENST00000358334.9	10503	ENSG00000138119	myoferlin
chr10	95247852	95248210	359	*	72	5.02104	11.1566	7.24394	123	Promoter (<=1kb)	PDLIM1	10	95238634	95247620	8987	2	9124	ENST00000490391.1	-232	ENSG00000107438	PDZ and LIM domain 1
chr10	95264380	95264975	596	*	96	6.7968	13.851	9.6861	249	Intron (ENST00000329399.7/9124, intron 3 of 6)	PDLIM1	10	95263876	95273406	9531	2	9124	ENST00000493949.1	8431	ENSG00000107438	PDZ and LIM domain 1
chr10	95295201	95295462	262	*	71	4.82065	11.0524	7.1501	84	Distal Intergenic	PDLIM1	10	95238010	95291012	53003	2	9124	ENST00000477757.5	-4189	ENSG00000107438	PDZ and LIM domain 1
chr10	96130078	96130244	167	*	72	5.01783	11.1496	7.24129	110	Promoter (<=1kb)	ZNF518A	10	96130072	96205288	75217	1	9849	ENST00000563195.1	6	ENSG00000177853	zinc finger protein 518A
chr10	96832319	96832512	194	*	121	7.52959	16.5447	12.1663	112	Promoter (<=1kb)	LCOR	10	96832319	96958926	126608	1	84458	ENST00000540664.6	0	ENSG00000196233	ligand dependent nuclear receptor corepressor
chr10	97412812	97413329	518	*	87	6.22482	12.8063	8.73551	444	Intron (ENST00000422848.1/ENST00000422848.1, intron 1 of 1)	RRP12	10	97393684	97401534	7851	2	23223	ENST00000618765.1	-11278	ENSG00000052749	ribosomal RNA processing 12 homolog
chr10	97498242	97498674	433	*	58	4.48116	9.64192	5.89703	369	Promoter (<=1kb)	MMS19	10	97458324	97498388	40065	2	64210	ENST00000415383.5	0	ENSG00000155229	MMS19 homolog, cytosolic iron-sulfur assembly component
chr10	97687242	97687557	316	*	77	4.0434	11.732	7.76573	86	Promoter (<=1kb)	AVPI1	10	97677424	97687241	9818	2	60370	ENST00000370626.4	-1	ENSG00000119986	arginine vasopressin induced 1
chr10	98269223	98269672	450	*	148	6.67242	19.3762	14.812	262	Promoter (1-2kb)	LOXL4	10	98247690	98268194	20505	2	84171	ENST00000260702.4	-1029	ENSG00000138131	lysyl oxidase like 4
chr10	99621347	99621643	297	*	174	8.10472	22.1482	17.43	149	Promoter (<=1kb)	SLC25A28	10	99610522	99620862	10341	2	81894	ENST00000700250.1	-485	ENSG00000155287	solute carrier family 25 member 28
chr10	99731902	99732022	121	*	52	4.7556	8.94076	5.27756	51	Promoter (<=1kb)	COX15	10	99711844	99732100	20257	2	1355	ENST00000370483.9	78	ENSG00000014919	cytochrome c oxidase assembly homolog COX15
chr10	100373821	100374122	302	*	57	4.27792	9.48077	5.76348	119	Promoter (<=1kb)	OLMALINC	10	100373900	100409778	35879	1	90271	ENST00000664516.1	0	ENSG00000235823	oligodendrocyte maturation-associated long intergenic non-coding RNA
chr10	100998345	100998861	517	*	86	5.94695	12.6814	8.62015	389	Promoter (<=1kb)	LZTS2	10	100998348	101003694	5347	1	84445	ENST00000429732.5	0	ENSG00000107816	leucine zipper tumor suppressor 2
chr10	101060510	101060686	177	*	53	5.17072	9.03678	5.36555	85	Promoter (1-2kb)	KAZALD1	10	101061989	101067059	5071	1	81621	ENST00000370200.6	-1303	ENSG00000107821	Kazal type serine peptidase inhibitor domain 1
chr10	101060824	101060997	174	*	70	6.0289	10.8752	7.00079	69	Promoter (<=1kb)	KAZALD1	10	101061989	101067059	5071	1	81621	ENST00000370200.6	-992	ENSG00000107821	Kazal type serine peptidase inhibitor domain 1
chr10	101818448	101818711	264	*	94	6.87715	13.5613	9.42154	172	Promoter (<=1kb)	OGA	10	101784443	101818465	34023	2	10724	ENST00000439817.5	0	ENSG00000198408	O-GlcNAcase
chr10	102055581	102056200	620	*	52	4.7556	8.94076	5.27756	499	Promoter (<=1kb)	ARMH3	10	101845599	102056173	210575	2	79591	ENST00000370033.9	0	ENSG00000120029	armadillo like helical domain containing 3
chr10	102394517	102394736	220	*	96	5.73052	13.8163	9.65453	87	Promoter (<=1kb)	NFKB2	10	102394503	102402524	8022	1	4791	ENST00000369966.8	14	ENSG00000077150	nuclear factor kappa B subunit 2
chr10	102420832	102420994	163	*	56	4.99127	9.38627	5.67965	70	Promoter (<=1kb)	FBXL15	10	102420836	102423136	2301	1	79176	ENST00000369956.8	0	ENSG00000107872	F-box and leucine rich repeat protein 15
chr10	102646017	102646377	361	*	93	5.96249	13.5128	9.37482	265	Promoter (<=1kb)	TRIM8	10	102645697	102656828	11132	1	81603	ENST00000646349.1	320	ENSG00000171206	tripartite motif containing 8
chr10	103192621	103192979	359	*	60	5.0198	9.77831	6.01296	136	Promoter (<=1kb)	NT5C2	10	103088484	103193261	104778	2	22978	ENST00000675436.1	282	ENSG00000076685	5'-nucleotidase, cytosolic II
chr10	103194119	103194263	145	*	58	5.70573	9.59907	5.86317	76	Promoter (<=1kb)	NT5C2	10	103088018	103193306	105289	2	22978	ENST00000343289.9	-813	ENSG00000076685	5'-nucleotidase, cytosolic II
chr10	103241585	103241949	365	*	92	6.76883	13.3711	9.24303	162	Intron (ENST00000675164.1/22978, intron 1 of 19)	RPEL1	10	103245887	103248016	2130	1	729020	ENST00000441178.2	-3938	ENSG00000235376	ribulose-5-phosphate-3-epimerase like 1
chr10	103676318	103676685	368	*	123	7.38084	16.7387	12.345	94	Promoter (1-2kb)	SH3PXD2A	10	103613169	103678164	64996	2	9644	ENST00000691105.1	1479	ENSG00000107957	SH3 and PX domains 2A
chr10	103772301	103772668	368	*	104	6.79037	14.7127	10.4733	258	Intron (ENST00000369774.9/9644, intron 2 of 14)	SH3PXD2A-AS1	10	103746793	103754466	7674	1	100505839	ENST00000625265.1	25508	ENSG00000280693	SH3PXD2A antisense RNA 1
chr10	103872082	103872842	761	*	66	5.02048	10.4641	6.62453	83	Intron (ENST00000698239.1/79991, intron 11 of 11)	SH3PXD2A	10	103594027	103855584	261558	2	9644	ENST00000355946.7	-16498	ENSG00000107957	SH3 and PX domains 2A
chr10	103872082	103872842	761	*	70	5.60944	10.8873	7.0067	613	Intron (ENST00000698239.1/79991, intron 11 of 11)	SH3PXD2A	10	103594027	103855584	261558	2	9644	ENST00000355946.7	-16498	ENSG00000107957	SH3 and PX domains 2A
chr10	104338552	104338723	172	*	89	5.56722	13.0719	8.97804	76	Promoter (<=1kb)	ITPRIP	10	104309700	104338465	28766	2	85450	ENST00000337478.3	-87	ENSG00000148841	inositol 1,4,5-trisphosphate receptor interacting protein
chr10	106559414	106559639	226	*	58	4.58443	9.55358	5.82097	135	Distal Intergenic	SORCS1	10	106577198	106607218	30021	2	114815	ENST00000473866.1	47579	ENSG00000108018	sortilin related VPS10 domain containing receptor 1
chr10	106850163	106850493	331	*	223	12.1023	27.3285	22.3851	117	Intron (ENST00000263054.11/114815, intron 2 of 25)	SORCS1	10	106577182	106699358	122177	2	114815	ENST00000369698.6	-150805	ENSG00000108018	sortilin related VPS10 domain containing receptor 1
chr10	108244442	108245075	634	*	57	5.60648	9.43438	5.72401	234	Distal Intergenic	LINC01435	10	108040381	108197849	157469	2	103695365	ENST00000629275.2	-46593	ENSG00000229981	long intergenic non-protein coding RNA 1435
chr10	108599982	108600176	195	*	65	6.38228	10.3471	6.52013	89	Distal Intergenic	LINC02661	10	108708539	108840686	132148	1	105378478	ENST00000653086.1	-108363	ENSG00000223381	long intergenic non-protein coding RNA 2661
chr10	110305173	110305301	129	*	70	5.60944	10.8873	7.0067	62	Promoter (<=1kb)	SMNDC1	10	110297570	110304938	7369	2	10285	ENST00000674928.1	-235	ENSG00000119953	survival motor neuron domain containing 1
chr10	110395422	110396395	974	*	64	5.08637	10.2512	6.44397	311	Distal Intergenic	SMNDC1	10	110297570	110304938	7369	2	10285	ENST00000674928.1	-90484	ENSG00000119953	survival motor neuron domain containing 1
chr10	110395422	110396395	974	*	148	7.5403	19.4531	14.8847	506	Distal Intergenic	SMNDC1	10	110297570	110304938	7369	2	10285	ENST00000674928.1	-90484	ENSG00000119953	survival motor neuron domain containing 1
chr10	110395422	110396395	974	*	116	6.7726	16.0082	11.6701	869	Distal Intergenic	SMNDC1	10	110297570	110304938	7369	2	10285	ENST00000674928.1	-90484	ENSG00000119953	survival motor neuron domain containing 1
chr10	110398358	110399076	719	*	110	6.67393	15.3677	11.0759	106	Distal Intergenic	SMNDC1	10	110297570	110304938	7369	2	10285	ENST00000674928.1	-93420	ENSG00000119953	survival motor neuron domain containing 1
chr10	110398358	110399076	719	*	137	6.06134	18.2643	13.7674	462	Distal Intergenic	SMNDC1	10	110297570	110304938	7369	2	10285	ENST00000674928.1	-93420	ENSG00000119953	survival motor neuron domain containing 1
chr10	110399212	110399678	467	*	93	6.34615	13.4466	9.31505	132	Distal Intergenic	SMNDC1	10	110297570	110304938	7369	2	10285	ENST00000674928.1	-94274	ENSG00000119953	survival motor neuron domain containing 1
chr10	110399212	110399678	467	*	82	6.13141	12.2298	8.21092	281	Distal Intergenic	SMNDC1	10	110297570	110304938	7369	2	10285	ENST00000674928.1	-94274	ENSG00000119953	survival motor neuron domain containing 1
chr10	110408117	110408724	608	*	51	4.68872	8.81269	5.17004	172	Distal Intergenic	LOC105378482	10	110428840	110496187	67348	2	105378482	ENST00000609514.1	87463	NA	uncharacterized LOC105378482
chr10	110408117	110408724	608	*	81	5.89929	12.1945	8.18101	452	Distal Intergenic	LOC105378482	10	110428840	110496187	67348	2	105378482	ENST00000609514.1	87463	NA	uncharacterized LOC105378482
chr10	110409030	110409228	199	*	52	4.7556	8.94076	5.27756	76	Distal Intergenic	LOC105378482	10	110428840	110496187	67348	2	105378482	ENST00000609514.1	86959	NA	uncharacterized LOC105378482
chr10	110410253	110411402	1150	*	134	5.63165	17.8926	13.4226	443	Distal Intergenic	LOC105378482	10	110428840	110496187	67348	2	105378482	ENST00000609514.1	84785	NA	uncharacterized LOC105378482
chr10	110410253	110411402	1150	*	50	4.63256	8.70456	5.08589	967	Distal Intergenic	LOC105378482	10	110428840	110496187	67348	2	105378482	ENST00000609514.1	84785	NA	uncharacterized LOC105378482
chr10	110456686	110456946	261	*	51	4.54234	8.83928	5.18932	117	Intron (ENST00000609514.1/105378482, intron 1 of 3)	LOC105378482	10	110428840	110496187	67348	2	105378482	ENST00000609514.1	39241	NA	uncharacterized LOC105378482
chr10	110496025	110496651	627	*	50	4.94748	8.64494	5.03055	551	Promoter (<=1kb)	DUSP5-DT	10	110472688	110496590	23903	2	105378481	ENST00000666621.1	0	NA	DUSP5 divergent transcript
chr10	110497394	110497839	446	*	60	5.0198	9.77831	6.01296	257	Promoter (<=1kb)	DUSP5	10	110497907	110511533	13627	1	1847	ENST00000369583.4	-68	ENSG00000138166	dual specificity phosphatase 5
chr10	110857861	110858141	281	*	50	4.94748	8.64494	5.03055	56	Distal Intergenic	PDCD4	10	110871795	110900005	28211	1	27250	ENST00000393104.6	-13654	ENSG00000150593	programmed cell death 4
chr10	110858656	110858793	138	*	55	5.51062	9.27471	5.57951	67	Distal Intergenic	PDCD4	10	110871795	110900005	28211	1	27250	ENST00000393104.6	-13002	ENSG00000150593	programmed cell death 4
chr10	110918587	110919149	563	*	90	6.40145	13.1328	9.02953	217	Promoter (<=1kb)	BBIP1	10	110899893	110918657	18765	2	92482	ENST00000652043.1	0	ENSG00000214413	BBSome interacting protein 1
chr10	112811811	112812085	275	*	56	5.35244	9.35175	5.64722	84	Intron (ENST00000705995.1/143187, intron 8 of 8)	LOC103344931	10	112823490	112827726	4237	1	103344931	ENST00000564352.1	-11405	ENSG00000260917	uncharacterized LOC103344931
chr10	112959416	112959738	323	*	54	5.82089	9.10607	5.42557	231	Intron (ENST00000355995.9/6934, intron 3 of 14)	LOC124902502	10	112950646	112951875	1230	2	124902502	ENST00000369391.3	-7541	NA	uncharacterized LOC124902502
chr10	114025085	114025358	274	*	61	5.68364	9.91781	6.14364	193	Distal Intergenic	ADRB1	10	114043866	114046904	3039	1	153	ENST00000369295.4	-18508	ENSG00000043591	adrenoceptor beta 1
chr10	114026624	114026968	345	*	64	5.878	10.2458	6.44017	143	Distal Intergenic	ADRB1	10	114043866	114046904	3039	1	153	ENST00000369295.4	-16898	ENSG00000043591	adrenoceptor beta 1
chr10	114306527	114306817	291	*	65	4.80273	10.3456	6.52012	181	Promoter (1-2kb)	AFAP1L2	10	114300516	114305133	4618	2	84632	ENST00000486300.1	-1394	ENSG00000169129	actin filament associated protein 1 like 2
chr10	114320179	114321115	937	*	189	8.36747	23.7578	18.9653	332	Intron (ENST00000304129.9/84632, intron 5 of 18)	AFAP1L2	10	114300516	114305133	4618	2	84632	ENST00000486300.1	-15046	ENSG00000169129	actin filament associated protein 1 like 2
chr10	114320179	114321115	937	*	160	7.65026	20.6684	16.0282	552	Intron (ENST00000304129.9/84632, intron 5 of 18)	AFAP1L2	10	114300516	114305133	4618	2	84632	ENST00000486300.1	-15046	ENSG00000169129	actin filament associated protein 1 like 2
chr10	114404259	114404487	229	*	73	5.79179	11.2207	7.30413	65	Promoter (<=1kb)	AFAP1L2	10	114310354	114404480	94127	2	84632	ENST00000419268.1	0	ENSG00000169129	actin filament associated protein 1 like 2
chr10	114526642	114526959	318	*	73	5.79179	11.2207	7.30413	121	Promoter (<=1kb)	ABLIM1	10	114431113	114526931	95819	2	3983	ENST00000392952.7	0	ENSG00000099204	actin binding LIM protein 1
chr10	117004672	117005001	330	*	145	9.2395	19.0529	14.5071	144	Promoter (<=1kb)	SHTN1	10	116881477	117005187	123711	2	57698	ENST00000355371.9	186	ENSG00000187164	shootin 1
chr10	117084683	117084958	276	*	56	5.35244	9.35175	5.64722	70	Intron (ENST00000392901.10/57698, intron 1 of 17)	SHTN1	10	116900312	117126586	226275	2	57698	ENST00000392901.10	41628	ENSG00000187164	shootin 1
chr10	117216836	117217311	476	*	67	5.284	10.6378	6.78157	340	Distal Intergenic	KCNK18	10	117197489	117210299	12811	1	338567	ENST00000334549.1	19347	ENSG00000186795	potassium two pore domain channel subfamily K member 18
chr10	117342856	117342970	115	*	54	5.62405	9.12032	5.43816	62	Intron (ENST00000334464.7/118987, intron 1 of 4)	PDZD8	10	117285108	117318978	33871	2	118987	ENST00000489302.5	-23878	ENSG00000165650	PDZ domain containing 8
chr10	118870767	118871246	480	*	64	5.26857	10.2524	6.44438	164	Intron (ENST00000663084.1/125177373, intron 2 of 3)	CACUL1	10	118684556	118755249	70694	2	143384	ENST00000493518.5	-115518	ENSG00000151893	CDK2 associated cullin domain 1
chr10	118871398	118871909	512	*	169	7.23097	21.659	16.9668	218	Intron (ENST00000663084.1/125177373, intron 2 of 3)	CACUL1	10	118684556	118755249	70694	2	143384	ENST00000493518.5	-116149	ENSG00000151893	CDK2 associated cullin domain 1
chr10	119100599	119100838	240	*	59	5.7883	9.73563	5.9806	67	Distal Intergenic	DENND10	10	119104086	119105643	1558	1	404636	ENST00000472379.2	-3248	ENSG00000119979	DENN domain containing 10
chr10	119316812	119317591	780	*	140	6.32389	18.5149	14.0038	619	Intron (ENST00000392870.3/2869, intron 1 of 15)	LOC105378511	10	119330233	119335957	5725	2	105378511	ENST00000625697.2	18366	NA	uncharacterized LOC105378511
chr10	119680050	119680403	354	*	61	5.4939	9.94948	6.17282	77	Distal Intergenic	BAG3	10	119656610	119676707	20098	1	9531	ENST00000450186.1	23440	ENSG00000151929	BAG cochaperone 3
chr10	119680569	119681071	503	*	58	4.58443	9.55358	5.82097	408	Distal Intergenic	BAG3	10	119656610	119676707	20098	1	9531	ENST00000450186.1	23959	ENSG00000151929	BAG cochaperone 3
chr10	119682010	119682535	526	*	217	10.0379	26.6284	21.7136	148	Distal Intergenic	BAG3	10	119656610	119676707	20098	1	9531	ENST00000450186.1	25400	ENSG00000151929	BAG cochaperone 3
chr10	119682010	119682535	526	*	161	9.03224	20.8041	16.1573	383	Distal Intergenic	BAG3	10	119656610	119676707	20098	1	9531	ENST00000450186.1	25400	ENSG00000151929	BAG cochaperone 3
chr10	119686760	119687499	740	*	65	5.98025	10.4173	6.58432	126	Distal Intergenic	BAG3	10	119656610	119676707	20098	1	9531	ENST00000450186.1	30150	ENSG00000151929	BAG cochaperone 3
chr10	119725870	119726147	278	*	77	5.84773	11.7076	7.74349	140	Promoter (<=1kb)	INPP5F	10	119726042	119829130	103089	1	22876	ENST00000649297.1	0	ENSG00000198825	inositol polyphosphate-5-phosphatase F
chr10	121606438	121606677	240	*	50	5.15787	8.68122	5.06394	74	Distal Intergenic	FGFR2	10	121479072	121598458	119387	2	2263	ENST00000356226.8	-7980	ENSG00000066468	fibroblast growth factor receptor 2
chr10	122293527	122294381	855	*	51	4.54234	8.83928	5.18932	94	Promoter (2-3kb)	BTBD16	10	122291081	122291690	610	1	118663	ENST00000507495.1	2446	ENSG00000138152	BTB domain containing 16
chr10	122293527	122294381	855	*	131	7.12091	17.6305	13.1774	387	Promoter (2-3kb)	BTBD16	10	122291081	122291690	610	1	118663	ENST00000507495.1	2446	ENSG00000138152	BTB domain containing 16
chr10	122293527	122294381	855	*	76	4.41399	11.6472	7.69117	647	Promoter (2-3kb)	BTBD16	10	122291081	122291690	610	1	118663	ENST00000507495.1	2446	ENSG00000138152	BTB domain containing 16
chr10	124436248	124436493	246	*	56	5.18213	9.39658	5.68896	188	Distal Intergenic	NKX1-2	10	124445243	124450035	4793	2	390010	ENST00000451024.5	13542	ENSG00000229544	NK1 homeobox 2
chr10	124439840	124440020	181	*	61	5.4939	9.94948	6.17282	75	Distal Intergenic	NKX1-2	10	124445243	124450035	4793	2	390010	ENST00000451024.5	10015	ENSG00000229544	NK1 homeobox 2
chr10	124440632	124440827	196	*	80	6.94702	12.0122	8.01245	105	Distal Intergenic	NKX1-2	10	124445243	124450035	4793	2	390010	ENST00000451024.5	9208	ENSG00000229544	NK1 homeobox 2
chr10	130110616	130110789	174	*	59	4.1166	9.6689	5.92185	93	Promoter (<=1kb)	C10orf143	10	130064340	130110802	46463	2	387723	ENST00000647406.1	13	ENSG00000237489	chromosome 10 open reading frame 143
chr10	131315384	131315658	275	*	187	9.6084	23.5106	18.7294	178	Distal Intergenic	TCERG1L	10	131092391	131311721	219331	2	256536	ENST00000368642.4	-3663	ENSG00000176769	transcription elongation regulator 1 like
chr10	131888257	131888506	250	*	64	5.85796	10.2121	6.41234	80	Distal Intergenic	PPP2R2D	10	131901008	131959834	58827	1	55844	ENST00000455566.6	-12502	ENSG00000175470	protein phosphatase 2 regulatory subunit Bdelta
chr10	131900559	131900861	303	*	110	6.45937	15.3686	11.0764	208	Promoter (<=1kb)	PPP2R2D	10	131901008	131959834	58827	1	55844	ENST00000455566.6	-147	ENSG00000175470	protein phosphatase 2 regulatory subunit Bdelta
chr10	132331444	132331852	409	*	53	5.3818	9.05911	5.38723	342	Promoter (<=1kb)	STK32C	10	132226820	132331847	105028	2	282974	ENST00000368620.2	0	ENSG00000165752	serine/threonine kinase 32C
chr10	132516895	132517605	711	*	256	9.03872	30.7787	25.6987	143	Promoter (<=1kb)	LOC107984282	10	132511623	132517139	5517	2	107984282	ENST00000455414.2	0	NA	uncharacterized LOC107984282
chr10	132516895	132517605	711	*	78	5.52955	11.8562	7.87085	403	Promoter (<=1kb)	LOC107984282	10	132511623	132517139	5517	2	107984282	ENST00000455414.2	0	NA	uncharacterized LOC107984282
chr10	132571636	132572065	430	*	100	6.13994	14.2859	10.0802	297	Intron (ENST00000368594.8/3632, intron 1 of 15)	INPP5A	10	132538139	132710456	172318	1	3632	ENST00000423490.5	33497	ENSG00000068383	inositol polyphosphate-5-phosphatase A
chr10	132572216	132572671	456	*	164	7.42241	21.1435	16.4752	136	Intron (ENST00000368594.8/3632, intron 1 of 15)	INPP5A	10	132538139	132710456	172318	1	3632	ENST00000423490.5	34077	ENSG00000068383	inositol polyphosphate-5-phosphatase A
chr10	132591324	132591607	284	*	141	8.44773	18.7047	14.1812	74	Intron (ENST00000368594.8/3632, intron 1 of 15)	INPP5A	10	132607926	132777782	169857	1	3632	ENST00000342652.6	-16319	ENSG00000068383	inositol polyphosphate-5-phosphatase A
chr10	133258833	133259716	884	*	70	4.37448	10.9261	7.04162	352	Distal Intergenic	ADAM8	10	133263003	133263865	863	2	101	ENST00000559018.1	4149	ENSG00000151651	ADAM metallopeptidase domain 8
chr10	133278414	133278588	175	*	51	4.68872	8.81269	5.17004	74	Promoter (1-2kb)	ADAM8	10	133273305	133276868	3564	2	101	ENST00000559180.1	-1546	ENSG00000151651	ADAM metallopeptidase domain 8
chr10	133278712	133279023	312	*	120	6.99302	16.4497	12.0769	178	Promoter (1-2kb)	ADAM8	10	133273305	133276868	3564	2	101	ENST00000559180.1	-1844	ENSG00000151651	ADAM metallopeptidase domain 8
chr11	406870	407365	496	*	192	9.03408	24.0732	19.2691	327	Promoter (<=1kb)	SIGIRR	11	405728	407191	1464	2	59307	ENST00000527987.1	0	ENSG00000185187	single Ig and TIR domain containing
chr11	448177	448375	199	*	65	4.80273	10.3456	6.52012	88	Promoter (<=1kb)	PTDSS2	11	448268	487053	38786	1	81490	ENST00000532614.5	0	ENSG00000174915	phosphatidylserine synthase 2
chr11	506778	507145	368	*	51	3.98317	8.77572	5.14142	282	Promoter (<=1kb)	RNH1	11	494513	506821	12309	2	6050	ENST00000397614.5	0	ENSG00000023191	ribonuclease/angiogenin inhibitor 1
chr11	762672	762801	130	*	62	5.33556	10.0224	6.23625	60	Promoter (1-2kb)	TALDO1	11	763982	764947	966	1	6888	ENST00000530666.1	-1181	ENSG00000177156	transaldolase 1
chr11	809637	809894	258	*	86	5.22237	12.6718	8.61152	128	Promoter (<=1kb)	PIDD1	11	805777	809753	3977	2	55367	ENST00000530911.1	0	ENSG00000177595	p53-induced death domain protein 1
chr11	1389554	1389814	261	*	68	5.33915	10.7445	6.87796	79	Promoter (<=1kb)	BRSK2	11	1389899	1462685	72787	1	9024	ENST00000308219.13	-85	ENSG00000174672	BR serine/threonine kinase 2
chr11	1778082	1778527	446	*	63	5.57779	10.0964	6.30585	120	Promoter (<=1kb)	LOC105376517	11	1776930	1778388	1459	2	105376517	ENST00000449749.1	0	NA	uncharacterized LOC105376517
chr11	1778082	1778527	446	*	60	5.0198	9.77831	6.01296	348	Promoter (<=1kb)	LOC105376517	11	1776930	1778388	1459	2	105376517	ENST00000449749.1	0	NA	uncharacterized LOC105376517
chr11	1830781	1831223	443	*	101	6.61684	14.3846	10.1708	78	Promoter (<=1kb)	SYT8	11	1831087	1837521	6435	1	90019	ENST00000479276.5	0	ENSG00000149043	synaptotagmin 8
chr11	1830781	1831223	443	*	51	3.98317	8.77572	5.14142	297	Promoter (<=1kb)	SYT8	11	1831087	1837521	6435	1	90019	ENST00000479276.5	0	ENSG00000149043	synaptotagmin 8
chr11	1833969	1834722	754	*	67	5.46608	10.6222	6.77209	110	Promoter (<=1kb)	SYT8	11	1834310	1837521	3212	1	90019	ENST00000479089.5	0	ENSG00000149043	synaptotagmin 8
chr11	1833969	1834722	754	*	75	5.75377	11.5323	7.58352	359	Promoter (<=1kb)	SYT8	11	1834310	1837521	3212	1	90019	ENST00000479089.5	0	ENSG00000149043	synaptotagmin 8
chr11	2180772	2180970	199	*	60	5.0198	9.77831	6.01296	54	Distal Intergenic	MIR4686	11	2173063	2173138	76	1	100616126	ENST00000584128.1	7709	ENSG00000265258	microRNA 4686
chr11	2202284	2202465	182	*	134	6.62855	17.9297	13.456	90	Distal Intergenic	MIR4686	11	2173063	2173138	76	1	100616126	ENST00000584128.1	29221	ENSG00000265258	microRNA 4686
chr11	2257260	2257464	205	*	57	4.83205	9.41388	5.70486	117	Distal Intergenic	ASCL2	11	2268498	2270588	2091	2	430	ENST00000331289.5	13124	ENSG00000183734	achaete-scute family bHLH transcription factor 2
chr11	2400527	2400662	136	*	56	5.13839	9.31809	5.61928	127	Promoter (<=1kb)	TSSC4	11	2400628	2403701	3074	1	10078	ENST00000380992.5	0	ENSG00000184281	tumor suppressing subtransferable candidate 4
chr11	2928920	2929584	665	*	62	5.32088	9.99556	6.21186	437	Promoter (<=1kb)	PHLDA2	11	2928273	2929420	1148	2	7262	ENST00000314222.5	0	ENSG00000181649	pleckstrin homology like domain family A member 2
chr11	2929815	2930385	571	*	62	5.34293	10.0358	6.24892	135	Promoter (<=1kb)	PHLDA2	11	2928273	2929420	1148	2	7262	ENST00000314222.5	-395	ENSG00000181649	pleckstrin homology like domain family A member 2
chr11	2929815	2930385	571	*	134	7.48691	17.894	13.4236	420	Promoter (<=1kb)	PHLDA2	11	2928273	2929420	1148	2	7262	ENST00000314222.5	-395	ENSG00000181649	pleckstrin homology like domain family A member 2
chr11	3422814	3423070	257	*	106	6.21583	14.8604	10.6095	150	Distal Intergenic	TSSC2	11	3401759	3408810	7052	1	650368	ENST00000450217.3	21055	ENSG00000290960	tumor suppressing subtransferable candidate 2 (pseudogene)
chr11	6389991	6390421	431	*	54	5.24968	9.17405	5.48734	135	Promoter (<=1kb)	SMPD1	11	6390473	6394991	4519	1	6609	ENST00000534405.5	-52	ENSG00000166311	sphingomyelin phosphodiesterase 1
chr11	6612216	6612591	376	*	53	5.18633	9.06395	5.39111	256	Promoter (<=1kb)	TAF10	11	6606294	6612216	5923	2	6881	ENST00000299424.9	0	ENSG00000166337	TATA-box binding protein associated factor 10
chr11	7597581	7597807	227	*	78	5.90467	11.8132	7.83381	109	Promoter (<=1kb)	PPFIBP2	11	7597587	7610523	12937	1	8495	ENST00000530189.1	0	ENSG00000166387	PPFIA binding protein 2
chr11	9363945	9364762	818	*	51	3.88843	8.81125	5.16929	315	Distal Intergenic	IPO7	11	9384652	9410032	25381	1	10527	ENST00000533233.1	-19890	ENSG00000205339	importin 7
chr11	9566141	9566435	295	*	107	7.21832	15.0514	10.7854	174	Distal Intergenic	WEE1	11	9573670	9589985	16316	1	7465	ENST00000450114.7	-7235	ENSG00000166483	WEE1 G2 checkpoint kinase
chr11	9573181	9573591	411	*	83	5.81241	12.4184	8.3808	96	Promoter (<=1kb)	WEE1	11	9573670	9589985	16316	1	7465	ENST00000450114.7	-79	ENSG00000166483	WEE1 G2 checkpoint kinase
chr11	9758333	9759217	885	*	117	7.31594	16.149	11.7998	345	Promoter (<=1kb)	SBF2-AS1	11	9758330	9809288	50959	1	283104	ENST00000664105.1	3	ENSG00000246273	SBF2 antisense RNA 1
chr11	9758333	9759217	885	*	75	5.5482	11.5181	7.57046	766	Promoter (<=1kb)	SBF2-AS1	11	9758330	9809288	50959	1	283104	ENST00000664105.1	3	ENSG00000246273	SBF2 antisense RNA 1
chr11	9839006	9839219	214	*	120	7.69413	16.3689	12.0029	98	Promoter (<=1kb)	LOC101928008	11	9839143	9929263	90121	1	101928008	ENST00000533659.1	0	ENSG00000255476	uncharacterized LOC101928008
chr11	10304613	10305059	447	*	113	7.0856	15.7169	11.3981	96	Promoter (<=1kb)	SBF2	11	10026274	10304877	278604	2	81846	ENST00000685217.1	0	ENSG00000133812	SET binding factor 2
chr11	10307361	10307880	520	*	53	4.80523	9.03531	5.36511	412	Promoter (<=1kb)	CAND1.11	11	10308313	10410838	102526	1	100130460	ENST00000527261.5	-433	NA	uncharacterized LOC100130460
chr11	10309380	10309637	258	*	88	6.10045	12.9782	8.89236	134	Promoter (1-2kb)	CAND1.11	11	10308313	10410838	102526	1	100130460	ENST00000527261.5	1067	NA	uncharacterized LOC100130460
chr11	10858283	10858726	444	*	54	4.40268	9.16197	5.47697	74	Promoter (<=1kb)	ZBED5-AS1	11	10858309	10907002	48694	1	729013	ENST00000666098.1	0	ENSG00000247271	ZBED5 antisense RNA 1
chr11	10899738	10900262	525	*	64	4.75142	10.2349	6.43024	120	Promoter (<=1kb)	LOC124902629	11	10884158	10899364	15207	2	124902629	ENST00000668046.1	-374	ENSG00000250041	uncharacterized LOC124902629
chr11	12080409	12080597	189	*	54	5.01897	9.10257	5.42232	89	Distal Intergenic	LINC02989	11	12086891	12089441	2551	1	125177370	ENST00000527997.1	-6294	ENSG00000255400	long intergenic non-protein coding RNA 2989
chr11	12086063	12087036	974	*	179	8.1284	22.7153	17.9715	563	Promoter (<=1kb)	LINC02989	11	12086891	12089441	2551	1	125177370	ENST00000527997.1	0	ENSG00000255400	long intergenic non-protein coding RNA 2989
chr11	12087828	12088447	620	*	77	6.08532	11.7492	7.78262	138	Promoter (<=1kb)	LINC02989	11	12086891	12089441	2551	1	125177370	ENST00000527997.1	937	ENSG00000255400	long intergenic non-protein coding RNA 2989
chr11	12090386	12091057	672	*	132	7.8894	17.6893	13.2338	531	Promoter (2-3kb)	MICAL2	11	12094008	12204280	110273	1	9645	ENST00000532179.5	-2951	ENSG00000133816	microtubule associated monooxygenase, calponin and LIM domain containing 2
chr11	12167337	12167591	255	*	76	5.76922	11.5612	7.61068	139	Intron (ENST00000532179.5/9645, intron 2 of 2)	MIR6124	11	12163683	12163767	85	1	102466906	ENST00000617177.1	3654	ENSG00000275373	microRNA 6124
chr11	12175899	12176239	341	*	64	4.46392	10.2236	6.41955	126	Intron (ENST00000532179.5/9645, intron 2 of 2)	MIR6124	11	12163683	12163767	85	1	102466906	ENST00000617177.1	12216	ENSG00000275373	microRNA 6124
chr11	12189565	12189960	396	*	70	4.50271	10.9436	7.05438	197	Intron (ENST00000532179.5/9645, intron 2 of 2)	MICAL2	11	12195945	12208146	12202	1	9645	ENST00000527195.1	-5985	ENSG00000133816	microtubule associated monooxygenase, calponin and LIM domain containing 2
chr11	12724525	12724790	266	*	67	5.48076	10.6495	6.79221	126	Intron (ENST00000527636.7/7003, intron 2 of 12)	TEAD1	11	12675503	12939065	263563	1	7003	ENST00000527575.6	49022	ENSG00000187079	TEA domain transcription factor 1
chr11	12746759	12747007	249	*	54	5.01897	9.10257	5.42232	81	Intron (ENST00000527636.7/7003, intron 2 of 12)	TEAD1	11	12675503	12939065	263563	1	7003	ENST00000527575.6	71256	ENSG00000187079	TEA domain transcription factor 1
chr11	13160479	13161020	542	*	54	5.62405	9.12032	5.43816	502	Distal Intergenic	BMAL1	11	13276652	13354377	77726	1	406	ENST00000529050.5	-115632	ENSG00000133794	basic helix-loop-helix ARNT like 1
chr11	13260820	13261178	359	*	70	4.64992	10.9839	7.08993	251	Distal Intergenic	BMAL1	11	13276652	13354377	77726	1	406	ENST00000529050.5	-15474	ENSG00000133794	basic helix-loop-helix ARNT like 1
chr11	13261567	13261844	278	*	65	4.80273	10.3456	6.52012	134	Distal Intergenic	BMAL1	11	13276652	13354377	77726	1	406	ENST00000529050.5	-14808	ENSG00000133794	basic helix-loop-helix ARNT like 1
chr11	14716160	14716361	202	*	85	7.29403	12.5779	8.52644	86	Intron (ENST00000282096.9/5140, intron 1 of 15)	LOC107984315	11	14698839	14700926	2088	1	107984315	ENST00000532740.1	17321	NA	uncharacterized LOC107984315
chr11	15654689	15654876	188	*	54	5.01897	9.10257	5.42232	110	Intron (ENST00000532242.2/105376569, intron 2 of 3)	LOC105376568	11	15571813	15622447	50635	2	105376568	ENST00000657022.2	-32242	NA	uncharacterized LOC105376568
chr11	15655847	15656064	218	*	60	5.5912	9.76078	6.00196	83	Intron (ENST00000532242.2/105376569, intron 2 of 3)	LOC105376568	11	15571813	15622447	50635	2	105376568	ENST00000657022.2	-33400	NA	uncharacterized LOC105376568
chr11	15663735	15664297	563	*	150	8.69771	19.6703	15.0859	161	Intron (ENST00000532242.2/105376569, intron 2 of 3)	LOC105376568	11	15571813	15622447	50635	2	105376568	ENST00000657022.2	-41288	NA	uncharacterized LOC105376568
chr11	17787151	17787318	168	*	74	6.07282	11.3355	7.40513	73	Intron (ENST00000640909.2/3746, intron 4 of 4)	KCNC1	11	17779172	17783055	3884	1	3746	ENST00000526029.1	7979	ENSG00000129159	potassium voltage-gated channel subfamily C member 1
chr11	18526654	18527146	493	*	63	6.02576	10.1264	6.33383	121	Promoter (<=1kb)	TSG101	11	18468336	18526951	58616	2	7251	ENST00000536719.5	0	ENSG00000074319	tumor susceptibility 101
chr11	19723511	19723881	371	*	127	8.17023	17.212	12.7875	271	Intron (ENST00000360655.8/89797, intron 1 of 37)	NAV2	11	19713597	20118574	404978	1	89797	ENST00000396087.7	9914	ENSG00000166833	neuron navigator 2
chr11	20112338	20112643	306	*	100	6.34081	14.2753	10.0704	154	Promoter (1-2kb)	NAV2	11	20114383	20118282	3900	1	89797	ENST00000528923.1	-1740	ENSG00000166833	neuron navigator 2
chr11	22625613	22625798	186	*	109	5.82495	15.2208	10.9458	122	Promoter (<=1kb)	GAS2	11	22625642	22749190	123549	1	2620	ENST00000528582.5	0	ENSG00000148935	growth arrest specific 2
chr11	26965348	26965502	155	*	139	8.8754	18.4328	13.9286	85	Distal Intergenic	FIBIN	11	26994112	26997087	2976	1	387758	ENST00000318627.4	-28610	ENSG00000176971	fin bud initiation factor homolog
chr11	27209658	27209862	205	*	78	5.90467	11.8132	7.83381	93	Intron (ENST00000526061.5/103695435, intron 2 of 3)	BBOX1-AS1	11	27047186	27218735	171550	2	103695435	ENST00000526061.5	8873	ENSG00000254560	BBOX1 antisense RNA 1
chr11	30452158	30452404	247	*	66	5.02048	10.4641	6.62453	168	Intron (ENST00000448418.6/744, intron 4 of 6)	MPPED2	11	30411122	30441403	30282	2	744	ENST00000529220.5	-10755	ENSG00000066382	metallophosphoesterase domain containing 2
chr11	33039289	33039529	241	*	68	5.33915	10.7445	6.87796	112	Promoter (<=1kb)	TCP11L1	11	33039417	33044112	4696	1	55346	ENST00000532687.5	0	ENSG00000176148	t-complex 11 like 1
chr11	33061687	33061882	196	*	77	6.56008	11.7718	7.79909	62	3' UTR	TCP11L1	11	33068687	33105943	37257	1	55346	ENST00000528962.1	-6805	ENSG00000176148	t-complex 11 like 1
chr11	33668309	33668643	335	*	60	5.81905	9.78639	6.02083	202	3' UTR	LOC105376617	11	33665220	33696701	31482	2	105376617	ENST00000534431.1	28058	NA	uncharacterized LOC105376617
chr11	33692164	33692339	176	*	67	5.87378	10.6094	6.76072	89	Intron (ENST00000534431.1/105376617, intron 1 of 3)	LOC105376617	11	33665220	33696701	31482	2	105376617	ENST00000534431.1	4362	NA	uncharacterized LOC105376617
chr11	34242162	34242440	279	*	160	8.6581	20.6455	16.0091	191	Promoter (<=1kb)	ABTB2	11	34173174	34242545	69372	2	25841	ENST00000530814.1	105	ENSG00000166016	ankyrin repeat and BTB domain containing 2
chr11	34599451	34600071	621	*	71	5.90589	11.0433	7.14453	257	Distal Intergenic	EHF	11	34621093	34646551	25459	1	26298	ENST00000527001.5	-21022	ENSG00000135373	ETS homologous factor
chr11	34599451	34600071	621	*	106	6.21583	14.8604	10.6095	492	Distal Intergenic	EHF	11	34621093	34646551	25459	1	26298	ENST00000527001.5	-21022	ENSG00000135373	ETS homologous factor
chr11	34600373	34600852	480	*	258	11.6341	30.8971	25.8138	245	Distal Intergenic	EHF	11	34621093	34646551	25459	1	26298	ENST00000527001.5	-20241	ENSG00000135373	ETS homologous factor
chr11	34600976	34601181	206	*	60	5.0198	9.77831	6.01296	134	Distal Intergenic	EHF	11	34621093	34646551	25459	1	26298	ENST00000527001.5	-19912	ENSG00000135373	ETS homologous factor
chr11	34640088	34640572	485	*	78	5.90467	11.8132	7.83381	154	Promoter (1-2kb)	EHF	11	34642177	34646668	4492	1	26298	ENST00000529161.1	-1605	ENSG00000135373	ETS homologous factor
chr11	34916131	34916536	406	*	113	7.32278	15.6982	11.3855	121	Promoter (<=1kb)	APIP	11	34882295	34916379	34085	2	51074	ENST00000395787.4	0	ENSG00000149089	APAF1 interacting protein
chr11	35009034	35010061	1028	*	68	6.17419	10.7407	6.8756	171	Intron (ENST00000477173.3/8050, intron 2 of 2)	PDHX	11	34984633	35020591	35959	1	8050	ENST00000477173.3	24401	ENSG00000110435	pyruvate dehydrogenase complex component X
chr11	35009034	35010061	1028	*	81	7.00363	12.1046	8.10016	345	Intron (ENST00000477173.3/8050, intron 2 of 2)	PDHX	11	34984633	35020591	35959	1	8050	ENST00000477173.3	24401	ENSG00000110435	pyruvate dehydrogenase complex component X
chr11	35040315	35040459	145	*	53	5.56166	9.01862	5.34928	107	Intron (ENST00000702237.1/105376626, intron 1 of 2)	LOC105376626	11	35014075	35066903	52829	2	105376626	ENST00000702237.1	26444	NA	uncharacterized LOC105376626
chr11	35082423	35082953	531	*	54	5.01897	9.10257	5.42232	107	Distal Intergenic	LOC105376626	11	35064720	35067192	2473	2	105376626	ENST00000687081.1	-15231	NA	uncharacterized LOC105376626
chr11	35111501	35112482	982	*	119	7.42123	16.3446	11.9818	132	Distal Intergenic	CD44-DT	11	35136234	35137726	1493	2	100507144	ENST00000530263.1	25244	ENSG00000255521	CD44 divergent transcript
chr11	35111501	35112482	982	*	61	5.3142	9.98336	6.19988	823	Distal Intergenic	CD44-DT	11	35136234	35137726	1493	2	100507144	ENST00000530263.1	25244	ENSG00000255521	CD44 divergent transcript
chr11	35115557	35115745	189	*	68	5.73087	10.7339	6.87199	104	Distal Intergenic	CD44-DT	11	35136234	35137726	1493	2	100507144	ENST00000530263.1	21981	ENSG00000255521	CD44 divergent transcript
chr11	35139828	35140256	429	*	54	5.39983	9.08937	5.41517	211	Promoter (<=1kb)	CD44	11	35139306	35223320	84015	1	960	ENST00000442151.6	522	ENSG00000026508	CD44 molecule (IN blood group)
chr11	35143977	35144222	246	*	86	6.1999	12.76	8.69064	153	Intron (ENST00000526025.2/960, intron 1 of 1)	CD44	11	35139306	35223320	84015	1	960	ENST00000442151.6	4671	ENSG00000026508	CD44 molecule (IN blood group)
chr11	35166425	35166705	281	*	70	6.07907	10.9607	7.07072	57	Intron (ENST00000526025.2/960, intron 1 of 1)	CD44	11	35176575	35214861	38287	1	960	ENST00000526000.6	-9870	ENSG00000026508	CD44 molecule (IN blood group)
chr11	37505059	37505184	126	*	55	5.9264	9.27514	5.57951	74	Distal Intergenic	LINC02760	11	37938601	37954663	16063	1	105376633	ENST00000532562.1	-433417	ENSG00000254516	long intergenic non-protein coding RNA 2760
chr11	43358969	43359183	215	*	117	7.815	16.1077	11.7623	103	Promoter (<=1kb)	TTC17	11	43358954	43391870	32917	1	55761	ENST00000534347.5	15	ENSG00000052841	tetratricopeptide repeat domain 17
chr11	43920826	43921233	408	*	60	5.0198	9.77831	6.01296	183	Promoter (<=1kb)	ALKBH3-AS1	11	43909289	43920898	11610	2	100507300	ENST00000664150.1	0	ENSG00000244926	ALKBH3 antisense RNA 1
chr11	44564965	44565541	577	*	73	5.22401	11.2335	7.31634	206	Promoter (<=1kb)	CD82	11	44565601	44619126	53526	1	3732	ENST00000342935.7	-60	ENSG00000085117	CD82 molecule
chr11	45805156	45805416	261	*	77	5.84773	11.7076	7.74349	123	Promoter (<=1kb)	SLC35C1	11	45805149	45813016	7868	1	55343	ENST00000314134.4	7	ENSG00000181830	solute carrier family 35 member C1
chr11	46616920	46617084	165	*	55	5.51062	9.27471	5.57951	93	Promoter (<=1kb)	HARBI1	11	46616012	46616849	838	2	283254	ENST00000529192.1	-71	ENSG00000180423	harbinger transposase derived 1
chr11	46687296	46687633	338	*	60	5.00994	9.75931	6.00166	101	Exon (ENST00000527588.5/392, exon 4 of 4)	ARHGAP1	11	46678723	46681516	2794	2	392	ENST00000526423.1	-5780	ENSG00000175220	Rho GTPase activating protein 1
chr11	47194079	47194218	140	*	51	5.61044	8.7686	5.1386	83	Distal Intergenic	PACSIN3	11	47179254	47186443	7190	2	29763	ENST00000530513.5	-7636	ENSG00000165912	protein kinase C and casein kinase substrate in neurons 3
chr11	47194364	47194565	202	*	51	5.40242	8.75818	5.12844	119	Distal Intergenic	PACSIN3	11	47179254	47186443	7190	2	29763	ENST00000530513.5	-7921	ENSG00000165912	protein kinase C and casein kinase substrate in neurons 3
chr11	47767387	47767601	215	*	74	5.28238	11.3538	7.42235	55	Promoter (<=1kb)	FNBP4	11	47752987	47767441	14455	2	23360	ENST00000540172.2	0	ENSG00000109920	formin binding protein 4
chr11	47924227	47924651	425	*	52	5.52083	8.95196	5.28823	33	Distal Intergenic	PTPRJ	11	47980425	48170839	190415	1	5795	ENST00000698881.1	-55774	ENSG00000149177	protein tyrosine phosphatase receptor type J
chr11	47947043	47947346	304	*	51	4.09193	8.75606	5.12844	97	Distal Intergenic	PTPRJ	11	47980425	48170839	190415	1	5795	ENST00000698881.1	-33079	ENSG00000149177	protein tyrosine phosphatase receptor type J
chr11	47947043	47947346	304	*	64	4.61979	10.2686	6.45624	172	Distal Intergenic	PTPRJ	11	47980425	48170839	190415	1	5795	ENST00000698881.1	-33079	ENSG00000149177	protein tyrosine phosphatase receptor type J
chr11	47981348	47981570	223	*	56	5.18213	9.39658	5.68896	138	Promoter (<=1kb)	PTPRJ	11	47980727	48123700	142974	1	5795	ENST00000527952.1	621	ENSG00000149177	protein tyrosine phosphatase receptor type J
chr11	57293058	57293320	263	*	113	7.0856	15.7169	11.3981	103	Distal Intergenic	TNKS1BP1	11	57299642	57300679	1038	2	85456	ENST00000532273.5	7359	ENSG00000149115	tankyrase 1 binding protein 1
chr11	57781479	57781866	388	*	52	4.7556	8.94076	5.27756	122	Promoter (<=1kb)	TMX2-CTNND1	11	57781603	57796584	14982	1	100528016	ENST00000530068.5	0	ENSG00000288534	TMX2-CTNND1 readthrough (NMD candidate)
chr11	57788304	57788632	329	*	71	4.82065	11.0524	7.1501	168	Intron (ENST00000673781.1/100528016, intron 2 of 18)	CTNND1	11	57793386	57797163	3778	1	1500	ENST00000682814.1	-4754	ENSG00000198561	catenin delta 1
chr11	57799016	57799685	670	*	378	13.8461	43.3214	37.8074	201	Promoter (<=1kb)	CTNND1	11	57800024	57819163	19140	1	1500	ENST00000683906.1	-339	ENSG00000198561	catenin delta 1
chr11	59755106	59755296	191	*	102	6.63461	14.4183	10.2017	100	Promoter (<=1kb)	STX3	11	59755376	59800962	45587	1	6809	ENST00000533637.5	-80	ENSG00000166900	syntaxin 3
chr11	61130030	61130203	174	*	62	5.34293	10.0358	6.24892	111	Distal Intergenic	CD5	11	61102509	61119359	16851	1	921	ENST00000544014.1	27521	ENSG00000110448	CD5 molecule
chr11	61161492	61161708	217	*	90	6.66386	13.1859	9.07874	106	Promoter (<=1kb)	VPS37C	11	61138196	61161615	23420	2	55048	ENST00000535818.1	0	ENSG00000167987	VPS37C subunit of ESCRT-I
chr11	61361996	61362165	170	*	61	5.68364	9.91781	6.14364	101	Promoter (<=1kb)	TMEM138	11	61362153	61367042	4890	1	51524	ENST00000540194.6	0	ENSG00000149483	transmembrane protein 138
chr11	61369573	61369929	357	*	90	6.86278	13.1084	9.00989	68	Promoter (1-2kb)	TMEM138	11	61367905	61369211	1307	1	51524	ENST00000543833.1	1668	ENSG00000149483	transmembrane protein 138
chr11	61696133	61696258	126	*	67	5.27362	10.6176	6.76758	58	Intron (ENST00000257215.10/747, intron 1 of 19)	DAGLA	11	61680467	61747000	66534	1	747	ENST00000540717.1	15666	ENSG00000134780	diacylglycerol lipase alpha
chr11	61700039	61700420	382	*	184	8.87337	23.2037	18.4357	161	Intron (ENST00000257215.10/747, intron 1 of 19)	DAGLA	11	61680467	61747000	66534	1	747	ENST00000540717.1	19572	ENSG00000134780	diacylglycerol lipase alpha
chr11	61792667	61792889	223	*	86	6.1999	12.76	8.69064	129	Promoter (<=1kb)	TMEM258	11	61789131	61792802	3672	2	746	ENST00000543510.1	0	ENSG00000134825	transmembrane protein 258
chr11	61967351	61967969	619	*	51	4.21807	8.75618	5.12844	325	Promoter (<=1kb)	FTH1	11	61959718	61967631	7914	2	2495	ENST00000529191.5	0	ENSG00000167996	ferritin heavy chain 1
chr11	61968141	61968703	563	*	83	5.81241	12.4184	8.3808	257	Promoter (<=1kb)	LOC399900	11	61967729	61969490	1762	1	399900	ENST00000623785.2	412	NA	uncharacterized LOC399900
chr11	61968141	61968703	563	*	71	4.82065	11.0524	7.1501	425	Promoter (<=1kb)	LOC399900	11	61967729	61969490	1762	1	399900	ENST00000623785.2	412	NA	uncharacterized LOC399900
chr11	61972167	61972327	161	*	65	5.54995	10.4105	6.57915	104	Distal Intergenic	LOC399900	11	61967729	61969490	1762	1	399900	ENST00000623785.2	4438	NA	uncharacterized LOC399900
chr11	61972518	61972739	222	*	75	5.92631	11.4641	7.52398	115	Distal Intergenic	LOC399900	11	61967729	61969490	1762	1	399900	ENST00000623785.2	4789	NA	uncharacterized LOC399900
chr11	62025644	62026165	522	*	100	6.34081	14.2753	10.0704	276	Distal Intergenic	LINC02733	11	62049863	62081968	32106	2	100507521	ENST00000658933.1	55803	ENSG00000255553	long intergenic non-protein coding RNA 2733
chr11	62044556	62044704	149	*	52	4.90384	8.89299	5.23922	72	Distal Intergenic	LINC02733	11	62049863	62081968	32106	2	100507521	ENST00000658933.1	37264	ENSG00000255553	long intergenic non-protein coding RNA 2733
chr11	62045539	62046094	556	*	111	7.7017	15.4415	11.1456	287	Distal Intergenic	LINC02733	11	62049863	62081968	32106	2	100507521	ENST00000658933.1	35874	ENSG00000255553	long intergenic non-protein coding RNA 2733
chr11	62545561	62546386	826	*	66	5.02048	10.4641	6.62453	66	Promoter (<=1kb)	AHNAK	11	62491811	62545687	53877	2	79026	ENST00000533365.5	0	ENSG00000124942	AHNAK nucleoprotein
chr11	62553300	62553508	209	*	58	5.2567	9.52986	5.80343	126	Promoter (2-3kb)	AHNAK	11	62533984	62556235	22252	2	79026	ENST00000530285.5	2727	ENSG00000124942	AHNAK nucleoprotein
chr11	62553639	62553818	180	*	58	4.58443	9.55358	5.82097	60	Promoter (2-3kb)	AHNAK	11	62533984	62556235	22252	2	79026	ENST00000530285.5	2417	ENSG00000124942	AHNAK nucleoprotein
chr11	62554060	62554438	379	*	50	4.63256	8.70456	5.08589	93	Promoter (1-2kb)	AHNAK	11	62533984	62556235	22252	2	79026	ENST00000530285.5	1797	ENSG00000124942	AHNAK nucleoprotein
chr11	62556281	62556589	309	*	65	4.80273	10.3456	6.52012	138	Promoter (<=1kb)	AHNAK	11	62533984	62556235	22252	2	79026	ENST00000530285.5	-46	ENSG00000124942	AHNAK nucleoprotein
chr11	62612581	62613018	438	*	60	5.0198	9.77831	6.01296	110	Promoter (<=1kb)	EML3	11	62602218	62612775	10558	2	256364	ENST00000394773.7	0	ENSG00000149499	EMAP like 3
chr11	62771370	62771664	295	*	83	5.81241	12.4184	8.3808	71	Promoter (<=1kb)	TAF6L	11	62771396	62787342	15947	1	10629	ENST00000294168.8	0	ENSG00000162227	TATA-box binding protein associated factor 6 like
chr11	62880930	62881933	1004	*	55	4.72031	9.19409	5.50616	540	Promoter (<=1kb)	SLC3A2	11	62881698	62888880	7183	1	6520	ENST00000541649.2	0	ENSG00000168003	solute carrier family 3 member 2
chr11	63435450	63435715	266	*	64	5.68697	10.2866	6.46884	154	Distal Intergenic	PLAAT5	11	63466146	63490532	24387	2	117245	ENST00000538712.1	54817	ENSG00000168004	phospholipase A and acyltransferase 5
chr11	63567178	63567613	436	*	57	4.41893	9.5029	5.77982	268	Distal Intergenic	PLAAT2	11	63552770	63563379	10610	2	54979	ENST00000255695.2	-3799	ENSG00000133328	phospholipase A and acyltransferase 2
chr11	63681320	63681476	157	*	71	5.90589	11.0433	7.14453	91	Promoter (<=1kb)	RTN3	11	63681446	63759882	78437	1	10313	ENST00000341307.6	0	ENSG00000133318	reticulon 3
chr11	63802826	63803036	211	*	122	6.45797	16.665	12.2815	110	Distal Intergenic	SPINDOC	11	63813456	63827716	14261	1	144097	ENST00000294244.9	-10420	ENSG00000168005	spindlin interactor and repressor of chromatin binding
chr11	63838770	63839060	291	*	105	6.3882	14.7943	10.55	170	Promoter (<=1kb)	MARK2	11	63838928	63911019	72092	1	2011	ENST00000377810.8	0	ENSG00000072518	microtubule affinity regulating kinase 2
chr11	63939011	63939164	154	*	51	3.86312	8.74678	5.12664	70	Promoter (<=1kb)	NAA40	11	63939002	63957319	18318	1	79829	ENST00000377793.9	9	ENSG00000110583	N-alpha-acetyltransferase 40, NatD catalytic subunit
chr11	63974632	63974962	331	*	71	4.84263	11.1024	7.19724	80	Promoter (<=1kb)	COX8A	11	63974620	63988346	13727	1	1351	ENST00000535431.1	12	ENSG00000176340	cytochrome c oxidase subunit 8A
chr11	64166123	64166568	446	*	70	4.26179	10.9274	7.04162	240	Promoter (<=1kb)	MACROD1	11	63998566	64166113	167548	2	28992	ENST00000675777.1	-10	ENSG00000133315	mono-ADP ribosylhydrolase 1
chr11	64240600	64242324	1725	*	193	7.44207	24.1242	19.3169	159	Promoter (<=1kb)	LOC114841035	11	64241095	64244132	3038	1	114841035	ENST00000652762.2	0	ENSG00000286264	uncharacterized LOC114841035
chr11	64240600	64242324	1725	*	126	5.47944	17.0682	12.6516	426	Promoter (<=1kb)	LOC114841035	11	64241095	64244132	3038	1	114841035	ENST00000652762.2	0	ENSG00000286264	uncharacterized LOC114841035
chr11	64240600	64242324	1725	*	170	6.89096	21.7508	17.0536	583	Promoter (<=1kb)	LOC114841035	11	64241095	64244132	3038	1	114841035	ENST00000652762.2	0	ENSG00000286264	uncharacterized LOC114841035
chr11	64240600	64242324	1725	*	68	4.53352	10.7039	6.84512	886	Promoter (<=1kb)	LOC114841035	11	64241095	64244132	3038	1	114841035	ENST00000652762.2	0	ENSG00000286264	uncharacterized LOC114841035
chr11	64240600	64242324	1725	*	69	4.85992	10.8045	6.93526	1604	Promoter (<=1kb)	LOC114841035	11	64241095	64244132	3038	1	114841035	ENST00000652762.2	0	ENSG00000286264	uncharacterized LOC114841035
chr11	64245646	64246527	882	*	77	4.5365	11.6629	7.70436	133	Promoter (<=1kb)	PPP1R14B-AS1	11	64245838	64248221	2384	1	105369340	ENST00000544553.3	0	ENSG00000256940	PPP1R14B antisense RNA 1
chr11	64246979	64247389	411	*	64	4.32953	10.204	6.40538	118	Promoter (<=1kb)	PPP1R14B-AS1	11	64247054	64248177	1124	1	105369340	ENST00000538355.1	0	ENSG00000256940	PPP1R14B antisense RNA 1
chr11	64246979	64247389	411	*	51	3.88843	8.81125	5.16929	278	Promoter (<=1kb)	PPP1R14B-AS1	11	64247054	64248177	1124	1	105369340	ENST00000538355.1	0	ENSG00000256940	PPP1R14B antisense RNA 1
chr11	64268370	64269243	874	*	55	3.67994	9.27974	5.58374	258	Promoter (<=1kb)	GPR137	11	64270062	64288090	18029	1	56834	ENST00000546139.5	-819	ENSG00000173264	G protein-coupled receptor 137
chr11	64268370	64269243	874	*	51	3.31373	8.83334	5.18871	378	Promoter (<=1kb)	GPR137	11	64270062	64288090	18029	1	56834	ENST00000546139.5	-819	ENSG00000173264	G protein-coupled receptor 137
chr11	64268370	64269243	874	*	170	5.73017	21.7692	17.0707	710	Promoter (<=1kb)	GPR137	11	64270062	64288090	18029	1	56834	ENST00000546139.5	-819	ENSG00000173264	G protein-coupled receptor 137
chr11	64269369	64270084	716	*	83	4.44899	12.3675	8.34012	311	Promoter (<=1kb)	GPR137	11	64270062	64288090	18029	1	56834	ENST00000546139.5	0	ENSG00000173264	G protein-coupled receptor 137
chr11	64269369	64270084	716	*	71	4.19639	11.0415	7.14373	428	Promoter (<=1kb)	GPR137	11	64270062	64288090	18029	1	56834	ENST00000546139.5	0	ENSG00000173264	G protein-coupled receptor 137
chr11	64270207	64270845	639	*	51	3.08525	8.84685	5.19661	157	Promoter (<=1kb)	GPR137	11	64270062	64288090	18029	1	56834	ENST00000546139.5	145	ENSG00000173264	G protein-coupled receptor 137
chr11	64285514	64285687	174	*	69	4.34601	10.8516	6.97881	81	Promoter (<=1kb)	GPR137	11	64285699	64287814	2116	1	56834	ENST00000538032.5	-12	ENSG00000173264	G protein-coupled receptor 137
chr11	64304286	64305565	1280	*	91	4.90236	13.2923	9.17595	348	Promoter (<=1kb)	ESRRA	11	64305497	64316738	11242	1	2101	ENST00000406310.6	0	ENSG00000173153	estrogen related receptor alpha
chr11	64304286	64305565	1280	*	83	4.44899	12.3675	8.34012	649	Promoter (<=1kb)	ESRRA	11	64305497	64316738	11242	1	2101	ENST00000406310.6	0	ENSG00000173153	estrogen related receptor alpha
chr11	64304286	64305565	1280	*	103	5.26602	14.606	10.3745	930	Promoter (<=1kb)	ESRRA	11	64305497	64316738	11242	1	2101	ENST00000406310.6	0	ENSG00000173153	estrogen related receptor alpha
chr11	64304286	64305565	1280	*	92	5.20791	13.3628	9.23543	1098	Promoter (<=1kb)	ESRRA	11	64305497	64316738	11242	1	2101	ENST00000406310.6	0	ENSG00000173153	estrogen related receptor alpha
chr11	64305812	64306579	768	*	121	5.71498	16.5427	12.1649	141	Promoter (<=1kb)	ESRRA	11	64306227	64316743	10517	1	2101	ENST00000405666.5	0	ENSG00000173153	estrogen related receptor alpha
chr11	64310937	64311344	408	*	60	4.56777	9.8338	6.06593	212	Promoter (2-3kb)	ESRRA	11	64313771	64315890	2120	1	2101	ENST00000467987.1	-2427	ENSG00000173153	estrogen related receptor alpha
chr11	64317353	64318765	1413	*	168	6.16051	21.492	16.8064	554	Promoter (<=1kb)	PRDX5	11	64318121	64321811	3691	1	25824	ENST00000265462.9	0	ENSG00000126432	peroxiredoxin 5
chr11	64331791	64332245	455	*	72	4.44593	11.112	7.206	346	Promoter (2-3kb)	LOC102723878	11	64325050	64329504	4455	2	102723878	ENST00000447028.1	-2287	ENSG00000236935	uncharacterized LOC102723878
chr11	64335096	64335458	363	*	58	3.95737	9.53304	5.80542	223	Intron (ENST00000690790.2/102723878, intron 1 of 2)	LOC102723878	11	64325050	64340154	15105	2	102723878	ENST00000690790.2	4696	ENSG00000236935	uncharacterized LOC102723878
chr11	64342028	64342887	860	*	61	4.89516	9.87078	6.10055	96	Promoter (<=1kb)	CCDC88B	11	64342731	64350695	7965	1	283234	ENST00000494566.5	0	ENSG00000168071	coiled-coil domain containing 88B
chr11	64358058	64358437	380	*	98	5.19544	14.0576	9.87214	304	Promoter (<=1kb)	RPS6KA4	11	64359148	64372215	13068	1	8986	ENST00000528057.5	-711	ENSG00000162302	ribosomal protein S6 kinase A4
chr11	64542410	64543141	732	*	127	7.13341	17.1909	12.7669	265	Distal Intergenic	SLC22A11	11	64555690	64571527	15838	1	55867	ENST00000377585.7	-12549	ENSG00000168065	solute carrier family 22 member 11
chr11	64542410	64543141	732	*	70	5.43366	10.9263	7.04162	459	Distal Intergenic	SLC22A11	11	64555690	64571527	15838	1	55867	ENST00000377585.7	-12549	ENSG00000168065	solute carrier family 22 member 11
chr11	64778969	64779108	140	*	84	4.39378	12.5164	8.47122	61	Promoter (<=1kb)	SF1	11	64764606	64778786	14181	2	7536	ENST00000334944.9	-183	ENSG00000168066	splicing factor 1
chr11	64842353	64843583	1231	*	64	4.32953	10.204	6.40538	75	Promoter (1-2kb)	CDC42BPG	11	64823052	64844653	21602	2	55561	ENST00000342711.6	1070	ENSG00000171219	CDC42 binding protein kinase gamma
chr11	64842353	64843583	1231	*	123	6.13975	16.787	12.3873	726	Promoter (1-2kb)	CDC42BPG	11	64823052	64844653	21602	2	55561	ENST00000342711.6	1070	ENSG00000171219	CDC42 binding protein kinase gamma
chr11	64842353	64843583	1231	*	52	3.73141	8.91884	5.26253	1096	Promoter (1-2kb)	CDC42BPG	11	64823052	64844653	21602	2	55561	ENST00000342711.6	1070	ENSG00000171219	CDC42 binding protein kinase gamma
chr11	64844493	64844734	242	*	65	4.79966	10.339	6.51813	115	Promoter (<=1kb)	CDC42BPG	11	64823052	64844653	21602	2	55561	ENST00000342711.6	0	ENSG00000171219	CDC42 binding protein kinase gamma
chr11	64854904	64855694	791	*	77	5.2862	11.7241	7.7588	67	Promoter (<=1kb)	EHD1	11	64854292	64855095	804	2	10938	ENST00000488711.1	0	ENSG00000110047	EH domain containing 1
chr11	64854904	64855694	791	*	74	5.12184	11.374	7.43905	458	Promoter (<=1kb)	EHD1	11	64854292	64855095	804	2	10938	ENST00000488711.1	0	ENSG00000110047	EH domain containing 1
chr11	64856515	64857041	527	*	88	5.51011	12.9474	8.86404	95	Promoter (<=1kb)	EHD1	11	64852731	64856663	3933	2	10938	ENST00000484846.1	0	ENSG00000110047	EH domain containing 1
chr11	64916495	64916658	164	*	50	4.15919	8.62497	5.0167	73	Promoter (<=1kb)	ATG2A	11	64912611	64917206	4596	2	23130	ENST00000461701.5	548	ENSG00000110046	autophagy related 2A
chr11	65027428	65027696	269	*	80	6.234	12.0133	8.01296	157	Promoter (<=1kb)	SNX15	11	65027439	65040572	13134	1	29907	ENST00000377244.8	0	ENSG00000110025	sorting nexin 15
chr11	65084244	65084384	141	*	60	5.0198	9.77831	6.01296	116	Promoter (<=1kb)	ZFPL1	11	65084290	65085003	714	1	7542	ENST00000526791.1	0	ENSG00000162300	zinc finger protein like 1
chr11	65150907	65151089	183	*	63	5.4102	10.1581	6.36362	78	Distal Intergenic	SYVN1	11	65127279	65134532	7254	2	84447	ENST00000294256.12	-16375	ENSG00000162298	synoviolin 1
chr11	65181797	65182057	261	*	75	5.96092	11.5264	7.57796	140	Promoter (<=1kb)	CAPN1-AS1	11	65180021	65181834	1814	2	728975	ENST00000526623.2	0	ENSG00000254614	CAPN1 antisense RNA 1
chr11	65182205	65182366	162	*	56	4.77552	9.30298	5.60564	59	Promoter (<=1kb)	CAPN1	11	65182435	65183503	1069	1	823	ENST00000531068.5	-69	ENSG00000014216	calpain 1
chr11	65183313	65183699	387	*	134	5.63165	17.8926	13.4226	157	Promoter (<=1kb)	CAPN1	11	65183336	65188000	4665	1	823	ENST00000526468.1	0	ENSG00000014216	calpain 1
chr11	65370993	65371442	450	*	90	5.7626	13.1004	9.00308	115	Intron (ENST00000533886.1/83786, intron 2 of 2)	FRMD8	11	65367438	65375299	7862	1	83786	ENST00000533886.1	3555	ENSG00000126391	FERM domain containing 8
chr11	65381760	65383574	1815	*	121	5.71498	16.5427	12.1649	185	Promoter (<=1kb)	SLC25A45	11	65375192	65382007	6816	2	283130	ENST00000527174.5	0	ENSG00000162241	solute carrier family 25 member 45
chr11	65381760	65383574	1815	*	316	7.986	36.9151	31.6175	474	Promoter (<=1kb)	SLC25A45	11	65375192	65382007	6816	2	283130	ENST00000527174.5	0	ENSG00000162241	solute carrier family 25 member 45
chr11	65381760	65383574	1815	*	158	6.08827	20.4333	15.8056	924	Promoter (<=1kb)	SLC25A45	11	65375192	65382007	6816	2	283130	ENST00000527174.5	0	ENSG00000162241	solute carrier family 25 member 45
chr11	65381760	65383574	1815	*	114	6.0799	15.8124	11.4864	1330	Promoter (<=1kb)	SLC25A45	11	65375192	65382007	6816	2	283130	ENST00000527174.5	0	ENSG00000162241	solute carrier family 25 member 45
chr11	65386147	65386859	713	*	70	4.64992	10.9839	7.08993	358	Promoter (<=1kb)	FRMD8	11	65386621	65387261	641	1	83786	ENST00000531296.1	0	ENSG00000126391	FERM domain containing 8
chr11	65390578	65390749	172	*	52	4.56206	8.87889	5.22633	87	Intron (ENST00000528854.1/83786, intron 3 of 3)	FRMD8	11	65394262	65399897	5636	1	83786	ENST00000531151.1	-3513	ENSG00000126391	FERM domain containing 8
chr11	65417728	65420536	2809	*	296	10.2604	34.8975	29.6606	912	Promoter (2-3kb)	FRMD8	11	65422774	65426457	3684	1	83786	ENST00000499732.3	-2238	ENSG00000126391	FERM domain containing 8
chr11	65417728	65420536	2809	*	649	15.868	71.2788	64.928	1310	Promoter (2-3kb)	FRMD8	11	65422774	65426457	3684	1	83786	ENST00000499732.3	-2238	ENSG00000126391	FERM domain containing 8
chr11	65417728	65420536	2809	*	289	10.4544	34.1214	28.9142	1657	Promoter (2-3kb)	FRMD8	11	65422774	65426457	3684	1	83786	ENST00000499732.3	-2238	ENSG00000126391	FERM domain containing 8
chr11	65417728	65420536	2809	*	62	4.98604	10.0524	6.26511	1969	Promoter (2-3kb)	FRMD8	11	65422774	65426457	3684	1	83786	ENST00000499732.3	-2238	ENSG00000126391	FERM domain containing 8
chr11	65417728	65420536	2809	*	166	7.94999	21.3084	16.6293	2320	Promoter (2-3kb)	FRMD8	11	65422774	65426457	3684	1	83786	ENST00000499732.3	-2238	ENSG00000126391	FERM domain containing 8
chr11	65417728	65420536	2809	*	166	7.94999	21.3084	16.6293	2624	Promoter (2-3kb)	FRMD8	11	65422774	65426457	3684	1	83786	ENST00000499732.3	-2238	ENSG00000126391	FERM domain containing 8
chr11	65425206	65425829	624	*	93	6.1248	13.4328	9.30272	498	Promoter (1-2kb)	NEAT1	11	65423960	65424118	159	1	283131	ENST00000613347.1	1246	ENSG00000245532	nuclear paraspeckle assembly transcript 1
chr11	65426937	65428105	1169	*	60	4.72544	9.85235	6.08316	224	Promoter (2-3kb)	NEAT1	11	65423960	65424118	159	1	283131	ENST00000613347.1	2977	ENSG00000245532	nuclear paraspeckle assembly transcript 1
chr11	65426937	65428105	1169	*	70	4.50271	10.9436	7.05438	401	Promoter (2-3kb)	NEAT1	11	65423960	65424118	159	1	283131	ENST00000613347.1	2977	ENSG00000245532	nuclear paraspeckle assembly transcript 1
chr11	65428347	65428802	456	*	56	4.99127	9.38627	5.67965	379	Exon (ENST00000501122.2/283131, exon 1 of 1)	NEAT1	11	65423960	65424118	159	1	283131	ENST00000613347.1	4387	ENSG00000245532	nuclear paraspeckle assembly transcript 1
chr11	65435984	65436606	623	*	92	6.07661	13.3377	9.21286	121	Exon (ENST00000501122.2/283131, exon 1 of 1)	MIR612	11	65444458	65444557	100	1	693197	ENST00000384994.1	-7852	ENSG00000283791	microRNA 612
chr11	65471973	65472316	344	*	106	6.43411	14.8873	10.6338	66	Exon (ENST00000693006.2/ENST00000693006.2, exon 1 of 1)	ENEMAL	11	65476515	65477572	1058	2	129810501	ENST00000701343.1	5256	NA	enhancer lncRNA neighbor of NEAT1 and MALAT1
chr11	65471973	65472316	344	*	75	5.5482	11.5181	7.57046	281	Exon (ENST00000693006.2/ENST00000693006.2, exon 1 of 1)	ENEMAL	11	65476515	65477572	1058	2	129810501	ENST00000701343.1	5256	NA	enhancer lncRNA neighbor of NEAT1 and MALAT1
chr11	65476383	65476773	391	*	83	5.81241	12.4184	8.3808	115	Promoter (<=1kb)	ENEMAL	11	65476515	65477572	1058	2	129810501	ENST00000701343.1	799	NA	enhancer lncRNA neighbor of NEAT1 and MALAT1
chr11	65477254	65477790	537	*	125	6.22667	16.9939	12.5804	169	Promoter (<=1kb)	ENEMAL	11	65476515	65477572	1058	2	129810501	ENST00000701343.1	0	NA	enhancer lncRNA neighbor of NEAT1 and MALAT1
chr11	65487576	65487837	262	*	96	5.93637	13.8612	9.69534	164	Promoter (<=1kb)	LINC02736	11	65487242	65487806	565	2	105369346	ENST00000660598.1	0	NA	long intergenic non-protein coding RNA 2736
chr11	65491926	65492251	326	*	58	4.58443	9.55358	5.82097	197	Distal Intergenic	LINC02736	11	65487241	65488714	1474	2	105369346	ENST00000666139.1	-3212	NA	long intergenic non-protein coding RNA 2736
chr11	65493962	65494144	183	*	77	5.83186	11.678	7.71827	86	Distal Intergenic	MALAT1	11	65497640	65508073	10434	1	378938	ENST00000534336.3	-3496	ENSG00000251562	metastasis associated lung adenocarcinoma transcript 1
chr11	65497300	65497939	640	*	109	5.82495	15.2208	10.9458	240	Promoter (<=1kb)	MALAT1	11	65497640	65508073	10434	1	378938	ENST00000534336.3	0	ENSG00000251562	metastasis associated lung adenocarcinoma transcript 1
chr11	65501295	65501778	484	*	78	5.90467	11.8132	7.83381	399	Promoter (<=1kb)	MALAT1	11	65501397	65505453	4057	1	378938	ENST00000710945.1	0	ENSG00000251562	metastasis associated lung adenocarcinoma transcript 1
chr11	65507525	65508031	507	*	64	4.32953	10.204	6.40538	138	Promoter (<=1kb)	TALAM1	11	65499312	65507432	8121	2	109136579	ENST00000698129.1	-93	ENSG00000289740	TALAM1 transcript, MALAT1 antisense RNA
chr11	65508221	65508479	259	*	86	6.1999	12.76	8.69064	84	Promoter (<=1kb)	TALAM1	11	65499312	65507432	8121	2	109136579	ENST00000698129.1	-789	ENSG00000289740	TALAM1 transcript, MALAT1 antisense RNA
chr11	65555759	65556334	576	*	108	6.53588	15.0922	10.8242	144	Promoter (1-2kb)	LTBP3	11	65552124	65554140	2017	2	4054	ENST00000524798.1	-1619	ENSG00000168056	latent transforming growth factor beta binding protein 3
chr11	65555759	65556334	576	*	64	4.61979	10.2686	6.45624	352	Promoter (1-2kb)	LTBP3	11	65552124	65554140	2017	2	4054	ENST00000524798.1	-1619	ENSG00000168056	latent transforming growth factor beta binding protein 3
chr11	65558725	65559756	1032	*	65	4.80273	10.3456	6.52012	231	Promoter (<=1kb)	LTBP3	11	65538559	65558930	20372	2	4054	ENST00000530866.6	0	ENSG00000168056	latent transforming growth factor beta binding protein 3
chr11	65560028	65560891	864	*	77	4.83591	11.7609	7.79131	98	Promoter (1-2kb)	LTBP3	11	65538559	65558930	20372	2	4054	ENST00000530866.6	-1098	ENSG00000168056	latent transforming growth factor beta binding protein 3
chr11	65560028	65560891	864	*	115	5.7659	15.8774	11.5467	491	Promoter (1-2kb)	LTBP3	11	65538559	65558930	20372	2	4054	ENST00000530866.6	-1098	ENSG00000168056	latent transforming growth factor beta binding protein 3
chr11	65712048	65712194	147	*	77	4.66022	11.6598	7.7026	68	Promoter (<=1kb)	KAT5	11	65712051	65713319	1269	1	10524	ENST00000532042.5	0	ENSG00000172977	lysine acetyltransferase 5
chr11	65859263	65859739	477	*	142	5.78385	18.7284	14.2034	150	Promoter (<=1kb)	CFL1	11	65854675	65859415	4741	2	1072	ENST00000525451.6	0	ENSG00000172757	cofilin 1
chr11	65859263	65859739	477	*	64	4.64086	10.3161	6.49591	326	Promoter (<=1kb)	CFL1	11	65854675	65859415	4741	2	1072	ENST00000525451.6	0	ENSG00000172757	cofilin 1
chr11	65873667	65873988	322	*	99	6.51221	14.1849	9.99269	215	Promoter (<=1kb)	EFEMP2	11	65870179	65873592	3414	2	30008	ENST00000527378.1	-75	ENSG00000172638	EGF containing fibulin extracellular matrix protein 2
chr11	65884917	65885039	123	*	50	4.58859	8.61952	5.0115	57	Promoter (<=1kb)	FIBP	11	65883741	65885572	1832	2	9158	ENST00000534032.5	533	ENSG00000172500	FGF1 intracellular binding protein
chr11	65890304	65891399	1096	*	64	4.64086	10.3161	6.49591	814	Promoter (<=1kb)	CCDC85B	11	65890673	65891635	963	1	11007	ENST00000312579.4	0	ENSG00000175602	coiled-coil domain containing 85B
chr11	65897016	65897280	265	*	66	5.02048	10.4641	6.62453	156	Intron (ENST00000312562.7/8061, intron 1 of 3)	FOSL1	11	65892049	65900388	8340	2	8061	ENST00000312562.7	3108	ENSG00000175592	FOS like 1, AP-1 transcription factor subunit
chr11	65899036	65899801	766	*	168	8.04299	21.5043	16.8184	224	Promoter (<=1kb)	FOSL1	11	65892049	65900388	8340	2	8061	ENST00000312562.7	587	ENSG00000175592	FOS like 1, AP-1 transcription factor subunit
chr11	65899036	65899801	766	*	92	5.20791	13.3628	9.23543	548	Promoter (<=1kb)	FOSL1	11	65892049	65900388	8340	2	8061	ENST00000312562.7	587	ENSG00000175592	FOS like 1, AP-1 transcription factor subunit
chr11	65911734	65912289	556	*	51	4.36612	8.78141	5.14222	170	Distal Intergenic	C11orf68	11	65916810	65919062	2253	2	83638	ENST00000438576.3	6773	ENSG00000175573	chromosome 11 open reading frame 68
chr11	65911734	65912289	556	*	56	4.49031	9.35173	5.64722	275	Distal Intergenic	C11orf68	11	65916810	65919062	2253	2	83638	ENST00000438576.3	6773	ENSG00000175573	chromosome 11 open reading frame 68
chr11	65912752	65912931	180	*	103	6.10634	14.6287	10.3964	110	Distal Intergenic	C11orf68	11	65916810	65919062	2253	2	83638	ENST00000438576.3	6131	ENSG00000175573	chromosome 11 open reading frame 68
chr11	65915190	65916279	1090	*	54	3.55329	9.14456	5.46081	867	Promoter (2-3kb)	C11orf68	11	65916810	65919062	2253	2	83638	ENST00000438576.3	2783	ENSG00000175573	chromosome 11 open reading frame 68
chr11	66002272	66002450	179	*	109	6.20554	15.2577	10.9737	113	Promoter (<=1kb)	BANF1	11	66002316	66003678	1363	1	8815	ENST00000524663.1	0	ENSG00000175334	barrier to autointegration nuclear assembly factor 1
chr11	66371606	66372148	543	*	71	4.82065	11.0524	7.1501	448	Promoter (<=1kb)	SLC29A2	11	66362521	66371760	9240	2	3177	ENST00000357440.7	0	ENSG00000174669	solute carrier family 29 member 2
chr11	66480443	66480639	197	*	105	6.0126	14.8372	10.5911	82	Promoter (<=1kb)	DPP3	11	66480444	66486599	6156	1	10072	ENST00000544603.1	0	ENSG00000254986	dipeptidyl peptidase 3
chr11	66616407	66616597	191	*	109	4.65604	15.2511	10.9688	129	Promoter (<=1kb)	RBM14-RBM4	11	66616626	66646469	29844	1	100526737	ENST00000412278.2	-29	ENSG00000248643	RBM14-RBM4 readthrough
chr11	66677950	66678259	310	*	123	7.11776	16.6965	12.3109	99	Promoter (<=1kb)	RBM4B	11	66664998	66677887	12890	2	83759	ENST00000310046.9	-63	ENSG00000173914	RNA binding motif protein 4B
chr11	66789487	66789969	483	*	59	5.95824	9.66261	5.91643	308	Promoter (1-2kb)	TOP6BL	11	66788160	66804194	16035	1	79703	ENST00000532089.5	1327	ENSG00000173715	TOP6B like initiator of meiotic double strand breaks
chr11	66789487	66789969	483	*	51	5.64445	8.82318	5.17904	419	Promoter (1-2kb)	TOP6BL	11	66788160	66804194	16035	1	79703	ENST00000532089.5	1327	ENSG00000173715	TOP6B like initiator of meiotic double strand breaks
chr11	66892095	66892613	519	*	51	3.98317	8.77572	5.14142	408	Intron (ENST00000529047.6/5091, intron 3 of 22)	PC	11	66848513	66907901	59389	2	5091	ENST00000393955.6	15288	ENSG00000173599	pyruvate carboxylase
chr11	66970668	66971090	423	*	65	4.80273	10.3456	6.52012	302	Distal Intergenic	C11orf86	11	66975277	66977004	1728	1	254439	ENST00000308963.4	-4187	ENSG00000173237	chromosome 11 open reading frame 86
chr11	67022269	67022459	191	*	62	4.65778	10.0314	6.24459	76	Promoter (<=1kb)	SYT12	11	67022719	67048939	26221	1	91683	ENST00000525457.5	-260	ENSG00000173227	synaptotagmin 12
chr11	67022617	67023182	566	*	107	5.5799	15.025	10.7611	145	Promoter (<=1kb)	SYT12	11	67022719	67048939	26221	1	91683	ENST00000525457.5	0	ENSG00000173227	synaptotagmin 12
chr11	67022617	67023182	566	*	154	7.37839	20.0759	15.471	370	Promoter (<=1kb)	SYT12	11	67022719	67048939	26221	1	91683	ENST00000525457.5	0	ENSG00000173227	synaptotagmin 12
chr11	67027609	67028399	791	*	98	5.17802	14.0128	9.83145	83	Promoter (<=1kb)	SYT12	11	67027560	67039876	12317	1	91683	ENST00000533427.1	49	ENSG00000173227	synaptotagmin 12
chr11	67027609	67028399	791	*	70	4.50271	10.9436	7.05438	338	Promoter (<=1kb)	SYT12	11	67027560	67039876	12317	1	91683	ENST00000533427.1	49	ENSG00000173227	synaptotagmin 12
chr11	67031767	67032316	550	*	92	5.68506	13.3267	9.20693	134	Promoter (1-2kb)	SYT12	11	67030100	67039931	9832	1	91683	ENST00000525149.1	1667	ENSG00000173227	synaptotagmin 12
chr11	67032958	67033317	360	*	71	4.82065	11.0524	7.1501	194	Promoter (2-3kb)	SYT12	11	67030100	67039931	9832	1	91683	ENST00000525149.1	2858	ENSG00000173227	synaptotagmin 12
chr11	67033702	67034044	343	*	194	8.36352	24.2777	19.4644	255	Intron (ENST00000393946.6/91683, intron 5 of 10)	SYT12	11	67030100	67039931	9832	1	91683	ENST00000525149.1	3602	ENSG00000173227	synaptotagmin 12
chr11	67054977	67055619	643	*	124	6.73809	16.8309	12.4281	539	Promoter (1-2kb)	RHOD	11	67056847	67072017	15171	1	29984	ENST00000308831.7	-1228	ENSG00000173156	ras homolog family member D
chr11	67056505	67056758	254	*	61	4.91195	9.90444	6.13127	134	Promoter (<=1kb)	RHOD	11	67056847	67072017	15171	1	29984	ENST00000308831.7	-89	ENSG00000173156	ras homolog family member D
chr11	67062386	67062942	557	*	70	5.05637	10.8845	7.0067	250	Intron (ENST00000308831.7/29984, intron 1 of 4)	RHOD	11	67056889	67071691	14803	1	29984	ENST00000532559.1	5497	ENSG00000173156	ras homolog family member D
chr11	67062386	67062942	557	*	79	5.23935	11.9858	7.98834	489	Intron (ENST00000308831.7/29984, intron 1 of 4)	RHOD	11	67056889	67071691	14803	1	29984	ENST00000532559.1	5497	ENSG00000173156	ras homolog family member D
chr11	67077553	67078894	1342	*	81	5.49862	12.1686	8.15719	228	Distal Intergenic	RHOD	11	67056889	67071691	14803	1	29984	ENST00000532559.1	20664	ENSG00000173156	ras homolog family member D
chr11	67077553	67078894	1342	*	102	6.63461	14.4183	10.2017	524	Distal Intergenic	RHOD	11	67056889	67071691	14803	1	29984	ENST00000532559.1	20664	ENSG00000173156	ras homolog family member D
chr11	67077553	67078894	1342	*	75	5.53731	11.4968	7.55445	914	Distal Intergenic	RHOD	11	67056889	67071691	14803	1	29984	ENST00000532559.1	20664	ENSG00000173156	ras homolog family member D
chr11	67077553	67078894	1342	*	92	5.20791	13.3628	9.23543	1174	Distal Intergenic	RHOD	11	67056889	67071691	14803	1	29984	ENST00000532559.1	20664	ENSG00000173156	ras homolog family member D
chr11	67303048	67303694	647	*	58	4.78141	9.64129	5.89703	544	Promoter (<=1kb)	SSH3	11	67303478	67312605	9128	1	54961	ENST00000376757.9	0	ENSG00000172830	slingshot protein phosphatase 3
chr11	67310517	67311078	562	*	80	5.46146	12.0914	8.0876	293	Promoter (1-2kb)	SSH3	11	67309230	67310098	869	1	54961	ENST00000531495.1	1287	ENSG00000172830	slingshot protein phosphatase 3
chr11	67312562	67313127	566	*	134	7.2409	17.8765	13.4079	352	3' UTR	SSH3	11	67309230	67310098	869	1	54961	ENST00000531495.1	3332	ENSG00000172830	slingshot protein phosphatase 3
chr11	67354553	67354831	279	*	55	4.73674	9.22655	5.53741	130	Promoter (<=1kb)	POLD4	11	67352459	67353595	1137	2	57804	ENST00000524743.1	-958	ENSG00000175482	DNA polymerase delta 4, accessory subunit
chr11	67421380	67421556	177	*	81	5.66202	12.1211	8.11573	113	Promoter (<=1kb)	PPP1CA	11	67400859	67421183	20325	2	5499	ENST00000542876.1	-197	ENSG00000172531	protein phosphatase 1 catalytic subunit alpha
chr11	67464436	67464664	229	*	57	4.15635	9.48119	5.76348	149	Promoter (<=1kb)	TMEM134	11	67464358	67465108	751	2	80194	ENST00000543661.1	444	ENSG00000172663	transmembrane protein 134
chr11	67507927	67508075	149	*	58	3.27699	9.57747	5.84377	57	Promoter (<=1kb)	CDK2AP2	11	67507211	67508076	866	2	10263	ENST00000526447.1	1	ENSG00000167797	cyclin dependent kinase 2 associated protein 2
chr11	67508427	67508635	209	*	104	4.39911	14.6979	10.4622	116	Promoter (<=1kb)	CDK2AP2	11	67506512	67508649	2138	2	10263	ENST00000525402.5	14	ENSG00000167797	cyclin dependent kinase 2 associated protein 2
chr11	67563958	67564120	163	*	52	4.7556	8.94076	5.27756	74	Distal Intergenic	GSTP1	11	67583742	67586656	2915	1	2950	ENST00000398603.6	-19622	ENSG00000084207	glutathione S-transferase pi 1
chr11	67629958	67630409	452	*	111	5.90699	15.4127	11.1175	138	Promoter (<=1kb)	NUDT8	11	67627938	67629937	2000	2	254552	ENST00000376693.3	-21	ENSG00000167799	nudix hydrolase 8
chr11	67805586	67805999	414	*	90	4.71841	13.13	9.02952	153	Promoter (<=1kb)	FAM86C2P	11	67796683	67805336	8654	2	645332	ENST00000525180.1	-250	ENSG00000290994	family with sequence similarity 86, member A pseudogene
chr11	68010288	68010543	256	*	58	4.88993	9.52686	5.80135	167	Promoter (<=1kb)	ALDH3B1	11	68010327	68029276	18950	1	221	ENST00000342456.11	0	ENSG00000006534	aldehyde dehydrogenase 3 family member B1
chr11	68014178	68014791	614	*	131	7.10409	17.5958	13.1474	141	Promoter (<=1kb)	ALDH3B1	11	68014968	68021522	6555	1	221	ENST00000617449.4	-177	ENSG00000006534	aldehyde dehydrogenase 3 family member B1
chr11	68014178	68014791	614	*	141	7.37523	18.6273	14.1088	480	Promoter (<=1kb)	ALDH3B1	11	68014968	68021522	6555	1	221	ENST00000617449.4	-177	ENSG00000006534	aldehyde dehydrogenase 3 family member B1
chr11	68271737	68272464	728	*	54	4.86569	9.14995	5.46546	547	Promoter (<=1kb)	LOC105369363	11	68272100	68284884	12785	1	105369363	ENST00000668632.2	0	ENSG00000286369	uncharacterized LOC105369363
chr11	68354376	68354554	179	*	72	5.02104	11.1566	7.24394	73	Intron (ENST00000294304.12/4041, intron 2 of 22)	LRP5	11	68312684	68449272	136589	1	4041	ENST00000529993.5	41692	ENSG00000162337	LDL receptor related protein 5
chr11	68843209	68843346	138	*	50	4.77561	8.65738	5.04197	77	Promoter (1-2kb)	CPT1A	11	68812438	68844410	31973	2	1374	ENST00000561996.1	1064	ENSG00000110090	carnitine palmitoyltransferase 1A
chr11	69075533	69076488	956	*	62	3.75229	10.0078	6.22325	188	Promoter (2-3kb)	SMIM38	11	69072915	69162440	89526	1	107984345	ENST00000692585.1	2618	ENSG00000284713	small integral membrane protein 38
chr11	69075533	69076488	956	*	84	4.17483	12.4403	8.4022	554	Promoter (2-3kb)	SMIM38	11	69072915	69162440	89526	1	107984345	ENST00000692585.1	2618	ENSG00000284713	small integral membrane protein 38
chr11	69075533	69076488	956	*	60	3.28874	9.83967	6.07143	866	Promoter (2-3kb)	SMIM38	11	69072915	69162440	89526	1	107984345	ENST00000692585.1	2618	ENSG00000284713	small integral membrane protein 38
chr11	69080143	69080831	689	*	103	4.20389	14.5968	10.3668	347	Promoter (2-3kb)	MIR3164	11	69083176	69083258	83	1	100422846	ENST00000581178.1	-2345	ENSG00000265539	microRNA 3164
chr11	69080143	69080831	689	*	91	4.00012	13.2654	9.14991	574	Promoter (2-3kb)	MIR3164	11	69083176	69083258	83	1	100422846	ENST00000581178.1	-2345	ENSG00000265539	microRNA 3164
chr11	69122064	69122341	278	*	67	3.70289	10.6175	6.76758	75	Intron (ENST00000637504.1/219931, intron 19 of 19)	SMIM38	11	69155478	69159752	4275	1	107984345	ENST00000641568.1	-33137	ENSG00000284713	small integral membrane protein 38
chr11	69122539	69123515	977	*	242	5.54785	29.3199	24.2953	164	Intron (ENST00000637504.1/219931, intron 19 of 19)	SMIM38	11	69155478	69159752	4275	1	107984345	ENST00000641568.1	-31963	ENSG00000284713	small integral membrane protein 38
chr11	69122539	69123515	977	*	288	5.35147	34.0208	28.8161	352	Intron (ENST00000637504.1/219931, intron 19 of 19)	SMIM38	11	69155478	69159752	4275	1	107984345	ENST00000641568.1	-31963	ENSG00000284713	small integral membrane protein 38
chr11	69122539	69123515	977	*	241	5.51893	29.1812	24.1586	518	Intron (ENST00000637504.1/219931, intron 19 of 19)	SMIM38	11	69155478	69159752	4275	1	107984345	ENST00000641568.1	-31963	ENSG00000284713	small integral membrane protein 38
chr11	69122539	69123515	977	*	178	4.9621	22.548	17.8131	681	Intron (ENST00000637504.1/219931, intron 19 of 19)	SMIM38	11	69155478	69159752	4275	1	107984345	ENST00000641568.1	-31963	ENSG00000284713	small integral membrane protein 38
chr11	69166850	69167044	195	*	51	3.34927	8.72938	5.10963	56	Intron (ENST00000562772.1/338694, intron 2 of 2)	LOC338694	11	69147228	69171564	24337	2	338694	ENST00000562772.1	4520	ENSG00000261070	uncharacterized LOC338694
chr11	69274628	69275002	375	*	91	4.06199	13.2091	9.10059	318	Distal Intergenic	MYEOV	11	69294151	69341682	47532	1	26579	ENST00000544008.1	-19149	ENSG00000172927	myeloma overexpressed
chr11	69277759	69278696	938	*	143	4.49564	18.8375	14.3035	429	Distal Intergenic	MYEOV	11	69294151	69341682	47532	1	26579	ENST00000544008.1	-15455	ENSG00000172927	myeloma overexpressed
chr11	69280380	69281940	1561	*	83	4.25061	12.3846	8.3549	262	Distal Intergenic	MYEOV	11	69294151	69341682	47532	1	26579	ENST00000544008.1	-12211	ENSG00000172927	myeloma overexpressed
chr11	69280380	69281940	1561	*	270	7.34196	32.1713	27.039	1006	Distal Intergenic	MYEOV	11	69294151	69341682	47532	1	26579	ENST00000544008.1	-12211	ENSG00000172927	myeloma overexpressed
chr11	69288194	69288888	695	*	68	3.90694	10.7499	6.88331	139	Distal Intergenic	MYEOV	11	69294151	69341682	47532	1	26579	ENST00000544008.1	-5263	ENSG00000172927	myeloma overexpressed
chr11	69288194	69288888	695	*	150	5.13555	19.6812	15.0961	354	Distal Intergenic	MYEOV	11	69294151	69341682	47532	1	26579	ENST00000544008.1	-5263	ENSG00000172927	myeloma overexpressed
chr11	69296871	69299526	2656	*	104	4.14937	14.6826	10.4475	264	Promoter (<=1kb)	LOC105369370	11	69299274	69341677	42404	1	105369370	ENST00000535660.2	0	NA	uncharacterized LOC105369370
chr11	69296871	69299526	2656	*	103	4.20389	14.5968	10.3668	509	Promoter (<=1kb)	LOC105369370	11	69299274	69341677	42404	1	105369370	ENST00000535660.2	0	NA	uncharacterized LOC105369370
chr11	69296871	69299526	2656	*	110	4.17117	15.3512	11.0604	687	Promoter (<=1kb)	LOC105369370	11	69299274	69341677	42404	1	105369370	ENST00000535660.2	0	NA	uncharacterized LOC105369370
chr11	69296871	69299526	2656	*	449	8.63677	50.6829	44.9693	902	Promoter (<=1kb)	LOC105369370	11	69299274	69341677	42404	1	105369370	ENST00000535660.2	0	NA	uncharacterized LOC105369370
chr11	69296871	69299526	2656	*	85	3.95509	12.5482	8.50111	1231	Promoter (<=1kb)	LOC105369370	11	69299274	69341677	42404	1	105369370	ENST00000535660.2	0	NA	uncharacterized LOC105369370
chr11	69296871	69299526	2656	*	161	5.34357	20.8047	16.1578	1586	Promoter (<=1kb)	LOC105369370	11	69299274	69341677	42404	1	105369370	ENST00000535660.2	0	NA	uncharacterized LOC105369370
chr11	69296871	69299526	2656	*	93	4.22228	13.4805	9.34698	1886	Promoter (<=1kb)	LOC105369370	11	69299274	69341677	42404	1	105369370	ENST00000535660.2	0	NA	uncharacterized LOC105369370
chr11	69296871	69299526	2656	*	204	5.91705	25.2775	20.4205	2071	Promoter (<=1kb)	LOC105369370	11	69299274	69341677	42404	1	105369370	ENST00000535660.2	0	NA	uncharacterized LOC105369370
chr11	69296871	69299526	2656	*	96	4.24241	13.847	9.68219	2207	Promoter (<=1kb)	LOC105369370	11	69299274	69341677	42404	1	105369370	ENST00000535660.2	0	NA	uncharacterized LOC105369370
chr11	69296871	69299526	2656	*	51	3.36626	8.7848	5.14557	2426	Promoter (<=1kb)	LOC105369370	11	69299274	69341677	42404	1	105369370	ENST00000535660.2	0	NA	uncharacterized LOC105369370
chr11	69301077	69302889	1813	*	94	4.35079	13.6107	9.46844	356	Promoter (1-2kb)	LOC105369370	11	69299274	69367003	67730	1	105369370	ENST00000544781.5	1803	NA	uncharacterized LOC105369370
chr11	69301077	69302889	1813	*	168	5.06741	21.5781	16.8898	632	Promoter (1-2kb)	LOC105369370	11	69299274	69367003	67730	1	105369370	ENST00000544781.5	1803	NA	uncharacterized LOC105369370
chr11	69301077	69302889	1813	*	887	11.8925	95.8334	88.7205	880	Promoter (1-2kb)	LOC105369370	11	69299274	69367003	67730	1	105369370	ENST00000544781.5	1803	NA	uncharacterized LOC105369370
chr11	69301077	69302889	1813	*	156	4.59881	20.2557	15.6373	1128	Promoter (1-2kb)	LOC105369370	11	69299274	69367003	67730	1	105369370	ENST00000544781.5	1803	NA	uncharacterized LOC105369370
chr11	69377023	69378259	1237	*	50	3.41454	8.71225	5.0932	434	Distal Intergenic	LOC105369370	11	69341556	69367415	25860	1	105369370	ENST00000540356.1	35467	NA	uncharacterized LOC105369370
chr11	69377023	69378259	1237	*	136	4.81025	18.1321	13.6485	945	Distal Intergenic	LOC105369370	11	69341556	69367415	25860	1	105369370	ENST00000540356.1	35467	NA	uncharacterized LOC105369370
chr11	69382276	69382596	321	*	68	3.74197	10.7482	6.88159	106	Distal Intergenic	LOC105369370	11	69341556	69367415	25860	1	105369370	ENST00000540356.1	40720	NA	uncharacterized LOC105369370
chr11	69636742	69637087	346	*	105	3.96674	14.7988	10.5542	209	Distal Intergenic	CCND1	11	69641156	69654474	13319	1	595	ENST00000227507.3	-4069	ENSG00000110092	cyclin D1
chr11	69638053	69638662	610	*	142	4.64517	18.8224	14.2922	309	Promoter (2-3kb)	CCND1	11	69641156	69654474	13319	1	595	ENST00000227507.3	-2494	ENSG00000110092	cyclin D1
chr11	69638930	69639555	626	*	178	4.30728	22.5542	17.8191	281	Promoter (1-2kb)	CCND1	11	69641156	69654474	13319	1	595	ENST00000227507.3	-1601	ENSG00000110092	cyclin D1
chr11	69640687	69640988	302	*	150	5.02404	19.627	15.0497	180	Promoter (<=1kb)	CCND1	11	69641156	69654474	13319	1	595	ENST00000227507.3	-168	ENSG00000110092	cyclin D1
chr11	69641159	69641535	377	*	71	3.43785	11.1	7.19509	109	Promoter (<=1kb)	CCND1	11	69641165	69644188	3024	1	595	ENST00000539241.1	0	ENSG00000110092	cyclin D1
chr11	69641159	69641535	377	*	130	4.31934	17.4561	13.0123	212	Promoter (<=1kb)	CCND1	11	69641165	69644188	3024	1	595	ENST00000539241.1	0	ENSG00000110092	cyclin D1
chr11	69643120	69643414	295	*	80	3.74357	12.0422	8.04109	186	Promoter (<=1kb)	CCND1	11	69643712	69648143	4432	1	595	ENST00000545484.1	-298	ENSG00000110092	cyclin D1
chr11	69707272	69707431	160	*	68	3.99163	10.733	6.87196	71	Distal Intergenic	FGF19	11	69698238	69704022	5785	2	9965	ENST00000294312.4	-3250	ENSG00000162344	fibroblast growth factor 19
chr11	69900525	69900794	270	*	53	2.81406	8.988	5.32081	72	Distal Intergenic	FGF3	11	69809968	69819416	9449	2	2248	ENST00000334134.4	-81109	ENSG00000186895	fibroblast growth factor 3
chr11	69913891	69916649	2759	*	152	4.13019	19.8142	15.222	411	Distal Intergenic	ANO1	11	69985876	70015815	29940	1	55107	ENST00000534086.1	-69227	ENSG00000131620	anoctamin 1
chr11	69913891	69916649	2759	*	617	8.20866	68.0583	61.7944	644	Distal Intergenic	ANO1	11	69985876	70015815	29940	1	55107	ENST00000534086.1	-69227	ENSG00000131620	anoctamin 1
chr11	69913891	69916649	2759	*	340	5.67589	39.4719	34.0835	861	Distal Intergenic	ANO1	11	69985876	70015815	29940	1	55107	ENST00000534086.1	-69227	ENSG00000131620	anoctamin 1
chr11	69913891	69916649	2759	*	664	7.74021	72.8513	66.4608	1120	Distal Intergenic	ANO1	11	69985876	70015815	29940	1	55107	ENST00000534086.1	-69227	ENSG00000131620	anoctamin 1
chr11	69913891	69916649	2759	*	327	5.99481	38.077	32.741	1359	Distal Intergenic	ANO1	11	69985876	70015815	29940	1	55107	ENST00000534086.1	-69227	ENSG00000131620	anoctamin 1
chr11	69913891	69916649	2759	*	673	9.53177	73.7646	67.3551	1589	Distal Intergenic	ANO1	11	69985876	70015815	29940	1	55107	ENST00000534086.1	-69227	ENSG00000131620	anoctamin 1
chr11	69913891	69916649	2759	*	314	6.49279	36.7184	31.428	1897	Distal Intergenic	ANO1	11	69985876	70015815	29940	1	55107	ENST00000534086.1	-69227	ENSG00000131620	anoctamin 1
chr11	69913891	69916649	2759	*	204	4.8749	25.2624	20.4063	2286	Distal Intergenic	ANO1	11	69985876	70015815	29940	1	55107	ENST00000534086.1	-69227	ENSG00000131620	anoctamin 1
chr11	69913891	69916649	2759	*	89	3.66201	12.9889	8.9028	2583	Distal Intergenic	ANO1	11	69985876	70015815	29940	1	55107	ENST00000534086.1	-69227	ENSG00000131620	anoctamin 1
chr11	69948081	69949843	1763	*	61	3.26506	9.96462	6.18703	65	Distal Intergenic	ANO1	11	69985876	70015815	29940	1	55107	ENST00000534086.1	-36033	ENSG00000131620	anoctamin 1
chr11	69948081	69949843	1763	*	300	5.20269	35.3371	30.0894	414	Distal Intergenic	ANO1	11	69985876	70015815	29940	1	55107	ENST00000534086.1	-36033	ENSG00000131620	anoctamin 1
chr11	69948081	69949843	1763	*	136	3.97012	18.1298	13.6465	611	Distal Intergenic	ANO1	11	69985876	70015815	29940	1	55107	ENST00000534086.1	-36033	ENSG00000131620	anoctamin 1
chr11	69948081	69949843	1763	*	137	3.84274	18.2627	13.7673	766	Distal Intergenic	ANO1	11	69985876	70015815	29940	1	55107	ENST00000534086.1	-36033	ENSG00000131620	anoctamin 1
chr11	69948081	69949843	1763	*	191	4.3891	23.9372	19.1382	1284	Distal Intergenic	ANO1	11	69985876	70015815	29940	1	55107	ENST00000534086.1	-36033	ENSG00000131620	anoctamin 1
chr11	69948081	69949843	1763	*	102	3.45623	14.4349	10.2178	1483	Distal Intergenic	ANO1	11	69985876	70015815	29940	1	55107	ENST00000534086.1	-36033	ENSG00000131620	anoctamin 1
chr11	69948081	69949843	1763	*	77	3.13257	11.6761	7.7164	1674	Distal Intergenic	ANO1	11	69985876	70015815	29940	1	55107	ENST00000534086.1	-36033	ENSG00000131620	anoctamin 1
chr11	69956080	69956317	238	*	56	3.1734	9.39298	5.68619	69	Distal Intergenic	ANO1	11	69985876	70015815	29940	1	55107	ENST00000534086.1	-29559	ENSG00000131620	anoctamin 1
chr11	69962227	69962411	185	*	82	3.60324	12.2478	8.22774	83	Distal Intergenic	ANO1	11	69985876	70015815	29940	1	55107	ENST00000534086.1	-23465	ENSG00000131620	anoctamin 1
chr11	70063254	70063736	483	*	286	6.89336	33.8738	28.674	327	Promoter (<=1kb)	LINC02753	11	70056230	70063924	7695	2	101928443	ENST00000528316.5	188	ENSG00000248844	long intergenic non-protein coding RNA 2753
chr11	70064040	70064300	261	*	71	3.43785	11.1	7.19509	61	Promoter (<=1kb)	LINC02753	11	70056230	70063924	7695	2	101928443	ENST00000528316.5	-116	ENSG00000248844	long intergenic non-protein coding RNA 2753
chr11	70064040	70064300	261	*	59	3.3204	9.7399	5.98449	195	Promoter (<=1kb)	LINC02753	11	70056230	70063924	7695	2	101928443	ENST00000528316.5	-116	ENSG00000248844	long intergenic non-protein coding RNA 2753
chr11	70080748	70081107	360	*	130	4.25816	17.4916	13.0467	89	Promoter (2-3kb)	ANO1	11	70078573	70111761	33189	1	55107	ENST00000531604.5	2175	ENSG00000131620	anoctamin 1
chr11	70124206	70124753	548	*	57	3.42062	9.42101	5.71171	63	Exon (ENST00000531349.6/55107, exon 11 of 28)	ANO1	11	70108185	70189252	81068	1	55107	ENST00000689710.1	16021	ENSG00000131620	anoctamin 1
chr11	70124206	70124753	548	*	51	3.12883	8.81134	5.16938	479	Exon (ENST00000531349.6/55107, exon 11 of 28)	ANO1	11	70108185	70189252	81068	1	55107	ENST00000689710.1	16021	ENSG00000131620	anoctamin 1
chr11	70139878	70140484	607	*	86	3.85653	12.7295	8.66597	179	Promoter (1-2kb)	ANO1	11	70141594	70161642	20049	1	55107	ENST00000531300.1	-1110	ENSG00000131620	anoctamin 1
chr11	70139878	70140484	607	*	59	3.38234	9.74326	5.98781	424	Promoter (1-2kb)	ANO1	11	70141594	70161642	20049	1	55107	ENST00000531300.1	-1110	ENSG00000131620	anoctamin 1
chr11	70140905	70141590	686	*	55	2.71959	9.19253	5.50517	331	Promoter (<=1kb)	ANO1	11	70141594	70161642	20049	1	55107	ENST00000531300.1	-4	ENSG00000131620	anoctamin 1
chr11	70142277	70142917	641	*	331	5.58361	38.5031	33.1471	253	Promoter (<=1kb)	ANO1	11	70141594	70161642	20049	1	55107	ENST00000531300.1	683	ENSG00000131620	anoctamin 1
chr11	70156116	70156774	659	*	144	4.4605	18.9994	14.4562	542	Intron (ENST00000531349.6/55107, intron 17 of 27)	ANO1	11	70165362	70180045	14684	1	55107	ENST00000529636.5	-8588	ENSG00000131620	anoctamin 1
chr11	70159313	70160925	1613	*	323	5.91527	37.6381	32.316	275	Intron (ENST00000531349.6/55107, intron 18 of 27)	ANO1	11	70165362	70180045	14684	1	55107	ENST00000529636.5	-4437	ENSG00000131620	anoctamin 1
chr11	70159313	70160925	1613	*	254	5.39999	30.5053	25.4354	573	Intron (ENST00000531349.6/55107, intron 18 of 27)	ANO1	11	70165362	70180045	14684	1	55107	ENST00000529636.5	-4437	ENSG00000131620	anoctamin 1
chr11	70159313	70160925	1613	*	443	6.93593	50.0269	44.3316	812	Intron (ENST00000531349.6/55107, intron 18 of 27)	ANO1	11	70165362	70180045	14684	1	55107	ENST00000529636.5	-4437	ENSG00000131620	anoctamin 1
chr11	70159313	70160925	1613	*	99	3.49555	14.168	9.97776	1280	Intron (ENST00000531349.6/55107, intron 18 of 27)	ANO1	11	70165362	70180045	14684	1	55107	ENST00000529636.5	-4437	ENSG00000131620	anoctamin 1
chr11	70233569	70234039	471	*	149	4.51027	19.5374	14.9677	97	Distal Intergenic	FADD	11	70203296	70207390	4095	1	8772	ENST00000301838.5	30273	ENSG00000168040	Fas associated via death domain
chr11	70398089	70398756	668	*	60	2.95997	9.85629	6.08694	226	Promoter (<=1kb)	CTTN-DT	11	70372246	70398362	26117	2	121233926	ENST00000530690.1	0	NA	CTTN divergent transcript
chr11	70398089	70398756	668	*	63	3.1426	10.091	6.30138	603	Promoter (<=1kb)	CTTN-DT	11	70372246	70398362	26117	2	121233926	ENST00000530690.1	0	NA	CTTN divergent transcript
chr11	70399281	70400025	745	*	77	3.526	11.6909	7.73038	371	Promoter (<=1kb)	CTTN	11	70398541	70436579	38039	1	2017	ENST00000376561.7	740	ENSG00000085733	cortactin
chr11	70399281	70400025	745	*	62	2.84564	10.0165	6.23184	537	Promoter (<=1kb)	CTTN	11	70398541	70436579	38039	1	2017	ENST00000376561.7	740	ENSG00000085733	cortactin
chr11	70703333	70703494	162	*	50	3.63972	8.66419	5.04862	125	Intron (ENST00000601538.6/22941, intron 14 of 25)	SHANK2	11	70492432	70698769	206338	2	22941	ENST00000426687.2	-4564	ENSG00000162105	SH3 and multiple ankyrin repeat domains 2
chr11	71129933	71130108	176	*	106	5.39395	14.9378	10.6807	78	Intron (ENST00000601538.6/22941, intron 3 of 25)	SHANK2	11	70952702	71094688	141987	2	22941	ENST00000458632.2	-35245	ENSG00000162105	SH3 and multiple ankyrin repeat domains 2
chr11	71169103	71169325	223	*	51	4.24927	8.82536	5.18101	78	Intron (ENST00000601538.6/22941, intron 2 of 25)	SHANK2	11	71174693	71240924	66232	2	22941	ENST00000482659.2	71599	ENSG00000162105	SH3 and multiple ankyrin repeat domains 2
chr11	71169456	71169627	172	*	109	5.82495	15.2208	10.9458	81	Intron (ENST00000601538.6/22941, intron 2 of 25)	SHANK2	11	71174693	71240924	66232	2	22941	ENST00000482659.2	71297	ENSG00000162105	SH3 and multiple ankyrin repeat domains 2
chr11	71241268	71241470	203	*	57	3.74873	9.48139	5.76364	116	Promoter (<=1kb)	SHANK2	11	71174693	71240924	66232	2	22941	ENST00000482659.2	-344	ENSG00000162105	SH3 and multiple ankyrin repeat domains 2
chr11	71251986	71252291	306	*	74	4.54699	11.3721	7.43743	107	Promoter (<=1kb)	SHANK2	11	70467854	71252577	784724	2	22941	ENST00000601538.6	286	ENSG00000162105	SH3 and multiple ankyrin repeat domains 2
chr11	71286825	71287534	710	*	50	3.38812	8.62896	5.02035	600	Distal Intergenic	SHANK2	11	70467854	71252577	784724	2	22941	ENST00000601538.6	-34248	ENSG00000162105	SH3 and multiple ankyrin repeat domains 2
chr11	71299451	71299740	290	*	57	3.42062	9.42101	5.71171	54	Distal Intergenic	SHANK2	11	70467854	71252577	784724	2	22941	ENST00000601538.6	-46874	ENSG00000162105	SH3 and multiple ankyrin repeat domains 2
chr11	71453132	71453550	419	*	56	3.70259	9.34634	5.64678	202	Promoter (<=1kb)	NADSYN1	11	71453203	71501816	48614	1	55191	ENST00000319023.7	0	ENSG00000172890	NAD synthetase 1
chr11	71786749	71787478	730	*	55	3.83986	9.21595	5.52703	68	Promoter (<=1kb)	FAM86C1P	11	71787480	71801243	13764	1	55199	ENST00000687021.2	-2	ENSG00000158483	family with sequence similarity 86, member C
chr11	71786749	71787478	730	*	92	3.88677	13.3826	9.25349	262	Promoter (<=1kb)	FAM86C1P	11	71787480	71801243	13764	1	55199	ENST00000687021.2	-2	ENSG00000158483	family with sequence similarity 86, member C
chr11	71786749	71787478	730	*	60	3.62179	9.84922	6.08044	528	Promoter (<=1kb)	FAM86C1P	11	71787480	71801243	13764	1	55199	ENST00000687021.2	-2	ENSG00000158483	family with sequence similarity 86, member C
chr11	71928727	71928907	181	*	82	4.31113	12.2694	8.24758	98	Promoter (<=1kb)	XNDC1N-ZNF705EP-ALG1L9P	11	71804997	71928656	123660	2	122319435	ENST00000696863.1	-71	ENSG00000289716	XNDC1N-ZNF705EP-ALG1L9P readthrough
chr11	72080331	72081044	714	*	86	3.79197	12.7467	8.682	397	Promoter (<=1kb)	LRRC51	11	72080337	72095956	15620	1	120356739	ENST00000538413.6	0	ENSG00000184154	leucine rich repeat containing 51
chr11	72102721	72103454	734	*	65	3.55517	10.3584	6.53069	413	Promoter (<=1kb)	LAMTOR1	11	72085895	72103246	17352	2	55004	ENST00000545249.5	0	ENSG00000149357	late endosomal/lysosomal adaptor, MAPK and MTOR activator 1
chr11	72112236	72113091	856	*	262	6.16196	31.2995	26.2005	361	Promoter (<=1kb)	ANAPC15	11	72106378	72112704	6327	2	25906	ENST00000502597.2	0	ENSG00000110200	anaphase promoting complex subunit 15
chr11	72112236	72113091	856	*	58	3.88085	9.59511	5.86018	750	Promoter (<=1kb)	ANAPC15	11	72106378	72112704	6327	2	25906	ENST00000502597.2	0	ENSG00000110200	anaphase promoting complex subunit 15
chr11	72181161	72181327	167	*	64	4.32953	10.204	6.40538	96	Intron (ENST00000378140.3/ENST00000378140.3, intron 2 of 2)	FOLR1	11	72189558	72196323	6766	1	2348	ENST00000312293.9	-8231	ENSG00000110195	folate receptor alpha
chr11	72223180	72223745	566	*	113	5.51879	15.6412	11.3315	155	Promoter (<=1kb)	INPPL1	11	72223701	72225051	1351	1	3636	ENST00000540973.1	0	ENSG00000165458	inositol polyphosphate phosphatase like 1
chr11	72223180	72223745	566	*	144	6.18382	19.0091	14.4656	290	Promoter (<=1kb)	INPPL1	11	72223701	72225051	1351	1	3636	ENST00000540973.1	0	ENSG00000165458	inositol polyphosphate phosphatase like 1
chr11	72223904	72224314	411	*	143	6.12021	18.8396	14.3056	130	Promoter (<=1kb)	INPPL1	11	72223944	72225037	1094	1	3636	ENST00000543234.1	0	ENSG00000165458	inositol polyphosphate phosphatase like 1
chr11	72434087	72434529	443	*	58	3.95737	9.53304	5.80542	341	Promoter (<=1kb)	CLPB	11	72428806	72434474	5669	2	81570	ENST00000542555.3	0	ENSG00000162129	ClpB family mitochondrial disaggregase
chr11	72643461	72643607	147	*	53	3.43808	9.01757	5.34828	79	Promoter (<=1kb)	PDE2A	11	72591349	72643618	52270	2	5138	ENST00000538749.5	11	ENSG00000186642	phosphodiesterase 2A
chr11	72684800	72684951	152	*	78	4.37943	11.8591	7.87308	87	Distal Intergenic	ARAP1	11	72685695	72688481	2787	2	116985	ENST00000536885.1	3530	ENSG00000186635	ArfGAP with RhoGAP domain, ankyrin repeat and PH domain 1
chr11	72722419	72722587	169	*	115	4.74808	15.8881	11.5565	71	Promoter (<=1kb)	ARAP1	11	72685075	72722358	37284	2	116985	ENST00000334211.12	-61	ENSG00000186635	ArfGAP with RhoGAP domain, ankyrin repeat and PH domain 1
chr11	72752539	72752724	186	*	62	3.2362	10.0639	6.2756	112	Promoter (<=1kb)	ARAP1	11	72685069	72752408	67340	2	116985	ENST00000393609.8	-131	ENSG00000186635	ArfGAP with RhoGAP domain, ankyrin repeat and PH domain 1
chr11	72793538	72794100	563	*	113	5.52322	15.6527	11.3426	400	Promoter (<=1kb)	STARD10	11	72754729	72793657	38929	2	10809	ENST00000543304.5	0	ENSG00000214530	StAR related lipid transfer domain containing 10
chr11	72812925	72813328	404	*	89	4.10881	13.0889	8.99313	293	Promoter (<=1kb)	LOC107984421	11	72793624	72814054	20431	2	107984421	ENST00000624670.2	726	NA	uncharacterized LOC107984421
chr11	72813871	72814319	449	*	201	6.32385	25.0212	20.1762	335	Promoter (<=1kb)	LOC107984421	11	72793624	72814054	20431	2	107984421	ENST00000624670.2	0	NA	uncharacterized LOC107984421
chr11	73142463	73142662	200	*	79	3.79375	11.9677	7.97477	109	Promoter (<=1kb)	FCHSD2	11	72836745	73142318	305574	2	9873	ENST00000409418.9	-145	ENSG00000137478	FCH and double SH3 domains 2
chr11	73185812	73186768	957	*	67	3.6842	10.5547	6.70904	823	Promoter (2-3kb)	IUR1	11	73157173	73182911	25739	2	105369381	ENST00000686832.1	-2901	NA	imatinib upregulated ABL suppressing lncRNA 1
chr11	73191226	73191447	222	*	97	4.65648	13.9398	9.76823	118	Distal Intergenic	IUR1	11	73157173	73182911	25739	2	105369381	ENST00000686832.1	-8315	NA	imatinib upregulated ABL suppressing lncRNA 1
chr11	73192173	73192796	624	*	169	5.9278	21.6079	16.9185	128	Distal Intergenic	IUR1	11	73157173	73182911	25739	2	105369381	ENST00000686832.1	-9262	NA	imatinib upregulated ABL suppressing lncRNA 1
chr11	73192173	73192796	624	*	293	6.94814	34.5596	29.3362	521	Distal Intergenic	IUR1	11	73157173	73182911	25739	2	105369381	ENST00000686832.1	-9262	NA	imatinib upregulated ABL suppressing lncRNA 1
chr11	73194647	73195667	1021	*	63	3.48615	10.1147	6.32359	160	Distal Intergenic	IUR1	11	73157173	73182911	25739	2	105369381	ENST00000686832.1	-11736	NA	imatinib upregulated ABL suppressing lncRNA 1
chr11	73194647	73195667	1021	*	109	4.4657	15.2439	10.9624	428	Distal Intergenic	IUR1	11	73157173	73182911	25739	2	105369381	ENST00000686832.1	-11736	NA	imatinib upregulated ABL suppressing lncRNA 1
chr11	73194647	73195667	1021	*	200	5.92772	24.9048	20.0627	557	Distal Intergenic	IUR1	11	73157173	73182911	25739	2	105369381	ENST00000686832.1	-11736	NA	imatinib upregulated ABL suppressing lncRNA 1
chr11	73194647	73195667	1021	*	182	5.63989	23.0404	18.2859	635	Distal Intergenic	IUR1	11	73157173	73182911	25739	2	105369381	ENST00000686832.1	-11736	NA	imatinib upregulated ABL suppressing lncRNA 1
chr11	73217967	73218774	808	*	69	3.54654	10.81	6.94044	406	Promoter (<=1kb)	LOC124902709	11	73214851	73218223	3373	2	124902709	ENST00000400985.4	0	ENSG00000215841	uncharacterized LOC124902709
chr11	73217967	73218774	808	*	64	3.90696	10.2085	6.40895	707	Promoter (<=1kb)	LOC124902709	11	73214851	73218223	3373	2	124902709	ENST00000400985.4	0	ENSG00000215841	uncharacterized LOC124902709
chr11	73288607	73289606	1000	*	342	6.46042	39.6761	34.2801	398	Promoter (<=1kb)	P2RY6	11	73289407	73298625	9219	1	5031	ENST00000535931.2	0	ENSG00000171631	pyrimidinergic receptor P2Y6
chr11	73288607	73289606	1000	*	142	4.72872	18.8288	14.2979	530	Promoter (<=1kb)	P2RY6	11	73289407	73298625	9219	1	5031	ENST00000535931.2	0	ENSG00000171631	pyrimidinergic receptor P2Y6
chr11	73288607	73289606	1000	*	156	5.09342	20.2461	15.6297	694	Promoter (<=1kb)	P2RY6	11	73289407	73298625	9219	1	5031	ENST00000535931.2	0	ENSG00000171631	pyrimidinergic receptor P2Y6
chr11	73288607	73289606	1000	*	163	4.76009	20.9718	16.3167	840	Promoter (<=1kb)	P2RY6	11	73289407	73298625	9219	1	5031	ENST00000535931.2	0	ENSG00000171631	pyrimidinergic receptor P2Y6
chr11	73307534	73308111	578	*	51	3.08525	8.84685	5.19661	271	Promoter (<=1kb)	ARHGEF17	11	73308276	73369388	61113	1	9828	ENST00000263674.4	-165	ENSG00000110237	Rho guanine nucleotide exchange factor 17
chr11	73308282	73309225	944	*	65	4.06538	10.3855	6.55573	414	Promoter (<=1kb)	ARHGEF17	11	73308276	73369388	61113	1	9828	ENST00000263674.4	6	ENSG00000110237	Rho guanine nucleotide exchange factor 17
chr11	73309357	73309568	212	*	66	3.91882	10.5149	6.67106	124	Promoter (<=1kb)	ARHGEF17-AS1	11	73307235	73309361	2127	2	100287837	ENST00000546324.1	0	ENSG00000257038	ARHGEF17 antisense RNA 1
chr11	73376267	73376756	490	*	63	3.89232	10.1655	6.37084	255	Promoter (<=1kb)	RELT	11	73376399	73397474	21076	1	84957	ENST00000064780.7	0	ENSG00000054967	RELT TNF receptor
chr11	73598266	73598536	271	*	196	6.41238	24.4358	19.6142	151	Promoter (<=1kb)	FAM168A	11	73400487	73598189	197703	2	23201	ENST00000064778.8	-77	ENSG00000054965	family with sequence similarity 168 member A
chr11	73760764	73761428	665	*	50	3.38812	8.62896	5.02035	510	Promoter (<=1kb)	RAB6A	11	73675638	73761074	85437	2	5870	ENST00000336083.8	0	ENSG00000175582	RAB6A, member RAS oncogene family
chr11	73779288	73779821	534	*	86	4.68841	12.717	8.65434	71	Distal Intergenic	MRPL48	11	73787872	73865133	77262	1	51642	ENST00000508278.6	-8051	ENSG00000175581	mitochondrial ribosomal protein L48
chr11	73779288	73779821	534	*	156	5.88415	20.2414	15.6271	437	Distal Intergenic	MRPL48	11	73787872	73865133	77262	1	51642	ENST00000508278.6	-8051	ENSG00000175581	mitochondrial ribosomal protein L48
chr11	89318881	89319032	152	*	55	5.9264	9.27514	5.57951	85	Distal Intergenic	NOX4	11	89326361	89336083	9723	2	50507	ENST00000524473.1	17051	ENSG00000086991	NADPH oxidase 4
chr11	96389938	96390241	304	*	79	6.39409	11.8911	7.9034	210	Promoter (<=1kb)	CCDC82	11	96352779	96389948	37170	2	79780	ENST00000645500.1	0	ENSG00000149231	coiled-coil domain containing 82
chr11	97045833	97046056	224	*	101	8.11185	14.325	10.1158	107	Distal Intergenic	LINC02553	11	97222644	97259987	37344	2	105369449	ENST00000529088.1	213931	NA	long intergenic non-protein coding RNA 2553
chr11	100687736	100687969	234	*	68	6.17419	10.7407	6.8756	137	Promoter (<=1kb)	ARHGAP42-AS1	11	100684162	100687955	3794	2	100128386	ENST00000501397.1	0	ENSG00000248027	ARHGAP42 antisense RNA 1
chr11	102269967	102270234	268	*	60	6.05417	9.8177	6.0504	61	Distal Intergenic	YAP1	11	102226973	102230502	3530	1	10413	ENST00000528834.1	42994	ENSG00000137693	Yes1 associated transcriptional regulator
chr11	102306326	102306785	460	*	78	5.90467	11.8132	7.83381	106	Distal Intergenic	BIRC3	11	102317484	102337061	19578	1	330	ENST00000527309.2	-10699	ENSG00000023445	baculoviral IAP repeat containing 3
chr11	102552578	102553257	680	*	61	5.26296	9.88957	6.11729	74	Distal Intergenic	MMP7	11	102524276	102530750	6475	2	4316	ENST00000533366.5	-21828	ENSG00000137673	matrix metallopeptidase 7
chr11	102553750	102554158	409	*	51	4.54234	8.83928	5.18932	160	Distal Intergenic	MMP7	11	102524276	102530750	6475	2	4316	ENST00000533366.5	-23000	ENSG00000137673	matrix metallopeptidase 7
chr11	102976851	102977257	407	*	51	5.40242	8.75818	5.12844	56	Distal Intergenic	MMP13	11	102942995	102955732	12738	2	4322	ENST00000260302.8	-21119	ENSG00000137745	matrix metallopeptidase 13
chr11	102976851	102977257	407	*	77	6.56008	11.7718	7.79909	282	Distal Intergenic	MMP13	11	102942995	102955732	12738	2	4322	ENST00000260302.8	-21119	ENSG00000137745	matrix metallopeptidase 13
chr11	105047061	105047418	358	*	206	12.0955	25.5122	20.6448	268	Promoter (1-2kb)	CARD16	11	105041563	105045335	3773	2	114769	ENST00000673097.2	-1726	ENSG00000204397	caspase recruitment domain family member 16
chr11	105368775	105369042	268	*	123	9.06618	16.7824	12.3831	172	Intron (ENST00000649856.1/105369468, intron 2 of 7)	LOC105369468	11	105137721	105516002	378282	2	105369468	ENST00000649856.1	146960	NA	uncharacterized LOC105369468
chr11	107840590	107840985	396	*	188	10.2865	23.5964	18.8134	319	3' UTR	SLC35F2	11	107792615	107858561	65947	2	54733	ENST00000375682.8	17576	ENSG00000110660	solute carrier family 35 member F2
chr11	108593704	108593906	203	*	51	4.21807	8.75618	5.12844	105	Promoter (<=1kb)	EXPH5	11	108505435	108593768	88334	2	23086	ENST00000265843.9	0	ENSG00000110723	exophilin 5
chr11	110194264	110194587	324	*	87	6.46341	12.8293	8.75382	75	Intron (ENST00000645527.1/5962, intron 14 of 18)	RDX	11	110185073	110233466	48394	2	5962	ENST00000645312.1	38879	ENSG00000137710	radixin
chr11	110194264	110194587	324	*	78	5.90467	11.8132	7.83381	195	Intron (ENST00000645527.1/5962, intron 14 of 18)	RDX	11	110185073	110233466	48394	2	5962	ENST00000645312.1	38879	ENSG00000137710	radixin
chr11	110195922	110196713	792	*	113	7.0856	15.7169	11.3981	255	3' UTR	RDX	11	110185073	110233466	48394	2	5962	ENST00000645312.1	36753	ENSG00000137710	radixin
chr11	110195922	110196713	792	*	95	6.49514	13.7268	9.57214	596	3' UTR	RDX	11	110185073	110233466	48394	2	5962	ENST00000645312.1	36753	ENSG00000137710	radixin
chr11	110296753	110297040	288	*	64	5.68697	10.2866	6.46884	121	Promoter (<=1kb)	RDX	11	110229443	110296712	67270	2	5962	ENST00000544551.5	-41	ENSG00000137710	radixin
chr11	112120217	112120347	131	*	51	5.64445	8.82318	5.17904	73	Intron (ENST00000531744.5/6392, intron 3 of 5)	IL18	11	112143257	112151073	7817	2	3606	ENST00000525547.5	30726	ENSG00000150782	interleukin 18
chr11	112157389	112157515	127	*	82	6.61275	12.2645	8.24284	69	Intron (ENST00000531744.5/6392, intron 3 of 5)	IL18	11	112143257	112151073	7817	2	3606	ENST00000525547.5	-6316	ENSG00000150782	interleukin 18
chr11	113690130	113690747	618	*	56	4.6464	9.36565	5.66015	496	Promoter (2-3kb)	TMPRSS5	11	113690230	113693737	3508	2	80975	ENST00000545265.5	2990	ENSG00000166682	transmembrane serine protease 5
chr11	113974855	113975053	199	*	54	5.2337	9.14632	5.4625	100	Promoter (<=1kb)	HTR3A	11	113975075	113990310	15236	1	3359	ENST00000355556.6	-22	ENSG00000166736	5-hydroxytryptamine receptor 3A
chr11	114348799	114349008	210	*	53	5.74901	8.99085	5.32354	56	Intron (ENST00000544925.1/ENST00000544925.1, intron 1 of 2)	LOC101928940	11	114360635	114380045	19411	2	101928940	ENST00000534904.2	31037	ENSG00000256195	uncharacterized LOC101928940
chr11	114400295	114400877	583	*	102	6.90212	14.479	10.2604	487	Promoter (<=1kb)	RBM7	11	114400607	114412018	11412	1	10179	ENST00000541475.5	0	ENSG00000076053	RNA binding motif protein 7
chr11	116772785	116772939	155	*	56	5.18213	9.39658	5.68896	120	Promoter (<=1kb)	BUD13	11	116748170	116772987	24818	2	84811	ENST00000375445.7	48	ENSG00000137656	BUD13 homolog
chr11	117178472	117178608	137	*	57	5.42361	9.47421	5.76135	63	Promoter (<=1kb)	SIDT2	11	117178736	117181831	3096	1	51092	ENST00000532960.5	-128	ENSG00000149577	SID1 transmembrane family member 2
chr11	118074918	118075275	358	*	64	5.47143	10.269	6.45665	91	Promoter (1-2kb)	TMPRSS4	11	118077012	118119839	42828	1	56649	ENST00000616579.4	-1737	ENSG00000137648	transmembrane serine protease 4
chr11	118264110	118264585	476	*	64	5.878	10.2458	6.44017	84	Promoter (<=1kb)	MPZL2	11	118253416	118264297	10882	2	10205	ENST00000278937.7	0	ENSG00000149573	myelin protein zero like 2
chr11	118691869	118692476	608	*	184	9.15224	23.2039	18.4357	464	Distal Intergenic	LOC105369519	11	118700415	118709322	8908	1	105369519	ENST00000646572.2	-7939	NA	uncharacterized LOC105369519
chr11	118910288	118913464	3177	*	68	5.16936	10.7664	6.89954	1240	Promoter (<=1kb)	MIR4492	11	118910708	118910787	80	1	100616376	ENST00000581627.1	0	ENSG00000264211	microRNA 4492
chr11	118910288	118913464	3177	*	131	6.88619	17.5984	13.1494	1529	Promoter (<=1kb)	MIR4492	11	118910708	118910787	80	1	100616376	ENST00000581627.1	0	ENSG00000264211	microRNA 4492
chr11	118910288	118913464	3177	*	164	6.02766	21.0904	16.4284	1948	Promoter (<=1kb)	MIR4492	11	118910708	118910787	80	1	100616376	ENST00000581627.1	0	ENSG00000264211	microRNA 4492
chr11	118910288	118913464	3177	*	57	4.41893	9.5029	5.77982	2595	Promoter (<=1kb)	MIR4492	11	118910708	118910787	80	1	100616376	ENST00000581627.1	0	ENSG00000264211	microRNA 4492
chr11	118910288	118913464	3177	*	58	4.93724	9.61878	5.88171	3058	Promoter (<=1kb)	MIR4492	11	118910708	118910787	80	1	100616376	ENST00000581627.1	0	ENSG00000264211	microRNA 4492
chr11	118913618	118913870	253	*	89	5.94073	13.0678	8.97444	129	Promoter (2-3kb)	BCL9L	11	118899937	118911293	11357	2	283149	ENST00000530293.1	-2325	ENSG00000186174	BCL9 like
chr11	118917902	118918923	1022	*	77	5.67663	11.7676	7.79705	157	5' UTR	UPK2	11	118925164	118958554	33391	1	7379	ENST00000534788.1	-6241	ENSG00000110375	uroplakin 2
chr11	118917902	118918923	1022	*	104	6.56188	14.7109	10.4733	422	5' UTR	UPK2	11	118925164	118958554	33391	1	7379	ENST00000534788.1	-6241	ENSG00000110375	uroplakin 2
chr11	118917902	118918923	1022	*	71	5.4752	11.0058	7.10935	729	5' UTR	UPK2	11	118925164	118958554	33391	1	7379	ENST00000534788.1	-6241	ENSG00000110375	uroplakin 2
chr11	118917902	118918923	1022	*	94	6.2251	13.6295	9.48646	945	5' UTR	UPK2	11	118925164	118958554	33391	1	7379	ENST00000534788.1	-6241	ENSG00000110375	uroplakin 2
chr11	118919546	118920331	786	*	75	5.34208	11.4761	7.53528	179	Intron (ENST00000683865.1/283149, intron 1 of 9)	UPK2	11	118925164	118958554	33391	1	7379	ENST00000534788.1	-4833	ENSG00000110375	uroplakin 2
chr11	118919546	118920331	786	*	51	4.54234	8.83928	5.18932	418	Intron (ENST00000683865.1/283149, intron 1 of 9)	UPK2	11	118925164	118958554	33391	1	7379	ENST00000534788.1	-4833	ENSG00000110375	uroplakin 2
chr11	118919546	118920331	786	*	77	5.67663	11.7676	7.79705	545	Intron (ENST00000683865.1/283149, intron 1 of 9)	UPK2	11	118925164	118958554	33391	1	7379	ENST00000534788.1	-4833	ENSG00000110375	uroplakin 2
chr11	118919546	118920331	786	*	107	6.51211	15.0445	10.7793	655	Intron (ENST00000683865.1/283149, intron 1 of 9)	UPK2	11	118925164	118958554	33391	1	7379	ENST00000534788.1	-4833	ENSG00000110375	uroplakin 2
chr11	118922153	118922529	377	*	86	5.22237	12.6718	8.61152	224	Promoter (2-3kb)	UPK2	11	118925164	118958554	33391	1	7379	ENST00000534788.1	-2635	ENSG00000110375	uroplakin 2
chr11	118922682	118923370	689	*	76	5.23026	11.6055	7.65242	175	Promoter (1-2kb)	UPK2	11	118925164	118958554	33391	1	7379	ENST00000534788.1	-1794	ENSG00000110375	uroplakin 2
chr11	118928681	118929052	372	*	50	4.15919	8.62497	5.0167	105	Promoter (2-3kb)	BCL9L	11	118896136	118925926	29791	2	283149	ENST00000683865.1	-2755	ENSG00000186174	BCL9 like
chr11	118929383	118929566	184	*	72	5.34068	11.1094	7.20351	124	Intron (ENST00000534788.1/7379, intron 1 of 5)	BCL9L	11	118896136	118925926	29791	2	283149	ENST00000683865.1	-3457	ENSG00000186174	BCL9 like
chr11	118930014	118930606	593	*	74	5.47018	11.3652	7.43258	109	Intron (ENST00000534788.1/7379, intron 1 of 5)	BCL9L	11	118896136	118925926	29791	2	283149	ENST00000683865.1	-4088	ENSG00000186174	BCL9 like
chr11	119684531	119684874	344	*	52	4.74626	8.92292	5.26576	254	Promoter (2-3kb)	NECTIN1	11	119677095	119687357	10263	2	5818	ENST00000524510.1	2483	ENSG00000110400	nectin cell adhesion molecule 1
chr11	119692013	119692206	194	*	52	3.73141	8.91884	5.26253	85	Intron (ENST00000531468.2/5818, intron 1 of 9)	NECTIN1	11	119677095	119687357	10263	2	5818	ENST00000524510.1	-4656	ENSG00000110400	nectin cell adhesion molecule 1
chr11	119692348	119692567	220	*	83	5.10244	12.3931	8.36306	76	Intron (ENST00000531468.2/5818, intron 1 of 9)	NECTIN1	11	119677095	119687357	10263	2	5818	ENST00000524510.1	-4991	ENSG00000110400	nectin cell adhesion molecule 1
chr11	119696213	119697141	929	*	284	8.83224	33.598	28.4137	527	Intron (ENST00000531468.2/5818, intron 1 of 9)	NECTIN1	11	119677095	119687357	10263	2	5818	ENST00000524510.1	-8856	ENSG00000110400	nectin cell adhesion molecule 1
chr11	119696213	119697141	929	*	96	4.73602	13.8452	9.68077	732	Intron (ENST00000531468.2/5818, intron 1 of 9)	NECTIN1	11	119677095	119687357	10263	2	5818	ENST00000524510.1	-8856	ENSG00000110400	nectin cell adhesion molecule 1
chr11	120084096	120084295	200	*	203	11.5827	25.2405	20.3847	101	Distal Intergenic	TRIM29	11	120112410	120117106	4697	2	23650	ENST00000526161.5	32811	ENSG00000137699	tripartite motif containing 29
chr11	120210747	120210918	172	*	62	5.52715	10.0078	6.22325	143	Promoter (<=1kb)	OAF	11	120211032	120230334	19303	1	220323	ENST00000328965.9	-114	ENSG00000184232	out at first homolog
chr11	121464527	121464853	327	*	58	4.78141	9.64129	5.89703	113	Intron (ENST00000260197.12/6653, intron 1 of 47)	SORL1-AS1	11	121447331	121453013	5683	2	105369536	ENST00000501964.1	-11514	ENSG00000246790	SORL1 antisense RNA 1
chr11	121465735	121466873	1139	*	63	5.20144	10.1254	6.33324	128	Intron (ENST00000260197.12/6653, intron 1 of 47)	SORL1-AS1	11	121447331	121453013	5683	2	105369536	ENST00000501964.1	-12722	ENSG00000246790	SORL1 antisense RNA 1
chr11	121465735	121466873	1139	*	51	3.88843	8.81125	5.16929	606	Intron (ENST00000260197.12/6653, intron 1 of 47)	SORL1-AS1	11	121447331	121453013	5683	2	105369536	ENST00000501964.1	-12722	ENSG00000246790	SORL1 antisense RNA 1
chr11	121465735	121466873	1139	*	54	5.24968	9.17405	5.48734	1095	Intron (ENST00000260197.12/6653, intron 1 of 47)	SORL1-AS1	11	121447331	121453013	5683	2	105369536	ENST00000501964.1	-12722	ENSG00000246790	SORL1 antisense RNA 1
chr11	124673972	124674164	193	*	51	5.40242	8.75818	5.12844	84	Promoter (<=1kb)	SPA17	11	124673910	124675875	1966	1	53340	ENST00000529498.1	62	ENSG00000064199	sperm autoantigenic protein 17
chr11	126211443	126211793	351	*	66	5.40816	10.5143	6.67048	140	Promoter (<=1kb)	FAM118B	11	126211724	126262984	51261	1	79607	ENST00000627851.2	0	ENSG00000197798	family with sequence similarity 118 member B
chr11	126304112	126304272	161	*	91	6.26208	13.2872	9.17097	59	Promoter (<=1kb)	TIRAP-AS1	11	126294296	126304321	10026	2	105369557	ENST00000691542.1	49	ENSG00000255062	TIRAP antisense RNA 1
chr11	129143432	129143575	144	*	54	5.01897	9.10257	5.42232	105	Intron (ENST00000310343.13/9743, intron 2 of 21)	ARHGAP32	11	128968763	129164345	195583	2	9743	ENST00000524655.5	20770	ENSG00000134909	Rho GTPase activating protein 32
chr11	129846546	129846688	143	*	59	5.7883	9.73563	5.9806	66	Intron (ENST00000281441.8/120224, intron 1 of 5)	TMEM45B	11	129850332	129859215	8884	1	120224	ENST00000524567.1	-3644	ENSG00000151715	transmembrane protein 45B
chr11	129846809	129847132	324	*	91	6.69055	13.2331	9.12126	77	Intron (ENST00000281441.8/120224, intron 1 of 5)	TMEM45B	11	129850332	129859215	8884	1	120224	ENST00000524567.1	-3200	ENSG00000151715	transmembrane protein 45B
chr11	130002640	130003102	463	*	54	3.90701	9.12794	5.44554	96	Promoter (<=1kb)	PRDM10-DT	11	130002938	130004356	1419	1	440072	ENST00000530583.1	0	NA	PRDM10 divergent transcript
chr11	130002640	130003102	463	*	166	5.4911	21.3329	16.653	369	Promoter (<=1kb)	PRDM10-DT	11	130002938	130004356	1419	1	440072	ENST00000530583.1	0	NA	PRDM10 divergent transcript
chr11	130314445	130314821	377	*	52	5.52083	8.95196	5.28823	285	Promoter (<=1kb)	ZBTB44	11	130226677	130314612	87936	2	29068	ENST00000445008.6	0	ENSG00000196323	zinc finger and BTB domain containing 44
chr11	130636981	130637428	448	*	61	5.67426	9.9019	6.12936	196	Distal Intergenic	MIR8052	11	130666735	130666803	69	1	102466873	ENST00000615217.1	-29307	ENSG00000274999	microRNA 8052
chr11	130636981	130637428	448	*	60	5.61862	9.80742	6.04041	376	Distal Intergenic	MIR8052	11	130666735	130666803	69	1	102466873	ENST00000615217.1	-29307	ENSG00000274999	microRNA 8052
chr11	131033334	131033514	181	*	78	5.9284	11.8571	7.87105	113	Distal Intergenic	SNX19	11	130910308	130916479	6172	2	399979	ENST00000531608.1	-116855	ENSG00000120451	sorting nexin 19
chr11	131423799	131423950	152	*	55	5.51062	9.27471	5.57951	92	Intron (ENST00000374791.7/50863, intron 1 of 7)	NTM	11	131455463	132307763	852301	1	50863	ENST00000550167.5	-31513	ENSG00000182667	neurotrimin
chr12	389383	389519	137	*	57	4.15635	9.48119	5.76348	68	Promoter (<=1kb)	CCDC77	12	389395	440930	51536	1	84318	ENST00000543504.5	0	ENSG00000120647	coiled-coil domain containing 77
chr12	1605425	1606115	691	*	61	5.3142	9.98336	6.19988	423	Intron (ENST00000539198.5/81029, intron 1 of 3)	WNT5B	12	1616660	1631323	14664	1	81029	ENST00000538854.1	-10545	ENSG00000111186	Wnt family member 5B
chr12	2812725	2812909	185	*	92	6.07661	13.3377	9.21286	81	Promoter (<=1kb)	ITFG2-AS1	12	2742626	2812902	70277	2	283440	ENST00000540093.2	0	ENSG00000258325	ITFG2 antisense RNA 1
chr12	3454490	3454649	160	*	66	5.02048	10.4641	6.62453	106	Intron (ENST00000452611.6/56341, intron 1 of 9)	LOC124902862	12	3439854	3461445	21592	2	124902862	ENST00000703587.1	6796	NA	uncharacterized LOC124902862
chr12	3873227	3873384	158	*	51	5.40242	8.75818	5.12844	89	Promoter (<=1kb)	PARP11	12	3808861	3873355	64495	2	57097	ENST00000427057.6	0	ENSG00000111224	poly(ADP-ribose) polymerase family member 11
chr12	4031153	4031508	356	*	77	4.83591	11.7609	7.79131	246	Distal Intergenic	LOC105369611	12	4025985	4026613	629	1	105369611	ENST00000536141.1	5168	NA	uncharacterized LOC105369611
chr12	5096563	5096709	147	*	59	5.76699	9.70042	5.9521	77	Distal Intergenic	KCNA5	12	5043879	5046788	2910	1	3741	ENST00000252321.5	52684	ENSG00000130037	potassium voltage-gated channel subfamily A member 5
chr12	6167770	6167943	174	*	61	5.3142	9.98336	6.19988	99	Distal Intergenic	LOC124902866	12	6155035	6160719	5685	2	124902866	ENST00000539206.1	-7051	NA	uncharacterized LOC124902866
chr12	6182387	6182635	249	*	51	4.36612	8.78141	5.14222	178	Distal Intergenic	CD9	12	6199715	6238271	38557	1	928	ENST00000382518.6	-17080	ENSG00000010278	CD9 molecule
chr12	6215858	6216372	515	*	64	4.46392	10.2236	6.41955	118	Intron (ENST00000382518.6/928, intron 2 of 8)	CD9	12	6224264	6238265	14002	1	928	ENST00000676788.1	-7892	ENSG00000010278	CD9 molecule
chr12	6215858	6216372	515	*	78	5.18337	11.8633	7.87688	410	Intron (ENST00000382518.6/928, intron 2 of 8)	CD9	12	6224264	6238265	14002	1	928	ENST00000676788.1	-7892	ENSG00000010278	CD9 molecule
chr12	6278414	6278743	330	*	63	5.20144	10.1254	6.33324	94	Distal Intergenic	PLEKHG6	12	6310436	6328505	18070	1	55200	ENST00000011684.11	-31693	ENSG00000008323	pleckstrin homology and RhoGEF domain containing G6
chr12	6312634	6312978	345	*	58	4.78141	9.64129	5.89703	63	Promoter (<=1kb)	PLEKHG6	12	6312651	6328485	15835	1	55200	ENST00000449001.6	0	ENSG00000008323	pleckstrin homology and RhoGEF domain containing G6
chr12	6336395	6336718	324	*	197	7.83355	24.6027	19.7711	165	Promoter (2-3kb)	TNFRSF1A	12	6329868	6333442	3575	2	7132	ENST00000537842.5	-2953	ENSG00000067182	TNF receptor superfamily member 1A
chr12	6371028	6371477	450	*	53	4.80523	9.03531	5.36511	110	Intron (ENST00000360168.7/6337, intron 1 of 11)	SCNN1A	12	6347509	6374803	27295	2	6337	ENST00000338748.9	3326	ENSG00000111319	sodium channel epithelial 1 subunit alpha
chr12	6371028	6371477	450	*	92	5.20791	13.3628	9.23543	344	Intron (ENST00000360168.7/6337, intron 1 of 11)	SCNN1A	12	6347509	6374803	27295	2	6337	ENST00000338748.9	3326	ENSG00000111319	sodium channel epithelial 1 subunit alpha
chr12	6372336	6373172	837	*	103	6.70664	14.5548	10.3324	124	Promoter (1-2kb)	SCNN1A	12	6347509	6374803	27295	2	6337	ENST00000338748.9	1631	ENSG00000111319	sodium channel epithelial 1 subunit alpha
chr12	6372336	6373172	837	*	137	7.68527	18.2816	13.783	460	Promoter (1-2kb)	SCNN1A	12	6347509	6374803	27295	2	6337	ENST00000338748.9	1631	ENSG00000111319	sodium channel epithelial 1 subunit alpha
chr12	6375579	6376773	1195	*	99	6.25163	14.0976	9.90977	362	Promoter (<=1kb)	SCNN1A	12	6374769	6376028	1260	2	6337	ENST00000536411.1	0	ENSG00000111319	sodium channel epithelial 1 subunit alpha
chr12	6375579	6376773	1195	*	72	5.02104	11.1566	7.24394	633	Promoter (<=1kb)	SCNN1A	12	6374769	6376028	1260	2	6337	ENST00000536411.1	0	ENSG00000111319	sodium channel epithelial 1 subunit alpha
chr12	6375579	6376773	1195	*	52	3.80517	8.8597	5.2082	851	Promoter (<=1kb)	SCNN1A	12	6374769	6376028	1260	2	6337	ENST00000536411.1	0	ENSG00000111319	sodium channel epithelial 1 subunit alpha
chr12	6470799	6470949	151	*	58	3.87493	9.57862	5.84404	74	Promoter (<=1kb)	VAMP1	12	6465203	6470677	5475	2	6843	ENST00000539047.1	-122	ENSG00000139190	vesicle associated membrane protein 1
chr12	6764138	6764435	298	*	61	3.98755	9.89012	6.11781	100	Promoter (1-2kb)	PTMS	12	6765516	6770875	5360	1	5763	ENST00000540667.5	-1081	ENSG00000159335	parathymosin
chr12	6946132	6946439	308	*	61	5.3142	9.98336	6.19988	91	Promoter (<=1kb)	PTPN6	12	6946468	6952180	5713	1	5777	ENST00000543115.5	-29	ENSG00000111679	protein tyrosine phosphatase non-receptor type 6
chr12	6962271	6963450	1180	*	64	4.46392	10.2236	6.41955	339	Promoter (<=1kb)	MIR200CHG	12	6963226	6964447	1222	1	105369635	ENST00000537269.2	0	ENSG00000257084	MIR200C and MIR141 host gene
chr12	6962271	6963450	1180	*	132	6.93305	17.6986	13.24	441	Promoter (<=1kb)	MIR200CHG	12	6963226	6964447	1222	1	105369635	ENST00000537269.2	0	ENSG00000257084	MIR200C and MIR141 host gene
chr12	6962271	6963450	1180	*	477	13.288	53.509	47.7049	720	Promoter (<=1kb)	MIR200CHG	12	6963226	6964447	1222	1	105369635	ENST00000537269.2	0	ENSG00000257084	MIR200C and MIR141 host gene
chr12	7039305	7039551	247	*	65	5.9492	10.3653	6.53748	169	Intron (ENST00000406697.5/716, intron 2 of 14)	LPCAT3	12	6976186	7018477	42292	2	10162	ENST00000535479.5	-20828	ENSG00000111684	lysophosphatidylcholine acyltransferase 3
chr12	7251339	7251536	198	*	97	7.33185	13.9064	9.73672	111	Distal Intergenic	PEX5	12	7210130	7218574	8445	1	5830	ENST00000541850.1	41209	ENSG00000139197	peroxisomal biogenesis factor 5
chr12	8026682	8027141	460	*	73	5.25955	11.3068	7.37709	278	Distal Intergenic	FOXJ2	12	8032716	8055517	22802	1	55810	ENST00000162391.8	-5575	ENSG00000065970	forkhead box J2
chr12	8243105	8243359	255	*	85	6.14012	12.6484	8.59299	75	Promoter (<=1kb)	LOC112268090	12	8243147	8342048	98902	1	112268090	ENST00000669735.1	0	NA	uncharacterized LOC112268090
chr12	8949722	8950055	334	*	111	6.11257	15.4711	11.1702	168	Promoter (<=1kb)	KLRG1	12	8950044	9009448	59405	1	10219	ENST00000539240.5	0	ENSG00000139187	killer cell lectin like receptor G1
chr12	9645326	9645470	145	*	51	5.39217	8.74139	5.12143	89	Promoter (2-3kb)	LOC374443	12	9642872	9657070	14199	1	374443	ENST00000573622.1	2454	ENSG00000291107	C-type lectin domain family 2 member D pseudogene
chr12	9648111	9648575	465	*	58	4.78141	9.64129	5.89703	102	Promoter (<=1kb)	LOC374443	12	9648167	9656982	8816	1	374443	ENST00000574035.5	0	ENSG00000291107	C-type lectin domain family 2 member D pseudogene
chr12	9648111	9648575	465	*	109	6.60501	15.2305	10.9512	353	Promoter (<=1kb)	LOC374443	12	9648167	9656982	8816	1	374443	ENST00000574035.5	0	ENSG00000291107	C-type lectin domain family 2 member D pseudogene
chr12	10212822	10213111	290	*	75	5.5482	11.5181	7.57046	177	Promoter (<=1kb)	GABARAPL1	12	10212836	10220831	7996	1	23710	ENST00000421801.6	0	ENSG00000139112	GABA type A receptor associated protein like 1
chr12	11746099	11746625	527	*	51	4.36612	8.78141	5.14222	46	Intron (ENST00000396373.9/2120, intron 1 of 7)	ETV6	12	11752501	11840868	88368	1	2120	ENST00000545027.1	-5876	ENSG00000139083	ETS variant transcription factor 6
chr12	12803943	12804955	1013	*	95	7.21449	13.708	9.55849	492	Intron (ENST00000540583.5/81575, intron 2 of 3)	DDX47	12	12813316	12825107	11792	1	51202	ENST00000541537.5	-8361	ENSG00000213782	DEAD-box helicase 47
chr12	12803943	12804955	1013	*	50	5.34427	8.66276	5.04724	822	Intron (ENST00000540583.5/81575, intron 2 of 3)	DDX47	12	12813316	12825107	11792	1	51202	ENST00000541537.5	-8361	ENSG00000213782	DEAD-box helicase 47
chr12	12823504	12823797	294	*	81	6.33067	12.1839	8.17132	226	Promoter (<=1kb)	DDX47	12	12824385	12826292	1908	1	51202	ENST00000535722.1	-588	ENSG00000213782	DEAD-box helicase 47
chr12	12872187	12873098	912	*	68	5.94065	10.7242	6.86346	43	Promoter (2-3kb)	RPL13AP20	12	12875499	12876107	609	1	387841	ENST00000459725.1	-2401	ENSG00000234498	ribosomal protein L13a pseudogene 20
chr12	12872187	12873098	912	*	170	8.96732	21.76	17.0617	278	Promoter (2-3kb)	RPL13AP20	12	12875499	12876107	609	1	387841	ENST00000459725.1	-2401	ENSG00000234498	ribosomal protein L13a pseudogene 20
chr12	12872187	12873098	912	*	95	6.49514	13.7268	9.57214	428	Promoter (2-3kb)	RPL13AP20	12	12875499	12876107	609	1	387841	ENST00000459725.1	-2401	ENSG00000234498	ribosomal protein L13a pseudogene 20
chr12	12890631	12891789	1159	*	84	4.84907	12.4705	8.42878	394	Promoter (<=1kb)	GPRC5A	12	12890782	12913632	22851	1	9052	ENST00000713574.1	0	ENSG00000013588	G protein-coupled receptor class C group 5 member A
chr12	12890631	12891789	1159	*	117	6.02581	16.1003	11.7563	761	Promoter (<=1kb)	GPRC5A	12	12890782	12913632	22851	1	9052	ENST00000713574.1	0	ENSG00000013588	G protein-coupled receptor class C group 5 member A
chr12	12890631	12891789	1159	*	91	5.02225	13.2568	9.14186	884	Promoter (<=1kb)	GPRC5A	12	12890782	12913632	22851	1	9052	ENST00000713574.1	0	ENSG00000013588	G protein-coupled receptor class C group 5 member A
chr12	12899790	12899999	210	*	52	5.46069	8.85365	5.20328	111	Intron (ENST00000713574.1/9052, intron 1 of 3)	GPRC5A	12	12891974	12909070	17097	1	9052	ENST00000534831.1	7816	ENSG00000013588	G protein-coupled receptor class C group 5 member A
chr12	12900987	12901649	663	*	92	6.07661	13.3377	9.21286	372	Intron (ENST00000713574.1/9052, intron 1 of 3)	GPRC5A	12	12908244	12913411	5168	1	9052	ENST00000648791.1	-6595	ENSG00000013588	G protein-coupled receptor class C group 5 member A
chr12	13098627	13098955	329	*	54	5.40889	9.10456	5.42415	204	Promoter (2-3kb)	GSG1	12	13084577	13095806	11230	2	83445	ENST00000396302.7	-2821	ENSG00000111305	germ cell associated 1
chr12	13101031	13101853	823	*	71	4.82065	11.0524	7.1501	120	Promoter (1-2kb)	GSG1	12	13088784	13103484	14701	2	83445	ENST00000699336.2	1631	ENSG00000111305	germ cell associated 1
chr12	13101031	13101853	823	*	86	5.22237	12.6718	8.61152	532	Promoter (1-2kb)	GSG1	12	13088784	13103484	14701	2	83445	ENST00000699336.2	1631	ENSG00000111305	germ cell associated 1
chr12	13135834	13136201	368	*	108	8.3377	15.1298	10.8603	244	Intron (ENST00000537625.1/57613, intron 8 of 8)	GSG1	12	13087952	13103683	15732	2	83445	ENST00000542415.5	-32151	ENSG00000111305	germ cell associated 1
chr12	14273428	14273631	204	*	57	5.41506	9.45954	5.74739	76	Distal Intergenic	LOC124902884	12	14356842	14365503	8662	2	124902884	ENST00000509114.3	91872	NA	uncharacterized LOC124902884
chr12	14273779	14274077	299	*	73	5.25955	11.3068	7.37709	195	Distal Intergenic	LOC124902884	12	14356842	14365503	8662	2	124902884	ENST00000509114.3	91426	NA	uncharacterized LOC124902884
chr12	15882069	15882222	154	*	57	4.41893	9.5029	5.77982	86	Promoter (<=1kb)	EPS8	12	15620181	15882292	262112	2	2059	ENST00000646918.1	70	ENSG00000151491	EGFR pathway substrate 8, signaling adaptor
chr12	16382580	16383266	687	*	282	14.5881	33.4634	28.2835	352	Promoter (<=1kb)	MGST1	12	16382827	16438761	55935	1	4257	ENST00000359720.3	0	ENSG00000008394	microsomal glutathione S-transferase 1
chr12	16382580	16383266	687	*	123	9.06618	16.7824	12.3831	567	Promoter (<=1kb)	MGST1	12	16382827	16438761	55935	1	4257	ENST00000359720.3	0	ENSG00000008394	microsomal glutathione S-transferase 1
chr12	19397678	19397890	213	*	50	5.57683	8.71466	5.09558	86	Distal Intergenic	AEBP2	12	19404045	19493829	89785	1	121536	ENST00000538425.5	-6155	ENSG00000139154	AE binding protein 2
chr12	21073623	21073764	142	*	54	4.54805	9.16254	5.47697	94	Intron (ENST00000381541.7/124902894, intron 12 of 13)	SLCO1B3-SLCO1B7	12	21067351	21075784	8434	1	115072896	ENST00000541784.1	6272	ENSG00000257046	SLCO1B3-SLCO1B7 readthrough
chr12	25135631	25136116	486	*	100	6.34081	14.2753	10.0704	104	Intron (ENST00000395987.8/55259, intron 9 of 15)	DNAI7	12	25111817	25149692	37876	2	55259	ENST00000555554.1	13576	ENSG00000118307	dynein axonemal intermediate chain 7
chr12	25458267	25458514	248	*	51	5.64445	8.82318	5.17904	50	Intron (ENST00000543629.5/160492, intron 4 of 4)	LMNTD1	12	25502925	25519961	17037	2	160492	ENST00000539523.1	61447	ENSG00000152936	lamin tail domain containing 1
chr12	25489205	25489445	241	*	127	7.13341	17.1909	12.7669	128	Intron (ENST00000543629.5/160492, intron 4 of 4)	LMNTD1	12	25502925	25519961	17037	2	160492	ENST00000539523.1	30516	ENSG00000152936	lamin tail domain containing 1
chr12	26239556	26239964	409	*	104	6.79037	14.7127	10.4733	85	Intron (ENST00000534829.5/105369705, intron 1 of 3)	ITPR2-AS1	12	26229548	26271822	42275	2	101928554	ENST00000537525.6	31858	NA	ITPR2 and SSPN antisense RNA 1
chr12	26274789	26275188	400	*	58	5.12352	9.63256	5.894	315	Promoter (2-3kb)	ITPR2-AS1	12	26231394	26271920	40527	2	101928554	ENST00000541940.1	-2869	NA	ITPR2 and SSPN antisense RNA 1
chr12	26373988	26374447	460	*	54	5.01897	9.10257	5.42232	109	Intron (ENST00000535324.1/ENST00000535324.1, intron 1 of 5)	ITPR2-AS1	12	26211164	26335856	124693	2	101928554	ENST00000540392.1	-38132	NA	ITPR2 and SSPN antisense RNA 1
chr12	26373988	26374447	460	*	67	6.11861	10.6483	6.79179	372	Intron (ENST00000535324.1/ENST00000535324.1, intron 1 of 5)	ITPR2-AS1	12	26211164	26335856	124693	2	101928554	ENST00000540392.1	-38132	NA	ITPR2 and SSPN antisense RNA 1
chr12	26938078	26938297	220	*	131	7.12091	17.6305	13.1774	132	Promoter (<=1kb)	INTS13	12	26925761	26938304	12544	2	55726	ENST00000544548.5	7	ENSG00000064102	integrator complex subunit 13
chr12	27088092	27088362	271	*	59	6.20318	9.71896	5.96757	57	Distal Intergenic	C12orf71	12	27081057	27082578	1522	2	728858	ENST00000429849.3	-5514	ENSG00000214700	chromosome 12 open reading frame 71
chr12	27549180	27549350	171	*	64	5.68697	10.2866	6.46884	71	Exon (ENST00000506925.2/ENST00000506925.2, exon 2 of 2)	PPFIBP1	12	27538123	27635104	96982	1	8496	ENST00000535575.1	11057	ENSG00000110841	PPFIA binding protein 1
chr12	27549709	27549915	207	*	59	5.76699	9.70042	5.9521	121	Intron (ENST00000538433.5/8496, intron 1 of 4)	PPFIBP1	12	27538123	27635104	96982	1	8496	ENST00000535575.1	11586	ENSG00000110841	PPFIA binding protein 1
chr12	27593200	27593385	186	*	84	6.05768	12.4939	8.44955	105	Intron (ENST00000538433.5/8496, intron 2 of 4)	PPFIBP1	12	27599348	27647789	48442	1	8496	ENST00000542187.1	-5963	ENSG00000110841	PPFIA binding protein 1
chr12	27967092	27967214	123	*	61	5.3142	9.98336	6.19988	57	Promoter (2-3kb)	PTHLH	12	27961668	27969494	7827	2	5744	ENST00000538310.1	2280	ENSG00000087494	parathyroid hormone like hormone
chr12	27970055	27970270	216	*	58	4.88993	9.52686	5.80135	121	Promoter (<=1kb)	PTHLH	12	27963563	27970134	6572	2	5744	ENST00000534890.1	0	ENSG00000087494	parathyroid hormone like hormone
chr12	27973748	27974590	843	*	66	5.40816	10.5143	6.67048	153	Promoter (1-2kb)	PTHLH	12	27958084	27972733	14650	2	5744	ENST00000545234.6	-1015	ENSG00000087494	parathyroid hormone like hormone
chr12	27974767	27975555	789	*	63	4.70413	10.1324	6.33941	337	Promoter (2-3kb)	PTHLH	12	27958084	27972733	14650	2	5744	ENST00000545234.6	-2034	ENSG00000087494	parathyroid hormone like hormone
chr12	27974767	27975555	789	*	64	4.64086	10.3161	6.49591	429	Promoter (2-3kb)	PTHLH	12	27958084	27972733	14650	2	5744	ENST00000545234.6	-2034	ENSG00000087494	parathyroid hormone like hormone
chr12	27974767	27975555	789	*	61	4.47284	9.93367	6.15859	691	Promoter (2-3kb)	PTHLH	12	27958084	27972733	14650	2	5744	ENST00000545234.6	-2034	ENSG00000087494	parathyroid hormone like hormone
chr12	27984412	27984592	181	*	61	5.3142	9.98336	6.19988	127	Distal Intergenic	PTHLH	12	27958084	27972733	14650	2	5744	ENST00000545234.6	-11679	ENSG00000087494	parathyroid hormone like hormone
chr12	30794663	30796566	1904	*	73	5.22401	11.2335	7.31634	887	Promoter (<=1kb)	LINC00941	12	30795458	30803155	7698	1	100287314	ENST00000650193.1	0	NA	long intergenic non-protein coding RNA 941
chr12	30794663	30796566	1904	*	63	5.4102	10.1581	6.36362	1792	Promoter (<=1kb)	LINC00941	12	30795458	30803155	7698	1	100287314	ENST00000650193.1	0	NA	long intergenic non-protein coding RNA 941
chr12	31163290	31163460	171	*	87	6.94596	12.8275	8.75382	81	Intron (ENST00000641844.2/144203, intron 15 of 45)	OVOS2	12	31158897	31172377	13481	2	144203	ENST00000646952.1	8917	ENSG00000177359	alpha-2-macroglobulin like 1 pseudogene
chr12	31325178	31325344	167	*	56	5.35244	9.35175	5.64722	77	Promoter (<=1kb)	SINHCAF	12	31287760	31325494	37735	2	58516	ENST00000543615.1	150	ENSG00000139146	SIN3-HDAC complex associated factor
chr12	32896474	32897336	863	*	54	5.01897	9.10257	5.42232	612	Promoter (<=1kb)	PKP2	12	32790745	32896798	106054	2	5318	ENST00000700559.2	0	ENSG00000057294	plakophilin 2
chr12	38384901	38385099	199	*	60	5.5912	9.76078	6.00196	131	Distal Intergenic	ALG10B	12	38316839	38321327	4489	1	144245	ENST00000548240.1	68062	ENSG00000175548	ALG10 alpha-1,2-glucosyltransferase B
chr12	41643035	41643326	292	*	95	7.74991	13.7333	9.57684	125	Distal Intergenic	LINC02400	12	41764144	41765567	1424	1	101927038	ENST00000667995.1	-120818	ENSG00000257784	long intergenic non-protein coding RNA 2400
chr12	42049177	42049540	364	*	240	11.3286	29.0694	24.0542	126	Distal Intergenic	LOC105378247	12	41951493	42024329	72837	2	105378247	ENST00000666044.1	-24848	NA	uncharacterized LOC105378247
chr12	42757150	42757409	260	*	50	5.72601	8.64191	5.0289	66	Distal Intergenic	LINC02450	12	42693824	42717117	23294	1	105369739	ENST00000655248.1	63326	ENSG00000257114	long intergenic non-protein coding RNA 2450
chr12	43227845	43228135	291	*	142	7.9713	18.8324	14.2986	183	Distal Intergenic	LINC02461	12	43155315	43163110	7796	1	105369740	ENST00000553211.1	72530	ENSG00000258331	long intergenic non-protein coding RNA 2461
chr12	43471216	43471387	172	*	59	6.20318	9.71896	5.96757	75	Intron (ENST00000389420.8/80070, intron 7 of 38)	ADAMTS20	12	43422819	43439712	16894	2	80070	ENST00000549670.5	-31504	ENSG00000173157	ADAM metallopeptidase with thrombospondin type 1 motif 20
chr12	45234646	45234788	143	*	51	5.40242	8.75818	5.12844	65	Intron (ENST00000426898.2/196527, intron 1 of 17)	ANO6	12	45216322	45432319	215998	1	196527	ENST00000681817.1	18324	ENSG00000177119	anoctamin 6
chr12	45268756	45269128	373	*	80	6.70386	12.0116	8.01219	272	Intron (ENST00000426898.2/196527, intron 1 of 17)	ANO6	12	45292677	45432319	139643	1	196527	ENST00000679426.1	-23549	ENSG00000177119	anoctamin 6
chr12	46372661	46373013	353	*	56	4.77552	9.30298	5.60564	96	Promoter (<=1kb)	SLC38A2	12	46358188	46372773	14586	2	54407	ENST00000256689.10	0	ENSG00000134294	solute carrier family 38 member 2
chr12	46383620	46384156	537	*	64	4.10958	10.2225	6.41955	268	Promoter (<=1kb)	SLC38A4-AS1	12	46383652	46876784	493133	1	100288798	ENST00000667191.1	0	NA	SLC38A4 antisense RNA 1
chr12	46430515	46430915	401	*	60	6.07864	9.85722	6.08733	313	Intron (ENST00000687751.1/100288798, intron 2 of 3)	SLC38A4-AS1	12	46412150	46485060	72911	1	100288798	ENST00000657145.1	18365	NA	SLC38A4 antisense RNA 1
chr12	46492734	46492962	229	*	59	6.16793	9.66239	5.91643	62	Promoter (1-2kb)	LOC124902923	12	46384289	46494474	110186	2	124902923	ENST00000689808.2	1512	NA	uncharacterized LOC124902923
chr12	46549041	46549255	215	*	54	5.24968	9.17405	5.48734	83	Intron (ENST00000667191.1/100288798, intron 2 of 2)	SLC38A4-AS1	12	46537502	46652550	115049	1	100288798	ENST00000607353.1	11539	NA	SLC38A4 antisense RNA 1
chr12	47080148	47081088	941	*	51	5.40242	8.75818	5.12844	676	Promoter (<=1kb)	AMIGO2	12	47076447	47079959	3513	2	347902	ENST00000550413.2	-189	ENSG00000139211	adhesion molecule with Ig like domain 2
chr12	47249390	47250194	805	*	64	5.48696	10.2971	6.47791	509	Exon (ENST00000552063.1/ENST00000552063.1, exon 2 of 3)	PCED1B	12	47223545	47235238	11694	1	91523	ENST00000551777.1	25845	ENSG00000179715	PC-esterase domain containing 1B
chr12	47426930	47427364	435	*	64	4.61979	10.2686	6.45624	114	Distal Intergenic	LINC02156	12	47414678	47417927	3250	1	111082992	ENST00000656812.1	12252	NA	long intergenic non-protein coding RNA 2156
chr12	47426930	47427364	435	*	274	11.5141	32.5823	27.4312	305	Distal Intergenic	LINC02156	12	47414678	47417927	3250	1	111082992	ENST00000656812.1	12252	NA	long intergenic non-protein coding RNA 2156
chr12	47752754	47753184	431	*	64	4.10958	10.2225	6.41955	188	Promoter (<=1kb)	SLC48A1	12	47753916	47779171	25256	1	55652	ENST00000548498.5	-732	ENSG00000211584	solute carrier family 48 member 1
chr12	47753332	47753821	490	*	120	5.50861	16.3825	12.0115	315	Promoter (<=1kb)	SLC48A1	12	47753916	47779171	25256	1	55652	ENST00000548498.5	-95	ENSG00000211584	solute carrier family 48 member 1
chr12	47754093	47754338	246	*	69	5.40632	10.8738	6.9995	117	Promoter (<=1kb)	SLC48A1	12	47753930	47756485	2556	1	55652	ENST00000552003.1	163	ENSG00000211584	solute carrier family 48 member 1
chr12	47754754	47755086	333	*	93	6.16299	13.5079	9.37029	128	Promoter (<=1kb)	SLC48A1	12	47753930	47756485	2556	1	55652	ENST00000552003.1	824	ENSG00000211584	solute carrier family 48 member 1
chr12	47758659	47759138	480	*	83	5.80099	12.3959	8.36514	383	Promoter (<=1kb)	RAPGEF3	12	47734363	47758880	24518	2	10411	ENST00000449771.7	0	ENSG00000079337	Rap guanine nucleotide exchange factor 3
chr12	47768561	47768694	134	*	65	5.33745	10.382	6.55237	67	Promoter (2-3kb)	RAPGEF3	12	47737246	47771034	33789	2	10411	ENST00000549151.5	2340	ENSG00000079337	Rap guanine nucleotide exchange factor 3
chr12	47905172	47905355	184	*	60	5.0198	9.77831	6.01296	96	Promoter (<=1kb)	VDR	12	47857661	47905040	47380	2	7421	ENST00000548664.1	-132	ENSG00000111424	vitamin D receptor
chr12	48351040	48351442	403	*	62	6.00332	10.0895	6.29994	271	Promoter (<=1kb)	ZNF641	12	48342421	48351238	8818	2	121274	ENST00000448928.7	0	ENSG00000167528	zinc finger protein 641
chr12	48716514	48716671	158	*	66	5.02048	10.4641	6.62453	95	Promoter (<=1kb)	CCNT1	12	48693033	48716675	23643	2	904	ENST00000417344.2	4	ENSG00000129315	cyclin T1
chr12	49018329	49018868	540	*	89	6.83979	13.0689	8.97547	262	Promoter (<=1kb)	PRKAG1	12	49002274	49018776	16503	2	5571	ENST00000548065.7	0	ENSG00000181929	protein kinase AMP-activated non-catalytic subunit gamma 1
chr12	49060625	49060777	153	*	70	5.60944	10.8873	7.0067	81	Promoter (<=1kb)	KMT2D	12	49018975	49060794	41820	2	8085	ENST00000683543.2	17	ENSG00000167548	lysine methyltransferase 2D
chr12	49110780	49111007	228	*	51	4.21807	8.75618	5.12844	101	Promoter (<=1kb)	LMBR1L	12	49097139	49110847	13709	2	55716	ENST00000267102.13	0	ENSG00000139636	limb development membrane protein 1 like
chr12	49265213	49265670	458	*	67	5.27362	10.6176	6.76758	333	Promoter (<=1kb)	TUBA1C	12	49265082	49274600	9519	1	84790	ENST00000301072.11	131	ENSG00000167553	tubulin alpha 1c
chr12	49482950	49483094	145	*	51	5.40242	8.75818	5.12844	84	Intron (ENST00000550997.5/65244, intron 2 of 5)	SPATS2	12	49490115	49514613	24499	1	65244	ENST00000552557.5	-7021	ENSG00000123352	spermatogenesis associated serine rich 2
chr12	50111815	50112172	358	*	62	3.52752	10.0217	6.2362	184	Promoter (<=1kb)	COX14	12	50112082	50120451	8370	1	84987	ENST00000317943.6	0	ENSG00000178449	cytochrome c oxidase assembly factor COX14
chr12	50167463	50167811	349	*	75	5.5482	11.5181	7.57046	115	Promoter (<=1kb)	CERS5	12	50129306	50167533	38228	2	91012	ENST00000422340.6	0	ENSG00000139624	ceramide synthase 5
chr12	50247293	50247512	220	*	58	4.78141	9.64129	5.89703	57	Promoter (2-3kb)	LIMA1	12	50222318	50249893	27576	2	51474	ENST00000550592.1	2381	ENSG00000050405	LIM domain and actin binding 1
chr12	50254575	50254704	130	*	55	5.9264	9.27514	5.57951	78	Intron (ENST00000394943.7/51474, intron 1 of 10)	LIMA1	12	50222318	50249893	27576	2	51474	ENST00000550592.1	-4682	ENSG00000050405	LIM domain and actin binding 1
chr12	50532761	50533101	341	*	65	4.80273	10.3456	6.52012	70	Intron (ENST00000549620.5/57609, intron 1 of 7)	DIP2B	12	50504985	50748657	243673	1	57609	ENST00000301180.10	27776	ENSG00000066084	disco interacting protein 2 homolog B
chr12	50619407	50619637	231	*	60	5.0198	9.77831	6.01296	112	Intron (ENST00000549620.5/57609, intron 1 of 7)	DIP2B	12	50640805	50680282	39478	1	57609	ENST00000546719.1	-21168	ENSG00000066084	disco interacting protein 2 homolog B
chr12	50763737	50764309	573	*	67	5.284	10.6378	6.78157	125	Promoter (<=1kb)	ATF1	12	50764078	50809475	45398	1	466	ENST00000549612.5	0	ENSG00000123268	activating transcription factor 1
chr12	50763737	50764309	573	*	64	4.61979	10.2686	6.45624	459	Promoter (<=1kb)	ATF1	12	50764078	50809475	45398	1	466	ENST00000549612.5	0	ENSG00000123268	activating transcription factor 1
chr12	50786722	50787087	366	*	67	5.284	10.6378	6.78157	92	Intron (ENST00000552510.5/466, intron 2 of 4)	ATF1	12	50764509	50814368	49860	1	466	ENST00000552487.1	22213	ENSG00000123268	activating transcription factor 1
chr12	51026131	51026374	244	*	79	5.23935	11.9858	7.98834	136	Promoter (<=1kb)	SLC11A2	12	50979809	51026339	46531	2	4891	ENST00000643884.1	0	ENSG00000110911	solute carrier family 11 member 2
chr12	51047928	51048122	195	*	70	4.50271	10.9436	7.05438	129	Promoter (<=1kb)	LETMD1	12	51047962	51058087	10126	1	25875	ENST00000551477.5	0	ENSG00000050426	LETM1 domain containing 1
chr12	51172957	51173190	234	*	51	4.21807	8.75618	5.12844	103	Promoter (<=1kb)	TFCP2	12	51093656	51173135	79480	2	7024	ENST00000257915.10	0	ENSG00000135457	transcription factor CP2
chr12	52050620	52051342	723	*	59	4.39331	9.75011	5.99405	408	Promoter (<=1kb)	NR4A1	12	52051402	52059506	8105	1	3164	ENST00000243050.5	-60	ENSG00000123358	nuclear receptor subfamily 4 group A member 1
chr12	52145331	52150207	4877	*	77	4.5365	11.6629	7.70436	453	Distal Intergenic	LINC00592	12	52164115	52223800	59686	1	283404	ENST00000640420.1	-13908	ENSG00000258279	long intergenic non-protein coding RNA 592
chr12	52145331	52150207	4877	*	64	4.32953	10.204	6.40538	631	Distal Intergenic	LINC00592	12	52164115	52223800	59686	1	283404	ENST00000640420.1	-13908	ENSG00000258279	long intergenic non-protein coding RNA 592
chr12	52145331	52150207	4877	*	66	4.8489	10.4447	6.61014	1053	Distal Intergenic	LINC00592	12	52164115	52223800	59686	1	283404	ENST00000640420.1	-13908	ENSG00000258279	long intergenic non-protein coding RNA 592
chr12	52145331	52150207	4877	*	57	4.53545	9.44878	5.73778	1365	Distal Intergenic	LINC00592	12	52164115	52223800	59686	1	283404	ENST00000640420.1	-13908	ENSG00000258279	long intergenic non-protein coding RNA 592
chr12	52145331	52150207	4877	*	82	5.19064	12.2384	8.21902	1525	Distal Intergenic	LINC00592	12	52164115	52223800	59686	1	283404	ENST00000640420.1	-13908	ENSG00000258279	long intergenic non-protein coding RNA 592
chr12	52145331	52150207	4877	*	104	5.02282	14.6672	10.4323	1777	Distal Intergenic	LINC00592	12	52164115	52223800	59686	1	283404	ENST00000640420.1	-13908	ENSG00000258279	long intergenic non-protein coding RNA 592
chr12	52145331	52150207	4877	*	223	7.70514	27.3127	22.3707	2285	Distal Intergenic	LINC00592	12	52164115	52223800	59686	1	283404	ENST00000640420.1	-13908	ENSG00000258279	long intergenic non-protein coding RNA 592
chr12	52145331	52150207	4877	*	177	7.19456	22.526	17.7922	2477	Distal Intergenic	LINC00592	12	52164115	52223800	59686	1	283404	ENST00000640420.1	-13908	ENSG00000258279	long intergenic non-protein coding RNA 592
chr12	52145331	52150207	4877	*	155	6.99171	20.1421	15.5349	2690	Distal Intergenic	LINC00592	12	52164115	52223800	59686	1	283404	ENST00000640420.1	-13908	ENSG00000258279	long intergenic non-protein coding RNA 592
chr12	52145331	52150207	4877	*	70	4.50271	10.9436	7.05438	2923	Distal Intergenic	LINC00592	12	52164115	52223800	59686	1	283404	ENST00000640420.1	-13908	ENSG00000258279	long intergenic non-protein coding RNA 592
chr12	52145331	52150207	4877	*	209	8.14757	25.8815	20.9966	3183	Distal Intergenic	LINC00592	12	52164115	52223800	59686	1	283404	ENST00000640420.1	-13908	ENSG00000258279	long intergenic non-protein coding RNA 592
chr12	52145331	52150207	4877	*	134	6.24791	17.8965	13.4259	3317	Distal Intergenic	LINC00592	12	52164115	52223800	59686	1	283404	ENST00000640420.1	-13908	ENSG00000258279	long intergenic non-protein coding RNA 592
chr12	52145331	52150207	4877	*	246	8.83786	29.7243	24.683	3603	Distal Intergenic	LINC00592	12	52164115	52223800	59686	1	283404	ENST00000640420.1	-13908	ENSG00000258279	long intergenic non-protein coding RNA 592
chr12	52145331	52150207	4877	*	52	3.80517	8.8597	5.2082	3776	Distal Intergenic	LINC00592	12	52164115	52223800	59686	1	283404	ENST00000640420.1	-13908	ENSG00000258279	long intergenic non-protein coding RNA 592
chr12	52145331	52150207	4877	*	50	4.45259	8.65803	5.04259	4516	Distal Intergenic	LINC00592	12	52164115	52223800	59686	1	283404	ENST00000640420.1	-13908	ENSG00000258279	long intergenic non-protein coding RNA 592
chr12	52151574	52152593	1020	*	111	5.17503	15.4552	11.1581	544	Distal Intergenic	LINC00592	12	52164115	52223800	59686	1	283404	ENST00000640420.1	-11522	ENSG00000258279	long intergenic non-protein coding RNA 592
chr12	52155359	52155847	489	*	92	6.07661	13.3377	9.21286	117	Distal Intergenic	LINC00592	12	52164115	52223800	59686	1	283404	ENST00000640420.1	-8268	ENSG00000258279	long intergenic non-protein coding RNA 592
chr12	52157016	52157440	425	*	104	6.79037	14.7127	10.4733	209	Distal Intergenic	LINC00592	12	52164115	52223800	59686	1	283404	ENST00000640420.1	-6675	ENSG00000258279	long intergenic non-protein coding RNA 592
chr12	52164100	52164398	299	*	124	7.20962	16.877	12.4716	190	Promoter (<=1kb)	LINC00592	12	52164115	52223800	59686	1	283404	ENST00000640420.1	0	ENSG00000258279	long intergenic non-protein coding RNA 592
chr12	52192048	52192601	554	*	299	10.927	35.1757	29.9294	162	Promoter (<=1kb)	KRT80	12	52168996	52192014	23019	2	144501	ENST00000394815.3	-34	ENSG00000167767	keratin 80
chr12	52215463	52216303	841	*	378	14.9937	43.369	37.8525	277	Promoter (1-2kb)	LINC02874	12	52205556	52213583	8028	2	283403	ENST00000639627.1	-1880	NA	long intergenic non-protein coding RNA 2874
chr12	52215463	52216303	841	*	117	6.02581	16.1003	11.7563	535	Promoter (1-2kb)	LINC02874	12	52205556	52213583	8028	2	283403	ENST00000639627.1	-1880	NA	long intergenic non-protein coding RNA 2874
chr12	52217182	52217473	292	*	278	12.7882	33.0166	27.8513	131	Intron (ENST00000640420.1/283404, intron 2 of 2)	LINC02874	12	52205556	52213583	8028	2	283403	ENST00000639627.1	-3599	NA	long intergenic non-protein coding RNA 2874
chr12	52230521	52230882	362	*	106	5.36862	14.8725	10.6197	122	Promoter (2-3kb)	KRT7	12	52233243	52248921	15679	1	3855	ENST00000331817.6	-2361	ENSG00000135480	keratin 7
chr12	52231021	52232079	1059	*	55	4.5967	9.26325	5.57218	370	Promoter (1-2kb)	KRT7	12	52233243	52248921	15679	1	3855	ENST00000331817.6	-1164	ENSG00000135480	keratin 7
chr12	52231021	52232079	1059	*	86	5.22237	12.6718	8.61152	827	Promoter (1-2kb)	KRT7	12	52233243	52248921	15679	1	3855	ENST00000331817.6	-1164	ENSG00000135480	keratin 7
chr12	52231021	52232079	1059	*	97	5.97676	13.9461	9.76933	909	Promoter (1-2kb)	KRT7	12	52233243	52248921	15679	1	3855	ENST00000331817.6	-1164	ENSG00000135480	keratin 7
chr12	52243958	52244811	854	*	67	4.89915	10.552	6.70666	249	Promoter (<=1kb)	KRT7	12	52244378	52248855	4478	1	3855	ENST00000552322.5	0	ENSG00000135480	keratin 7
chr12	52243958	52244811	854	*	51	3.98317	8.77572	5.14142	532	Promoter (<=1kb)	KRT7	12	52244378	52248855	4478	1	3855	ENST00000552322.5	0	ENSG00000135480	keratin 7
chr12	52280076	52281484	1409	*	166	7.94999	21.3084	16.6293	147	Intron (ENST00000553310.6/3892, intron 1 of 2)	KRT86	12	52275821	52277736	1916	1	3892	ENST00000642573.1	4255	ENSG00000170442	keratin 86
chr12	52280076	52281484	1409	*	162	7.7703	20.9263	16.274	520	Intron (ENST00000553310.6/3892, intron 1 of 2)	KRT86	12	52275821	52277736	1916	1	3892	ENST00000642573.1	4255	ENSG00000170442	keratin 86
chr12	52280076	52281484	1409	*	318	10.697	37.1624	31.8574	854	Intron (ENST00000553310.6/3892, intron 1 of 2)	KRT86	12	52275821	52277736	1916	1	3892	ENST00000642573.1	4255	ENSG00000170442	keratin 86
chr12	52516391	52516939	549	*	67	5.284	10.6378	6.78157	89	Promoter (<=1kb)	KRT5	12	52514996	52516196	1201	2	3852	ENST00000552952.1	-195	ENSG00000186081	keratin 5
chr12	52516391	52516939	549	*	50	4.63256	8.70456	5.08589	270	Promoter (<=1kb)	KRT5	12	52514996	52516196	1201	2	3852	ENST00000552952.1	-195	ENSG00000186081	keratin 5
chr12	52516391	52516939	549	*	54	4.54805	9.16254	5.47697	486	Promoter (<=1kb)	KRT5	12	52514996	52516196	1201	2	3852	ENST00000552952.1	-195	ENSG00000186081	keratin 5
chr12	52517518	52517736	219	*	70	5.44744	10.9527	7.06286	93	Promoter (<=1kb)	KRT5	12	52515113	52517888	2776	2	3852	ENST00000549511.5	152	ENSG00000186081	keratin 5
chr12	52518962	52519562	601	*	64	4.61979	10.2686	6.45624	356	Promoter (<=1kb)	KRT5	12	52517181	52519117	1937	2	3852	ENST00000551188.5	0	ENSG00000186081	keratin 5
chr12	52520601	52520847	247	*	75	5.17548	11.4889	7.54737	79	Promoter (<=1kb)	KRT5	12	52516128	52520394	4267	2	3852	ENST00000552629.5	-207	ENSG00000186081	keratin 5
chr12	52520980	52522013	1034	*	58	4.78141	9.64129	5.89703	177	Promoter (<=1kb)	KRT5	12	52516128	52520394	4267	2	3852	ENST00000552629.5	-586	ENSG00000186081	keratin 5
chr12	52520980	52522013	1034	*	68	4.82199	10.7207	6.86062	548	Promoter (<=1kb)	KRT5	12	52516128	52520394	4267	2	3852	ENST00000552629.5	-586	ENSG00000186081	keratin 5
chr12	52522133	52523239	1107	*	51	3.88843	8.81125	5.16929	497	Promoter (1-2kb)	KRT5	12	52516128	52520394	4267	2	3852	ENST00000552629.5	-1739	ENSG00000186081	keratin 5
chr12	52580374	52580872	499	*	73	5.25955	11.3068	7.37709	367	Distal Intergenic	KRT74	12	52565782	52573843	8062	2	121391	ENST00000305620.3	-6531	ENSG00000170484	keratin 74
chr12	52857370	52857571	202	*	60	5.41249	9.80617	6.03923	127	Distal Intergenic	KRT78	12	52844604	52849092	4489	2	196374	ENST00000547110.5	-8278	ENSG00000170423	keratin 78
chr12	52867741	52868197	457	*	115	5.7659	15.8774	11.5467	117	Distal Intergenic	KRT78	12	52844604	52849092	4489	2	196374	ENST00000547110.5	-18649	ENSG00000170423	keratin 78
chr12	52870556	52871199	644	*	51	4.54234	8.83928	5.18932	594	Distal Intergenic	KRT78	12	52844604	52849092	4489	2	196374	ENST00000547110.5	-21464	ENSG00000170423	keratin 78
chr12	52871381	52872929	1549	*	56	4.77552	9.30298	5.60564	79	Distal Intergenic	KRT78	12	52844604	52849092	4489	2	196374	ENST00000547110.5	-22289	ENSG00000170423	keratin 78
chr12	52871381	52872929	1549	*	123	6.69397	16.7372	12.345	371	Distal Intergenic	KRT78	12	52844604	52849092	4489	2	196374	ENST00000547110.5	-22289	ENSG00000170423	keratin 78
chr12	52873080	52873373	294	*	79	5.74896	11.9071	7.91806	85	Distal Intergenic	KRT78	12	52844604	52849092	4489	2	196374	ENST00000547110.5	-23988	ENSG00000170423	keratin 78
chr12	52873591	52874276	686	*	134	7.52576	17.9703	13.4955	102	Distal Intergenic	KRT78	12	52844604	52849092	4489	2	196374	ENST00000547110.5	-24499	ENSG00000170423	keratin 78
chr12	52873591	52874276	686	*	363	11.5702	41.7958	36.3341	501	Distal Intergenic	KRT78	12	52844604	52849092	4489	2	196374	ENST00000547110.5	-24499	ENSG00000170423	keratin 78
chr12	52874427	52874699	273	*	108	6.13986	15.1153	10.8465	167	Distal Intergenic	KRT78	12	52844604	52849092	4489	2	196374	ENST00000547110.5	-25335	ENSG00000170423	keratin 78
chr12	52877929	52878208	280	*	53	4.97057	9.01468	5.34541	106	Distal Intergenic	KRT8	12	52898469	52901867	3399	2	3856	ENST00000547031.5	23659	ENSG00000170421	keratin 8
chr12	52904620	52904882	263	*	65	4.80273	10.3456	6.52012	150	Promoter (<=1kb)	KRT8	12	52897216	52905044	7829	2	3856	ENST00000550170.5	162	ENSG00000170421	keratin 8
chr12	52907414	52908184	771	*	109	6.38553	15.2156	10.9431	98	Promoter (<=1kb)	KRT8	12	52904676	52907060	2385	2	3856	ENST00000546542.1	-354	ENSG00000170421	keratin 8
chr12	52907414	52908184	771	*	77	5.84773	11.7076	7.74349	436	Promoter (<=1kb)	KRT8	12	52904676	52907060	2385	2	3856	ENST00000546542.1	-354	ENSG00000170421	keratin 8
chr12	52907414	52908184	771	*	137	7.39761	18.1948	13.7062	579	Promoter (<=1kb)	KRT8	12	52904676	52907060	2385	2	3856	ENST00000546542.1	-354	ENSG00000170421	keratin 8
chr12	52925182	52926922	1741	*	137	7.39761	18.1948	13.7062	87	Promoter (<=1kb)	KRT8	12	52897297	52926469	29173	2	3856	ENST00000552150.5	0	ENSG00000170421	keratin 8
chr12	52925182	52926922	1741	*	100	6.34081	14.2753	10.0704	337	Promoter (<=1kb)	KRT8	12	52897297	52926469	29173	2	3856	ENST00000552150.5	0	ENSG00000170421	keratin 8
chr12	52925182	52926922	1741	*	107	5.5799	15.025	10.7611	1225	Promoter (<=1kb)	KRT8	12	52897297	52926469	29173	2	3856	ENST00000552150.5	0	ENSG00000170421	keratin 8
chr12	52925182	52926922	1741	*	67	5.09926	10.6246	6.77394	1648	Promoter (<=1kb)	KRT8	12	52897297	52926469	29173	2	3856	ENST00000552150.5	0	ENSG00000170421	keratin 8
chr12	52945840	52946272	433	*	88	6.10045	12.9782	8.89236	193	Promoter (2-3kb)	KRT18	12	52948871	52952900	4030	1	3875	ENST00000388837.6	-2599	ENSG00000111057	keratin 18
chr12	52948860	52950191	1332	*	69	5.5705	10.8156	6.94584	137	Promoter (<=1kb)	KRT8	12	52897187	52949842	52656	2	3856	ENST00000552551.5	0	ENSG00000170421	keratin 8
chr12	52948860	52950191	1332	*	100	6.34081	14.2753	10.0704	944	Promoter (<=1kb)	KRT8	12	52897187	52949842	52656	2	3856	ENST00000552551.5	0	ENSG00000170421	keratin 8
chr12	52948860	52950191	1332	*	92	5.89434	13.373	9.24432	1225	Promoter (<=1kb)	KRT8	12	52897187	52949842	52656	2	3856	ENST00000552551.5	0	ENSG00000170421	keratin 8
chr12	52970010	52970581	572	*	69	6.44768	10.815	6.94529	172	Distal Intergenic	KRT18	12	52951742	52952815	1074	1	3875	ENST00000548496.1	18268	ENSG00000111057	keratin 18
chr12	52970010	52970581	572	*	55	5.51062	9.27471	5.57951	377	Distal Intergenic	KRT18	12	52951742	52952815	1074	1	3875	ENST00000548496.1	18268	ENSG00000111057	keratin 18
chr12	53054145	53054487	343	*	89	6.11623	13.0085	8.92114	234	Promoter (<=1kb)	TNS2-AS1	12	53038958	53054450	15493	2	283335	ENST00000662901.2	0	ENSG00000257337	TNS2 antisense RNA 1
chr12	53097765	53098166	402	*	93	6.34615	13.4466	9.31505	132	Promoter (<=1kb)	IGFBP6	12	53097667	53102340	4674	1	3489	ENST00000301464.4	98	ENSG00000167779	insulin like growth factor binding protein 6
chr12	53099189	53099657	469	*	239	10.0396	28.9925	23.9807	131	Promoter (<=1kb)	IGFBP6	12	53098924	53102340	3417	1	3489	ENST00000549628.1	265	ENSG00000167779	insulin like growth factor binding protein 6
chr12	53180682	53180872	191	*	57	4.27792	9.48077	5.76348	75	Promoter (<=1kb)	ZNF740	12	53180704	53186031	5328	1	283337	ENST00000552593.1	0	ENSG00000139651	zinc finger protein 740
chr12	53220518	53221676	1159	*	133	6.96314	17.7628	13.3011	621	Promoter (<=1kb)	RARG	12	53211393	53220413	9021	2	5916	ENST00000543726.1	-105	ENSG00000172819	retinoic acid receptor gamma
chr12	53220518	53221676	1159	*	107	6.31337	15.0652	10.7975	693	Promoter (<=1kb)	RARG	12	53211393	53220413	9021	2	5916	ENST00000543726.1	-105	ENSG00000172819	retinoic acid receptor gamma
chr12	53252195	53252544	350	*	53	4.97057	9.01468	5.34541	94	Promoter (<=1kb)	MFSD5	12	53252449	53253209	761	1	84975	ENST00000552097.1	0	ENSG00000182544	major facilitator superfamily domain containing 5
chr12	53321389	53321607	219	*	106	6.21583	14.8604	10.6095	119	Promoter (<=1kb)	AAAS	12	53307459	53321596	14138	2	8086	ENST00000394384.7	0	ENSG00000094914	aladin WD repeat nucleoporin
chr12	53370994	53371407	414	*	71	5.4752	11.0058	7.10935	118	Distal Intergenic	SP1	12	53380176	53382577	2402	1	6667	ENST00000551969.5	-8769	ENSG00000185591	Sp1 transcription factor
chr12	53452359	53452717	359	*	67	5.84558	10.5609	6.71446	268	Promoter (<=1kb)	PCBP2	12	53452368	53479614	27247	1	5094	ENST00000552296.6	0	ENSG00000197111	poly(rC) binding protein 2
chr12	53626177	53626356	180	*	90	4.86054	13.181	9.07462	117	Promoter (<=1kb)	ATF7-NPFF	12	53534540	53626363	91824	2	114108587	ENST00000588232.5	7	ENSG00000267281	ATF7-NPFF readthrough
chr12	53825309	53825467	159	*	59	5.7883	9.73563	5.9806	67	Intron (ENST00000663306.1/107984525, intron 1 of 4)	CISTR	12	53746346	53757227	10882	2	102216268	ENST00000669269.1	-68082	ENSG00000260492	chondrogenesis-associated transcript
chr12	55973575	55973980	406	*	58	3.80139	9.63446	5.89523	139	Promoter (<=1kb)	RAB5B	12	55973913	55994706	20794	1	5869	ENST00000553116.5	0	ENSG00000111540	RAB5B, member RAS oncogene family
chr12	56116384	56116535	152	*	65	5.75351	10.402	6.57078	62	Promoter (<=1kb)	RPL41	12	56116590	56117832	1243	1	6171	ENST00000501597.3	-55	ENSG00000229117	ribosomal protein L41
chr12	56118340	56118717	378	*	58	4.88993	9.52686	5.80135	125	Promoter (<=1kb)	ZC3H10	12	56118407	56120828	2422	1	84872	ENST00000546903.1	0	ENSG00000135482	zinc finger CCCH-type containing 10
chr12	56316163	56316342	180	*	58	3.95737	9.53304	5.80542	86	Promoter (<=1kb)	CNPY2	12	56311338	56316119	4782	2	10330	ENST00000551720.5	-44	ENSG00000257727	canopy FGF signaling regulator 2
chr12	56360246	56360484	239	*	58	4.58443	9.55358	5.82097	84	Promoter (<=1kb)	STAT2	12	56342366	56360203	17838	2	6773	ENST00000698193.1	-43	ENSG00000170581	signal transducer and activator of transcription 2
chr12	56449205	56449416	212	*	81	6.76595	12.1148	8.11022	112	Promoter (<=1kb)	TIMELESS	12	56417119	56449403	32285	2	8914	ENST00000229201.4	0	ENSG00000111602	timeless circadian regulator
chr12	56752151	56752324	174	*	58	5.70573	9.59907	5.86317	67	Promoter (<=1kb)	PRIM1	12	56731580	56752323	20744	2	5557	ENST00000338193.11	0	ENSG00000198056	DNA primase subunit 1
chr12	57078802	57079022	221	*	70	4.64992	10.9839	7.08993	157	Promoter (<=1kb)	NEMP1	12	57055643	57078791	23149	2	23306	ENST00000300128.9	-11	ENSG00000166881	nuclear envelope integral membrane protein 1
chr12	57087497	57088114	618	*	81	5.14096	12.1261	8.12037	465	Promoter (<=1kb)	NEMP1	12	57070674	57088063	17390	2	23306	ENST00000553654.1	0	ENSG00000166881	nuclear envelope integral membrane protein 1
chr12	57175356	57176007	652	*	50	4.77561	8.65738	5.04197	376	Exon (ENST00000243077.8/4035, exon 23 of 89)	LRP1	12	57167445	57169300	1856	1	4035	ENST00000553446.1	7911	ENSG00000123384	LDL receptor related protein 1
chr12	57175356	57176007	652	*	90	6.1802	13.1311	9.02953	556	Exon (ENST00000243077.8/4035, exon 23 of 89)	LRP1	12	57167445	57169300	1856	1	4035	ENST00000553446.1	7911	ENSG00000123384	LDL receptor related protein 1
chr12	57458939	57459522	584	*	78	5.93659	11.8722	7.88545	191	Promoter (<=1kb)	GLI1	12	57459785	57472268	12484	1	2735	ENST00000228682.7	-263	ENSG00000111087	GLI family zinc finger 1
chr12	57522125	57522346	222	*	97	6.36952	13.9103	9.74041	111	Promoter (<=1kb)	DDIT3	12	57516588	57521737	5150	2	1649	ENST00000623876.2	-388	ENSG00000175197	DNA damage inducible transcript 3
chr12	57744390	57745199	810	*	67	5.09926	10.6246	6.77394	370	Promoter (<=1kb)	TSPAN31	12	57745023	57750211	5189	1	6302	ENST00000547992.5	0	ENSG00000135452	tetraspanin 31
chr12	57846792	57846970	179	*	166	7.49375	21.3061	16.6276	80	Promoter (<=1kb)	CTDSP2	12	57819927	57846729	26803	2	10106	ENST00000398073.7	-63	ENSG00000175215	CTD small phosphatase 2
chr12	57888594	57889071	478	*	51	4.21807	8.75618	5.12844	113	Intron (ENST00000661970.1/283387, intron 1 of 3)	LOC283387	12	57886223	57893880	7658	2	283387	ENST00000659761.1	4809	ENSG00000245651	uncharacterized LOC283387
chr12	58877473	58877609	137	*	56	5.35244	9.35175	5.64722	78	Promoter (<=1kb)	LRIG3	12	58874053	58877494	3442	2	121227	ENST00000552646.1	0	ENSG00000139263	leucine rich repeats and immunoglobulin like domains 3
chr12	63917815	63918920	1106	*	52	5.09411	8.90293	5.24775	158	Intron (ENST00000631006.3/57522, intron 1 of 21)	SRGAP1	12	63982525	64143780	161256	1	57522	ENST00000543397.1	-63605	ENSG00000196935	SLIT-ROBO Rho GTPase activating protein 1
chr12	63917815	63918920	1106	*	352	10.8465	40.6733	35.2405	572	Intron (ENST00000631006.3/57522, intron 1 of 21)	SRGAP1	12	63982525	64143780	161256	1	57522	ENST00000543397.1	-63605	ENSG00000196935	SLIT-ROBO Rho GTPase activating protein 1
chr12	63917815	63918920	1106	*	98	6.46112	14.0869	9.89987	842	Intron (ENST00000631006.3/57522, intron 1 of 21)	SRGAP1	12	63982525	64143780	161256	1	57522	ENST00000543397.1	-63605	ENSG00000196935	SLIT-ROBO Rho GTPase activating protein 1
chr12	63917815	63918920	1106	*	71	5.71077	11.073	7.16876	1054	Intron (ENST00000631006.3/57522, intron 1 of 21)	SRGAP1	12	63982525	64143780	161256	1	57522	ENST00000543397.1	-63605	ENSG00000196935	SLIT-ROBO Rho GTPase activating protein 1
chr12	64222333	64222563	231	*	164	8.91469	21.1241	16.4595	121	Promoter (<=1kb)	LOC124902952	12	64222333	64397260	174928	1	124902952	ENST00000535684.6	0	NA	uncharacterized LOC124902952
chr12	65603445	65603729	285	*	60	6.05417	9.8177	6.0504	123	Promoter (<=1kb)	LINC02454	12	65602869	65606503	3635	1	105369807	ENST00000539116.1	576	NA	long intergenic non-protein coding RNA 2454
chr12	65892135	65892370	236	*	51	5.24175	8.82328	5.17904	56	Intron (ENST00000536545.5/8091, intron 3 of 3)	HMGA2-AS1	12	65851340	65882167	30828	2	100129940	ENST00000439236.6	-9968	ENSG00000197301	HMGA2 antisense RNA 1
chr12	67269297	67269574	278	*	98	6.00271	14.0004	9.81926	168	Promoter (<=1kb)	CAND1	12	67269358	67319953	50596	1	55832	ENST00000545606.6	0	ENSG00000111530	cullin associated and neddylation dissociated 1
chr12	67484052	67484213	162	*	54	5.01897	9.10257	5.42232	103	Intron (ENST00000650195.1/105369812, intron 3 of 4)	LINC02408	12	67519829	67549163	29335	1	100507175	ENST00000538573.1	-35616	ENSG00000203585	long intergenic non-protein coding RNA 2408
chr12	68610506	68610690	185	*	51	4.36612	8.78141	5.14222	116	Promoter (<=1kb)	RAP1B	12	68610855	68650882	40028	1	5908	ENST00000460800.5	-165	ENSG00000127314	RAP1B, member of RAS oncogene family
chr12	68687022	68687184	163	*	64	6.33465	10.2703	6.45757	92	Promoter (<=1kb)	NUP107	12	68687006	68742688	55683	1	57122	ENST00000535718.5	16	ENSG00000111581	nucleoporin 107
chr12	69359804	69360027	224	*	69	6.68035	10.8278	6.95545	117	Promoter (<=1kb)	YEATS4	12	69359779	69370971	11193	1	8089	ENST00000552955.1	25	ENSG00000127337	YEATS domain containing 4
chr12	69738900	69739105	206	*	55	4.92768	9.26691	5.57424	110	Promoter (<=1kb)	RAB3IP	12	69739109	69756650	17542	1	117177	ENST00000549760.1	-4	ENSG00000127328	RAB3A interacting protein
chr12	70243005	70243644	640	*	163	8.56177	20.9888	16.3305	250	Promoter (<=1kb)	PRANCR	12	69901918	70243366	341449	2	101928062	ENST00000549419.6	0	ENSG00000257815	progenitor renewal associated non-coding RNA
chr12	71686071	71686270	200	*	78	5.02151	11.8537	7.86896	133	Promoter (<=1kb)	TMEM19	12	71686082	71705047	18966	1	55266	ENST00000266673.10	0	ENSG00000139291	transmembrane protein 19
chr12	72520281	72520452	172	*	64	6.33465	10.2703	6.45757	93	Intron (ENST00000547300.2/29953, intron 2 of 4)	TRHDE	12	72560539	72618952	58414	1	29953	ENST00000549138.5	-40087	ENSG00000072657	thyrotropin releasing hormone degrading enzyme
chr12	73395048	73395205	158	*	59	6.20318	9.71896	5.96757	95	Distal Intergenic	LINC02444	12	73159190	73208317	49128	1	101928137	ENST00000550723.1	235858	ENSG00000258123	long intergenic non-protein coding RNA 2444
chr12	75651507	75651816	310	*	118	8.74435	16.2528	11.8953	158	Promoter (2-3kb)	LOC107984533	12	75649195	75691937	42743	1	107984533	ENST00000651075.1	2312	NA	uncharacterized LOC107984533
chr12	75656548	75657601	1054	*	64	5.68697	10.2866	6.46884	265	Intron (ENST00000651075.1/107984533, intron 2 of 5)	LOC107984533	12	75649195	75691937	42743	1	107984533	ENST00000651075.1	7353	NA	uncharacterized LOC107984533
chr12	75656548	75657601	1054	*	121	8.32709	16.5082	12.1334	462	Intron (ENST00000651075.1/107984533, intron 2 of 5)	LOC107984533	12	75649195	75691937	42743	1	107984533	ENST00000651075.1	7353	NA	uncharacterized LOC107984533
chr12	75656548	75657601	1054	*	297	13.8919	34.9782	29.7384	788	Intron (ENST00000651075.1/107984533, intron 2 of 5)	LOC107984533	12	75649195	75691937	42743	1	107984533	ENST00000651075.1	7353	NA	uncharacterized LOC107984533
chr12	75660222	75660602	381	*	109	6.60501	15.2305	10.9512	173	Intron (ENST00000651075.1/107984533, intron 2 of 5)	LOC107984533	12	75649195	75691937	42743	1	107984533	ENST00000651075.1	11027	NA	uncharacterized LOC107984533
chr12	75863083	75863222	140	*	60	5.0198	9.77831	6.01296	73	Intron (ENST00000552856.1/105369844, intron 1 of 4)	LOC124902969	12	75964440	75967062	2623	1	124902969	ENST00000549888.1	-101218	NA	uncharacterized LOC124902969
chr12	75944408	75944620	213	*	52	4.7556	8.94076	5.27756	132	Intron (ENST00000552856.1/105369844, intron 1 of 4)	LOC124902969	12	75964440	75967062	2623	1	124902969	ENST00000549888.1	-19820	NA	uncharacterized LOC124902969
chr12	75977916	75978356	441	*	51	4.21807	8.75618	5.12844	183	Intron (ENST00000552856.1/105369844, intron 1 of 4)	LOC105369844	12	75563202	75984015	420814	2	105369844	ENST00000552856.1	5659	NA	uncharacterized LOC105369844
chr12	75977916	75978356	441	*	75	5.5482	11.5181	7.57046	341	Intron (ENST00000552856.1/105369844, intron 1 of 4)	LOC105369844	12	75563202	75984015	420814	2	105369844	ENST00000552856.1	5659	NA	uncharacterized LOC105369844
chr12	76020680	76021102	423	*	52	4.7556	8.94076	5.27756	283	Distal Intergenic	PHLDA1-AS1	12	76030494	76031378	885	1	120766149	ENST00000552367.1	-9392	ENSG00000257453	PHLDA1 antisense RNA 1
chr12	76319878	76320024	147	*	57	5.41506	9.45954	5.74739	71	Distal Intergenic	BBS10	12	76344474	76348415	3942	2	79738	ENST00000650064.2	28391	ENSG00000179941	Bardet-Biedl syndrome 10
chr12	77065332	77066012	681	*	103	7.47531	14.595	10.3653	101	Promoter (<=1kb)	E2F7	12	77021248	77065563	44316	2	144455	ENST00000416496.6	0	ENSG00000165891	E2F transcription factor 7
chr12	77065332	77066012	681	*	62	5.77918	10.0794	6.29003	305	Promoter (<=1kb)	E2F7	12	77021248	77065563	44316	2	144455	ENST00000416496.6	0	ENSG00000165891	E2F transcription factor 7
chr12	77065332	77066012	681	*	64	6.14057	10.3143	6.49428	610	Promoter (<=1kb)	E2F7	12	77021248	77065563	44316	2	144455	ENST00000416496.6	0	ENSG00000165891	E2F transcription factor 7
chr12	79546575	79546761	187	*	86	6.1999	12.76	8.69064	94	Intron (ENST00000551032.5/ENST00000551032.5, intron 2 of 2)	PAWR	12	79584879	79596534	11656	2	5074	ENST00000550603.1	49773	ENSG00000177425	pro-apoptotic WT1 regulator
chr12	80149708	80150055	348	*	95	7.74991	13.7333	9.57684	230	Intron (ENST00000643417.1/283310, intron 3 of 22)	OTOGL	12	80099537	80380880	281344	1	283310	ENST00000547103.7	50171	ENSG00000165899	otogelin like
chr12	82358545	82358743	199	*	99	6.07055	14.1419	9.95274	93	Promoter (<=1kb)	METTL25	12	82358540	82398980	40441	1	84190	ENST00000548200.5	5	ENSG00000127720	methyltransferase like 25
chr12	82650685	82651021	337	*	71	4.82065	11.0524	7.1501	77	Distal Intergenic	TMTC2	12	82686880	82986573	299694	1	160335	ENST00000551915.5	-35859	ENSG00000179104	transmembrane O-mannosyltransferase targeting cadherins 2
chr12	84011499	84011687	189	*	50	5.53265	8.6437	5.03018	112	Intron (ENST00000689302.1/107984536, intron 2 of 3)	LOC124902976	12	84154434	84294556	140123	1	124902976	ENST00000642846.1	-142747	NA	uncharacterized LOC124902976
chr12	85318047	85318233	187	*	59	6.20318	9.71896	5.96757	103	Promoter (<=1kb)	LINC02820	12	85318060	85342912	24853	1	105369876	ENST00000555596.1	0	NA	long intergenic non-protein coding RNA 2820
chr12	88298958	88299225	268	*	61	5.3142	9.98336	6.19988	168	Distal Intergenic	LOC124902978	12	88381483	88419279	37797	2	124902978	ENST00000702769.1	120054	NA	uncharacterized LOC124902978
chr12	88325098	88325590	493	*	67	5.284	10.6378	6.78157	188	Distal Intergenic	LOC124902978	12	88381483	88419279	37797	2	124902978	ENST00000702769.1	93689	NA	uncharacterized LOC124902978
chr12	89117510	89117845	336	*	88	6.74932	12.9132	8.83064	97	Intron (ENST00000549278.2/728084, intron 2 of 6)	LINC02458	12	89012259	89019714	7456	2	728084	ENST00000686845.1	-97796	ENSG00000246363	long intergenic non-protein coding RNA 2458
chr12	89117510	89117845	336	*	62	5.77918	10.0794	6.29003	210	Intron (ENST00000549278.2/728084, intron 2 of 6)	LINC02458	12	89012259	89019714	7456	2	728084	ENST00000686845.1	-97796	ENSG00000246363	long intergenic non-protein coding RNA 2458
chr12	89352527	89353097	571	*	64	4.32953	10.204	6.40538	206	Promoter (<=1kb)	DUSP6	12	89347235	89352501	5267	2	1848	ENST00000279488.8	-26	ENSG00000139318	dual specificity phosphatase 6
chr12	89352527	89353097	571	*	93	6.14002	13.4627	9.33014	426	Promoter (<=1kb)	DUSP6	12	89347235	89352501	5267	2	1848	ENST00000279488.8	-26	ENSG00000139318	dual specificity phosphatase 6
chr12	89369537	89369795	259	*	103	5.89426	14.5758	10.348	157	Intron (ENST00000715377.1/ENST00000715377.1, intron 1 of 1)	LOC124902981	12	89353798	89418559	64762	1	124902981	ENST00000657284.1	15739	NA	uncharacterized LOC124902981
chr12	89709442	89709653	212	*	156	7.92601	20.2476	15.6297	115	Promoter (<=1kb)	ATP2B1	12	89588049	89709366	121318	2	490	ENST00000551310.2	-76	ENSG00000070961	ATPase plasma membrane Ca2+ transporting 1
chr12	92553480	92553781	302	*	51	5.40242	8.75818	5.12844	160	Distal Intergenic	LINC02397	12	92466616	92467348	733	1	100507616	ENST00000686471.1	86864	NA	long intergenic non-protein coding RNA 2397
chr12	92593555	92594299	745	*	64	5.68697	10.2866	6.46884	541	Distal Intergenic	PLEKHG7	12	92702843	92708547	5705	1	440107	ENST00000397833.3	-108544	ENSG00000187510	pleckstrin homology and RhoGEF domain containing G7
chr12	92929475	92929705	231	*	64	4.61979	10.2686	6.45624	136	Promoter (<=1kb)	EEA1	12	92857446	92929331	71886	2	8411	ENST00000547833.5	-144	ENSG00000102189	early endosome antigen 1
chr12	92971232	92971390	159	*	51	5.42133	8.78918	5.14913	77	Distal Intergenic	LINC02413	12	92999218	93019820	20603	1	105369906	ENST00000552353.2	-27828	NA	long intergenic non-protein coding RNA 2413
chr12	92973753	92973982	230	*	54	5.01897	9.10257	5.42232	109	Distal Intergenic	LINC02413	12	92999218	93019820	20603	1	105369906	ENST00000552353.2	-25236	NA	long intergenic non-protein coding RNA 2413
chr12	93467553	93467725	173	*	86	6.84688	12.6608	8.60391	57	Promoter (<=1kb)	MRPL42	12	93467540	93501385	33846	1	28977	ENST00000551396.5	13	ENSG00000198015	mitochondrial ribosomal protein L42
chr12	93677399	93677887	489	*	50	5.32535	8.63166	5.02207	191	Promoter (<=1kb)	CRADD	12	93677399	93894727	217329	1	8738	ENST00000548483.5	0	ENSG00000169372	CASP2 and RIPK1 domain containing adaptor with death domain
chr12	94553201	94553408	208	*	73	6.02149	11.246	7.32331	113	Distal Intergenic	MIR5700	12	94561789	94561859	71	1	100847031	ENST00000582250.1	-8381	ENSG00000266099	microRNA 5700
chr12	95633392	95633536	145	*	58	5.92304	9.60566	5.8697	55	Intron (ENST00000626376.2/100132594, intron 1 of 1)	PGAM1P5	12	95649232	95673999	24768	1	100132594	ENST00000688412.1	-15696	ENSG00000293270	phosphoglycerate mutase 1 pseudogene 5
chr12	96219577	96220018	442	*	58	4.78141	9.64129	5.89703	357	Intron (ENST00000228741.8/2004, intron 1 of 4)	LOC124902991	12	96229563	96235596	6034	2	124902991	ENST00000669020.1	15578	NA	uncharacterized LOC124902991
chr12	96729439	96729602	164	*	82	6.61275	12.2645	8.24284	87	Intron (ENST00000524981.9/144535, intron 50 of 67)	CFAP54	12	96647975	96765270	117296	1	144535	ENST00000342887.1	81464	ENSG00000188596	cilia and flagella associated protein 54
chr12	98503654	98504195	542	*	51	5.40242	8.75818	5.12844	219	Promoter (<=1kb)	LINC02453	12	98485544	98503859	18316	2	643770	ENST00000501499.3	0	ENSG00000245017	long intergenic non-protein coding RNA 2453
chr12	98503654	98504195	542	*	78	6.58304	11.8102	7.83381	406	Promoter (<=1kb)	LINC02453	12	98485544	98503859	18316	2	643770	ENST00000501499.3	0	ENSG00000245017	long intergenic non-protein coding RNA 2453
chr12	98593544	98593798	255	*	106	6.21583	14.8604	10.6095	77	Promoter (<=1kb)	SLC25A3	12	98593591	98606379	12789	1	5250	ENST00000401722.7	0	ENSG00000075415	solute carrier family 25 member 3
chr12	103841749	103841956	208	*	64	5.26857	10.2524	6.44438	92	Promoter (<=1kb)	LOC107984433	12	103841451	103844664	3214	1	107984433	ENST00000551650.1	298	NA	uncharacterized LOC107984433
chr12	103858991	103859251	261	*	57	5.41506	9.45954	5.74739	199	Exon (ENST00000552065.2/253724, exon 9 of 12)	LOC107984433	12	103841451	103844664	3214	1	107984433	ENST00000551650.1	17540	NA	uncharacterized LOC107984433
chr12	104287048	104287232	185	*	58	4.78141	9.64129	5.89703	62	Promoter (<=1kb)	TXNRD1	12	104287049	104348483	61435	1	7296	ENST00000526950.2	0	ENSG00000198431	thioredoxin reductase 1
chr12	104588553	104588815	263	*	71	4.82065	11.0524	7.1501	118	Promoter (<=1kb)	CHST11	12	104588848	104757339	168492	1	50515	ENST00000549016.1	-33	ENSG00000171310	carbohydrate sulfotransferase 11
chr12	104603884	104604321	438	*	53	5.17072	9.03678	5.36555	334	Intron (ENST00000303694.6/50515, intron 2 of 2)	MIR3922	12	104591633	104591716	84	1	100500843	ENST00000585192.1	12251	ENSG00000264295	microRNA 3922
chr12	105628353	105628673	321	*	189	11.3969	23.7674	18.9738	204	Distal Intergenic	CASC18	12	105704203	105744062	39860	1	101929110	ENST00000548557.1	-75530	ENSG00000257859	cancer susceptibility 18
chr12	106138770	106139550	781	*	52	5.09411	8.90293	5.24775	346	Promoter (<=1kb)	NUAK1	12	106063345	106138954	75610	2	9891	ENST00000261402.7	0	ENSG00000074590	NUAK family kinase 1
chr12	106357826	106357947	122	*	56	5.35244	9.35175	5.64722	55	Promoter (<=1kb)	POLR3B	12	106357748	106510198	152451	1	55703	ENST00000228347.9	78	ENSG00000013503	RNA polymerase III subunit B
chr12	106774306	106774564	259	*	110	7.8869	15.2933	11.0077	142	Promoter (<=1kb)	RIC8B	12	106774621	106814870	40250	1	55188	ENST00000550215.5	-57	ENSG00000111785	RIC8 guanine nucleotide exchange factor B
chr12	107093410	107093821	412	*	77	4.5365	11.6629	7.70436	351	Promoter (<=1kb)	CRY1	12	106991364	107093549	102186	2	1407	ENST00000008527.10	0	ENSG00000008405	cryptochrome circadian regulator 1
chr12	108691653	108691853	201	*	52	4.56206	8.87889	5.22633	67	Intron (ENST00000261401.8/23603, intron 2 of 10)	CORO1C	12	108647380	108696402	49023	2	23603	ENST00000421578.6	4549	ENSG00000110880	coronin 1C
chr12	108731609	108732385	777	*	159	7.59856	20.5566	15.9241	277	Promoter (<=1kb)	CORO1C	12	108647384	108731526	84143	2	23603	ENST00000550542.5	-83	ENSG00000110880	coronin 1C
chr12	108731609	108732385	777	*	80	5.28971	12.0955	8.09116	549	Promoter (<=1kb)	CORO1C	12	108647384	108731526	84143	2	23603	ENST00000550542.5	-83	ENSG00000110880	coronin 1C
chr12	108815000	108815296	297	*	58	4.58443	9.55358	5.82097	116	Promoter (2-3kb)	SSH1	12	108807612	108817380	9769	2	54434	ENST00000547862.6	2084	ENSG00000084112	slingshot protein phosphatase 1
chr12	108838199	108838904	706	*	51	4.36612	8.78141	5.14222	168	Promoter (1-2kb)	MIR619	12	108836908	108837006	99	2	693204	ENST00000384890.1	-1193	ENSG00000207622	microRNA 619
chr12	108838199	108838904	706	*	115	5.7659	15.8774	11.5467	442	Promoter (1-2kb)	MIR619	12	108836908	108837006	99	2	693204	ENST00000384890.1	-1193	ENSG00000207622	microRNA 619
chr12	108854529	108854922	394	*	117	7.51201	16.0415	11.7018	281	Promoter (2-3kb)	SSH1	12	108807675	108857513	49839	2	54434	ENST00000548522.5	2591	ENSG00000084112	slingshot protein phosphatase 1
chr12	109573300	109573486	187	*	73	5.25955	11.3068	7.37709	101	Promoter (<=1kb)	MMAB	12	109556754	109573480	16727	2	326625	ENST00000541763.6	0	ENSG00000139428	metabolism of cobalamin associated B
chr12	110109191	110109451	261	*	101	5.62409	14.3559	10.1429	138	Distal Intergenic	IFT81	12	110124335	110169182	44848	1	28981	ENST00000361948.8	-14884	ENSG00000122970	intraflagellar transport 81
chr12	110247349	110248325	977	*	106	6.43411	14.8873	10.6338	302	Distal Intergenic	ATP2A2	12	110280756	110296712	15957	1	488	ENST00000552636.2	-32431	ENSG00000174437	ATPase sarcoplasmic/endoplasmic reticulum Ca2+ transporting 2
chr12	110280729	110281004	276	*	78	5.90467	11.8132	7.83381	178	Promoter (<=1kb)	ATP2A2	12	110280756	110296712	15957	1	488	ENST00000552636.2	0	ENSG00000174437	ATPase sarcoplasmic/endoplasmic reticulum Ca2+ transporting 2
chr12	111405568	111405753	186	*	75	5.5482	11.5181	7.57046	101	Promoter (<=1kb)	SH2B3	12	111405923	111451623	45701	1	10019	ENST00000341259.7	-170	ENSG00000111252	SH2B adaptor protein 3
chr12	112112188	112112487	300	*	67	5.284	10.6378	6.78157	235	Distal Intergenic	NAA25	12	112029550	112108796	79247	2	80018	ENST00000549711.5	-3392	ENSG00000111300	N-alpha-acetyltransferase 25, NatB auxiliary subunit
chr12	112112669	112113003	335	*	123	7.38084	16.7387	12.345	73	Distal Intergenic	NAA25	12	112029550	112108796	79247	2	80018	ENST00000549711.5	-3873	ENSG00000111300	N-alpha-acetyltransferase 25, NatB auxiliary subunit
chr12	113221212	113221440	229	*	84	4.08912	12.4488	8.41017	129	Promoter (<=1kb)	TPCN1	12	113221232	113266197	44966	1	53373	ENST00000550873.5	0	ENSG00000186815	two pore segment channel 1
chr12	113231474	113231953	480	*	56	5.35601	9.3579	5.65324	114	Intron (ENST00000552642.5/53373, intron 1 of 3)	TPCN1	12	113225246	113298582	73337	1	53373	ENST00000541517.5	6228	ENSG00000186815	two pore segment channel 1
chr12	113271563	113271987	425	*	184	9.42575	23.1698	18.4061	299	Intron (ENST00000550785.5/53373, intron 8 of 28)	TPCN1	12	113276918	113287065	10148	1	53373	ENST00000546781.5	-4931	ENSG00000186815	two pore segment channel 1
chr12	116559285	116559588	304	*	92	6.07661	13.3377	9.21286	211	Promoter (<=1kb)	MAP1LC3B2	12	116559381	116576606	17226	1	643246	ENST00000556529.4	0	ENSG00000258102	microtubule associated protein 1 light chain 3 beta 2
chr12	116878640	116878978	339	*	89	6.5923	13.0591	8.96581	95	Promoter (<=1kb)	HRK	12	116869477	116878497	9021	2	8739	ENST00000586941.1	-143	ENSG00000135116	harakiri, BCL2 interacting protein
chr12	120194764	120195386	623	*	91	6.49357	13.3017	9.1845	121	Promoter (<=1kb)	GCN1	12	120127202	120194715	67514	2	10985	ENST00000300648.7	-49	ENSG00000089154	GCN1 activator of EIF2AK4
chr12	120229855	120230869	1015	*	62	4.96874	10.018	6.23265	963	Intron (ENST00000267257.11/5829, intron 1 of 10)	PXN	12	120210448	120226844	16397	2	5829	ENST00000536957.5	-3011	ENSG00000089159	paxillin
chr12	120237457	120238004	548	*	66	5.60626	10.5116	6.66872	270	Intron (ENST00000267257.11/5829, intron 1 of 10)	PXN	12	120210448	120226844	16397	2	5829	ENST00000536957.5	-10613	ENSG00000089159	paxillin
chr12	120292128	120292360	233	*	76	5.76922	11.5612	7.61068	142	Promoter (<=1kb)	RNU4-2	12	120291763	120291903	141	2	26834	ENST00000365668.1	-225	ENSG00000202538	RNA, U4 small nuclear 2
chr12	120437775	120438345	571	*	82	6.35602	12.2285	8.20977	179	Promoter (<=1kb)	COX6A1	12	120438090	120438810	721	1	1337	ENST00000550009.1	0	ENSG00000111775	cytochrome c oxidase subunit 6A1
chr12	121210139	121210308	170	*	54	5.41799	9.1198	5.43816	85	Promoter (<=1kb)	P2RX4	12	121210151	121229042	18892	1	5025	ENST00000538701.5	0	ENSG00000135124	purinergic receptor P2X 4
chr12	121786463	121786710	248	*	73	5.25955	11.3068	7.37709	169	Intron (ENST00000267205.7/54509, intron 2 of 4)	RHOF	12	121779418	121793360	13943	2	54509	ENST00000537265.5	6650	ENSG00000139725	ras homolog family member F, filopodia associated
chr12	121799812	121800072	261	*	95	5.67596	13.696	9.54686	124	Promoter (<=1kb)	RHOF	12	121779608	121800677	21070	2	54509	ENST00000546227.5	605	ENSG00000139725	ras homolog family member F, filopodia associated
chr12	121888837	121889048	212	*	77	5.84773	11.7076	7.74349	150	Promoter (<=1kb)	PSMD9	12	121888845	121916584	27740	1	5715	ENST00000543699.5	0	ENSG00000110801	proteasome 26S subunit, non-ATPase 9
chr12	122029980	122030165	186	*	52	4.90384	8.89299	5.23922	122	Intron (ENST00000538010.5/605, intron 1 of 5)	BCL7A	12	122021978	122044371	22394	1	605	ENST00000432926.2	8002	ENSG00000110987	BAF chromatin remodeling complex subunit BCL7A
chr12	122078459	122078629	171	*	81	6.55669	12.1691	8.15766	78	Promoter (<=1kb)	MLXIP	12	122078756	122147344	68589	1	22877	ENST00000319080.12	-127	ENSG00000175727	MLX interacting protein
chr12	122097805	122097988	184	*	55	5.51062	9.27471	5.57951	88	Intron (ENST00000319080.12/22877, intron 1 of 16)	MLXIP	12	122078756	122147344	68589	1	22877	ENST00000319080.12	19049	ENSG00000175727	MLX interacting protein
chr12	122400370	122400585	216	*	110	7.94522	15.3915	11.0982	118	Promoter (<=1kb)	CLIP1	12	122377721	122400014	22294	2	6249	ENST00000535290.5	-356	ENSG00000130779	CAP-Gly domain containing linker protein 1
chr12	122679036	122679248	213	*	92	6.07661	13.3377	9.21286	95	Distal Intergenic	HCAR2	12	122701293	122703357	2065	2	338442	ENST00000328880.6	24109	ENSG00000182782	hydroxycarboxylic acid receptor 2
chr12	122887343	122887626	284	*	54	5.03914	9.13911	5.45584	56	Promoter (2-3kb)	VPS37B	12	122867415	122890159	22745	2	79720	ENST00000371248.3	2533	ENSG00000139722	VPS37B subunit of ESCRT-I
chr12	122887343	122887626	284	*	66	5.40816	10.5143	6.67048	154	Promoter (2-3kb)	VPS37B	12	122867415	122890159	22745	2	79720	ENST00000371248.3	2533	ENSG00000139722	VPS37B subunit of ESCRT-I
chr12	122888404	122888658	255	*	58	4.58443	9.55358	5.82097	211	Promoter (1-2kb)	VPS37B	12	122867415	122890159	22745	2	79720	ENST00000371248.3	1501	ENSG00000139722	VPS37B subunit of ESCRT-I
chr12	122896136	122896533	398	*	64	5.26857	10.2524	6.44438	96	Promoter (<=1kb)	VPS37B	12	122867154	122896127	28974	2	79720	ENST00000535765.5	-9	ENSG00000139722	VPS37B subunit of ESCRT-I
chr12	122947335	122947617	283	*	70	4.64992	10.9839	7.08993	203	Promoter (<=1kb)	ABCB9	12	122935273	122946477	11205	2	23457	ENST00000542448.5	-858	ENSG00000150967	ATP binding cassette subfamily B member 9
chr12	123364989	123365386	398	*	70	5.81707	10.8866	7.0067	72	Promoter (<=1kb)	SBNO1-AS1	12	123364948	123365789	842	1	112268105	ENST00000702491.1	41	ENSG00000256092	SBNO1 antisense RNA 1
chr12	123364989	123365386	398	*	66	5.56592	10.4392	6.60505	335	Promoter (<=1kb)	SBNO1-AS1	12	123364948	123365789	842	1	112268105	ENST00000702491.1	41	ENSG00000256092	SBNO1 antisense RNA 1
chr12	123383562	123383977	416	*	65	4.80273	10.3456	6.52012	82	Promoter (<=1kb)	KMT5A	12	123384132	123409353	25222	1	387893	ENST00000402868.8	-155	ENSG00000183955	lysine methyltransferase 5A
chr12	123383562	123383977	416	*	66	5.02048	10.4641	6.62453	290	Promoter (<=1kb)	KMT5A	12	123384132	123409353	25222	1	387893	ENST00000402868.8	-155	ENSG00000183955	lysine methyltransferase 5A
chr12	124385368	124385632	265	*	77	5.2862	11.7241	7.7588	123	Intron (ENST00000404621.5/9612, intron 18 of 46)	NCOR2	12	124372460	124388824	16365	2	9612	ENST00000448614.1	3192	ENSG00000196498	nuclear receptor corepressor 2
chr12	124422872	124423536	665	*	101	6.40698	14.4065	10.1914	129	Intron (ENST00000404621.5/9612, intron 12 of 46)	NCOR2	12	124429395	124430641	1247	2	9612	ENST00000494460.1	7105	ENSG00000196498	nuclear receptor corepressor 2
chr12	124422872	124423536	665	*	75	5.5482	11.5181	7.57046	440	Intron (ENST00000404621.5/9612, intron 12 of 46)	NCOR2	12	124429395	124430641	1247	2	9612	ENST00000494460.1	7105	ENSG00000196498	nuclear receptor corepressor 2
chr12	124512965	124513138	174	*	66	5.02048	10.4641	6.62453	82	Promoter (<=1kb)	LOC105370047	12	124513222	124514813	1592	1	105370047	ENST00000543970.1	-84	ENSG00000214650	uncharacterized LOC105370047
chr12	124518413	124518576	164	*	62	5.34293	10.0358	6.24892	98	Promoter (<=1kb)	NCOR2	12	124419959	124518294	98336	2	9612	ENST00000420698.5	-119	ENSG00000196498	nuclear receptor corepressor 2
chr12	124566710	124566931	222	*	50	4.94748	8.64494	5.03055	113	Promoter (<=1kb)	NCOR2	12	124346593	124567464	220872	2	9612	ENST00000458234.5	533	ENSG00000196498	nuclear receptor corepressor 2
chr12	124914237	124914502	266	*	100	6.34081	14.2753	10.0704	83	Promoter (<=1kb)	UBC	12	124913362	124914443	1082	2	7316	ENST00000546271.1	0	ENSG00000150991	ubiquitin C
chr12	124915030	124915222	193	*	51	4.21807	8.75618	5.12844	104	Promoter (<=1kb)	UBC	12	124913587	124915031	1445	2	7316	ENST00000536661.1	0	ENSG00000150991	ubiquitin C
chr12	124917360	124917668	309	*	77	4.83591	11.7609	7.79131	119	Promoter (<=1kb)	UBC	12	124913587	124917368	3782	2	7316	ENST00000542416.1	0	ENSG00000150991	ubiquitin C
chr12	126667463	126667598	136	*	78	7.08555	11.8496	7.86813	54	Intron (ENST00000545853.1/100996671, intron 1 of 1)	LINC02824	12	126688341	126695836	7496	1	105370060	ENST00000656606.1	-20743	ENSG00000255998	long intergenic non-protein coding RNA 2824
chr12	126668768	126669082	315	*	163	8.59619	21.0549	16.3943	181	Intron (ENST00000545853.1/100996671, intron 1 of 1)	LINC02824	12	126688341	126695836	7496	1	105370060	ENST00000656606.1	-19259	ENSG00000255998	long intergenic non-protein coding RNA 2824
chr12	127125729	127126201	473	*	87	5.45765	12.8325	8.75382	210	Distal Intergenic	LOC124903049	12	127130005	127207706	77702	1	124903049	ENST00000650869.1	-3804	NA	uncharacterized LOC124903049
chr12	131093232	131093568	337	*	88	6.3119	12.9678	8.88277	221	Promoter (1-2kb)	ADGRD1	12	131091912	131108836	16925	1	283383	ENST00000536988.1	1320	ENSG00000111452	adhesion G protein-coupled receptor D1
chr12	131784050	131784308	259	*	86	6.85902	12.6812	8.62015	145	Promoter (<=1kb)	SFSWAP	12	131783468	131799737	16270	1	6433	ENST00000539506.5	582	ENSG00000061936	splicing factor SWAP
chr12	132516374	132516608	235	*	61	5.26296	9.88957	6.11729	109	Intron (ENST00000434748.2/57666, intron 2 of 16)	FBRSL1	12	132507030	132511952	4923	1	57666	ENST00000542061.2	9344	ENSG00000112787	fibrosin like 1
chr13	19864739	19864886	148	*	55	5.49184	9.24336	5.55337	58	Promoter (1-2kb)	ZMYM5	13	19823482	19863649	40168	2	9205	ENST00000337963.9	-1090	ENSG00000132950	zinc finger MYM-type containing 5
chr13	20419752	20420006	255	*	92	5.20791	13.3628	9.23543	172	Intron (ENST00000643035.1/51084, intron 7 of 9)	MIR4499	13	20433778	20433846	69	2	100616304	ENST00000584834.1	13840	ENSG00000263978	microRNA 4499
chr13	24512368	24512755	388	*	71	4.82065	11.0524	7.1501	293	Promoter (<=1kb)	PARP4	13	24420931	24512778	91848	2	143	ENST00000381989.4	23	ENSG00000102699	poly(ADP-ribose) polymerase family member 4
chr13	27621456	27621808	353	*	137	7.39761	18.1948	13.7062	98	Promoter (<=1kb)	POLR1D	13	27621779	27667415	45637	1	51082	ENST00000399697.7	0	ENSG00000186184	RNA polymerase I and III subunit D
chr13	28658854	28659625	772	*	51	4.54234	8.83928	5.18932	80	Promoter (<=1kb)	POMP	13	28659065	28678199	19135	1	51371	ENST00000697716.1	0	ENSG00000132963	proteasome maturation protein
chr13	28658854	28659625	772	*	145	8.1153	19.1063	14.5593	371	Promoter (<=1kb)	POMP	13	28659065	28678199	19135	1	51371	ENST00000697716.1	0	ENSG00000132963	proteasome maturation protein
chr13	28658854	28659625	772	*	66	5.02048	10.4641	6.62453	566	Promoter (<=1kb)	POMP	13	28659065	28678199	19135	1	51371	ENST00000697716.1	0	ENSG00000132963	proteasome maturation protein
chr13	29567480	29567861	382	*	78	5.90467	11.8132	7.83381	200	Intron (ENST00000380752.10/6541, intron 1 of 12)	SLC7A1	13	29535824	29586792	50969	2	6541	ENST00000450494.1	18931	ENSG00000139514	solute carrier family 7 member 1
chr13	29594922	29595136	215	*	69	5.55534	10.7876	6.91895	119	Promoter (<=1kb)	SLC7A1	13	29509414	29595688	86275	2	6541	ENST00000380752.10	552	ENSG00000139514	solute carrier family 7 member 1
chr13	29758585	29759298	714	*	318	10.697	37.1624	31.8574	262	Distal Intergenic	UBL3	13	29764371	29850617	86247	2	5412	ENST00000380680.5	91319	ENSG00000122042	ubiquitin like 3
chr13	30108754	30109239	486	*	67	5.284	10.6378	6.78157	299	Promoter (<=1kb)	LINC00365	13	30103178	30108868	5691	2	100874146	ENST00000413591.1	0	ENSG00000224511	long intergenic non-protein coding RNA 365
chr13	30259477	30259765	289	*	137	7.9256	18.249	13.7545	189	Intron (ENST00000380615.8/84056, intron 3 of 10)	KATNAL1	13	30255480	30306856	51377	2	84056	ENST00000414289.5	47091	ENSG00000102781	katanin catalytic subunit A1 like 1
chr13	30740392	30740526	135	*	51	5.24175	8.82328	5.17904	48	Promoter (1-2kb)	ALOX5AP	13	30742336	30744396	2061	1	241	ENST00000479597.1	-1810	ENSG00000132965	arachidonate 5-lipoxygenase activating protein
chr13	30743533	30744043	511	*	87	5.45765	12.8325	8.75382	360	Promoter (1-2kb)	ALOX5AP	13	30742336	30744396	2061	1	241	ENST00000479597.1	1197	ENSG00000132965	arachidonate 5-lipoxygenase activating protein
chr13	30792645	30793020	376	*	61	5.3142	9.98336	6.19988	166	Distal Intergenic	LINC00398	13	30803206	30810645	7440	1	100874158	ENST00000414407.1	-10186	ENSG00000237879	long intergenic non-protein coding RNA 398
chr13	33218144	33218570	427	*	70	5.60944	10.8873	7.0067	148	Intron (ENST00000628131.2/100874241, intron 2 of 5)	STARD13	13	33103170	33206006	102837	2	90627	ENST00000399365.7	-12138	ENSG00000133121	StAR related lipid transfer domain containing 13
chr13	33218144	33218570	427	*	51	4.21807	8.75618	5.12844	276	Intron (ENST00000628131.2/100874241, intron 2 of 5)	STARD13	13	33103170	33206006	102837	2	90627	ENST00000399365.7	-12138	ENSG00000133121	StAR related lipid transfer domain containing 13
chr13	33494810	33494936	127	*	50	5.72601	8.64191	5.0289	50	Intron (ENST00000686875.1/90627, intron 2 of 3)	STARD13	13	33511330	33524322	12993	2	90627	ENST00000437698.1	29386	ENSG00000133121	StAR related lipid transfer domain containing 13
chr13	33697536	33697725	190	*	70	5.60944	10.8873	7.0067	118	Distal Intergenic	LOC107984551	13	33679474	33687175	7702	1	107984551	ENST00000686128.2	18062	ENSG00000288767	uncharacterized LOC107984551
chr13	34303595	34303767	173	*	107	7.45978	15.0225	10.7611	77	Distal Intergenic	LINC02343	13	34347986	34616216	268231	1	105370158	ENST00000664334.1	-44219	ENSG00000271850	long intergenic non-protein coding RNA 2343
chr13	36013806	36014018	213	*	113	7.0856	15.7169	11.3981	129	Intron (ENST00000360631.8/9201, intron 3 of 16)	DCLK1	13	35771341	36131306	359966	2	9201	ENST00000255448.8	117288	ENSG00000133083	doublecortin like kinase 1
chr13	36431866	36432465	600	*	51	4.83888	8.77392	5.14142	120	Promoter (<=1kb)	CCNA1	13	36431903	36442869	10967	1	8900	ENST00000440264.5	0	ENSG00000133101	cyclin A1
chr13	37715586	37716054	469	*	146	9.91978	19.1619	14.6112	365	Intron (ENST00000379705.8/7223, intron 3 of 10)	TRPC4	13	37663428	37674370	10943	2	7223	ENST00000494529.1	-41216	ENSG00000133107	transient receptor potential cation channel subfamily C member 4
chr13	39006414	39006760	347	*	86	6.1999	12.76	8.69064	124	Distal Intergenic	PROSER1	13	39011376	39012475	1100	2	80209	ENST00000492646.1	5715	ENSG00000120685	proline and serine rich 1
chr13	41060104	41060438	335	*	58	4.58443	9.55358	5.82097	139	Promoter (1-2kb)	ELF1	13	40981983	41061440	79458	2	1997	ENST00000405737.2	1002	ENSG00000120690	E74 like ETS transcription factor 1
chr13	41060856	41062037	1182	*	93	6.14002	13.4627	9.33014	267	Promoter (<=1kb)	WBP4	13	41061509	41084006	22498	1	11193	ENST00000379487.5	0	ENSG00000120688	WW domain binding protein 4
chr13	41060856	41062037	1182	*	81	5.49862	12.1686	8.15719	507	Promoter (<=1kb)	WBP4	13	41061509	41084006	22498	1	11193	ENST00000379487.5	0	ENSG00000120688	WW domain binding protein 4
chr13	41060856	41062037	1182	*	133	7.95954	17.8184	13.3519	1086	Promoter (<=1kb)	WBP4	13	41061509	41084006	22498	1	11193	ENST00000379487.5	0	ENSG00000120688	WW domain binding protein 4
chr13	41132747	41133051	305	*	51	4.36612	8.78141	5.14222	101	Promoter (<=1kb)	KBTBD6-DT	13	41132928	41146646	13719	1	101929140	ENST00000660769.2	0	ENSG00000278390	KBTBD6 divergent transcript
chr13	41137409	41137567	159	*	64	5.66428	10.2472	6.4407	73	Intron (ENST00000660769.2/101929140, intron 2 of 2)	KBTBD6-DT	13	41132959	41192835	59877	1	101929140	ENST00000615685.4	4450	ENSG00000278390	KBTBD6 divergent transcript
chr13	41194365	41194632	268	*	52	4.7556	8.94076	5.27756	148	Promoter (<=1kb)	KBTBD7	13	41189834	41194569	4736	2	84078	ENST00000379483.4	0	ENSG00000120696	kelch repeat and BTB domain containing 7
chr13	41356073	41356228	156	*	51	5.40242	8.75818	5.12844	92	Promoter (2-3kb)	NAA16	13	41358307	41369204	10898	1	79612	ENST00000497727.5	-2079	ENSG00000172766	N-alpha-acetyltransferase 16, NatA auxiliary subunit
chr13	41694909	41695190	282	*	59	5.7883	9.73563	5.9806	192	Promoter (<=1kb)	VWA8	13	41689433	41696119	6687	2	23078	ENST00000478987.1	929	ENSG00000102763	von Willebrand factor A domain containing 8
chr13	41696559	41696811	253	*	52	4.7556	8.94076	5.27756	83	Promoter (<=1kb)	VWA8	13	41689433	41696119	6687	2	23078	ENST00000478987.1	-440	ENSG00000102763	von Willebrand factor A domain containing 8
chr13	41961200	41961428	229	*	76	6.4665	11.6152	7.66145	109	Promoter (<=1kb)	VWA8-AS1	13	41961169	41981565	20397	1	100507240	ENST00000611103.1	31	ENSG00000278338	VWA8 antisense RNA 1 (head to head)
chr13	42106077	42106446	370	*	188	7.63269	23.6101	18.8255	230	Intron (ENST00000379274.6/160851, intron 2 of 29)	DGKH	13	42138042	42229250	91209	1	160851	ENST00000628433.2	-31596	ENSG00000102780	diacylglycerol kinase eta
chr13	42134214	42134348	135	*	67	5.84558	10.5609	6.71446	101	Intron (ENST00000379274.6/160851, intron 4 of 29)	DGKH	13	42138042	42229250	91209	1	160851	ENST00000628433.2	-3694	ENSG00000102780	diacylglycerol kinase eta
chr13	42696234	42696377	144	*	54	5.01897	9.10257	5.42232	82	Distal Intergenic	FAM216B	13	42781550	42791547	9998	1	144809	ENST00000537894.5	-85173	ENSG00000179813	family with sequence similarity 216 member B
chr13	42992037	42992225	189	*	61	5.91517	9.94473	6.16899	92	Promoter (<=1kb)	EPSTI1	13	42888494	42992165	103672	2	94240	ENST00000398762.7	0	ENSG00000133106	epithelial stromal interaction 1
chr13	43058341	43058576	236	*	86	6.36763	12.6576	8.60135	97	Intron (ENST00000474320.1/29103, intron 1 of 3)	DNAJC15	13	43023586	43114213	90628	1	29103	ENST00000379221.4	34755	ENSG00000120675	DnaJ heat shock protein family (Hsp40) member C15
chr13	44313044	44313352	309	*	109	6.60501	15.2305	10.9512	189	Distal Intergenic	SERP2	13	44373665	44397441	23777	1	387923	ENST00000474333.5	-60313	ENSG00000151778	stress associated endoplasmic reticulum protein family member 2
chr13	45120521	45120701	181	*	57	5.65567	9.51608	5.7917	99	Promoter (<=1kb)	GTF2F2	13	45120510	45284893	164384	1	2963	ENST00000340473.8	11	ENSG00000188342	general transcription factor IIF subunit 2
chr13	45341374	45341818	445	*	67	5.48076	10.6495	6.79221	349	Promoter (<=1kb)	TPT1-AS1	13	45341405	45391619	50215	1	100190939	ENST00000655984.1	0	NA	TPT1 antisense RNA 1
chr13	45367730	45367919	190	*	61	5.26296	9.88957	6.11729	88	Promoter (2-3kb)	TPT1-AS1	13	45369959	45378632	8674	1	100190939	ENST00000522845.2	-2040	NA	TPT1 antisense RNA 1
chr13	45645270	45645465	196	*	117	8.66166	16.1167	11.7702	105	Distal Intergenic	ERICH6B	13	45541294	45615739	74446	2	220081	ENST00000298738.3	-29531	ENSG00000165837	glutamate rich 6B
chr13	45669824	45670104	281	*	91	6.69055	13.2331	9.12126	101	Distal Intergenic	LINC01055	13	45680182	45701187	21006	2	103752581	ENST00000435067.3	31083	NA	long intergenic non-protein coding RNA 1055
chr13	46796592	46797099	508	*	60	5.0198	9.77831	6.01296	425	Promoter (<=1kb)	ESD	13	46771335	46797133	25799	2	2098	ENST00000378697.5	34	ENSG00000139684	esterase D
chr13	48037748	48037967	220	*	85	5.71405	12.6109	8.55753	102	Promoter (<=1kb)	SUCLA2	13	47942689	48037942	95254	2	8803	ENST00000646804.1	0	ENSG00000136143	succinate-CoA ligase ADP-forming subunit beta
chr13	48233210	48233380	171	*	67	5.84558	10.5609	6.71446	104	Promoter (<=1kb)	ITM2B	13	48233219	48262064	28846	1	9445	ENST00000649452.1	0	ENSG00000136156	integral membrane protein 2B
chr13	48532882	48533022	141	*	51	4.36612	8.78141	5.14222	68	Promoter (<=1kb)	RCBTB2	13	48488963	48533080	44118	2	1102	ENST00000344532.8	58	ENSG00000136161	RCC1 and BTB domain containing protein 2
chr13	48976271	48976428	158	*	55	5.10963	9.26637	5.57424	83	Promoter (<=1kb)	FNDC3A	13	48976609	49209778	233170	1	22862	ENST00000541916.5	-181	ENSG00000102531	fibronectin type III domain containing 3A
chr13	49052703	49052837	135	*	54	5.01897	9.10257	5.42232	67	Intron (ENST00000492622.6/22862, intron 2 of 25)	FNDC3A	13	49110313	49209593	99281	1	22862	ENST00000398316.7	-57476	ENSG00000102531	fibronectin type III domain containing 3A
chr13	49098248	49098425	178	*	117	8.10362	16.1294	11.7812	75	Intron (ENST00000492622.6/22862, intron 3 of 25)	FNDC3A	13	49110313	49209593	99281	1	22862	ENST00000398316.7	-11888	ENSG00000102531	fibronectin type III domain containing 3A
chr13	49792745	49792935	191	*	54	5.01897	9.10257	5.42232	153	Promoter (<=1kb)	KPNA3	13	49699320	49792682	93363	2	3839	ENST00000261667.8	-63	ENSG00000102753	karyopherin subunit alpha 3
chr13	50082089	50082287	199	*	72	5.02104	11.1566	7.24394	84	Promoter (<=1kb)	DLEU1	13	50082169	50107202	25034	1	10301	ENST00000655550.1	0	ENSG00000176124	deleted in lymphocytic leukemia 1
chr13	50756297	50756595	299	*	117	7.815	16.1077	11.7623	79	Intron (ENST00000652753.1/100874074, intron 1 of 5)	DLEU7-AS1	13	50715649	50818862	103214	1	100874074	ENST00000650996.1	40648	ENSG00000176124	DLEU7 antisense RNA 1
chr13	51583939	51584340	402	*	71	4.82065	11.0524	7.1501	77	Promoter (<=1kb)	WDFY2	13	51584455	51592586	8132	1	115825	ENST00000612477.1	-115	ENSG00000139668	WD repeat and FYVE domain containing 2
chr13	51803857	51804412	556	*	86	6.36763	12.6576	8.60135	118	Promoter (<=1kb)	LOC107984561	13	51804297	51813832	9536	1	107984561	ENST00000456688.2	0	NA	uncharacterized LOC107984561
chr13	52275248	52275445	198	*	137	7.39761	18.1948	13.7062	86	Intron (ENST00000451298.1/100887750, intron 6 of 21)	MRPS31P5	13	52167709	52291557	123849	2	100887750	ENST00000451298.1	16112	ENSG00000291010	mitochondrial ribosomal protein S31 pseudogene 5
chr13	52652091	52652256	166	*	53	5.17072	9.03678	5.36555	57	Promoter (<=1kb)	SUGT1-DT	13	52651305	52652337	1033	2	116435302	ENST00000620372.2	81	ENSG00000273723	SUGT1 divergent transcript
chr13	53010814	53010934	121	*	54	5.01897	9.10257	5.42232	56	Distal Intergenic	OLFM4	13	53028813	53052057	23245	1	10562	ENST00000219022.3	-17879	ENSG00000102837	olfactomedin 4
chr13	73058714	73058940	227	*	51	4.36612	8.78141	5.14222	119	Promoter (<=1kb)	KLF5	13	73059005	73077538	18534	1	688	ENST00000377687.6	-65	ENSG00000102554	KLF transcription factor 5
chr13	73287184	73287318	135	*	58	5.88826	9.54935	5.82097	57	Distal Intergenic	KLF5	13	73075015	73075778	764	1	688	ENST00000464404.2	212169	ENSG00000102554	KLF transcription factor 5
chr13	79647736	79647915	180	*	59	5.7883	9.73563	5.9806	56	Intron (ENST00000648202.1/ENST00000648202.1, intron 1 of 2)	LINC01068	13	79566746	79570848	4103	1	103724388	ENST00000450187.2	80990	ENSG00000227676	long intergenic non-protein coding RNA 1068
chr13	82038109	82038244	136	*	59	6.20318	9.71896	5.96757	63	Distal Intergenic	LOC105370281	13	81250438	81302407	51970	1	105370281	ENST00000458480.2	787671	NA	uncharacterized LOC105370281
chr13	83754099	83754750	652	*	97	4.87061	13.892	9.72442	212	Distal Intergenic	SLITRK1	13	83877205	83882393	5189	2	114798	ENST00000377084.3	127643	ENSG00000178235	SLIT and NTRK like family member 1
chr13	83754099	83754750	652	*	97	5.97676	13.9461	9.76933	373	Distal Intergenic	SLITRK1	13	83877205	83882393	5189	2	114798	ENST00000377084.3	127643	ENSG00000178235	SLIT and NTRK like family member 1
chr13	85123428	85123757	330	*	207	11.4624	25.6311	20.7567	127	Distal Intergenic	LINC00375	13	85144623	85148121	3499	2	104355140	ENST00000656022.1	24364	ENSG00000226370	long intergenic non-protein coding RNA 375
chr13	95271248	95271786	539	*	97	5.97676	13.9461	9.76933	159	Intron (ENST00000645237.2/10257, intron 1 of 30)	ABCC4	13	95095797	95301302	205506	2	10257	ENST00000643556.1	29516	ENSG00000125257	ATP binding cassette subfamily C member 4 (PEL blood group)
chr13	95271248	95271786	539	*	58	5.70573	9.59907	5.86317	392	Intron (ENST00000645237.2/10257, intron 1 of 30)	ABCC4	13	95095797	95301302	205506	2	10257	ENST00000643556.1	29516	ENSG00000125257	ATP binding cassette subfamily C member 4 (PEL blood group)
chr13	98476520	98476908	389	*	92	6.07661	13.3377	9.21286	171	Intron (ENST00000539966.6/8428, intron 3 of 10)	STK24	13	98450201	98466561	16361	2	8428	ENST00000376554.8	-9959	ENSG00000102572	serine/threonine kinase 24
chr13	98476520	98476908	389	*	70	5.81707	10.8866	7.0067	273	Intron (ENST00000539966.6/8428, intron 3 of 10)	STK24	13	98450201	98466561	16361	2	8428	ENST00000376554.8	-9959	ENSG00000102572	serine/threonine kinase 24
chr13	98482748	98483474	727	*	139	7.78845	18.4813	13.9737	442	Intron (ENST00000539966.6/8428, intron 2 of 10)	STK24	13	98450201	98466561	16361	2	8428	ENST00000376554.8	-16187	ENSG00000102572	serine/threonine kinase 24
chr13	98484076	98485121	1046	*	105	5.48653	14.7936	10.5496	559	Intron (ENST00000539966.6/8428, intron 2 of 10)	STK24	13	98450201	98466561	16361	2	8428	ENST00000376554.8	-17515	ENSG00000102572	serine/threonine kinase 24
chr13	98484076	98485121	1046	*	160	6.3187	20.6627	16.025	706	Intron (ENST00000539966.6/8428, intron 2 of 10)	STK24	13	98450201	98466561	16361	2	8428	ENST00000376554.8	-17515	ENSG00000102572	serine/threonine kinase 24
chr13	102911461	102911669	209	*	66	6.25984	10.5091	6.66633	121	Distal Intergenic	METTL21EP	13	102880040	102896033	15994	1	121952	ENST00000605100.2	31421	ENSG00000250878	methyltransferase like 21E, pseudogene
chr13	105919119	105919841	723	*	54	5.01897	9.10257	5.42232	93	Distal Intergenic	LOC124903245	13	105950292	106063836	113545	2	124903245	ENST00000670458.1	143995	NA	uncharacterized LOC124903245
chr13	105919119	105919841	723	*	77	6.56008	11.7718	7.79909	630	Distal Intergenic	LOC124903245	13	105950292	106063836	113545	2	124903245	ENST00000670458.1	143995	NA	uncharacterized LOC124903245
chr13	105920396	105920698	303	*	58	4.78141	9.64129	5.89703	229	Distal Intergenic	LOC124903245	13	105950292	106063836	113545	2	124903245	ENST00000670458.1	143138	NA	uncharacterized LOC124903245
chr13	105969651	105970184	534	*	91	6.69055	13.2331	9.12126	148	Intron (ENST00000670458.1/124903245, intron 1 of 2)	LOC124903245	13	105950292	106063836	113545	2	124903245	ENST00000670458.1	93652	NA	uncharacterized LOC124903245
chr13	105969651	105970184	534	*	97	7.33185	13.9064	9.73672	340	Intron (ENST00000670458.1/124903245, intron 1 of 2)	LOC124903245	13	105950292	106063836	113545	2	124903245	ENST00000670458.1	93652	NA	uncharacterized LOC124903245
chr13	106100485	106100762	278	*	60	5.41249	9.80617	6.03923	117	Distal Intergenic	LOC124903245	13	105950398	106064069	113672	2	124903245	ENST00000657278.1	-36416	NA	uncharacterized LOC124903245
chr13	106151407	106151550	144	*	60	5.00994	9.75931	6.00166	97	Distal Intergenic	LOC124903245	13	105950398	106064069	113672	2	124903245	ENST00000657278.1	-87338	NA	uncharacterized LOC124903245
chr13	106533967	106534195	229	*	54	5.01897	9.10257	5.42232	73	Promoter (1-2kb)	EFNB2	13	106489745	106535662	45918	2	1948	ENST00000646441.1	1467	ENSG00000125266	ephrin B2
chr13	108778103	108778385	283	*	58	5.72601	9.63264	5.894	193	Promoter (1-2kb)	MYO16	13	108779542	108785740	6199	1	23026	ENST00000467639.1	-1157	ENSG00000041515	myosin XVI
chr13	109267591	109267905	315	*	51	4.21807	8.75618	5.12844	219	Distal Intergenic	LINC00370	13	109272203	109297690	25488	1	105370357	ENST00000715698.1	-4298	ENSG00000223617	long intergenic non-protein coding RNA 370
chr13	110319660	110320384	725	*	78	5.9284	11.8571	7.87105	408	Intron (ENST00000400163.8/1284, intron 3 of 47)	COL4A2	13	110307357	110448678	141322	1	1284	ENST00000650540.1	12303	ENSG00000134871	collagen type IV alpha 2 chain
chr13	110319660	110320384	725	*	81	5.49862	12.1686	8.15719	604	Intron (ENST00000400163.8/1284, intron 3 of 47)	COL4A2	13	110307357	110448678	141322	1	1284	ENST00000650540.1	12303	ENSG00000134871	collagen type IV alpha 2 chain
chr13	110346588	110346893	306	*	60	5.0198	9.77831	6.01296	124	Intron (ENST00000400163.8/1284, intron 3 of 47)	MIR8073	13	110340958	110341029	72	1	102465872	ENST00000616690.1	5630	ENSG00000276765	microRNA 8073
chr13	110347020	110347569	550	*	58	4.78141	9.64129	5.89703	353	Intron (ENST00000400163.8/1284, intron 3 of 47)	MIR8073	13	110340958	110341029	72	1	102465872	ENST00000616690.1	6062	ENSG00000276765	microRNA 8073
chr13	110347795	110347976	182	*	87	5.45765	12.8325	8.75382	103	Intron (ENST00000400163.8/1284, intron 3 of 47)	MIR8073	13	110340958	110341029	72	1	102465872	ENST00000616690.1	6837	ENSG00000276765	microRNA 8073
chr13	110712574	110713574	1001	*	79	5.23935	11.9858	7.98834	486	Promoter (<=1kb)	ING1	13	110712736	110720175	7440	1	3621	ENST00000338450.7	0	ENSG00000153487	inhibitor of growth family member 1
chr13	110712574	110713574	1001	*	75	5.34208	11.4761	7.53528	753	Promoter (<=1kb)	ING1	13	110712736	110720175	7440	1	3621	ENST00000338450.7	0	ENSG00000153487	inhibitor of growth family member 1
chr13	111153713	111153856	144	*	60	5.0198	9.77831	6.01296	63	Promoter (<=1kb)	ARHGEF7	13	111153714	111305731	152018	1	8874	ENST00000218789.9	0	ENSG00000102606	Rho guanine nucleotide exchange factor 7
chr13	111938023	111938286	264	*	66	5.02048	10.4641	6.62453	99	Distal Intergenic	LINC00354	13	111899988	111901081	1094	1	101928616	ENST00000664504.1	38035	ENSG00000226903	long intergenic non-protein coding RNA 354
chr13	111954889	111955056	168	*	125	6.22667	16.9939	12.5804	116	Distal Intergenic	LINC00354	13	111899988	111901081	1094	1	101928616	ENST00000664504.1	54901	ENSG00000226903	long intergenic non-protein coding RNA 354
chr13	112711650	112711906	257	*	79	6.40468	11.9092	7.92015	64	Intron (ENST00000375645.8/23250, intron 1 of 29)	ATP11A	13	112703287	112810699	107413	1	23250	ENST00000466946.5	8363	ENSG00000068650	ATPase phospholipid transporting 11A
chr13	113209124	113209416	293	*	60	5.0198	9.77831	6.01296	183	Promoter (<=1kb)	CUL4A	13	113209600	113230212	20613	1	8451	ENST00000488558.2	-184	ENSG00000139842	cullin 4A
chr13	114065304	114065813	510	*	71	5.87896	10.9959	7.101	61	Intron (ENST00000334062.8/22821, intron 2 of 23)	RASA3	13	114021409	114036193	14785	2	22821	ENST00000542651.2	-29111	ENSG00000185989	RAS p21 protein activator 3
chr13	114065304	114065813	510	*	137	6.76749	18.2457	13.752	376	Intron (ENST00000334062.8/22821, intron 2 of 23)	RASA3	13	114021409	114036193	14785	2	22821	ENST00000542651.2	-29111	ENSG00000185989	RAS p21 protein activator 3
chr13	114078727	114078923	197	*	74	5.47018	11.3652	7.43258	127	Intron (ENST00000334062.8/22821, intron 1 of 23)	RASA3-IT1	13	114107569	114108820	1252	2	100874321	ENST00000454005.1	29897	NA	RASA3 intronic transcript 1
chr14	20264485	20264679	195	*	64	5.68697	10.2866	6.46884	56	Intron (ENST00000556592.1/124903279, intron 1 of 4)	LOC124903279	14	20256558	20287740	31183	2	124903279	ENST00000556592.1	23061	NA	uncharacterized LOC124903279
[truncated: 3,839 more rows]
