# Supplementary material for: Multiple modes of transcriptional regulation by the nuclear hormone receptor RARγ in human squamous cell carcinoma
Source: J Biol Chem. 2025 Nov 20;302(1):110965. doi: 10.1016/j.jbc.2025.110965 (PMC12774775; doi:10.1016/j.jbc.2025.110965)
Supplement: Supporting Information Data 3 [file mmc3.xlsx]

## Sheet: Info
Supplementary Data S3 - Differential Enrichment Results for H3K4me3 and H3K27me3 at all sites with |Log2(FC)| > 1 & FDR < 0.05
	Analysis with Diffbind v. 3.16.0; Annotation with org.Hs.eg.db & TxDb.Hsapiens.UCSC.hg38.knownGene v. 3.20.0, in R
	Sorted by decreasing |Fold Change|
	Red - Enriched in RARGKO vs. PAR; Blue - Depleted in RARGKO vs. PAR

## Sheet: Sheet1_H3K4me3
H3K4me3: Enriched in RARG KO vs. PAR														H3K4me3: Depleted in RARG KO vs. PAR
Chr	Start	End	Mean Conc RARG KO	Mean Conc PAR	Ratio Log2 (nReadConc)	p.value	FDR	Peak Annotation	ENTREZ ID	distanceToTSS	SYMBOL	GENENAME		Chr	Start	End	Mean Conc RARG KO	Mean Conc PAR	Ratio Log2 (nReadConc)	p.value	FDR	Peak Annotation	ENTREZ ID	distanceToTSS	SYMBOL	GENENAME
chr16	76235081	76235581	7.43571	0	7.68536	5.66245e-14	9.04263e-13	Exon (ENST00000478088.1/ENST00000478088.1, exon 1 of 1)	85445	-41697	CNTNAP4	contactin associated protein family member 4		chr14	73537114	73537614	0	6.50606	-7.67493	7.90614e-14	1.24057e-12	Promoter (<=1kb)	641371	0	ACOT1	acyl-CoA thioesterase 1
chr12	102313375	102313875	7.23345	0	6.94181	3.21308e-14	5.30774e-13	Exon (ENST00000626826.1/ENST00000626826.1, exon 1 of 1)	105369942	9020	LINC02456	long intergenic non-protein coding RNA 2456		chr18	74500511	74501011	0.0566912	6.95333	-6.35963	3.09962e-16	6.4578e-15	Promoter (<=1kb)	55748	-79	CNDP2	carnosine dipeptidase 2
chr13	61670981	61671481	6.54206	0	6.84324	1.83735e-11	2.0914e-10	Distal Intergenic	101926951	-243035	LINC02339	long intergenic non-protein coding RNA 2339		chrX	154444345	154444845	0	5.99085	-5.40792	5.17192e-12	6.36053e-11	Promoter (<=1kb)	9130	0	FAM50A	family with sequence similarity 50 member A
chrX	96465960	96466460	7.09008	0	6.80263	1.14157e-13	1.74235e-12	Distal Intergenic	124905234	-93071	LOC124905234	uncharacterized LOC124905234		chr7	130492617	130493117	2.68366	7.76318	-4.99587	2.98693e-46	4.94032e-44	Promoter (<=1kb)	4232	145	MEST	mesoderm specific transcript
chrX	141903790	141904290	6.74392	0	6.47458	1.36477e-12	1.80143e-11	Promoter (<=1kb)	9947	0	MAGEC1	MAGE family member C1		chr5	3595163	3595663	0.389406	5.72309	-4.87714	3.89566e-12	4.84982e-11	Promoter (<=1kb)	79192	-169	IRX1	iroquois homeobox 1
chr5	42979574	42980074	10.0524	3.58093	6.43049	1.35393e-146	7.31528e-143	Distal Intergenic	643977	12750	FLJ32255	uncharacterized LOC643977		chr5	42811098	42811598	1.21883	6.30658	-4.8318	3.26762e-18	8.36728e-17	Promoter (<=1kb)	6414	291	SELENOP	selenoprotein P
chr10	38156724	38157224	7.67614	0.907505	6.39649	1.94053e-28	1.11539e-26	Intron (ENST00000640275.1/7587, intron 7 of 17)	100129055	-7424	CCNYL4	cyclin Y like 4 (pseudogene)		chr14	104171566	104172066	1.25184	6.2556	-4.77745	6.69153e-18	1.6534e-16	Exon (ENST00000697132.1/26153, exon 6 of 15)	26153	32526	KIF26A	kinesin family member 26A
chr7	64313993	64314493	5.99044	0	6.32462	4.51433e-10	4.15047e-09	Promoter (<=1kb)	728927	0	ZNF736	zinc finger protein 736		chr11	92225447	92225947	4.01103	8.73797	-4.68682	2.32206e-94	3.13653e-91	Promoter (<=1kb)	120114	629	FAT3	FAT atypical cadherin 3
chr1	71888088	71888588	4.83482	0	6.10571	2.43759e-09	1.99048e-08	Intron (ENST00000357731.10/257194, intron 2 of 6)	100852409	-51076	NEGR1-IT1	NEGR1 intronic transcript 1		chr5	68290286	68290786	0	4.37321	-4.667	2.48372e-06	1.14521e-05	Promoter (<=1kb)	5295	0	PIK3R1	phosphoinositide-3-kinase regulatory subunit 1
chr4	62602161	62602661	5.72861	0	6.0719	2.02509e-09	1.67558e-08	Distal Intergenic	101927186	-436607	ADGRL3-AS1	ADGRL3 antisense RNA 1		chr15	100918776	100919276	1.73818	6.57719	-4.65091	1.60092e-22	5.83131e-21	Promoter (<=1kb)	101927751	0	ALDH1A3-AS1	ALDH1A3 antisense RNA 1
chr16	60522837	60523337	6.20294	0	5.95228	7.04534e-11	7.28768e-10	Exon (ENST00000567862.1/ENST00000567862.1, exon 1 of 3)	101927605	162295	LOC101927605	uncharacterized LOC101927605		chr3	134313564	134314064	0.0566912	4.98908	-4.40659	1.94936e-08	1.35329e-07	Promoter (<=1kb)	105374119	0	LINC02004	long intergenic non-protein coding RNA 2004
chr22	20957135	20957635	6.99246	0.66283	5.91867	8.34392e-21	2.61094e-19	Promoter (<=1kb)	101928891	43	LINC01637	long intergenic non-protein coding RNA 1637		chr11	30585596	30586096	4.94938	9.35846	-4.39782	7.72403e-145	3.12997e-141	Promoter (<=1kb)	744	185	MPPED2	metallophosphoesterase domain containing 2
chr10	87080581	87081081	7.36512	1.19582	5.90645	1.61956e-27	8.83886e-26	Promoter (<=1kb)	2746	-698	GLUD1	glutamate dehydrogenase 1		chr10	1736818	1737318	3.17949	7.6303	-4.38157	1.03441e-46	1.74654e-44	Promoter (<=1kb)	105	207	ADARB2	adenosine deaminase RNA specific B2 (inactive)
chrX	95493431	95493931	5.54944	0	5.90201	5.27935e-09	4.08854e-08	Distal Intergenic	100313772	-430205	MIR548M	microRNA 548m		chr6	24910950	24911450	1.88413	6.37418	-4.32754	6.21097e-21	1.96245e-19	Promoter (<=1kb)	9750	0	RIPOR2	RHO family interacting cell polarization regulator 2
chr3	118810422	118810922	6.12717	0	5.88196	1.1247e-10	1.12324e-09	Promoter (<=1kb)	105374060	0	LOC105374060	uncharacterized LOC105374060		chr8	37520590	37521090	0.417118	5.16685	-4.30299	1.91282e-09	1.59244e-08	Promoter (<=1kb)	100507420	270	LINC01605	long intergenic non-protein coding RNA 1605
chr11	75979636	75980136	6.70496	0.416894	5.87439	2.31536e-17	5.36138e-16	Promoter (<=1kb)	7405	0	UVRAG	UV radiation resistance associated		chr2	240323825	240324325	1.61365	6.0877	-4.29615	2.27353e-17	5.27204e-16	Distal Intergenic	2817	-111338	GPC1	glypican 1
chr4	151526792	151527292	7.15051	0.939646	5.87439	6.51242e-24	2.63241e-22	Intron (ENST00000435205.6/729830, intron 3 of 13)	729830	-5720	FHIP1A	FHF complex subunit HOOK interacting protein 1A		chr4	23889714	23890214	0	4.60494	-4.2938	1.55559e-06	7.48204e-06	Promoter (<=1kb)	10891	0	PPARGC1A	PPARG coactivator 1 alpha
chr15	62281582	62282082	5.50871	0	5.86179	6.64381e-09	5.05585e-08	Distal Intergenic	255180	-10902	GOLGA2P11	GOLGA2 pseudogene 11		chr7	92058323	92058823	0.738181	5.37266	-4.28077	5.56555e-11	5.86554e-10	Promoter (<=1kb)	10142	697	AKAP9	A-kinase anchoring protein 9
chr21	18759480	18759980	6.6361	0.275596	5.80754	6.1451e-17	1.37559e-15	Promoter (<=1kb)	101927797	0	MIR548XHG	MIR548X host gene		chr16	1917679	1918179	2.1317	6.54536	-4.27964	1.70316e-23	6.70062e-22	Promoter (<=1kb)	64711	236	HS3ST6	heparan sulfate-glucosamine 3-sulfotransferase 6
chr11	128096575	128097075	4.50162	0	5.76511	1.97459e-08	1.36895e-07	Promoter (<=1kb)	105369563	533	LINC02725	long intergenic non-protein coding RNA 2725		chr5	68290886	68291386	0	4.57579	-4.25108	2.31777e-06	1.07523e-05	Promoter (<=1kb)	5295	0	PIK3R1	phosphoinositide-3-kinase regulatory subunit 1
chr16	72284070	72284570	5.37287	0	5.72929	1.40008e-08	9.99732e-08	Promoter (<=1kb)	101927957	158	LINC01572	long intergenic non-protein coding RNA 1572		chr11	1834920	1835753	1.21504	5.70702	-4.22525	7.70444e-14	1.21126e-12	Promoter (<=1kb)	90019	0	SYT8	synaptotagmin 8
chr13	103464550	103465050	5.94578	0	5.70454	3.82045e-10	3.54468e-09	Distal Intergenic	104326190	43300	LINC01309	long intergenic non-protein coding RNA 1309		chr11	615602	616102	2.67221	6.85923	-4.08214	6.93804e-29	4.07459e-27	Promoter (<=1kb)	3665	0	IRF7	interferon regulatory factor 7
chrX	113990750	113991250	4.35906	0	5.63019	3.68515e-08	2.42128e-07	Intron (ENST00000674361.1/ENST00000674361.1, intron 1 of 1)	124900490	-25783	LOC124900490	small nucleolar RNA SNORD30		chr5	3596194	3596694	1.21883	5.51897	-4.03081	1.17545e-12	1.55407e-11	Promoter (<=1kb)	79192	362	IRX1	iroquois homeobox 1
chr5	24271413	24271913	7.38018	1.48331	5.61655	1.31956e-30	8.65941e-29	Promoter (<=1kb)	124901173	0	LOC124901173	uncharacterized LOC124901173		chr5	146878163	146878663	3.60837	7.66051	-4.01138	2.50089e-49	4.7136e-47	Promoter (<=1kb)	5521	0	PPP2R2B	protein phosphatase 2 regulatory subunit Bbeta
chr3	175273032	175273532	5.2183	0	5.57902	3.17889e-08	2.10571e-07	Promoter (1-2kb)	100874244	-1936	NAALADL2-AS2	NAALADL2 antisense RNA 2		chr5	42994450	42994950	1.42371	5.64107	-3.99447	1.1125e-13	1.70118e-12	Promoter (<=1kb)	105374746	-184	LOC105374746	uncharacterized LOC105374746
chr6	104957989	104958489	7.01903	1.17038	5.56563	1.83841e-24	7.80074e-23	Promoter (<=1kb)	389421	882	LIN28B	lin-28 homolog B		chr5	42810443	42810943	0.732883	5.06311	-3.95113	1.34164e-09	1.14215e-08	Promoter (<=1kb)	6414	946	SELENOP	selenoprotein P
chr17	66268710	66269210	7.01763	1.22356	5.56301	1.98678e-24	8.38638e-23	Distal Intergenic	350	-12185	APOH	apolipoprotein H		chr11	114059808	114060308	4.75669	8.71034	-3.93324	1.11527e-97	1.6434e-94	Promoter (<=1kb)	7704	0	ZBTB16	zinc finger and BTB domain containing 16
chr3	145334262	145334762	6.08165	0	5.53467	1.65366e-12	2.16512e-11	Distal Intergenic	107986138	-605150	LOC107986138	uncharacterized LOC107986138		chr5	68288632	68289132	2.84764	6.77742	-3.86601	9.2121e-28	5.13123e-26	Promoter (<=1kb)	5295	0	PIK3R1	phosphoinositide-3-kinase regulatory subunit 1
chr3	191425416	191425916	6.98092	1.22356	5.5251	6.64886e-24	2.68088e-22	Promoter (<=1kb)	103344926	0	PYDC2-AS1	PYDC2 antisense RNA 1		chr7	142885247	142885747	1.42206	5.49112	-3.83755	1.0092e-12	1.34969e-11	Promoter (<=1kb)	55503	0	TRPV6	transient receptor potential cation channel subfamily V member 6
chr13	87810340	87810840	7.02678	1.36925	5.41138	8.65851e-26	4.11571e-24	Exon (ENST00000606221.1/ENST00000606221.1, exon 1 of 1)	101930749	-6532	LINC00397	long intergenic non-protein coding RNA 397		chr11	118720573	118721073	0.389406	4.69898	-3.81476	7.59485e-08	4.72572e-07	Promoter (<=1kb)	124902766	95	LOC124902766	endogenous retrovirus group K member 7 Env polyprotein-like
chr12	82284029	82284529	6.86519	1.22356	5.40818	6.38653e-23	2.41304e-21	Intron (ENST00000552377.5/29080, intron 3 of 3)	29080	71592	CCDC59	coiled-coil domain containing 59		chr21	22202515	22203015	0.0524442	4.44644	-3.81279	9.79952e-07	4.92376e-06	Distal Intergenic	107985508	-6905	LOC107985508	uncharacterized LOC107985508
chr12	82284946	82285446	5.03616	0	5.39387	8.2807e-08	5.12297e-07	Intron (ENST00000552377.5/29080, intron 3 of 3)	29080	70675	CCDC59	coiled-coil domain containing 59		chr4	118890295	118890795	0.091506	4.44585	-3.79261	1.27121e-06	6.23074e-06	Promoter (1-2kb)	171024	1258	SYNPO2	synaptopodin 2
chr9	26426453	26426953	5.62014	0	5.38571	3.41212e-09	2.72717e-08	Distal Intergenic	100506422	359778	LINC03106	long intergenic non-protein coding RNA 3106		chr3	195811539	195812039	4.38837	8.19305	-3.77492	1.35291e-69	6.26552e-67	Promoter (<=1kb)	4585	0	MUC4	mucin 4, cell surface associated
chr4	34039425	34039925	4.99662	0	5.35858	9.83746e-08	6.00133e-07	Promoter (<=1kb)	101928622	0	LOC101928622	uncharacterized LOC101928622		chr4	23888834	23889334	1.24813	5.23253	-3.73235	6.64614e-11	6.91003e-10	Promoter (<=1kb)	10891	695	PPARGC1A	PPARG coactivator 1 alpha
chrX	87728074	87728574	8.01031	2.53517	5.34362	3.08942e-51	6.58901e-49	Promoter (<=1kb)	124905233	105	LOC124905233	uncharacterized LOC124905233		chr11	1749483	1749983	1.61365	5.53196	-3.72274	4.50024e-13	6.3707e-12	Promoter (<=1kb)	402778	-286	IFITM10	interferon induced transmembrane protein 10
chr14	42741700	42742200	5.51012	0	5.27815	6.60552e-09	5.02907e-08	Distal Intergenic	105370470	-566448	LOC105370470	uncharacterized LOC105370470		chr21	22201670	22202170	0	4.16429	-3.72189	1.73019e-05	6.69002e-05	Distal Intergenic	107985508	-7750	LOC107985508	uncharacterized LOC107985508
chr10	43203239	43203739	8.64451	3.29236	5.2763	1.23262e-77	8.32483e-75	Promoter (<=1kb)	221002	80	RASGEF1A	RasGEF domain family member 1A		chr14	100568292	100568792	3.71051	7.43884	-3.67051	1.97453e-42	2.80746e-40	Promoter (<=1kb)	57596	0	BEGAIN	brain enriched guanylate kinase associated
chr14	43370129	43370629	7.14037	1.70083	5.24436	4.41325e-29	2.63964e-27	Distal Intergenic	105370470	61481	LOC105370470	uncharacterized LOC105370470		chr11	77589484	77589984	2.02894	5.83658	-3.661	1.0562e-15	2.06016e-14	Promoter (<=1kb)	282679	0	AQP11	aquaporin 11
chr9	105782716	105783216	7.54424	2.22219	5.20883	2.95307e-38	3.32404e-36	Distal Intergenic	55151	61029	TMEM38B	transmembrane protein 38B		chr16	85371184	85371684	1.63882	5.4295	-3.60092	4.49108e-12	5.55694e-11	Intron (ENST00000637419.1/23199, intron 2 of 2)	23199	13721	GSE1	Gse1 coiled-coil protein
chr4	67883292	67883792	5.45085	0	5.20688	1.18465e-08	8.58379e-08	Promoter (<=1kb)	9407	168	TMPRSS11D	transmembrane serine protease 11D		chr4	124418045	124418545	0.738181	4.70717	-3.55518	5.98981e-08	3.81189e-07	Distal Intergenic	101927087	103578	LINC02516	long intergenic non-protein coding RNA 2516
chr19	23117012	23117512	6.7844	1.39388	5.16487	6.23946e-23	2.36298e-21	Promoter (<=1kb)	100129543	0	ZNF730	zinc finger protein 730		chr11	118719933	118720433	0.420418	4.47601	-3.54859	4.54011e-07	2.45466e-06	Promoter (<=1kb)	124902766	735	LOC124902766	endogenous retrovirus group K member 7 Env polyprotein-like
chr7	106459848	106460348	7.39705	2.15637	5.16011	2.04785e-35	1.91871e-33	Intron (ENST00000651902.1/ENST00000651902.1, intron 1 of 1)	102724339	138460	CTB-30L5.1	uncharacterized CTB-30L5.1		chr6	7347088	7347588	2.10126	5.80567	-3.52737	2.03473e-15	3.83499e-14	Promoter (<=1kb)	6745	0	SSR1	signal sequence receptor subunit 1
chr10	4763703	4764203	5.69034	0	5.14579	5.25504e-11	5.57611e-10	Promoter (2-3kb)	105376375	2369	LOC105376375	uncharacterized LOC105376375		chr21	22200662	22201162	2.15657	5.76401	-3.47569	6.63982e-15	1.17623e-13	Distal Intergenic	107985508	-8758	LOC107985508	uncharacterized LOC107985508
chr1	237471210	237471710	6.18368	0.700834	5.11627	1.90863e-15	3.6131e-14	Promoter (<=1kb)	6262	36	RYR2	ryanodine receptor 2		chr12	6373720	6374220	6.22367	9.64584	-3.40908	2.02736e-168	3.28615e-164	Promoter (<=1kb)	6337	583	SCNN1A	sodium channel epithelial 1 subunit alpha
chr18	28422380	28422880	5.29767	0	5.06903	2.50257e-08	1.68947e-07	Distal Intergenic	1000	-244434	CDH2	cadherin 2		chr2	211143141	211143641	3.31034	6.81068	-3.4086	7.4698e-28	4.1751e-26	Distal Intergenic	1373	471526	CPS1	carbamoyl-phosphate synthase 1
chr12	21851948	21852448	4.73268	0	5.06227	4.60858e-07	2.48899e-06	Promoter (2-3kb)	10060	2063	ABCC9	ATP binding cassette subfamily C member 9		chrX	48071311	48071811	2.1108	5.63239	-3.34009	8.42384e-14	1.3129e-12	Promoter (<=1kb)	57232	0	ZNF630	zinc finger protein 630
chr5	136543993	136544493	4.69205	0	5.04217	4.63166e-07	2.49832e-06	Distal Intergenic	124901076	77292	LOC124901076	uncharacterized LOC124901076		chr1	38044825	38045325	3.7488	7.08765	-3.28391	2.15361e-33	1.79015e-31	Promoter (1-2kb)	5453	1468	POU3F1	POU class 3 homeobox 1
chr10	52454737	52455237	9.65278	4.63147	5.03456	1.67024e-164	1.35365e-160	Promoter (<=1kb)	101928687	35	LNCAROD	lncRNA activating regulator of DKK1		chr8	37521239	37521739	2.02352	5.44079	-3.24587	3.26213e-12	4.09891e-11	Promoter (<=1kb)	100507420	0	LINC01605	long intergenic non-protein coding RNA 1605
chr2	153403566	153404066	5.80647	0.322543	4.98857	1.07662e-12	1.4304e-11	Distal Intergenic	124900522	42817	LOC124900522	small nucleolar RNA SNORD56		chr12	50925104	50925604	3.86851	7.13095	-3.21994	4.582e-34	3.97164e-32	Promoter (<=1kb)	25840	63	TMT1A	thiol methyltransferase 1A
chr4	31997541	31998041	7.7277	2.60569	4.98836	2.05164e-45	3.22864e-43	Promoter (<=1kb)	102723828	159	LINC02506	long intergenic non-protein coding RNA 2506		chr2	211144842	211145342	0.426994	4.18983	-3.16549	5.30116e-06	2.29015e-05	Distal Intergenic	1373	473227	CPS1	carbamoyl-phosphate synthase 1
chr2	57418599	57419099	4.61721	0	4.96455	6.47793e-07	3.38821e-06	Distal Intergenic	124900539	-125436	LOC124900539	small nucleolar RNA SNORD78		chr7	151350069	151350569	2.96079	6.18614	-3.12865	5.93782e-19	1.62304e-17	Promoter (<=1kb)	51667	-551	NUB1	negative regulator of ubiquitin like proteins 1
chrX	45434479	45434979	5.49984	0	4.95814	2.70273e-10	2.56491e-09	Distal Intergenic	101927528	-70409	LINC01204	long intergenic non-protein coding RNA 1204		chr14	22815085	22815585	3.13653	6.3256	-3.10421	2.09412e-20	6.3684e-19	Promoter (<=1kb)	9056	0	SLC7A7	solute carrier family 7 member 7
chr2	187654625	187655125	4.583	0	4.92086	8.05477e-07	4.12772e-06	Distal Intergenic	7035	-88865	TFPI	tissue factor pathway inhibitor		chr7	155810947	155811447	4.24009	7.38405	-3.10288	1.38589e-39	1.66399e-37	Promoter (1-2kb)	6469	1016	SHH	sonic hedgehog signaling molecule
chr12	12882819	12883319	6.92837	1.84228	4.91349	2.67377e-27	1.43984e-25	Distal Intergenic	387841	7320	RPL13AP20	ribosomal protein L13a pseudogene 20		chr7	43989925	43990425	1.25184	4.67045	-3.1005	6.42534e-08	4.06671e-07	Promoter (<=1kb)	84820	0	POLR2J4	RNA polymerase II subunit J4 (pseudogene)
chr17	60135288	60135788	7.42192	2.40483	4.91124	5.24664e-38	5.74614e-36	Promoter (<=1kb)	100996660	0	LOC100996660	uncharacterized LOC100996660		chr2	61019485	61019985	1.45078	4.80967	-3.07735	1.81925e-08	1.27214e-07	Promoter (1-2kb)	150962	-1226	PUS10	pseudouridine synthase 10
chr19	20923138	20923638	5.72999	0.275596	4.91078	2.86396e-12	3.62388e-11	Promoter (<=1kb)	7639	0	ZNF85	zinc finger protein 85		chr7	92057374	92057874	1.58656	4.90598	-3.04305	8.0525e-09	6.02321e-08	Promoter (<=1kb)	10142	0	AKAP9	A-kinase anchoring protein 9
chr7	40899280	40900236	6.34706	1.09126	4.90128	1.11808e-18	2.97099e-17	Distal Intergenic	101928744	79703	LINC01450	long intergenic non-protein coding RNA 1450		chr17	12665142	12665642	4.09986	7.19156	-3.04212	5.84455e-35	5.32215e-33	Promoter (<=1kb)	93649	-248	MYOCD	myocardin
chr1	48213347	48213847	7.00298	1.97027	4.87264	6.41616e-29	3.7956e-27	Distal Intergenic	200010	-8838	SLC5A9	solute carrier family 5 member 9		chr4	118888800	118889300	3.41438	6.50185	-2.98743	1.62608e-21	5.34629e-20	Promoter (<=1kb)	171024	0	SYNPO2	synaptopodin 2
chr2	126307612	126308112	5.10144	0	4.86667	8.2037e-08	5.08073e-07	Exon (ENST00000703015.1/ENST00000703015.1, exon 1 of 2)	105373600	-189589	LINC01941	long intergenic non-protein coding RNA 1941		chr2	10902978	10903478	1.41877	4.70968	-2.95697	7.52254e-08	4.68612e-07	Distal Intergenic	3754	-8456	KCNF1	potassium voltage-gated channel modifier subfamily F member 1
chr5	117533263	117533763	5.10182	0	4.86218	8.612e-08	5.31374e-07	Intron (ENST00000514186.5/728342, intron 3 of 3)	124900192	78314	LOC124900192	uncharacterized LOC124900192		chr2	216633784	216634284	4.10122	7.10137	-2.94469	4.98062e-32	3.68561e-30	Promoter (<=1kb)	3485	355	IGFBP2	insulin like growth factor binding protein 2
chr3	137639343	137639843	5.38858	0.000256324	4.84465	6.83647e-10	6.10537e-09	Distal Intergenic	8403	-124472	SOX14	SRY-box transcription factor 14		chr7	143362250	143362750	1.99843	5.16536	-2.93733	3.6017e-10	3.35517e-09	Promoter (<=1kb)	9715	0	FAM131B	family with sequence similarity 131 member B
chr20	18194143	18194643	5.37739	0.000256324	4.83255	7.68573e-10	6.82619e-09	Distal Intergenic	57325	49044	KAT14	lysine acetyltransferase 14		chr17	9021838	9022338	5.19911	8.14835	-2.92181	6.48724e-61	2.3367e-58	Promoter (<=1kb)	9423	328	NTN1	netrin 1
chr4	160825643	160826143	6.4354	1.41569	4.82155	2.85612e-20	8.58903e-19	Distal Intergenic	105377512	286389	LINC02477	long intergenic non-protein coding RNA 2477		chr2	227163875	227164375	3.1861	6.20225	-2.91401	2.68196e-18	6.92226e-17	Promoter (<=1kb)	1286	0	COL4A4	collagen type IV alpha 4 chain
chr6	66259513	66260013	5.05392	0	4.81959	1.03972e-07	6.29923e-07	Distal Intergenic	442229	471096	SLC25A51P1	SLC25A51 pseudogene 1		chr19	40810720	40811220	0	3.78135	-2.87736	6.57979e-05	0.000225146	Promoter (<=1kb)	171523	0	CYP2T1P	cytochrome P450 family 2 subfamily T member 1, pseudogene
chrX	98573740	98574240	5.04718	0	4.80554	1.13156e-07	6.80826e-07	Promoter (<=1kb)	128071542	0	LINC03077	long intergenic non-protein coding RNA 3077		chr2	191846461	191846961	3.79395	6.71031	-2.85685	1.22184e-23	4.86606e-22	Promoter (<=1kb)	105373813	0	CAVIN2-AS1	CAVIN2 and TMEFF2 antisense RNA 1
chr18	73325336	73325836	7.88984	3.01564	4.77601	3.58044e-53	8.29077e-51	Promoter (<=1kb)	100505817	226	LINC02582	long intergenic non-protein coding RNA 2582		chr4	124419602	124420102	3.97303	6.89528	-2.8521	1.2765e-27	7.01383e-26	Distal Intergenic	101927087	102021	LINC02516	long intergenic non-protein coding RNA 2516
chr5	22638564	22639064	6.53351	1.56584	4.77275	9.3976e-22	3.14722e-20	Promoter (<=1kb)	1010	0	CDH12	cadherin 12		chr14	103126552	103127052	2.11824	5.18882	-2.83808	8.56425e-10	7.57326e-09	Promoter (<=1kb)	7127	163	TNFAIP2	TNF alpha induced protein 2
chr19	22010511	22011011	5.00075	0	4.76314	1.40638e-07	8.32882e-07	Promoter (<=1kb)	7757	0	ZNF208	zinc finger protein 208		chr11	111299132	111299632	5.08249	7.93554	-2.82715	3.06583e-49	5.71196e-47	Promoter (<=1kb)	120376	0	POU2AF3	POU class 2 homeobox associating factor 3
chr22	41294352	41294852	6.37182	1.34672	4.75707	1.7933e-19	5.12656e-18	Distal Intergenic	23264	-6673	ZC3H7B	zinc finger CCCH-type containing 7B		chr19	709431	709931	5.307	8.13285	-2.79588	1.02519e-50	2.13043e-48	Promoter (<=1kb)	5064	300	PALM	paralemmin
chr1	7939732	7940232	4.91434	0	4.67394	2.40102e-07	1.36268e-06	Promoter (<=1kb)	3604	607	TNFRSF9	TNF receptor superfamily member 9		chr12	50926393	50926893	1.7395	4.78946	-2.74176	1.33548e-07	7.93793e-07	Promoter (1-2kb)	25840	1352	TMT1A	thiol methyltransferase 1A
chr1	187641279	187641779	4.91418	0	4.66699	2.58898e-07	1.4627e-06	Exon (ENST00000429725.1/ENST00000429725.1, exon 2 of 3)	106144535	333788	LINC01037	long intergenic non-protein coding RNA 1037		chr10	81875920	81876420	5.76424	8.52331	-2.73984	2.68935e-74	1.50316e-71	Promoter (<=1kb)	10718	579	NRG3	neuregulin 3
chr5	8516875	8517375	6.26886	1.34672	4.65834	7.96086e-19	2.14705e-17	Distal Intergenic	105374647	-7769	LOC105374647	uncharacterized LOC105374647		chr8	11808272	11808772	1.72449	4.75509	-2.72343	7.27125e-08	4.55408e-07	Promoter (<=1kb)	2222	0	FDFT1	farnesyl-diphosphate farnesyltransferase 1
chrX	33742153	33742653	4.89294	0	4.6455	2.65844e-07	1.50037e-06	Promoter (<=1kb)	105373153	35	LOC105373153	uncharacterized LOC105373153		chr2	188975536	188976036	1.87176	4.82249	-2.66508	4.20625e-08	2.73922e-07	Promoter (1-2kb)	1281	1142	COL3A1	collagen type III alpha 1 chain
chr19	21505660	21506160	5.69915	0.625875	4.64195	5.61886e-13	7.78428e-12	Promoter (<=1kb)	353088	0	ZNF429	zinc finger protein 429		chr2	216633064	216633564	1.40666	4.45443	-2.66134	9.66395e-07	4.86923e-06	Promoter (<=1kb)	3485	0	IGFBP2	insulin like growth factor binding protein 2
chr8	40153632	40154132	6.51299	1.71849	4.61875	3.37296e-22	1.17828e-20	Promoter (<=1kb)	56892	150	TCIM	transcriptional and immune response regulator		chr8	98064517	98065017	4.23644	6.94677	-2.65008	3.35943e-27	1.78534e-25	Promoter (<=1kb)	203111	0	ERICH5	glutamate rich 5
chr4	31998739	31999239	5.6491	0.700834	4.58936	1.03154e-12	1.37842e-11	Promoter (1-2kb)	102723828	1357	LINC02506	long intergenic non-protein coding RNA 2506		chr21	13979430	13979930	1.76389	4.69446	-2.64557	1.68387e-07	9.81795e-07	Promoter (<=1kb)	110091776	0	LOC110091776	ankyrin repeat domain 18B pseudogene
chr15	71097187	71097687	6.19567	1.43718	4.57801	3.70147e-18	9.37455e-17	Promoter (<=1kb)	79875	235	THSD4	thrombospondin type 1 domain containing 4		chr18	12777331	12777831	1.76129	4.6893	-2.6439	1.28027e-07	7.63496e-07	Promoter (1-2kb)	100996324	-1191	LINC01882	long intergenic non-protein coding RNA 1882
chr3	136957843	136958343	7.84674	3.20385	4.57578	1.79054e-53	4.26806e-51	Promoter (<=1kb)	53833	0	IL20RB	interleukin 20 receptor subunit beta		chr19	15200338	15200838	2.02352	4.90147	-2.62922	2.64416e-08	1.77691e-07	Promoter (<=1kb)	4854	64	NOTCH3	notch receptor 3
chr3	95287579	95288079	5.40464	0.459525	4.57363	9.47572e-11	9.57556e-10	Distal Intergenic	255025	299689	LINC00879	long intergenic non-protein coding RNA 879		chr16	57797575	57798075	2.44997	5.23895	-2.61179	5.4721e-10	4.9802e-09	Promoter (<=1kb)	3801	0	KIFC3	kinesin family member C3
chr8	79389171	79389671	5.08674	0.114334	4.5363	7.4312e-09	5.61026e-08	Distal Intergenic	11075	-221446	STMN2	stathmin 2		chr13	64075413	64075913	4.92457	7.56306	-2.60459	2.64189e-38	2.99457e-36	Promoter (<=1kb)	144766	98	LINC00355	long intergenic non-protein coding RNA 355
chr8	90984708	90985208	7.53725	2.93102	4.53339	4.50242e-43	6.51604e-41	Promoter (<=1kb)	100127983	30	C8orf88	chromosome 8 open reading frame 88		chr14	67488363	67488863	3.68617	6.31946	-2.55623	4.02405e-18	1.01756e-16	Promoter (<=1kb)	161145	0	TMEM229B	transmembrane protein 229B
chr12	95235772	95236272	5.08227	0.0599596	4.52598	8.86249e-09	6.57447e-08	Intron (ENST00000549589.5/55591, intron 1 of 5)	55591	4360	VEZT	vezatin, adherens junctions transmembrane protein		chr1	43936696	43937196	2.6091	5.3327	-2.54914	2.16612e-10	2.07755e-09	Promoter (<=1kb)	9048	889	ARTN	artemin
chr4	12211433	12211933	4.22918	0	4.52581	3.99803e-06	1.76771e-05	Distal Intergenic	101929019	-11512	LINC02270	long intergenic non-protein coding RNA 2270		chr7	47379934	47380434	3.33089	5.96218	-2.51494	1.202e-14	2.07932e-13	Promoter (<=1kb)	64759	708	TNS3	tensin 3
chr12	49437116	49437616	5.34513	0.36801	4.51666	1.72737e-10	1.68567e-09	Intron (ENST00000550997.5/65244, intron 1 of 5)	65244	-23263	SPATS2	spermatogenesis associated serine rich 2		chr17	81923495	81923995	3.67726	6.28792	-2.51318	1.96919e-17	4.586e-16	Promoter (<=1kb)	4097	0	MAFG	MAF bZIP transcription factor G
chr3	111594846	111595346	5.33065	0.503194	4.49969	1.7701e-10	1.72425e-09	Promoter (<=1kb)	79413	0	ZBED2	zinc finger BED-type containing 2		chr8	24942133	24942633	1.24627	4.18376	-2.48379	9.36717e-06	3.84192e-05	Distal Intergenic	102465506	11234	MIR6841	microRNA 6841
chrX	64975881	64976381	5.03034	0	4.48036	1.33955e-08	9.59894e-08	Promoter (<=1kb)	55906	6	ZC4H2	zinc finger C4H2-type containing		chr8	70667743	70668243	0.75738	3.87107	-2.45503	5.57509e-05	0.000193298	Promoter (<=1kb)	51110	931	LACTB2	lactamase beta 2
chr4	55176197	55176697	6.35035	1.73786	4.44998	2.90305e-20	8.71399e-19	Distal Intergenic	3791	-50602	KDR	kinase insert domain receptor		chr6	149716018	149716518	1.43568	4.2857	-2.44793	4.78455e-06	2.08756e-05	Promoter (<=1kb)	9113	0	LATS1	large tumor suppressor kinase 1
chr7	145785036	145785536	5.7136	0.998654	4.43725	1.57798e-13	2.3639e-12	Distal Intergenic	105375553	-103611	LOC105375553	uncharacterized LOC105375553		chr12	63821776	63822276	2.01557	4.72845	-2.43506	1.96963e-07	1.13574e-06	Promoter (<=1kb)	104169670	0	RXYLT1-AS1	RXYLT1 antisense RNA 1
chr8	79390537	79391037	5.49452	0.698862	4.42827	9.3325e-12	1.11065e-10	Distal Intergenic	11075	-220080	STMN2	stathmin 2		chr17	9002929	9003429	2.02894	4.72178	-2.42191	2.68916e-07	1.5156e-06	Distal Intergenic	9423	-18081	NTN1	netrin 1
chr7	13102364	13102864	8.61697	4.17018	4.4264	7.86835e-91	8.50254e-88	Promoter (<=1kb)	107986770	867	LOC107986770	uncharacterized LOC107986770		chr10	81874829	81875329	4.08538	6.57372	-2.40624	2.21985e-18	5.78481e-17	Promoter (<=1kb)	10718	0	NRG3	neuregulin 3
chr1	104849300	104849800	4.14869	0	4.42454	5.85486e-06	2.50598e-05	Distal Intergenic	105378880	182565	LOC105378880	uncharacterized LOC105378880		chr8	142731591	142732091	1.61797	4.39532	-2.40482	3.55975e-06	1.58735e-05	Intron (ENST00000336138.4/51337, intron 1 of 1)	51337	3868	THEM6	thioesterase superfamily member 6
chr5	141245236	141245736	5.68144	0.907505	4.41346	1.93314e-13	2.87207e-12	Promoter (<=1kb)	56121	0	PCDHB15	protocadherin beta 15		chr7	130941386	130941886	2.04358	4.67794	-2.36633	5.18852e-07	2.77012e-06	Promoter (<=1kb)	105375509	0	LOC105375509	uncharacterized LOC105375509
chr6	104956053	104956553	4.66379	0	4.38814	1.0571e-06	5.2657e-06	Promoter (<=1kb)	389421	-554	LIN28B	lin-28 homolog B		chr17	73308444	73308944	1.88413	4.53218	-2.32984	1.31856e-06	6.44333e-06	Promoter (1-2kb)	23580	1254	CDC42EP4	CDC42 effector protein 4
chr21	16353774	16354274	4.10464	0	4.36975	6.98407e-06	2.94421e-05	Promoter (1-2kb)	388815	1848	MIR99AHG	mir-99a-let-7c cluster host gene		chr4	174522229	174522729	4.18634	6.5775	-2.32423	2.88804e-19	8.09901e-18	Promoter (<=1kb)	105377548	0	LOC105377548	uncharacterized LOC105377548
chr22	42074254	42074754	5.6298	1.03042	4.35739	3.4622e-13	5.00613e-12	Promoter (<=1kb)	150368	0	PHETA2	PH domain containing endocytic trafficking adaptor 2		chr1	149858431	149858931	0.450778	3.60581	-2.30152	0.000195541	0.000602801	Promoter (2-3kb)	554313	2207	H4C15	H4 clustered histone 15
chr9	33750535	33751035	5.62613	1.00026	4.35514	4.04842e-13	5.79689e-12	Promoter (<=1kb)	5646	0	PRSS3	serine protease 3		chr2	43063278	43063778	3.01612	5.45859	-2.2779	3.34728e-10	3.13619e-09	Distal Intergenic	102723854	-22616	LINC01819	long intergenic non-protein coding RNA 1819
chr19	42852683	42853611	5.16139	0.459525	4.33024	9.85519e-10	8.62542e-09	Promoter (2-3kb)	653492	2008	PSG10P	pregnancy specific beta-1-glycoprotein 10, pseudogene		chr12	122701410	122701910	3.19462	5.59678	-2.26945	3.94003e-11	4.28617e-10	Promoter (1-2kb)	338442	1447	HCAR2	hydroxycarboxylic acid receptor 2
chrX	27398218	27398718	6.44628	2.01542	4.31446	2.32329e-22	8.31308e-21	Promoter (<=1kb)	105373150	246	LOC105373150	uncharacterized LOC105373150		chr19	50952377	50952877	5.38269	7.65392	-2.235	1.48046e-36	1.49049e-34	Promoter (<=1kb)	25818	0	KLK5	kallikrein related peptidase 5
chr19	36331355	36331855	7.18384	2.76434	4.30816	8.7904e-36	8.38139e-34	Promoter (<=1kb)	100506930	0	LINC00665	long intergenic non-protein coding RNA 665		chr14	37591152	37591652	4.06563	6.38353	-2.22396	2.15339e-16	4.53304e-15	Promoter (2-3kb)	3169	2610	FOXA1	forkhead box A1
chr12	74509143	74509643	5.72161	1.27221	4.25908	4.46911e-14	7.25123e-13	Distal Intergenic	552889	-28192	ATXN7L3B	ataxin 7 like 3B		chr20	40688006	40688506	3.75489	6.09287	-2.22341	1.32601e-13	2.0031e-12	Promoter (<=1kb)	9935	730	MAFB	MAF bZIP transcription factor B
chr14	40347916	40348416	6.4714	2.03007	4.23898	1.04464e-22	3.86588e-21	Promoter (<=1kb)	105370463	0	LOC105370463	uncharacterized LOC105370463		chr4	7192931	7193431	5.95272	8.19901	-2.2167	2.38232e-48	4.37182e-46	Promoter (<=1kb)	57537	393	SORCS2	sortilin related VPS10 domain containing receptor 2
chr7	145785832	145786332	4.00365	0	4.23389	1.13818e-05	4.57123e-05	Distal Intergenic	105375553	-104407	LOC105375553	uncharacterized LOC105375553		chr8	98946957	98947457	2.3205	4.8055	-2.21197	3.71728e-07	2.03972e-06	Promoter (<=1kb)	116039	-765	OSR2	odd-skipped related transciption factor 2
chr6	84340523	84341023	6.94584	2.6539	4.20186	5.69217e-31	3.8284e-29	Distal Intergenic	22832	-112880	CEP162	centrosomal protein 162		chr10	93073777	93074277	2.89521	5.26436	-2.19738	4.09624e-09	3.22781e-08	Promoter (<=1kb)	1592	0	CYP26A1	cytochrome P450 family 26 subfamily A member 1
chr11	5504574	5505074	6.52534	2.15749	4.19365	3.23713e-23	1.24633e-21	Promoter (<=1kb)	3046	530	HBE1	hemoglobin subunit epsilon 1		chr1	41484338	41484838	3.60837	5.90514	-2.17723	2.43361e-12	3.10846e-11	Promoter (<=1kb)	1907	0	EDN2	endothelin 2
chr7	101092142	101092642	7.25972	3.01423	4.19164	9.38096e-37	9.56327e-35	3' UTR	81844	5357	TRIM56	tripartite motif containing 56		chrX	67545995	67546495	3.78706	6.06184	-2.17257	1.17086e-13	1.78202e-12	Promoter (<=1kb)	367	851	AR	androgen receptor
chr1	102393249	102393749	5.64306	1.34475	4.17657	1.61038e-13	2.41022e-12	Distal Intergenic	118427	-396323	OLFM3	olfactomedin 3		chr15	40108159	40108659	6.75061	8.93292	-2.16862	2.09518e-75	1.25781e-72	Promoter (<=1kb)	90427	45	BMF	Bcl2 modifying factor
chr18	976593	977093	7.03803	2.78218	4.1614	2.79125e-33	2.28502e-31	Promoter (<=1kb)	105371953	0	LOC105371953	uncharacterized LOC105371953		chr5	56817636	56818136	2.21314	4.68007	-2.15292	1.52739e-06	7.35514e-06	Promoter (2-3kb)	4214	2087	MAP3K1	mitogen-activated protein kinase kinase kinase 1
chr22	35230448	35230948	5.92536	1.58415	4.1575	2.76105e-16	5.78963e-15	Promoter (<=1kb)	104310353	108	LINC01399	long intergenic non-protein coding RNA 1399		chr12	122702899	122703399	3.49443	5.7761	-2.14988	3.75089e-10	3.48813e-09	Promoter (<=1kb)	338442	0	HCAR2	hydroxycarboxylic acid receptor 2
chr19	20077999	20078499	5.77417	1.34797	4.15221	1.67714e-14	2.85254e-13	Promoter (<=1kb)	7643	0	ZNF90	zinc finger protein 90		chr3	195821482	195821982	2.9466	5.2721	-2.14157	5.95652e-09	4.5758e-08	Distal Intergenic	4585	-9509	MUC4	mucin 4, cell surface associated
chr7	12555092	12555592	4.97506	0.322543	4.1362	5.67854e-09	4.37469e-08	Distal Intergenic	85477	-14985	SCIN	scinderin		chr1	161038514	161039014	6.10962	8.26308	-2.13083	1.47354e-49	2.80995e-47	Promoter (<=1kb)	100131187	0	TSTD1	thiosulfate sulfurtransferase like domain containing 1
chrX	125614618	125615118	5.73713	1.45836	4.11186	1.97016e-14	3.31957e-13	Distal Intergenic	100129520	294747	TEX13C	TEX13 family member C		chr16	1918403	1918903	2.58413	4.94859	-2.10348	2.77858e-07	1.56219e-06	Promoter (<=1kb)	64711	0	HS3ST6	heparan sulfate-glucosamine 3-sulfotransferase 6
chr19	22052386	22052886	4.94513	0.414493	4.10516	7.17693e-09	5.43602e-08	Promoter (<=1kb)	113835	0	ZNF257	zinc finger protein 257		chr20	61252602	61253102	4.95092	7.10749	-2.09473	9.65128e-23	3.59627e-21	Promoter (<=1kb)	1002	341	CDH4	cadherin 4
chr2	133640848	133641348	6.58193	2.3574	4.06982	5.58626e-24	2.26937e-22	Distal Intergenic	344148	-72385	NCKAP5	NCK associated protein 5		chr10	97560363	97561325	3.97713	6.15698	-2.07897	4.71947e-14	7.61931e-13	Intron (ENST00000370664.4/80019, intron 1 of 2)	26287	-11174	ANKRD2	ankyrin repeat domain 2
chr1	194357504	194358004	4.64797	0	4.06677	2.31194e-07	1.31581e-06	Distal Intergenic	124904475	208031	LOC124904475	uncharacterized LOC124904475		chr7	51315782	51316282	6.44766	8.49857	-2.03162	6.36265e-55	1.63702e-52	Promoter (<=1kb)	23242	189	COBL	cordon-bleu WH2 repeat protein
chr8	117191540	117192040	5.50639	1.19582	4.04597	1.04753e-12	1.39748e-11	Distal Intergenic	169026	56281	SLC30A8	solute carrier family 30 member 8		chr2	72917758	72918258	2.14004	4.49756	-2.02734	6.1384e-06	2.61697e-05	Promoter (<=1kb)	2016	0	EMX1	empty spiracles homeobox 1
chr8	62728492	62728992	4.36277	0	4.03923	5.15098e-06	2.23301e-05	Intron (ENST00000674732.1/286183, intron 3 of 6)	286183	118645	NKAIN3	sodium/potassium transporting ATPase interacting 3		chr14	73239416	73239916	2.94603	5.17658	-2.02079	5.52455e-08	3.53244e-07	Promoter (<=1kb)	89932	0	PAPLN	papilin, proteoglycan like sulfated glycoprotein
chr5	151086789	151087289	6.46293	2.24914	4.0382	6.78603e-23	2.54617e-21	Promoter (<=1kb)	10318	0	TNIP1	TNFAIP3 interacting protein 1		chr2	188974376	188974876	3.58766	5.73959	-2.01649	1.4065e-10	1.38673e-09	Promoter (<=1kb)	1281	0	COL3A1	collagen type III alpha 1 chain
chr3	60775522	60776022	6.76537	2.62558	4.02417	4.28549e-28	2.42033e-26	Intron (ENST00000492590.6/2272, intron 4 of 9)	124906379	80583	LOC124906379	small nucleolar RNA U3		chr1	109396922	109397422	3.07428	5.24666	-1.98715	2.61325e-08	1.7576e-07	Promoter (<=1kb)	6272	439	SORT1	sortilin 1
chr5	100902877	100903377	4.85737	0.37049	4.01308	1.45288e-08	1.03561e-07	Promoter (<=1kb)	7903	0	ST8SIA4	ST8 alpha-N-acetyl-neuraminide alpha-2,8-sialyltransferase 4		chr5	160312083	160312583	6.2545	8.25073	-1.96884	1.10729e-44	1.67739e-42	Promoter (<=1kb)	79616	0	CCNJL	cyclin J like
chr1	207153181	207153681	4.86073	0.414493	4.01129	1.75917e-08	1.23386e-07	Distal Intergenic	722	48803	C4BPA	complement component 4 binding protein alpha		chr15	20755898	20756398	2.03574	4.35519	-1.95812	1.68309e-05	6.5266e-05	Promoter (<=1kb)	606	0	NBEAP1	neurobeachin pseudogene 1
chrX	101550484	101550984	6.72505	2.60569	3.98483	1.9971e-27	1.07903e-25	Promoter (<=1kb)	51309	0	ARMCX1	armadillo repeat containing X-linked 1		chr10	112376178	112376678	2.88968	5.0447	-1.94722	1.87017e-07	1.0834e-06	Promoter (<=1kb)	51703	0	ACSL5	acyl-CoA synthetase long chain family member 5
chr9	12813982	12814482	5.59845	1.37049	3.97542	1.7781e-13	2.64901e-12	Promoter (<=1kb)	101929467	0	LURAP1L-AS1	LURAP1L antisense RNA 1		chr20	12342243	12342743	2.01557	4.34913	-1.94256	1.93747e-05	7.43652e-05	Distal Intergenic	107985406	-24022	LOC107985406	uncharacterized LOC107985406
chr5	23506595	23507095	4.8099	0.322543	3.96061	2.36677e-08	1.61189e-07	Promoter (<=1kb)	56979	-60	PRDM9	PR/SET domain 9		chr18	63587181	63587681	2.23946	4.51893	-1.94185	8.91333e-06	3.6753e-05	Promoter (<=1kb)	5275	0	SERPINB13	serpin family B member 13
chrX	151563630	151564130	4.80502	0.275596	3.95763	2.64373e-08	1.77691e-07	Promoter (<=1kb)	139135	0	PASD1	PAS domain containing repressor 1		chr5	123088724	123089224	2.32402	4.57294	-1.93326	6.03207e-06	2.573e-05	Promoter (<=1kb)	93166	-17	PRDM6	PR/SET domain 6
chr5	53337928	53338428	5.41395	1.17038	3.95227	4.43784e-12	5.49527e-11	Distal Intergenic	107986380	-11363	LOC107986380	uncharacterized LOC107986380		chr16	89828671	89829171	3.56994	5.63361	-1.9299	1.28927e-09	1.10279e-08	Promoter (<=1kb)	84501	0	SPIRE2	spire type actin nucleation factor 2
chr7	41700948	41701448	9.01822	5.0681	3.93941	8.57229e-118	2.3158e-114	Promoter (<=1kb)	3624	-339	INHBA	inhibin subunit beta A		chr6	165846344	165846844	3.25245	5.33883	-1.92565	2.86225e-08	1.91473e-07	Intron (ENST00000366882.7/10846, intron 1 of 19)	10846	77748	PDE10A	phosphodiesterase 10A
chr5	148230263	148230763	4.51027	0	3.91231	6.03094e-07	3.17698e-06	Intron (ENST00000638059.1/105378220, intron 2 of 2)	105378220	-7762	MARCOL	MARCO like		chr10	18140529	18141029	3.85753	5.89641	-1.92537	3.03533e-11	3.36064e-10	Promoter (<=1kb)	783	0	CACNB2	calcium voltage-gated channel auxiliary subunit beta 2
chr7	126668155	126668655	4.27379	0	3.909	8.65529e-06	3.58074e-05	Intron (ENST00000358373.8/2918, intron 7 of 10)	101928357	134490	LOC101928357	uncharacterized LOC101928357		chr6	151807922	151808422	5.02792	6.98923	-1.90933	1.46718e-20	4.51263e-19	Promoter (<=1kb)	2099	0	ESR1	estrogen receptor 1
chr12	75834390	75834890	7.17947	3.22253	3.90464	6.52068e-37	6.73209e-35	Intron (ENST00000552856.1/105369844, intron 1 of 4)	124902969	-129550	LOC124902969	uncharacterized LOC124902969		chr18	13219517	13220017	3.08504	5.1785	-1.90303	1.30155e-07	7.75051e-07	Promoter (<=1kb)	753	730	LDLRAD4	low density lipoprotein receptor class A domain containing 4
chr6	50421249	50421749	4.75484	0.325102	3.89902	4.1425e-08	2.70095e-07	Distal Intergenic	83741	-291777	TFAP2D	transcription factor AP-2 delta		chr5	133612159	133612659	3.39745	5.42387	-1.87387	1.89759e-08	1.32236e-07	Promoter (<=1kb)	23105	0	FSTL4	follistatin like 4
chr3	145258075	145258575	4.75419	0.459525	3.89557	3.579e-08	2.35726e-07	Distal Intergenic	107986138	-681337	LOC107986138	uncharacterized LOC107986138		chr5	88881700	88882200	2.41273	4.60304	-1.87065	7.31321e-06	3.06939e-05	Promoter (<=1kb)	4208	796	MEF2C	myocyte enhancer factor 2C
chr1	7940433	7940933	6.69116	2.71947	3.87615	2.32259e-26	1.15836e-24	Promoter (<=1kb)	3604	0	TNFRSF9	TNF receptor superfamily member 9		chr13	29428573	29429073	4.67743	6.58002	-1.83705	2.35571e-15	4.40412e-14	Promoter (<=1kb)	23281	0	MTUS2	microtubule associated scaffold protein 2
chr8	22024183	22024683	5.17078	1.05996	3.87598	1.7383e-10	1.6943e-09	Promoter (<=1kb)	10361	46	NPM2	nucleophosmin/nucleoplasmin 2		chr7	124764962	124765462	5.67909	7.53692	-1.82276	1.02332e-25	4.83588e-24	Promoter (<=1kb)	2861	330	GPR37	G protein-coupled receptor 37
chr12	54009228	54009728	6.37882	2.42648	3.85625	8.31566e-22	2.80226e-20	Promoter (<=1kb)	3224	243	HOXC8	homeobox C8		chr2	190651299	190651799	2.21409	4.4346	-1.82087	2.77369e-05	0.000102975	Promoter (1-2kb)	4664	-1926	NAB1	NGFI-A binding protein 1
chr4	61945583	61946083	4.21911	0	3.85228	1.06546e-05	4.30891e-05	Intron (ENST00000683033.1/23284, intron 15 of 26)	23284	11740	ADGRL3	adhesion G protein-coupled receptor L3		chr7	47635384	47635884	5.07819	6.94468	-1.81532	2.40387e-18	6.22434e-17	Distal Intergenic	101929086	13089	LINC01447	long intergenic non-protein coding RNA 1447
chr3	46494342	46494842	7.84031	3.9923	3.83937	1.52609e-55	4.19262e-53	Promoter (<=1kb)	83597	0	RTP3	receptor transporter protein 3		chr7	73831722	73832222	6.34612	8.183	-1.8113	6.56361e-37	6.73351e-35	Promoter (<=1kb)	1364	726	CLDN4	claudin 4
chrX	155334237	155334737	4.42868	0	3.81924	9.82646e-07	4.93577e-06	Promoter (<=1kb)	1193	0	CLIC2	chloride intracellular channel 2		chr13	110129152	110129652	3.28282	5.26733	-1.80932	1.02646e-07	6.22678e-07	Promoter (<=1kb)	101927646	-16	LINC03082	long intergenic non-protein coding RNA 3082
chr7	53810232	53810732	4.40725	0.000256324	3.79433	1.0749e-06	5.34287e-06	Promoter (1-2kb)	401337	1037	LINC01446	long intergenic non-protein coding RNA 1446		chr17	78680407	78680907	4.04247	5.94784	-1.79679	7.56822e-11	7.78384e-10	Promoter (<=1kb)	9267	159	CYTH1	cytohesin 1
chr11	106177170	106177670	4.63753	0.275596	3.77428	1.06647e-07	6.45259e-07	Distal Intergenic	105369473	-45054	LINC02719	long intergenic non-protein coding RNA 2719		chr2	233639207	233639707	3.28146	5.26135	-1.79572	1.52736e-07	8.95368e-07	Promoter (2-3kb)	54575	2705	UGT1A10	UDP glucuronosyltransferase family 1 member A10
chr14	105024202	105024702	5.54252	1.5027	3.76197	7.04927e-13	9.65863e-12	Distal Intergenic	55038	-3119	CDCA4	cell division cycle associated 4		chr20	62476050	62476550	3.92838	5.84171	-1.79332	4.98633e-10	4.55857e-09	Promoter (<=1kb)	140628	-55	GATA5	GATA binding protein 5
chrX	140764754	140765254	6.50296	2.62558	3.75639	7.69103e-24	3.08574e-22	Promoter (<=1kb)	286411	181	LINC00632	long intergenic non-protein coding RNA 632		chr18	76450862	76451362	3.91842	5.82202	-1.78832	4.89277e-10	4.48062e-09	Intron (ENST00000443185.7/9658, intron 2 of 6)	9658	39417	ZNF516	zinc finger protein 516
chr13	18195617	18196117	4.16079	0	3.75031	1.59361e-05	6.21081e-05	Promoter (<=1kb)	26080	300	FAM230C	family with sequence similarity 230 member C		chr2	218880740	218881240	6.85935	8.65039	-1.7718	4.91581e-51	1.03481e-48	Promoter (<=1kb)	80326	0	WNT10A	Wnt family member 10A
chr3	111593601	111594101	5.37697	1.34672	3.74461	5.1294e-12	6.31301e-11	Promoter (1-2kb)	79413	1245	ZBED2	zinc finger BED-type containing 2		chr20	46894991	46895491	5.68452	7.49169	-1.7679	3.41172e-23	1.31044e-21	Promoter (<=1kb)	2139	121	EYA2	EYA transcriptional coactivator and phosphatase 2
chr19	37251794	37252294	4.62994	0.459525	3.74103	1.44927e-07	8.54851e-07	Promoter (<=1kb)	101927667	0	LINC01535	long intergenic non-protein coding RNA 1535		chr2	128374658	128375158	3.59217	5.51486	-1.76751	1.52912e-08	1.08613e-07	Distal Intergenic	9394	-55790	HS6ST1	heparan sulfate 6-O-sulfotransferase 1
chr4	67383112	67383612	4.62373	0.459525	3.74074	1.55345e-07	9.09575e-07	Distal Intergenic	101927237	37442	LOC101927237	uncharacterized LOC101927237		chr6	163460382	163460882	3.10706	5.10191	-1.76689	7.11874e-07	3.68614e-06	Intron (ENST00000361758.8/9444, intron 2 of 7)	9444	5051	QKI	QKI, KH domain containing RNA binding
chr5	180467091	180467591	4.36789	0	3.73429	1.61968e-06	7.765e-06	Promoter (<=1kb)	102725231	0	LOC102725231	uncharacterized LOC102725231		chr18	28174138	28174638	2.76129	4.78828	-1.76541	4.13315e-06	1.82297e-05	Promoter (2-3kb)	1000	2362	CDH2	cadherin 2
chr3	111592823	111593323	4.61233	0.322543	3.72942	1.66201e-07	9.69393e-07	Promoter (2-3kb)	79413	2023	ZBED2	zinc finger BED-type containing 2		chr16	86278898	86279398	3.7827	5.67781	-1.76334	3.53261e-09	2.82069e-08	Intron (ENST00000602425.2/101154687, intron 1 of 7)	101154687	6919	LINC01081	long intergenic non-protein coding RNA 1081
chr4	6837099	6837599	7.34538	3.5653	3.72083	7.03067e-41	9.11681e-39	Intron (ENST00000307659.6/9778, intron 3 of 9)	9778	-18200	KIAA0232	KIAA0232		chr6	130365915	130366415	4.28703	6.13925	-1.75625	1.10152e-11	1.29663e-10	Promoter (<=1kb)	114801	0	TMEM200A	transmembrane protein 200A
chr21	9531338	9531838	5.20838	1.27353	3.71708	1.08919e-10	1.09047e-09	Promoter (1-2kb)	105379511	1404	NCOR1P4	NCOR1 pseudogene 4		chr11	17014037	17014537	5.56371	7.37736	-1.75571	1.1819e-19	3.42709e-18	Promoter (<=1kb)	144100	0	PLEKHA7	pleckstrin homology domain containing A7
chr14	44912306	44912806	8.27571	4.52919	3.71683	4.94673e-74	2.5865e-71	Promoter (<=1kb)	101927418	-443	LOC101927418	uncharacterized LOC101927418		chr3	44555113	44555613	2.90444	4.88338	-1.74934	3.22794e-06	1.45217e-05	Promoter (<=1kb)	55888	0	ZKSCAN7	zinc finger with KRAB and SCAN domains 7
chr17	34183857	34184357	4.58134	0.275596	3.70829	1.75454e-07	1.02043e-06	Promoter (<=1kb)	101927239	-225	LINC01989	long intergenic non-protein coding RNA 1989		chr20	62475481	62475981	2.94184	4.93701	-1.74646	1.95111e-06	9.19883e-06	Promoter (<=1kb)	140628	14	GATA5	GATA binding protein 5
chr3	18936161	18936661	5.73898	1.80878	3.70806	2.2045e-14	3.69522e-13	Distal Intergenic	131096	-211849	KCNH8	potassium voltage-gated channel subfamily H member 8		chr4	183905701	183906201	5.53429	7.32397	-1.74402	7.89757e-22	2.67248e-20	Promoter (<=1kb)	56977	394	STOX2	storkhead box 2
chr18	73324624	73325124	5.34176	1.39388	3.70692	9.54164e-12	1.13221e-10	Promoter (<=1kb)	100505817	0	LINC02582	long intergenic non-protein coding RNA 2582		chr15	45112563	45113063	4.8024	6.61141	-1.73689	7.522e-15	1.32239e-13	Promoter (<=1kb)	50506	391	DUOX2	dual oxidase 2
chr10	3942766	3943266	4.58892	0.414493	3.70406	1.71779e-07	1.00049e-06	Distal Intergenic	101927904	8247	LINC02660	long intergenic non-protein coding RNA 2660		chr6	11537392	11537892	3.96249	5.82354	-1.73522	1.98443e-09	1.6453e-08	Promoter (<=1kb)	100113407	0	TMEM170B	transmembrane protein 170B
chr5	141199462	141199962	5.34163	1.39266	3.70363	8.4621e-12	1.01301e-10	Promoter (<=1kb)	56125	0	PCDHB11	protocadherin beta 11		chr22	44676953	44677453	5.78349	7.55529	-1.73312	2.15397e-25	9.80689e-24	Promoter (<=1kb)	55615	0	PRR5	proline rich 5
chr6	140897976	140898476	8.10238	4.36138	3.69568	8.21964e-66	3.50611e-63	Promoter (<=1kb)	102723724	0	LOC102723724	uncharacterized LOC102723724		chr9	111525080	111525580	5.461	7.23018	-1.72889	1.94738e-20	5.93327e-19	Promoter (<=1kb)	158399	0	ZNF483	zinc finger protein 483
chr5	25344616	25345116	4.9946	1.00026	3.69451	1.25205e-09	1.07492e-08	Distal Intergenic	105374693	46882	LINC02211	long intergenic non-protein coding RNA 2211		chr11	112746180	112746680	4.64305	6.44849	-1.72712	4.94081e-13	6.93982e-12	Intron (ENST00000691666.1/ENST00000691666.1, intron 4 of 4)	105369496	-25029	LOC105369496	uncharacterized LOC105369496
chr16	61918370	61918870	6.69125	2.89265	3.68465	1.55353e-26	7.82023e-25	Promoter (<=1kb)	1006	0	CDH8	cadherin 8		chr4	184265866	184266366	4.63038	6.43373	-1.72226	2.88621e-13	4.21085e-12	Distal Intergenic	133121	-44636	ENPP6	ectonucleotide pyrophosphatase/phosphodiesterase 6
chr16	55567269	55567769	4.59039	0.37049	3.68291	3.13356e-07	1.74243e-06	Promoter (<=1kb)	84290	585	CAPNS2	calpain small subunit 2		chr8	107496168	107496668	3.60392	5.47331	-1.71997	4.41764e-08	2.86779e-07	Promoter (1-2kb)	284	-1173	ANGPT1	angiopoietin 1
chrX	148128912	148129412	4.11186	0	3.68174	1.9989e-05	7.64697e-05	Distal Intergenic	158521	122096	FMR1NB	FMR1 neighbor		chr9	100209805	100210305	3.94574	5.7887	-1.71931	3.34008e-09	2.67487e-08	Intron (ENST00000262457.7/27130, intron 3 of 16)	54881	97564	TEX10	testis expressed 10
chr12	7935471	7935971	5.15496	1.24809	3.67402	1.30371e-10	1.28931e-09	Promoter (<=1kb)	6515	196	SLC2A3	solute carrier family 2 member 3		chr12	114692442	114692942	3.88413	5.72169	-1.71217	3.3517e-09	2.68153e-08	Intron (ENST00000660721.1/105370000, intron 1 of 1)	6926	-8267	TBX3	T-box transcription factor 3
chr9	113011833	113012333	5.80468	1.92367	3.66489	1.40079e-15	2.69021e-14	Promoter (<=1kb)	169834	0	ZNF883	zinc finger protein 883		chr10	132065538	132066038	5.43724	7.18638	-1.70823	1.51838e-19	4.34831e-18	Promoter (<=1kb)	282973	0	JAKMIP3	Janus kinase and microtubule interacting protein 3
chr12	10360679	10361179	6.33294	2.5653	3.65519	1.16403e-21	3.86634e-20	Promoter (<=1kb)	112588022	0	LINC02598	long intergenic non-protein coding RNA 2598		chr6	118708898	118709398	3.82371	5.65868	-1.70809	6.75972e-09	5.13681e-08	Promoter (<=1kb)	387119	670	CEP85L	centrosomal protein 85 like
chr4	35578905	35579405	4.0827	0	3.65358	2.05611e-05	7.83622e-05	Distal Intergenic	116984	466629	ARAP2	ArfGAP with RhoGAP domain, ankyrin repeat and PH domain 2		chr12	130715840	130716340	3.81592	5.66071	-1.70085	9.69692e-09	7.14768e-08	Promoter (<=1kb)	23504	0	RIMBP2	RIMS binding protein 2
chr5	76813569	76814069	4.95518	0.939646	3.65254	2.1074e-09	1.74102e-08	Distal Intergenic	2150	-4864	F2RL1	F2R like trypsin receptor 1		chr5	122312312	122312812	6.34613	8.06793	-1.69998	2.20249e-33	1.82144e-31	Promoter (<=1kb)	9627	0	SNCAIP	synuclein alpha interacting protein
chr7	8351615	8352115	7.22827	3.50847	3.64274	2.45694e-37	2.62004e-35	Distal Intergenic	100505938	47861	ICA1-AS1	ICA1 antisense RNA 1		chr7	159144968	159145468	2.34755	4.41524	-1.69812	4.03797e-05	0.000144103	Promoter (<=1kb)	7434	-101	VIPR2	vasoactive intestinal peptide receptor 2
chr7	53811551	53812051	7.01644	3.31575	3.63924	1.37746e-32	1.05816e-30	Promoter (<=1kb)	401337	0	LINC01446	long intergenic non-protein coding RNA 1446		chr5	124744310	124744810	6.93507	8.64065	-1.69096	1.17333e-45	1.88303e-43	Promoter (<=1kb)	57507	0	ZNF608	zinc finger protein 608
chr3	147244613	147245113	7.00464	3.28019	3.63493	4.60573e-33	3.75147e-31	Intron (ENST00000473299.1/124909494, intron 2 of 5)	112268449	125322	LOC112268449	uncharacterized LOC112268449		chr4	41360798	41361298	6.11539	7.82938	-1.68552	3.37807e-28	1.928e-26	Promoter (<=1kb)	22998	0	LIMCH1	LIM and calponin homology domains 1
chr12	105083697	105084197	8.89784	5.25598	3.6322	4.98413e-112	1.00985e-108	Promoter (<=1kb)	160428	247	ALDH1L2	aldehyde dehydrogenase 1 family member L2		chr9	126915308	126915808	3.71118	5.53699	-1.68032	2.793e-08	1.87383e-07	Promoter (<=1kb)	9649	0	RALGPS1	Ral GEF with PH domain and SH3 binding motif 1
chr4	65998930	65999430	8.23039	4.57017	3.63049	2.86029e-71	1.40492e-68	Promoter (<=1kb)	105377261	84	LOC105377261	uncharacterized LOC105377261		chr7	151876153	151876653	6.25592	7.95934	-1.67698	2.00809e-30	1.29163e-28	Promoter (<=1kb)	51422	135	PRKAG2	protein kinase AMP-activated non-catalytic subunit gamma 2
chr14	20653240	20653740	6.33583	2.61567	3.58786	1.14483e-21	3.81039e-20	Distal Intergenic	341799	-11549	OR6S1	olfactory receptor family 6 subfamily S member 1		chr7	148983097	148983597	3.65235	5.47211	-1.67209	7.00775e-08	4.40868e-07	Promoter (<=1kb)	6085	-158	RNY3	RNA, Ro60-associated Y3
chrX	155333699	155334199	4.69556	0.737862	3.58145	3.93335e-08	2.57391e-07	Promoter (<=1kb)	1193	228	CLIC2	chloride intracellular channel 2		chr4	184448666	184449166	3.96719	5.74896	-1.66644	7.60763e-09	5.72214e-08	Promoter (<=1kb)	3660	0	IRF2	interferon regulatory factor 2
chr1	19081064	19081564	6.69077	3.05825	3.56448	7.14848e-27	3.71378e-25	Promoter (<=1kb)	23352	0	UBR4	ubiquitin protein ligase E3 component n-recognin 4		chr17	41504807	41505307	5.81333	7.51634	-1.66336	1.59116e-23	6.27521e-22	Promoter (<=1kb)	3860	-231	KRT13	keratin 13
chr2	112836346	112836846	7.7833	4.18659	3.56306	1.09928e-53	2.65944e-51	Promoter (<=1kb)	3553	0	IL1B	interleukin 1 beta		chr5	177311545	177312045	6.59747	8.28648	-1.66215	2.69046e-36	2.65913e-34	Promoter (<=1kb)	53917	0	RAB24	RAB24, member RAS oncogene family
chr19	20776210	20776710	8.4495	4.87114	3.5496	5.22462e-82	4.23429e-79	Promoter (<=1kb)	7617	0	ZNF66	zinc finger protein 66		chr1	203267315	203267815	3.01938	4.93512	-1.66176	5.31704e-06	2.2964e-05	Intron (ENST00000484834.5/1118, intron 1 of 11)	1118	4994	CHIT1	chitinase 1
chr19	40941776	40942276	7.41564	3.79439	3.54343	2.42326e-41	3.21956e-39	Promoter (<=1kb)	1556	353	CYP2B7P	cytochrome P450 family 2 subfamily B member 7, pseudogene		chr15	91855850	91856350	3.59181	5.41807	-1.65732	1.1851e-07	7.11456e-07	Promoter (1-2kb)	28232	1514	SLCO3A1	solute carrier organic anion transporter family member 3A1
chr4	27444595	27445095	5.33296	1.58522	3.54099	1.02423e-11	1.2127e-10	Distal Intergenic	124900842	-177341	LOC124900842	uncharacterized LOC124900842		chr14	74566514	74567014	4.49126	6.23865	-1.6536	2.16494e-11	2.4403e-10	Intron (ENST00000261978.9/4053, intron 3 of 35)	124903346	14333	LOC124903346	uncharacterized LOC124903346
chr5	23411290	23411790	6.36263	2.72869	3.53881	5.93962e-22	2.03542e-20	Distal Intergenic	56979	-31796	PRDM9	PR/SET domain 9		chr4	150078565	150079065	4.23208	5.99012	-1.65156	3.94829e-10	3.65911e-09	Promoter (<=1kb)	166614	0	DCLK2	doublecortin like kinase 2
chr6	146915494	146915994	4.84041	0.937975	3.525	7.97967e-09	5.97149e-08	Promoter (<=1kb)	729178	0	STXBP5-AS1	STXBP5 antisense RNA 1		chr14	104681809	104682309	3.70388	5.51219	-1.64632	7.45571e-08	4.65274e-07	Promoter (<=1kb)	64423	663	INF2	inverted formin 2
chr6	74254910	74255410	4.63221	0.700834	3.51272	7.49319e-08	4.66963e-07	Intron (ENST00000435946.1/101928516, intron 1 of 3)	101928516	185459	LOC101928516	uncharacterized LOC101928516		chr11	24496839	24497339	3.43947	5.25955	-1.64375	4.67871e-07	2.52118e-06	Promoter (<=1kb)	338645	0	LUZP2	leucine zipper protein 2
chr19	21835732	21836232	4.82257	0.844564	3.51237	1.03193e-08	7.56858e-08	Promoter (<=1kb)	7594	0	ZNF43	zinc finger protein 43		chr5	124742141	124742641	2.94184	4.83375	-1.62899	8.6056e-06	3.56292e-05	Promoter (1-2kb)	57507	1726	ZNF608	zinc finger protein 608
chr7	32981141	32981641	4.63923	0.77209	3.5104	7.54409e-08	4.69593e-07	Promoter (<=1kb)	11328	703	FKBP9	FKBP prolyl isomerase 9		chr1	3610810	3611310	7.07878	8.72301	-1.62601	1.14301e-45	1.85271e-43	Promoter (<=1kb)	1953	0	MEGF6	multiple EGF like domains 6
chrX	130114113	130114613	4.62186	0.62795	3.49866	9.72028e-08	5.93431e-07	Distal Intergenic	2000	-3397	ELF4	E74 like ETS transcription factor 4		chr15	64045858	64046358	5.87179	7.53768	-1.62503	1.52131e-21	5.02219e-20	Promoter (<=1kb)	23604	0	DAPK2	death associated protein kinase 2
chr17	39863821	39864321	5.2992	1.6439	3.49552	2.0965e-11	2.36975e-10	Promoter (<=1kb)	22806	0	IKZF3	IKAROS family zinc finger 3		chr7	4725058	4725558	4.30472	6.03112	-1.61928	1.99393e-09	1.65149e-08	Promoter (<=1kb)	124901581	0	LOC124901581	uncharacterized LOC124901581
chr21	17930833	17931333	4.17345	0	3.48347	6.35104e-06	2.6977e-05	Intron (ENST00000400128.5/140578, intron 2 of 6)	140578	13493	CHODL	chondrolectin		chr2	120346399	120346899	3.06397	4.9256	-1.61846	4.96382e-06	2.16054e-05	Promoter (<=1kb)	3625	263	INHBB	inhibin subunit beta B
chr10	76818412	76818912	5.50571	1.7922	3.46834	5.01216e-13	7.02179e-12	Distal Intergenic	3778	68998	KCNMA1	potassium calcium-activated channel subfamily M alpha 1		chr15	77819295	77819795	3.81561	5.59132	-1.60624	1.08261e-07	6.53548e-07	Promoter (<=1kb)	84894	0	LINGO1	leucine rich repeat and Ig domain containing 1
chr18	29156686	29157186	6.96382	3.46493	3.45367	1.87187e-31	1.34253e-29	Distal Intergenic	105372045	-472656	LOC105372045	uncharacterized LOC105372045		chr15	76011855	76012355	5.70166	7.36046	-1.60415	1.19195e-17	2.85804e-16	Promoter (<=1kb)	145957	0	NRG4	neuregulin 4
chr3	50310735	50311235	4.35211	0.275596	3.44094	1.10362e-06	5.46551e-06	Promoter (1-2kb)	3373	1146	HYAL1	hyaluronidase 1		chr15	96335819	96336319	4.52648	6.23145	-1.59219	6.11573e-10	5.50722e-09	Promoter (2-3kb)	100302258	2558	MIR1469	microRNA 1469
chr2	208800530	208801030	4.5849	0.73594	3.43953	1.61487e-07	9.42917e-07	Intron (ENST00000419079.1/101927960, intron 4 of 6)	101927960	311444	LOC101927960	uncharacterized LOC101927960		chr6	33277187	33277687	5.77874	7.41378	-1.59215	1.30842e-20	4.05511e-19	Promoter (<=1kb)	8705	64	B3GALT4	beta-1,3-galactosyltransferase 4
chr7	146905663	146906163	3.93078	0	3.43764	4.22576e-05	0.000150209	Intron (ENST00000361727.8/26047, intron 3 of 23)	26047	-9684	CNTNAP2	contactin associated protein 2		chr11	116193340	116193840	4.10677	5.81228	-1.59201	6.28532e-09	4.8056e-08	Distal Intergenic	102724165	260483	LINC02703	long intergenic non-protein coding RNA 2703
chr3	165837038	165837538	6.8037	3.2749	3.43042	3.8788e-28	2.19831e-26	Promoter (<=1kb)	590	0	BCHE	butyrylcholinesterase		chr16	86578619	86579119	4.53454	6.21274	-1.57418	2.53847e-10	2.41609e-09	Promoter (<=1kb)	2300	70	FOXL1	forkhead box L1
chr22	48489574	48490074	5.69553	2.10135	3.42968	2.56824e-14	4.2916e-13	Promoter (<=1kb)	25817	0	TAFA5	TAFA chemokine like family member 5		chr9	89497560	89498060	5.22255	6.85741	-1.56733	2.95844e-14	4.90823e-13	Promoter (<=1kb)	10507	0	SEMA4D	semaphorin 4D
chr1	67307813	67308313	7.92242	4.49478	3.41935	4.16452e-58	1.25005e-55	Promoter (<=1kb)	3595	0	IL12RB2	interleukin 12 receptor subunit beta 2		chr10	110644158	110644658	6.1924	7.78706	-1.56626	1.28484e-25	6.00173e-24	Promoter (<=1kb)	282996	0	RBM20	RNA binding motif protein 20
chr11	86109321	86109821	4.73249	1.00186	3.39978	2.59555e-08	1.74642e-07	Distal Intergenic	8301	-39439	PICALM	phosphatidylinositol binding clathrin assembly protein		chr11	118909959	118910459	5.50309	7.11749	-1.5617	3.00908e-17	6.92814e-16	Promoter (<=1kb)	100616376	-249	MIR4492	microRNA 4492
chr12	96426969	96427469	5.66933	2.1021	3.39978	5.75993e-14	9.16219e-13	Exon (ENST00000517018.1/ENST00000517018.1, exon 1 of 1)	5128	-26489	CDK17	cyclin dependent kinase 17		chr1	228646851	228647351	7.41421	8.99034	-1.55641	6.94679e-44	1.02364e-41	Promoter (<=1kb)	100169768	-693	RNA5S17	RNA, 5S ribosomal 17
chr4	119126611	119127111	5.53581	1.93881	3.38104	3.15118e-13	4.58094e-12	Distal Intergenic	51778	-8721	MYOZ2	myozenin 2		chr11	63536727	63537227	3.28236	5.05614	-1.5556	3.75769e-06	1.6669e-05	Promoter (<=1kb)	5920	0	PLAAT4	phospholipase A and acyltransferase 4
chr19	22634380	22634880	7.12295	3.68706	3.38075	5.12756e-35	4.69563e-33	Promoter (<=1kb)	57615	56	ZNF492	zinc finger protein 492		chr5	139648789	139649289	5.35177	6.95017	-1.54418	1.51098e-15	2.89498e-14	Promoter (<=1kb)	51523	0	CXXC5	CXXC finger protein 5
chr4	63727914	63728414	4.52826	0.625875	3.37676	3.58884e-07	1.97425e-06	Distal Intergenic	105377253	-198153	LOC105377253	uncharacterized LOC105377253		chr14	103207648	103208148	6.27619	7.84327	-1.53784	6.03683e-26	2.91223e-24	Exon (ENST00000605531.1/ENST00000605531.1, exon 1 of 1)	100131366	-18620	LINC00605	long intergenic non-protein coding RNA 605
chr11	122202419	122202919	7.45962	4.03005	3.37225	2.34256e-42	3.27333e-40	Promoter (<=1kb)	399959	84	MIR100HG	mir-100-let-7a-2-mir-125b-1 cluster host gene		chr11	133956955	133957455	3.59787	5.31317	-1.53376	7.79218e-07	4.00201e-06	Promoter (<=1kb)	22997	0	IGSF9B	immunoglobulin superfamily member 9B
chr12	121994851	121995351	4.86813	1.17038	3.35895	7.24401e-09	5.48427e-08	Promoter (1-2kb)	144406	-1535	CFAP251	cilia and flagella associated protein 251		chrX	8731398	8731898	7.50531	9.05358	-1.53326	2.7152e-51	5.86809e-49	Promoter (<=1kb)	3730	239	ANOS1	anosmin 1
chr6	114975818	114976318	4.08236	0	3.35654	1.13678e-05	4.56768e-05	Intron (ENST00000656833.1/107986639, intron 1 of 2)	107986639	152824	LOC107986639	uncharacterized LOC107986639		chr17	35930388	35930888	4.13019	5.78727	-1.53128	2.03918e-08	1.40891e-07	Promoter (<=1kb)	201299	0	RDM1	RAD52 motif containing 1
chr12	77940367	77940867	5.86599	2.41629	3.32808	1.1177e-15	2.17229e-14	Promoter (<=1kb)	89795	48	NAV3	neuron navigator 3		chr3	99638194	99638694	5.84774	7.40203	-1.51635	1.50008e-19	4.3035e-18	Promoter (<=1kb)	1295	0	COL8A1	collagen type VIII alpha 1 chain
chr20	21162797	21163297	5.59326	2.05885	3.32706	3.80148e-13	5.46261e-12	Promoter (<=1kb)	55857	714	KIZ	kizuna centrosomal protein		chr5	123089309	123089809	4.24079	5.87998	-1.50821	2.80085e-08	1.87755e-07	Promoter (<=1kb)	105379152	-14	PRDM6-AS1	PRDM6 antisense RNA 1
chr2	43073550	43074050	5.59246	2.13022	3.32239	1.24094e-13	1.88513e-12	Distal Intergenic	100506047	28426	LINC02580	long intergenic non-protein coding RNA 2580		chr15	40239848	40240348	7.34544	8.86399	-1.50638	1.53102e-45	2.43296e-43	Promoter (<=1kb)	56924	0	PAK6	p21 (RAC1) activated kinase 6
chr22	28442808	28443308	5.68324	2.18386	3.32129	2.81775e-14	4.69403e-13	Promoter (<=1kb)	23331	0	TTC28	tetratricopeptide repeat domain 28		chr10	101225180	101225680	3.8487	5.50956	-1.50441	2.86508e-07	1.60359e-06	Distal Intergenic	10660	3783	LBX1	ladybird homeobox 1
chr4	8336629	8337129	5.86386	2.41509	3.32001	1.29155e-15	2.49224e-14	Distal Intergenic	105374374	16454	LINC02517	long intergenic non-protein coding RNA 2517		chr2	66438992	66439492	4.23013	5.86555	-1.50358	1.94949e-08	1.35329e-07	Promoter (<=1kb)	4211	0	MEIS1	Meis homeobox 1
chr4	66000450	66000950	4.44179	0.698862	3.28062	5.35481e-07	2.85513e-06	Promoter (1-2kb)	105377261	1604	LOC105377261	uncharacterized LOC105377261		chr6	165661898	165662398	6.65093	8.18002	-1.50081	2.6324e-26	1.30885e-24	Promoter (<=1kb)	10846	0	PDE10A	phosphodiesterase 10A
chr7	16916731	16917231	4.78754	1.22219	3.2688	1.28622e-08	9.25684e-08	Promoter (<=1kb)	107986772	372	LOC107986772	uncharacterized LOC107986772		chr2	168245454	168245954	4.05787	5.68235	-1.49807	1.11085e-07	6.69109e-07	Promoter (1-2kb)	27347	1481	STK39	serine/threonine kinase 39
chr2	173653883	173654383	5.63542	2.20976	3.26792	6.4916e-14	1.02756e-12	Distal Intergenic	6670	262449	SP3	Sp3 transcription factor		chr13	110869713	110870213	5.06599	6.62928	-1.49295	2.33626e-12	2.99119e-11	Promoter (<=1kb)	283487	117	PRECSIT	p53 regulated carcinoma associated Stat3 activating long intergenic non-protein coding transcript
chr3	6340191	6340691	4.43392	0.773964	3.26124	5.70104e-07	3.01987e-06	Intron (ENST00000435651.1/124909341, intron 1 of 2)	105376944	-149769	LOC105376944	uncharacterized LOC105376944		chr6	166862134	166862634	3.14319	4.88125	-1.49156	1.49129e-05	5.84861e-05	Promoter (<=1kb)	6196	0	RPS6KA2	ribosomal protein S6 kinase A2
chr3	110970998	110971498	5.30325	1.84049	3.23733	3.15529e-11	3.4863e-10	Promoter (1-2kb)	151760	-1162	LOC151760	putative uncharacterized protein LOC151760		chr14	52314525	52315025	7.22641	8.72916	-1.48864	2.76085e-40	3.46904e-38	Promoter (<=1kb)	5732	213	PTGER2	prostaglandin E receptor 2
chr5	117404262	117404762	5.28492	1.7922	3.23121	2.52965e-11	2.82146e-10	Distal Intergenic	728342	-10747	LINC00992	long intergenic non-protein coding RNA 992		chr6	153130882	153131382	4.60615	6.19258	-1.48736	1.03324e-09	9.01704e-09	Promoter (<=1kb)	26575	0	RGS17	regulator of G protein signaling 17
chr14	20663239	20663739	6.65883	3.35221	3.22842	1.71976e-25	7.9192e-24	Distal Intergenic	283	-20438	ANG	angiogenin		chr5	140042440	140042940	3.43568	5.12288	-1.48182	4.18907e-06	1.84563e-05	Promoter (<=1kb)	9542	129	NRG2	neuregulin 2
chr19	42852072	42852572	5.68312	2.32218	3.22223	2.86919e-14	4.77481e-13	Intron (ENST00000597171.5/653492, intron 2 of 5)	653492	3047	PSG10P	pregnancy specific beta-1-glycoprotein 10, pseudogene		chr16	2857827	2858327	6.80854	8.31002	-1.48001	3.30659e-31	2.28071e-29	Promoter (<=1kb)	64063	0	PRSS22	serine protease 22
chr4	68515297	68515797	6.29647	2.96329	3.21802	1.93581e-20	5.90915e-19	Intron (ENST00000509021.1/ENST00000509021.1, intron 1 of 1)	28983	53476	TMPRSS11E	transmembrane serine protease 11E		chr15	47718022	47718522	7.69431	9.18498	-1.47568	3.77949e-42	5.14804e-40	Promoter (<=1kb)	80031	0	SEMA6D	semaphorin 6D
chr10	106336464	106336964	5.98641	2.6539	3.21613	6.40355e-17	1.42969e-15	Distal Intergenic	105378470	152079	LINC02624	long intergenic non-protein coding RNA 2624		chr12	52516436	52516936	3.71051	5.36094	-1.47475	9.89747e-07	4.96528e-06	Promoter (<=1kb)	3852	-240	KRT5	keratin 5
chr4	27443908	27444408	4.76264	1.32054	3.21297	2.90211e-08	1.93981e-07	Distal Intergenic	124900842	-176654	LOC124900842	uncharacterized LOC124900842		chr9	112174696	112175196	4.33474	5.93409	-1.47362	1.66017e-08	1.16897e-07	Promoter (<=1kb)	64420	0	SUSD1	sushi domain containing 1
chr10	80533993	80534493	6.39988	3.07379	3.21075	2.75406e-21	8.92811e-20	Promoter (1-2kb)	101929574	1533	TSPAN14-AS1	TSPAN14 antisense RNA 1		chr18	35950177	35950677	5.9306	7.43855	-1.47007	3.35344e-19	9.32348e-18	Distal Intergenic	105372066	15163	LOC105372066	uncharacterized LOC105372066
chr1	68383662	68384162	5.15833	1.75413	3.20384	2.11783e-10	2.03485e-09	Distal Intergenic	6121	65792	RPE65	retinoid isomerohydrolase RPE65		chr18	24269489	24269989	3.6223	5.30406	-1.46451	3.29608e-06	1.48025e-05	Promoter (1-2kb)	114876	1622	OSBPL1A	oxysterol binding protein like 1A
chr10	118839764	118840264	6.48551	3.18457	3.19542	1.26665e-22	4.65557e-21	Intron (ENST00000663084.1/125177373, intron 3 of 3)	143384	-84515	CACUL1	CDK2 associated cullin domain 1		chr5	76403161	76403661	5.33881	6.85973	-1.46048	1.14595e-13	1.74739e-12	Promoter (<=1kb)	10788	0	IQGAP2	IQ motif containing GTPase activating protein 2
chr7	76409307	76409807	4.36633	0.702803	3.18659	9.70284e-07	4.88275e-06	Promoter (<=1kb)	136853	0	SSC4D	scavenger receptor cysteine rich family member with 4 domains		chr15	51267281	51267781	3.06169	4.80543	-1.43848	3.47599e-05	0.000125708	Intron (ENST00000559909.1/109729174, intron 1 of 2)	1588	10379	CYP19A1	cytochrome P450 family 19 subfamily A member 1
chr5	28156745	28157245	5.77223	1.90751	3.1763	9.99434e-06	4.0744e-05	Distal Intergenic	105374698	130420	LINC02103	long intergenic non-protein coding RNA 2103		chr5	179633547	179634047	4.68526	6.20591	-1.42911	1.5095e-09	1.27435e-08	Promoter (<=1kb)	3187	393	HNRNPH1	heterogeneous nuclear ribonucleoprotein H1
chr19	29872217	29872717	4.53984	1.03042	3.17317	1.80297e-07	1.04634e-06	Distal Intergenic	898	50485	CCNE1	cyclin E1		chr11	118918352	118918852	4.3165	5.8647	-1.42781	3.768e-08	2.47369e-07	5' UTR	7379	-6312	UPK2	uroplakin 2
chr9	29212846	29213346	5.9321	2.64418	3.16151	3.5896e-16	7.41194e-15	Promoter (<=1kb)	158038	0	LINGO2	leucine rich repeat and Ig domain containing 2		chr15	99059045	99059545	4.3029	5.87176	-1.42558	7.70244e-08	4.78531e-07	Intron (ENST00000559468.1/105371016, intron 2 of 3)	23336	-38672	SYNM	synemin
chr16	3065202	3065702	7.01026	3.82877	3.15524	8.26288e-32	5.97915e-30	Promoter (<=1kb)	9235	0	IL32	interleukin 32		chr1	56644874	56645374	5.47586	6.95741	-1.41973	1.51607e-13	2.27536e-12	Promoter (<=1kb)	101929935	0	LOC101929935	uncharacterized LOC101929935
chr15	87703312	87703812	4.51944	1.00026	3.15263	2.11789e-07	1.21389e-06	Promoter (<=1kb)	102724465	13	LOC102724465	uncharacterized LOC102724465		chr2	241561747	241562247	2.5431	4.36387	-1.41791	0.000201473	0.00061885	Promoter (2-3kb)	100379249	-2770	BOK-AS1	BOK antisense RNA 1
chr1	78621125	78621625	4.13052	0.37049	3.15092	5.55171e-06	2.39011e-05	Promoter (<=1kb)	10964	403	IFI44L	interferon induced protein 44 like		chr11	61828529	61829029	4.85093	6.35447	-1.41728	3.46762e-10	3.24144e-09	Promoter (<=1kb)	9415	229	FADS2	fatty acid desaturase 2
chr5	26475947	26476447	4.96235	1.58522	3.12687	2.70811e-09	2.19369e-08	Intron (ENST00000651229.1/ENST00000651229.1, intron 2 of 3)	1007	414386	CDH9	cadherin 9		chr11	133956427	133956927	3.01666	4.74626	-1.41612	4.76304e-05	0.000167544	Promoter (<=1kb)	22997	0	IGSF9B	immunoglobulin superfamily member 9B
chr2	112783543	112784043	8.81877	5.66364	3.12079	4.1314e-94	5.15121e-91	Promoter (<=1kb)	3552	450	IL1A	interleukin 1 alpha		chr15	43823641	43824141	4.1836	5.72852	-1.41283	1.54188e-07	9.03226e-07	Promoter (<=1kb)	4236	549	MFAP1	microfibril associated protein 1
chr8	106864805	106865305	5.39089	2.0457	3.11116	8.50528e-12	1.01668e-10	Distal Intergenic	137735	-94561	ABRA	actin binding Rho activating protein		chr16	14486804	14487304	4.60617	6.12461	-1.40673	1.03596e-08	7.59469e-08	Intron (ENST00000651865.1/5073, intron 20 of 22)	5073	14385	PARN	poly(A)-specific ribonuclease
chr3	149791666	149792166	4.28492	0.548999	3.09857	2.00802e-06	9.43968e-06	Promoter (<=1kb)	389161	156	ANKUB1	ankyrin repeat and ubiquitin domain containing 1		chr5	141702507	141703007	5.41067	6.87182	-1.40505	5.33581e-13	7.43025e-12	Distal Intergenic	64411	-20277	ARAP3	ArfGAP with RhoGAP domain, ankyrin repeat and PH domain 3
chr17	75620157	75620657	5.28058	2.00106	3.09334	3.95539e-11	4.3e-10	Promoter (<=1kb)	80022	0	MYO15B	myosin XVB		chr5	159917694	159918194	6.06772	7.50897	-1.4033	2.2113e-17	5.13509e-16	Promoter (1-2kb)	147	1212	ADRA1B	adrenoceptor alpha 1B
chr11	98424106	98424606	4.47873	1.02885	3.09236	3.85497e-07	2.11053e-06	Distal Intergenic	105369454	-464548	LINC02713	long intergenic non-protein coding RNA 2713		chr5	119355947	119356447	4.36277	5.86397	-1.38033	1.2353e-07	7.39129e-07	Promoter (<=1kb)	25816	0	TNFAIP8	TNF alpha induced protein 8
chr5	26245576	26246076	5.551	2.27324	3.08772	4.68976e-13	6.61587e-12	Distal Intergenic	124901176	281674	LOC124901176	uncharacterized LOC124901176		chr16	2148790	2149290	5.40843	6.85511	-1.37537	4.06409e-12	5.04788e-11	Promoter (<=1kb)	25837	165	RAB26	RAB26, member RAS oncogene family
chr1	78620468	78620968	5.26746	1.98494	3.0853	4.89058e-11	5.23244e-10	Promoter (<=1kb)	10964	0	IFI44L	interferon induced protein 44 like		chr17	48051420	48051920	3.75076	5.31536	-1.37183	4.75978e-06	2.07787e-05	Promoter (2-3kb)	4779	2288	NFE2L1	NFE2 like bZIP transcription factor 1
chr9	34379433	34379933	6.05507	2.84228	3.07983	7.0205e-17	1.55246e-15	Promoter (<=1kb)	84688	0	SPMIP6	sperm microtubule inner protein 6		chr4	105895718	105896218	7.68562	9.07021	-1.36957	3.68782e-45	5.69295e-43	Promoter (<=1kb)	57117	0	INTS12	integrator complex subunit 12
chr5	173963635	173964135	4.44852	0.969452	3.06843	4.64761e-07	2.50609e-06	Distal Intergenic	133491	-9644	C5orf47	chromosome 5 open reading frame 47		chr15	74129633	74130133	4.03989	5.56411	-1.36184	1.30102e-06	6.35956e-06	Promoter (<=1kb)	57611	0	ISLR2	immunoglobulin superfamily containing leucine rich repeat 2
chr11	20022855	20023355	8.13409	5.05213	3.0509	3.19647e-64	1.29529e-61	Promoter (<=1kb)	89797	10	NAV2	neuron navigator 2		chr10	131311877	131312377	6.43626	7.82931	-1.36025	3.58402e-21	1.15036e-19	Promoter (<=1kb)	256536	-156	TCERG1L	transcription elongation regulator 1 like
chr9	35491314	35491814	4.74503	1.43837	3.04093	3.0612e-08	2.03523e-07	Promoter (<=1kb)	105376026	155	LOC105376026	uncharacterized LOC105376026		chr13	99895252	99895752	3.08139	4.74687	-1.35625	7.68089e-05	0.000259916	3' UTR	171425	24234	CLYBL	citramalyl-CoA lyase
chr5	25384173	25384673	8.46569	5.4376	3.02774	1.9245e-77	1.24777e-74	Distal Intergenic	105374693	86439	LINC02211	long intergenic non-protein coding RNA 2211		chr2	237627477	237627977	2.66575	4.45171	-1.35201	0.000224995	0.000682438	Promoter (<=1kb)	9208	0	LRRFIP1	LRR binding FLII interacting protein 1
chr8	40432290	40432790	4.25499	0.73594	3.01484	3.62093e-06	1.61064e-05	Intron (ENST00000701081.1/ENST00000701081.1, intron 2 of 2)	105379388	62280	LOC105379388	uncharacterized LOC105379388		chr20	61251817	61252317	1.98478	3.96975	-1.35041	0.000755512	0.00202482	Promoter (<=1kb)	1002	0	CDH4	cadherin 4
chr10	114045408	114045908	4.83318	1.52517	2.99297	1.45817e-08	1.03801e-07	Promoter (1-2kb)	153	1542	ADRB1	adrenoceptor beta 1		chr9	72578144	72578644	6.51632	7.88395	-1.33851	9.3043e-22	3.12243e-20	Promoter (<=1kb)	117531	205	TMC1	transmembrane channel like 1
chr8	79384751	79385251	5.45935	2.27456	2.99105	3.08797e-12	3.89214e-11	Distal Intergenic	11075	-225866	STMN2	stathmin 2		chr12	53941608	53942108	4.00593	5.52883	-1.33353	2.39802e-06	1.10897e-05	Promoter (1-2kb)	100874366	-1965	HOXC13-AS	HOXC13 antisense RNA
chr15	23714153	23714653	4.96355	1.77303	2.98914	2.95589e-09	2.3825e-08	Distal Intergenic	4692	-26848	NDN	necdin, MAGE family member		chr9	126914663	126915163	4.75283	6.47155	-1.33178	0.000181893	0.000564987	Promoter (<=1kb)	9649	0	RALGPS1	Ral GEF with PH domain and SH3 binding motif 1
chr5	150600199	150600699	4.9591	1.70182	2.98455	4.23667e-09	3.32971e-08	Promoter (<=1kb)	11346	-381	SYNPO	synaptopodin		chr11	122157364	122157864	3.97106	5.48694	-1.32983	2.65756e-06	1.21926e-05	Promoter (<=1kb)	399959	-251	MIR100HG	mir-100-let-7a-2-mir-125b-1 cluster host gene
chr16	28623100	28623600	5.60857	2.45049	2.97591	3.75473e-13	5.40021e-12	Promoter (<=1kb)	6799	0	SULT1A2	sulfotransferase family 1A member 2		chr8	144514928	144515428	4.06669	5.57673	-1.3291	1.85024e-06	8.75816e-06	Promoter (<=1kb)	9401	310	RECQL4	RecQ like helicase 4
chr10	52534648	52535148	6.81986	3.64099	2.97142	4.78529e-11	5.12995e-10	Intron (ENST00000647908.1/101928687, intron 4 of 6)	101928687	-64115	LNCAROD	lncRNA activating regulator of DKK1		chr7	122305284	122305784	4.50295	5.94951	-1.32642	1.09845e-07	6.62136e-07	Promoter (<=1kb)	154860	334	FEZF1-AS1	FEZF1 antisense RNA 1
chr7	37352986	37353486	5.80761	2.66334	2.96337	1.80191e-14	3.04876e-13	Promoter (<=1kb)	9844	182	ELMO1	engulfment and cell motility 1		chr16	2339995	2340495	3.18916	4.83345	-1.32187	8.43587e-05	0.000283099	Promoter (<=1kb)	21	102	ABCA3	ATP binding cassette subfamily A member 3
chr19	50368661	50369161	5.59777	2.41663	2.96165	1.00805e-12	1.34926e-11	Promoter (2-3kb)	9476	-2831	NAPSA	napsin A aspartic peptidase		chr4	157823589	157824089	4.1094	5.59623	-1.32163	3.28514e-06	1.47627e-05	Exon (ENST00000652341.2/ENST00000652341.2, exon 1 of 3)	340017	251053	LINC02433	long intergenic non-protein coding RNA 2433
chr21	45003904	45004404	5.33736	2.15749	2.95426	2.19275e-11	2.4665e-10	Promoter (<=1kb)	378825	323	PICSAR	P38 inhibited cutaneous squamous cell carcinoma associated lincRNA		chr13	102394228	102394728	4.37826	5.83782	-1.31425	3.96082e-07	2.15947e-06	Promoter (<=1kb)	283480	0	FGF14-IT1	FGF14 intronic transcript 1
chr8	39032684	39033184	5.51389	2.34735	2.95022	9.82258e-12	1.16385e-10	Promoter (<=1kb)	8754	0	ADAM9	ADAM metallopeptidase domain 9		chr2	108988848	108989348	6.91309	8.24717	-1.31134	4.21999e-24	1.73609e-22	Promoter (<=1kb)	10913	0	EDAR	ectodysplasin A receptor
chr17	48568439	48568939	5.92715	2.8342	2.94991	9.98825e-16	1.95295e-14	Intron (ENST00000465846.6/404266, intron 2 of 3)	3213	5084	HOXB3	homeobox B3		chr20	36085744	36086244	3.98317	5.49499	-1.30382	6.28588e-06	2.67142e-05	Distal Intergenic	2036	-5260	EPB41L1	erythrocyte membrane protein band 4.1 like 1
chr8	143553222	143553722	5.90784	2.8333	2.93031	1.56816e-15	2.99743e-14	Promoter (<=1kb)	79792	0	GSDMD	gasdermin D		chr18	34977313	34977813	5.08079	6.45582	-1.29558	9.98676e-10	8.73586e-09	Promoter (<=1kb)	10982	258	MAPRE2	microtubule associated protein RP/EB family member 2
chrX	64302182	64302682	4.34672	0.998654	2.92916	1.59258e-06	7.63957e-06	Intron (ENST00000374852.4/55613, intron 12 of 13)	55613	42476	MTMR8	myotubularin related protein 8		chr16	981264	981764	4.27413	5.73521	-1.29014	1.24369e-06	6.11063e-06	Promoter (<=1kb)	115804232	0	CEROX1	cytoplasmic endogenous regulator of oxidative phosphorylation 1
chr18	35477893	35478393	5.41096	2.32218	2.92743	1.41018e-11	1.63153e-10	Exon (ENST00000592173.5/125476, exon 4 of 5)	125476	9077	INO80C	INO80 complex subunit C		chr18	13218070	13218570	7.76675	9.07633	-1.28977	2.95252e-35	2.75042e-33	Promoter (<=1kb)	753	0	LDLRAD4	low density lipoprotein receptor class A domain containing 4
chr4	106680441	106680941	4.77236	1.48217	2.92189	3.54881e-08	2.3402e-07	Intron (ENST00000650850.1/105377356, intron 4 of 10)	105377356	155040	LOC105377356	uncharacterized LOC105377356		chr12	122716365	122716865	4.3322	5.76867	-1.28659	6.86382e-07	3.56817e-06	Promoter (<=1kb)	8843	0	HCAR3	hydroxycarboxylic acid receptor 3
chr3	111999197	111999697	6.32088	3.29825	2.92018	5.16314e-19	1.41846e-17	Promoter (<=1kb)	29114	0	TAGLN3	transgelin 3		chr17	66964072	66964572	5.05749	6.44084	-1.28586	4.00429e-09	3.16727e-08	Promoter (<=1kb)	27092	-135	CACNG4	calcium voltage-gated channel auxiliary subunit gamma 4
chrX	80334975	80335475	6.81715	3.83363	2.91893	2.76777e-25	1.2393e-23	Promoter (<=1kb)	101060146	0	CHMP1B2P	charged multivesicular body protein 1B2, pseudogene		chr7	128166805	128167305	6.06659	7.3917	-1.28421	2.01559e-15	3.80335e-14	Promoter (<=1kb)	124901744	-356	LOC124901744	uncharacterized LOC124901744
chr2	25723305	25723805	7.97858	5.02685	2.91763	1.7211e-51	3.76991e-49	Distal Intergenic	55252	26122	ASXL2	ASXL transcriptional regulator 2		chr8	53523521	53524021	5.71442	7.0478	-1.27981	2.67602e-12	3.39934e-11	Promoter (<=1kb)	100507516	0	LINC02984	long intergenic non-protein coding RNA 2984
chr20	10419361	10419861	6.30309	3.26191	2.91016	1.18615e-18	3.14156e-17	Intron (ENST00000347364.7/8195, intron 2 of 5)	8195	12061	MKKS	MKKS centrosomal shuttling protein		chr17	81960229	81960729	5.7576	7.11172	-1.27414	2.70864e-11	3.01334e-10	Promoter (<=1kb)	147111	144	NOTUM	notum, palmitoleoyl-protein carboxylesterase
chr9	115596628	115597128	4.97072	1.75656	2.88176	4.27302e-09	3.35568e-08	Intron (ENST00000646338.1/101928775, intron 2 of 2)	101928775	144370	LOC101928775	uncharacterized LOC101928775		chr18	77087164	77087664	4.41112	5.81437	-1.27375	4.30269e-07	2.33565e-06	Promoter (<=1kb)	4155	0	MBP	myelin basic protein
chr4	35525161	35525661	4.29168	1.11433	2.84472	2.37331e-06	1.09943e-05	Distal Intergenic	116984	520373	ARAP2	ArfGAP with RhoGAP domain, ankyrin repeat and PH domain 2		chr13	101452593	101453093	6.35182	7.65682	-1.27035	7.80367e-17	1.72095e-15	Promoter (<=1kb)	9358	0	ITGBL1	integrin subunit beta like 1
chr1	44820107	44820607	5.56217	2.57502	2.83906	9.37466e-13	1.26523e-11	Promoter (2-3kb)	8643	2653	PTCH2	patched 2		chr15	43133433	43133933	7.89186	9.17679	-1.26761	6.33096e-38	6.88715e-36	Promoter (<=1kb)	80021	0	TMEM62	transmembrane protein 62
chr4	85778599	85779099	6.13847	3.23554	2.82281	4.9396e-17	1.11979e-15	Promoter (<=1kb)	83478	0	ARHGAP24	Rho GTPase activating protein 24		chr17	1229380	1229880	2.94546	4.59747	-1.26475	0.000209293	0.000639961	Promoter (<=1kb)	29	0	ABR	ABR activator of RhoGEF and GTPase
chrX	70454991	70455491	7.30743	4.42455	2.82011	4.50022e-34	3.92173e-32	Promoter (<=1kb)	1741	0	DLG3	discs large MAGUK scaffold protein 3		chr22	40532516	40533016	6.15707	7.4689	-1.25967	1.30607e-13	1.97483e-12	Promoter (<=1kb)	57591	795	MRTFA	myocardin related transcription factor A
chr20	33667123	33667623	6.6126	3.72336	2.81682	2.28556e-23	8.86284e-22	Promoter (<=1kb)	170487	180	ACTL10	actin like 10		chr12	116879106	116879606	6.05577	7.35594	-1.25741	6.367e-15	1.13285e-13	Promoter (<=1kb)	8739	11	HRK	harakiri, BCL2 interacting protein
chr2	184598550	184599050	6.38483	3.50266	2.81039	1.69665e-20	5.19868e-19	Promoter (<=1kb)	105373780	0	LOC105373780	proline-rich protein 18-like		chr10	100745255	100745755	4.49673	5.89039	-1.25709	3.79991e-07	2.08294e-06	Promoter (<=1kb)	5076	0	PAX2	paired box 2
chr21	38503686	38504186	5.01526	1.97027	2.80574	2.22969e-09	1.83271e-08	Promoter (<=1kb)	105372802	124	LOC105372802	uncharacterized LOC105372802		chr4	185019846	185020346	4.11976	5.55754	-1.25596	3.0868e-06	1.39448e-05	Promoter (<=1kb)	391723	917	HELT	helt bHLH transcription factor
chr7	66394311	66394811	5.00587	1.92451	2.79495	3.62001e-09	2.88196e-08	Promoter (1-2kb)	285908	1108	LINC00174	long intergenic non-protein coding RNA 174		chr2	70132122	70132622	4.39577	5.79082	-1.25569	1.55954e-06	7.49663e-06	Promoter (<=1kb)	100133985	301	LINC01816	long intergenic non-protein coding RNA 1816
chr1	159961324	159961824	8.20267	5.3761	2.79186	1.97312e-60	6.95267e-58	Promoter (<=1kb)	100505633	25	LINC01133	long intergenic non-protein coding RNA 1133		chr10	97849482	97849982	4.94568	6.29805	-1.25485	1.3565e-08	9.71607e-08	Promoter (<=1kb)	100505561	0	GOLGA7B-DT	GOLGA7B divergent transcript
chr2	227816646	227817146	6.02825	3.1168	2.76606	2.20925e-15	4.14465e-14	Promoter (1-2kb)	6364	1277	CCL20	C-C motif chemokine ligand 20		chr16	1019629	1020129	3.29078	4.86017	-1.25121	9.92213e-05	0.000327218	Distal Intergenic	30812	37844	SOX8	SRY-box transcription factor 8
chr12	70468169	70468669	5.32635	2.05688	2.75927	1.08352e-05	4.37209e-05	Promoter (<=1kb)	105369828	0	LOC105369828	uncharacterized LOC105369828		chr9	124011613	124012113	4.85484	6.20498	-1.24676	2.57127e-08	1.73224e-07	Promoter (<=1kb)	9355	0	LHX2	LIM homeobox 2
chr14	39589776	39590276	5.86328	3.03002	2.74235	1.94595e-14	3.28219e-13	Intron (ENST00000652126.1/105370462, intron 2 of 7)	112267899	114841	LOC112267899	uncharacterized LOC112267899		chr5	112419559	112420059	6.14844	7.44226	-1.24584	6.56848e-15	1.16486e-13	Promoter (<=1kb)	54508	0	EPB41L4A-DT	EPB41L4A divergent transcript
chr19	15862828	15863328	6.15393	3.33432	2.74201	1.79165e-17	4.19666e-16	Promoter (<=1kb)	102724279	0	CLEC4OP	C-type lectin domain family 4 member O, pseudogene		chr11	19712878	19713378	7.77101	9.03621	-1.24504	8.22145e-32	5.97585e-30	Promoter (<=1kb)	89797	41	NAV2	neuron navigator 2
chr14	83639229	83639729	6.00844	3.13079	2.74085	2.12416e-15	3.99889e-14	Distal Intergenic	102724338	275434	LINC02305	long intergenic non-protein coding RNA 2305		chr15	45187946	45188446	3.65165	5.12977	-1.24469	3.07438e-05	0.000112871	Promoter (<=1kb)	90525	0	SHF	Src homology 2 domain containing F
chr3	6491188	6491688	6.28532	3.46464	2.73563	6.05864e-17	1.35829e-15	Promoter (<=1kb)	105376944	385	LOC105376944	uncharacterized LOC105376944		chr6	87698724	87699224	3.96023	5.40937	-1.23643	1.57718e-05	6.15783e-05	Promoter (2-3kb)	55122	2301	AKIRIN2	akirin 2
chr4	103556722	103557222	6.31787	3.52318	2.73523	3.26447e-19	9.10738e-18	Exon (ENST00000664047.1/ENST00000664047.1, exon 2 of 4)	121233924	7977	TACR3-AS1	TACR3 antisense RNA 1		chr17	66965078	66965578	6.60378	7.87025	-1.23039	2.01885e-18	5.28652e-17	Promoter (<=1kb)	27092	371	CACNG4	calcium voltage-gated channel auxiliary subunit gamma 4
chr21	45981167	45981667	4.96277	2.01542	2.72488	1.01904e-08	7.48079e-08	Promoter (<=1kb)	1291	-103	COL6A1	collagen type VI alpha 1 chain		chr15	91100596	91101096	3.6223	5.13517	-1.22848	6.07649e-05	0.000209606	Promoter (<=1kb)	9899	281	SV2B	synaptic vesicle glycoprotein 2B
chr2	234562336	234563300	6.37409	3.55031	2.72276	7.82344e-20	2.28899e-18	Distal Intergenic	10123	-65255	ARL4C	ARF like GTPase 4C		chr7	150368998	150369498	7.76529	9.0099	-1.22614	1.0701e-32	8.42005e-31	Promoter (<=1kb)	29803	0	REPIN1	replication initiator 1
chr11	18706075	18706575	6.0289	3.19652	2.71116	6.8157e-16	1.36727e-14	Promoter (<=1kb)	120883618	0	IGSF22-AS1	IGSF22 antisense RNA 1		chr15	40763959	40764459	5.70652	6.99072	-1.22506	9.40083e-12	1.11796e-10	Promoter (<=1kb)	2644	0	GCHFR	GTP cyclohydrolase I feedback regulator
chr10	120732811	120733311	5.04411	2.16998	2.71042	2.87244e-09	2.3187e-08	Intron (ENST00000659883.1/105378516, intron 2 of 6)	283089	60214	WDR11-DT	WDR11 divergent transcript		chr15	20775846	20776346	2.01666	3.87107	-1.21564	0.00133247	0.00336104	Promoter (2-3kb)	124903443	2762	LOC124903443	uncharacterized LOC124903443
chr19	18386782	18387282	5.20455	2.2989	2.7032	5.37821e-10	4.90024e-09	Promoter (<=1kb)	9518	0	GDF15	growth differentiation factor 15		chr12	52308269	52308769	3.06992	4.63458	-1.21192	0.000203558	0.000624781	Promoter (1-2kb)	3887	-1982	KRT81	keratin 81
chr20	45100736	45101236	5.2033	2.33496	2.69005	6.33812e-10	5.68851e-09	Promoter (<=1kb)	3787	0	KCNS1	potassium voltage-gated channel modifier subfamily S member 1		chr10	101229055	101229555	3.43012	4.93398	-1.21192	0.000108338	0.000354187	Promoter (<=1kb)	10660	0	LBX1	ladybird homeobox 1
chr19	51000761	51001261	5.28174	2.42648	2.68981	1.66159e-10	1.6258e-09	Promoter (<=1kb)	11202	0	KLK8	kallikrein related peptidase 8		chr5	176199341	176199841	2.52741	4.23554	-1.21149	0.000682379	0.00184714	Promoter (<=1kb)	643201	-46	CEP192P1	CEP192 pseudogene 1
chr2	78546649	78547149	5.01508	2.1021	2.68786	4.37405e-09	3.42838e-08	Distal Intergenic	101927967	-256180	LOC101927967	uncharacterized LOC101927967		chr17	1643747	1644247	3.06887	4.66981	-1.21031	0.000264054	0.000789819	Promoter (<=1kb)	8578	272	SCARF1	scavenger receptor class F member 1
chr17	48543895	48544395	7.15473	4.41818	2.68377	9.49456e-32	6.83988e-30	Promoter (<=1kb)	100874362	0	HOXB-AS1	HOXB cluster antisense RNA 1		chr15	76059398	76060374	5.7	6.97397	-1.20742	5.29159e-11	5.60231e-10	Promoter (<=1kb)	123591	0	TMEM266	transmembrane protein 266
chr3	6340846	6341346	6.08829	3.29236	2.68199	1.00728e-16	2.2004e-15	Intron (ENST00000435651.1/124909341, intron 1 of 2)	105376944	-149114	LOC105376944	uncharacterized LOC105376944		chr14	59363885	59364385	6.26043	7.68714	-1.20583	2.17143e-05	8.24035e-05	Promoter (1-2kb)	23002	1624	DAAM1	dishevelled associated activator of morphogenesis 1
chr1	12063553	12064053	8.31092	5.60284	2.68004	2.71893e-65	1.13003e-62	Promoter (<=1kb)	943	83	TNFRSF8	TNF receptor superfamily member 8		chr1	143974401	143974901	2.32226	4.0773	-1.20409	0.000909077	0.0023948	Promoter (<=1kb)	100996712	-186	SRGAP2D	SLIT-ROBO Rho GTPase activating protein 2D (pseudogene)
chr1	21023293	21023793	6.72846	3.99624	2.67034	6.45456e-23	2.43307e-21	Intron (ENST00000374935.7/8672, intron 4 of 32)	8672	27157	EIF4G3	eukaryotic translation initiation factor 4 gamma 3		chr9	22006191	22006691	3.38711	4.89096	-1.20396	0.00010463	0.000343518	Promoter (2-3kb)	1030	2581	CDKN2B	cyclin dependent kinase inhibitor 2B
chr14	101627851	101628351	4.67778	1.71849	2.66374	1.20138e-07	7.19626e-07	Distal Intergenic	105370676	4179	LINC02320	long intergenic non-protein coding RNA 2320		chr8	52565190	52565690	4.83656	6.15207	-1.20357	7.82277e-08	4.85814e-07	Promoter (<=1kb)	389658	0	ALKAL1	ALK and LTK ligand 1
chr7	13806138	13806638	8.14972	5.46268	2.65632	3.04373e-55	7.95738e-53	Distal Intergenic	105375161	88923	LOC105375161	uncharacterized LOC105375161		chr16	23182544	23183044	3.42807	4.93684	-1.1988	0.000108632	0.000355003	Promoter (<=1kb)	6340	0	SCNN1G	sodium channel epithelial 1 subunit gamma
chr7	94394745	94395245	5.60105	2.82357	2.65465	2.29395e-12	2.93934e-11	Promoter (<=1kb)	1278	0	COL1A2	collagen type I alpha 2 chain		chr7	128830333	128830833	3.82277	5.24222	-1.19553	2.67299e-05	9.97845e-05	Promoter (<=1kb)	2318	0	FLNC	filamin C
chr5	16335358	16335858	6.05365	3.27423	2.64688	4.45051e-16	9.10838e-15	Distal Intergenic	101929505	104223	LINC02150	long intergenic non-protein coding RNA 2150		chr7	140403903	140404403	3.85124	5.26436	-1.19388	2.2202e-05	8.41214e-05	Promoter (<=1kb)	124901759	0	LOC124901759	uncharacterized LOC124901759
chr22	30803201	30803701	5.37776	2.53461	2.64443	6.20979e-11	6.48547e-10	Promoter (<=1kb)	23762	55	OSBP2	oxysterol binding protein 2		chr15	40846586	40847086	3.67013	5.12807	-1.1925	5.24442e-05	0.00018281	Promoter (1-2kb)	6692	1911	SPINT1	serine peptidase inhibitor, Kunitz type 1
chr1	52602073	52602573	5.15431	2.33432	2.6427	9.81553e-10	8.59535e-09	Promoter (<=1kb)	2882	0	GPX7	glutathione peroxidase 7		chr2	236171398	236171898	3.01267	4.59973	-1.19243	0.000369832	0.00106761	Exon (ENST00000692565.1/121853074, exon 2 of 2)	2637	-3012	GBX2	gastrulation brain homeobox 2
chr5	15500306	15500806	6.80654	4.11955	2.6347	2.80575e-24	1.16611e-22	Promoter (<=1kb)	23194	126	FBXL7	F-box and leucine rich repeat protein 7		chr9	136051026	136051526	8.05315	9.26153	-1.19153	8.20176e-40	9.99567e-38	Promoter (<=1kb)	138151	-446	NACC2	NACC family member 2
chr9	21563640	21564140	6.9361	4.24497	2.63285	4.79023e-23	1.81838e-21	Distal Intergenic	554202	-3749	MIR31HG	MIR31 host gene		chr5	59275618	59276118	5.32814	6.59796	-1.19066	4.4341e-09	3.46874e-08	Promoter (<=1kb)	5144	1	PDE4D	phosphodiesterase 4D
chr16	54873661	54874161	5.35781	2.55441	2.6182	8.32992e-11	8.50786e-10	Promoter (<=1kb)	101927480	7	LOC101927480	uncharacterized LOC101927480		chr6	2221913	2222413	4.2206	5.58515	-1.18649	5.9645e-06	2.54685e-05	Intron (ENST00000380815.5/2762, intron 1 of 10)	2762	23192	GMDS	GDP-mannose 4,6-dehydratase
chr5	17375307	17375807	6.12238	3.39815	2.61685	3.10883e-16	6.46868e-15	Exon (ENST00000653016.1/ENST00000653016.1, exon 1 of 3)	401177	11503	LINC02111	long intergenic non-protein coding RNA 2111		chr7	30287612	30288112	3.34495	4.84562	-1.18406	0.000150599	0.000476584	Promoter (1-2kb)	693133	-1682	MIR550A1	microRNA 550a-1
chr3	16512907	16513407	8.82261	6.17082	2.61663	1.06775e-81	8.2415e-79	Promoter (<=1kb)	23180	0	RFTN1	raftlin, lipid raft linker 1		chr5	135543702	135544202	4.78754	6.08785	-1.18355	1.90775e-07	1.1032e-06	Intron (ENST00000698884.1/153328, intron 3 of 5)	4762	-7738	NEUROG1	neurogenin 1
chr8	104223497	104223997	5.986	3.25434	2.61519	4.08628e-15	7.42539e-14	Promoter (<=1kb)	9699	133	RIMS2	regulating synaptic membrane exocytosis 2		chr13	112968830	112969330	4.61065	5.93582	-1.18184	2.91793e-06	1.32558e-05	Promoter (<=1kb)	23263	0	MCF2L	MCF.2 cell line derived transforming sequence like
chrX	18104170	18104670	7.81302	5.15869	2.61434	2.61232e-46	4.36526e-44	Promoter (<=1kb)	105373144	0	LINC01456	long intergenic non-protein coding RNA 1456		chr4	183988322	183988822	4.4728	5.79715	-1.18029	1.5009e-06	7.24268e-06	Promoter (<=1kb)	56977	653	STOX2	storkhead box 2
chr4	27443139	27443639	6.79589	4.10575	2.60999	5.91652e-25	2.59192e-23	Distal Intergenic	124900842	-175885	LOC124900842	uncharacterized LOC124900842		chr7	105268694	105269194	6.07742	7.3091	-1.1799	1.68087e-13	2.50876e-12	Promoter (<=1kb)	6733	0	SRPK2	SRSF protein kinase 2
chr2	70947700	70948200	6.80925	4.15044	2.58983	2.61032e-24	1.09898e-22	Promoter (<=1kb)	101927750	352	ATP6V1B1-AS1	ATP6V1B1 antisense RNA 1		chr14	103094519	103095019	5.37023	6.62464	-1.17734	5.0971e-09	3.95306e-08	Promoter (<=1kb)	91828	0	EXOC3L4	exocyst complex component 3 like 4
chr8	143718875	143719375	5.10199	2.35768	2.57906	2.28744e-09	1.87637e-08	Promoter (<=1kb)	225689	-817	MAPK15	mitogen-activated protein kinase 15		chr17	68197033	68197533	4.97781	6.26005	-1.17576	9.41535e-08	5.76117e-07	Promoter (1-2kb)	440461	-1388	ARHGAP27P2	Rho GTPase activating protein 27 pseudogene 2
chrX	115347694	115348663	5.17712	2.41509	2.57467	1.07498e-09	9.36291e-09	Distal Intergenic	51213	57967	LUZP4	leucine zipper protein 4		chr18	10454938	10455438	5.32916	6.58302	-1.17492	2.98991e-09	2.40752e-08	Promoter (<=1kb)	147495	0	APCDD1	APC down-regulated 1
chr11	370010	370510	6.11578	3.43824	2.57348	1.53364e-16	3.2882e-15	Promoter (<=1kb)	338707	214	B4GALNT4	beta-1,4-N-acetyl-galactosaminyltransferase 4		chr2	160648013	160648513	4.28538	5.63361	-1.17461	4.48754e-06	1.96325e-05	Distal Intergenic	5937	-154206	RBMS1	RNA binding motif single stranded interacting protein 1
chr2	153719322	153719822	4.0921	0.971087	2.57081	1.60383e-05	6.24615e-05	Distal Intergenic	114805	-152100	GALNT13	polypeptide N-acetylgalactosaminyltransferase 13		chr6	88166232	88166732	4.92389	6.21286	-1.17169	2.03271e-07	1.17004e-06	Promoter (<=1kb)	1268	0	CNR1	cannabinoid receptor 1
chr7	92425059	92425559	5.17106	2.43778	2.56819	1.05691e-09	9.21545e-09	Intron (ENST00000641617.1/105375396, intron 5 of 9)	105375396	7872	TMBIM7P	transmembrane BAX inhibitor motif containing 7, pseudogene		chr1	241748960	241749460	2.43405	4.13317	-1.17027	0.0010517	0.00273234	Intron (ENST00000366552.6/128025, intron 12 of 26)	128025	7412	WDR64	WD repeat domain 64
chr19	46132968	46133468	5.69856	3.01621	2.56597	1.94776e-12	2.5257e-11	Intron (ENST00000597989.1/147920, intron 1 of 3)	388555	-8280	IGFL3	IGF like family member 3		chr17	44967570	44968070	3.88383	5.29492	-1.16998	3.12754e-05	0.000114589	Promoter (<=1kb)	10882	233	C1QL1	complement C1q like 1
chr19	55006089	55006589	6.43073	3.77774	2.5622	1.34048e-19	3.86617e-18	Promoter (<=1kb)	107985325	0	GP6-AS1	GP6 antisense RNA 1		chr2	120344986	120345486	4.35942	5.73457	-1.16605	1.24221e-05	4.94839e-05	Promoter (<=1kb)	3625	-650	INHBB	inhibin subunit beta B
chr3	130850581	130851081	5.88806	3.19722	2.56078	3.53578e-14	5.81704e-13	Promoter (<=1kb)	27032	0	ATP2C1	ATPase secretory pathway Ca2+ transporting 1		chr4	121950540	121951040	3.16892	4.68969	-1.16081	0.000300815	0.000888469	Promoter (<=1kb)	102724158	0	LOC102724158	uncharacterized LOC102724158
chr9	2622219	2622719	8.22757	5.64222	2.56052	7.22076e-54	1.80063e-51	Promoter (<=1kb)	101930053	0	LOC101930053	uncharacterized LOC101930053		chr5	123430229	123430729	5.22819	6.47929	-1.15934	2.10053e-08	1.4476e-07	Distal Intergenic	153241	-6637	CEP120	centrosomal protein 120
chr1	113191329	113191829	5.44438	2.73738	2.55642	3.74338e-11	4.09769e-10	Distal Intergenic	9860	88128	LRIG2	leucine rich repeats and immunoglobulin like domains 2		chr15	56019176	56019676	8.01271	9.18421	-1.15796	1.36787e-38	1.5951e-36	Distal Intergenic	4734	-25516	NEDD4	NEDD4 E3 ubiquitin protein ligase
chr2	55051918	55052418	4.80029	1.89289	2.55567	1.21892e-07	7.29598e-07	Promoter (1-2kb)	57142	-1090	RTN4	reticulon 4		chr13	112067834	112068334	4.23403	5.60757	-1.15568	1.64084e-05	6.37957e-05	Promoter (<=1kb)	6656	685	SOX1	SRY-box transcription factor 1
chr17	52828196	52828696	6.89525	4.2796	2.55295	1.12601e-25	5.30566e-24	Distal Intergenic	105371831	-33425	LINC02089	long intergenic non-protein coding RNA 2089		chr1	10694928	10695428	3.28236	4.78566	-1.15445	0.000220509	0.000670862	Promoter (<=1kb)	54897	-449	CASZ1	castor zinc finger 1
chr22	27473933	27474433	7.49148	4.90753	2.54504	2.62083e-37	2.77654e-35	Distal Intergenic	105372980	37641	LOC105372980	uncharacterized LOC105372980		chr2	222305747	222306247	5.7853	7.0016	-1.1509	4.63151e-11	4.97826e-10	Promoter (2-3kb)	151278	2769	CCDC140	CCDC140 long non-coding RNA
chr12	76027392	76027892	5.22541	2.51198	2.53589	1.23964e-09	1.06539e-08	Promoter (2-3kb)	120766149	-2602	PHLDA1-AS1	PHLDA1 antisense RNA 1		chr6	36386856	36387356	7.56281	8.73577	-1.14957	3.92999e-26	1.93621e-24	Promoter (<=1kb)	105375037	25	ETV7-AS1	ETV7 and PTX1 antisense RNA 1
chr7	13765614	13766114	6.58686	3.96658	2.53457	1.858e-21	6.09643e-20	Distal Intergenic	105375161	48399	LOC105375161	uncharacterized LOC105375161		chr7	128938120	128938620	5.26413	6.50405	-1.14553	1.32638e-08	9.51714e-08	Promoter (<=1kb)	3663	0	IRF5	interferon regulatory factor 5
chr19	49527850	49528350	8.59864	6.06123	2.53002	6.46607e-71	3.0826e-68	Promoter (<=1kb)	57333	0	RCN3	reticulocalbin 3		chr20	12343423	12343923	6.78254	7.95997	-1.14271	3.47988e-18	8.86877e-17	Distal Intergenic	107985406	-25202	LOC107985406	uncharacterized LOC107985406
chr10	67837804	67838304	6.26146	3.61069	2.52912	2.90409e-17	6.69594e-16	Promoter (<=1kb)	56521	0	DNAJC12	DnaJ heat shock protein family (Hsp40) member C12		chr1	151721147	151721647	3.78802	5.17068	-1.1339	6.10399e-05	0.00021043	Promoter (<=1kb)	284485	0	RIIAD1	regulatory subunit of type II PKA R-subunit domain containing 1
chr1	97364789	97365289	7.95075	5.38715	2.52466	1.5385e-47	2.65294e-45	Intron (ENST00000370192.8/1806, intron 16 of 22)	100873932	99343	DPYD-AS1	DPYD antisense RNA 1		chr16	30095652	30096152	3.23698	4.73503	-1.13129	0.000308206	0.000907979	Promoter (<=1kb)	83719	0	YPEL3	yippee like 3
chr14	105079216	105079716	5.04713	2.32282	2.52132	5.74035e-09	4.41811e-08	Distal Intergenic	102723354	-13021	LINC02298	long intergenic non-protein coding RNA 2298		chr15	96340623	96341123	6.51429	7.68084	-1.12725	1.71941e-14	2.91831e-13	Distal Intergenic	100302258	7362	MIR1469	microRNA 1469
chr10	69801828	69802328	8.3217	5.79996	2.51617	3.93224e-60	1.24976e-57	Promoter (<=1kb)	1305	0	COL13A1	collagen type XIII alpha 1 chain		chr3	55487664	55488164	6.18488	7.37248	-1.12703	2.16323e-12	2.78727e-11	Promoter (<=1kb)	100874008	0	WNT5A-AS1	WNT5A antisense RNA 1
chr6	26593701	26594201	4.17194	1.11664	2.50864	1.03599e-05	4.20441e-05	Promoter (2-3kb)	29777	-2752	ABT1	activator of basal transcription 1		chr10	114631774	114632274	5.728	6.92002	-1.12666	3.49888e-10	3.2669e-09	Promoter (<=1kb)	3983	0	ABLIM1	actin binding LIM protein 1
chr19	39083753	39084253	8.21316	5.68094	2.50297	1.64146e-56	4.75114e-54	Promoter (<=1kb)	390928	0	ACP7	acid phosphatase 7, tartrate resistant (putative)		chr10	5003535	5004035	2.65275	4.27663	-1.12566	0.000909036	0.0023948	Promoter (<=1kb)	1646	0	AKR1C2	aldo-keto reductase family 1 member C2
chr3	122325077	122325577	5.50442	2.78291	2.50138	4.95961e-11	5.2993e-10	Promoter (<=1kb)	1475	0	CSTA	cystatin A		chr1	117370078	117370578	4.19961	5.51908	-1.12056	1.62336e-05	6.31767e-05	Promoter (2-3kb)	10905	2135	MAN1A2	mannosidase alpha class 1A member 2
chr7	28686270	28686770	7.09773	4.52718	2.49727	2.07883e-25	9.51857e-24	Promoter (<=1kb)	9586	133	CREB5	cAMP responsive element binding protein 5		chr2	237859628	237860128	5.12721	6.35575	-1.1193	6.31308e-08	4.00504e-07	Promoter (<=1kb)	10267	0	RAMP1	receptor activity modifying protein 1
chr11	66905323	66905823	8.76171	6.24927	2.49252	1.10183e-76	6.86907e-74	Promoter (2-3kb)	5091	2078	PC	pyruvate carboxylase		chr16	86278310	86278810	4.47629	5.7531	-1.11738	3.72857e-06	1.65534e-05	Intron (ENST00000602425.2/101154687, intron 1 of 7)	101154687	7507	LINC01081	long intergenic non-protein coding RNA 1081
chrX	104566345	104566845	7.40541	4.86289	2.49092	4.27656e-34	3.74696e-32	Promoter (<=1kb)	26280	146	IL1RAPL2	interleukin 1 receptor accessory protein like 2		chr9	16870140	16870640	3.03574	4.54728	-1.1155	0.000533973	0.00148104	Promoter (<=1kb)	54796	30	BNC2	basonuclin zinc finger protein 2
chr10	55899497	55899997	6.18947	3.61081	2.4855	1.15499e-16	2.49949e-15	Distal Intergenic	65217	-271555	PCDH15	protocadherin related 15		chr9	41273058	41273558	3.13487	4.61997	-1.11398	0.000396533	0.00113518	Exon (ENST00000633881.1/ENST00000633881.1, exon 1 of 1)	100616184	39303	MIR4477A	microRNA 4477a
chr5	30693309	30693809	7.18193	4.64213	2.4848	6.14519e-28	3.44662e-26	Intron (ENST00000667165.1/ENST00000667165.1, intron 1 of 2)	1004	-499877	CDH6	cadherin 6		chr9	65397251	65397751	4.65599	5.91157	-1.11376	2.20322e-06	1.02768e-05	Distal Intergenic	653427	-112042	FOXD4L5	forkhead box D4 like 5
chr22	38327558	38328058	5.626	3.0441	2.48032	8.10761e-12	9.72013e-11	Intron (ENST00000400206.7/102800317, intron 5 of 14)	1454	-9474	CSNK1E	casein kinase 1 epsilon		chr9	124777200	124777700	7.34388	8.48707	-1.11005	1.42705e-20	4.39755e-19	Promoter (<=1kb)	169611	42	OLFML2A	olfactomedin like 2A
chrX	17375826	17376326	8.91153	6.41478	2.47981	3.31093e-88	3.35418e-85	Promoter (<=1kb)	4810	406	NHS	NHS actin remodeling regulator		chr15	93072419	93072919	6.57258	7.72256	-1.10825	3.58432e-15	6.5426e-14	Promoter (<=1kb)	56963	215	RGMA	repulsive guidance molecule BMP co-receptor a
chr20	30910503	30911003	4.73315	1.94048	2.47383	2.10973e-07	1.21007e-06	Distal Intergenic	102723552	-186571	ANKRD20A21P	ankyrin repeat domain 20 family member A21, pseudogene		chr7	149873490	149873990	5.37709	6.57901	-1.1043	1.45615e-08	1.03703e-07	Promoter (<=1kb)	155066	0	ATP6V0E2	ATPase H+ transporting V0 subunit e2
chr22	43127592	43128092	5.06761	2.38223	2.45927	8.09076e-09	6.04904e-08	Exon (ENST00000216115.3/638, exon 3 of 5)	27349	14872	MCAT	malonyl-CoA-acyl carrier protein transacylase		chr9	122228077	122228577	6.49051	7.63528	-1.10297	1.62677e-14	2.77269e-13	Promoter (<=1kb)	26468	0	LHX6	LIM homeobox 6
chr3	94745118	94746015	5.91273	3.36939	2.44182	3.53853e-14	5.81704e-13	Distal Intergenic	255025	-191965	LINC00879	long intergenic non-protein coding RNA 879		chrX	40645024	40645524	4.314	5.59552	-1.10006	1.22452e-05	4.8803e-05	Promoter (1-2kb)	159013	1997	CXorf38	chromosome X open reading frame 38
chrX	7593288	7593788	4.62014	1.93751	2.43849	5.43916e-07	2.89796e-06	Intron (ENST00000664306.2/412, intron 11 of 12)	26609	-248474	VCX	variable charge X-linked		chr7	139232700	139233200	2.93111	4.4763	-1.09807	0.000698839	0.0018876	Promoter (1-2kb)	254048	1463	UBN2	ubinuclein 2
chr2	166185034	166185534	5.50584	2.8757	2.4338	7.40691e-11	7.63731e-10	Promoter (<=1kb)	101929680	8	SCN1A-AS1	SCN1A and SCN9A antisense RNA 1		chr10	116849184	116849684	6.91773	8.0469	-1.09688	3.68795e-18	9.35494e-17	Promoter (<=1kb)	259217	0	HSPA12A	heat shock protein family A (Hsp70) member 12A
chr9	120925815	120926315	4.8877	2.23452	2.4333	4.495e-08	2.91321e-07	Promoter (<=1kb)	7185	481	TRAF1	TNF receptor associated factor 1		chr9	128635416	128635916	4.89353	6.13514	-1.09662	1.64924e-06	7.89037e-06	Promoter (<=1kb)	89891	147	DYNC2I2	dynein 2 intermediate chain 2
chr14	43698508	43699008	4.96833	2.28645	2.43134	3.09805e-08	2.05805e-07	Distal Intergenic	105370470	389860	LOC105370470	uncharacterized LOC105370470		chr3	153979562	153980062	3.55916	4.96989	-1.09538	0.000191903	0.000592486	Promoter (<=1kb)	105374165	124	LINC02006	long intergenic non-protein coding RNA 2006
chr12	117360539	117361039	9.52262	7.08976	2.42176	9.46505e-127	3.06838e-123	Promoter (<=1kb)	4842	587	NOS1	nitric oxide synthase 1		chr5	69492928	69493428	6.37932	7.52483	-1.09265	2.51883e-13	3.68814e-12	Promoter (<=1kb)	100506658	51	OCLN	occludin
chr20	29754871	29755371	5.64825	3.0383	2.42024	7.21967e-12	8.7266e-11	Distal Intergenic	105379478	206210	FAM242B	family with sequence similarity 242 member B		chr19	44809044	44809544	6.51236	7.64837	-1.09183	1.4607e-13	2.19634e-12	Promoter (<=1kb)	4059	0	BCAM	basal cell adhesion molecule (Lutheran blood group)
chr14	85915919	85916419	4.67904	1.93965	2.41773	2.78153e-07	1.56331e-06	Intron (ENST00000665938.1/101928767, intron 1 of 1)	101928767	4481	LINC02328	long intergenic non-protein coding RNA 2328		chr7	151248209	151248709	5.98528	7.14498	-1.09176	6.73689e-11	6.99092e-10	Promoter (<=1kb)	6604	0	SMARCD3	SWI/SNF related BAF chromatin remodeling complex subunit D3
chr12	6363348	6363848	8.34102	5.89811	2.41553	1.20833e-55	3.37685e-53	Promoter (<=1kb)	6337	0	SCNN1A	sodium channel epithelial 1 subunit alpha		chr16	10878763	10879263	4.42868	5.69971	-1.0895	8.85833e-06	3.65625e-05	Promoter (<=1kb)	4261	0	CIITA	class II major histocompatibility complex transactivator
chr7	8304147	8304647	5.10306	2.49272	2.41184	4.86819e-09	3.78458e-08	Promoter (<=1kb)	100505938	393	ICA1-AS1	ICA1 antisense RNA 1		chr9	21989986	21990486	4.76757	6.00437	-1.08867	2.06631e-06	9.66603e-06	Intron (ENST00000404796.3/4507, intron 4 of 4)	100048912	-3653	CDKN2B-AS1	CDKN2B antisense RNA 1
chr2	33134675	33135175	7.57557	5.12275	2.39808	3.45172e-35	3.19708e-33	Promoter (<=1kb)	4052	18	LTBP1	latent transforming growth factor beta binding protein 1		chr8	12951915	12952415	6.04271	7.20533	-1.08634	1.73006e-10	1.68727e-09	Promoter (<=1kb)	57604	0	TRMT9B	tRNA methyltransferase 9B (putative)
chr8	135875950	135876450	4.25314	1.41569	2.398	9.98831e-06	4.07297e-05	Intron (ENST00000648045.1/ENST00000648045.1, intron 1 of 2)	107986979	-92916	LOC107986979	uncharacterized LOC107986979		chr9	36275776	36276276	3.07967	4.5501	-1.08447	0.00054855	0.00151628	Promoter (<=1kb)	10020	700	GNE	glucosamine (UDP-N-acetyl)-2-epimerase/N-acetylmannosamine kinase
chr13	27212542	27213042	4.56264	1.79127	2.39552	8.97106e-07	4.55266e-06	Intron (ENST00000715722.1/ENST00000715722.1, intron 1 of 6)	102723332	23769	LINC00412	long intergenic non-protein coding RNA 412		chr15	40471467	40471967	7.53267	8.62372	-1.06381	1.19994e-22	4.43047e-21	Promoter (<=1kb)	113189	483	CHST14	carbohydrate sulfotransferase 14
chr5	30692610	30693110	5.95085	3.42724	2.39377	1.53068e-13	2.29517e-12	Intron (ENST00000667165.1/ENST00000667165.1, intron 1 of 2)	1004	-500576	CDH6	cadherin 6		chr8	62248325	62248825	4.86806	6.07815	-1.05775	3.67524e-06	1.633e-05	Promoter (<=1kb)	286183	0	NKAIN3	sodium/potassium transporting ATPase interacting 3
chr3	3799895	3800395	4.83785	2.19722	2.38594	7.45748e-08	4.65274e-07	Promoter (<=1kb)	100130207	0	LOC100130207	uncharacterized LOC100130207		chr14	64880038	64880538	4.67778	5.88603	-1.0567	4.26665e-06	1.87675e-05	Promoter (<=1kb)	6710	-131	SPTB	spectrin beta, erythrocytic
chr1	182604030	182604530	5.57824	3.02355	2.38518	3.93678e-11	4.28551e-10	Promoter (<=1kb)	6004	0	RGS16	regulator of G protein signaling 16		chr11	2989318	2989818	4.29828	5.5676	-1.05628	3.15585e-05	0.000115548	Promoter (<=1kb)	4676	-50	NAP1L4	nucleosome assembly protein 1 like 4
chrX	30601694	30602194	6.58089	4.12647	2.3809	1.8855e-20	5.76643e-19	Distal Intergenic	80231	-23928	TASL	TLR adaptor interacting with endolysosomal SLC15A4		chr15	52295409	52295909	3.21292	4.64187	-1.05433	0.000664989	0.00180267	Promoter (<=1kb)	55930	0	MYO5C	myosin VC
chrX	106726572	106727072	8.54321	6.15608	2.36461	3.24314e-60	1.07282e-57	Promoter (<=1kb)	79589	0	RNF128	ring finger protein 128		chr17	80475229	80475729	3.43568	4.82646	-1.05258	0.000364511	0.00105394	Promoter (<=1kb)	4884	83	NPTX1	neuronal pentraxin 1
chr19	2867180	2867680	7.11977	4.70606	2.36391	3.75332e-27	1.98815e-25	Promoter (<=1kb)	80032	0	ZNF556	zinc finger protein 556		chr2	72917068	72917568	4.01721	5.29665	-1.04908	6.55828e-05	0.000224458	Promoter (<=1kb)	2016	0	EMX1	empty spiracles homeobox 1
chr4	103555794	103556294	4.91575	2.32154	2.36028	8.66166e-08	5.34235e-07	Intron (ENST00000512401.5/121233924, intron 2 of 4)	121233924	7049	TACR3-AS1	TACR3 antisense RNA 1		chrX	10588814	10589314	6.05999	7.17388	-1.04541	3.04288e-10	2.8659e-09	Promoter (<=1kb)	4281	595	MID1	midline 1
chr4	1194342	1194842	5.65598	3.15693	2.35945	8.83465e-12	1.05217e-10	Promoter (<=1kb)	10417	292	SPON2	spondin 2		chr14	77601833	77602333	3.17754	4.61461	-1.04198	0.000659226	0.00178895	Intron (ENST00000216484.7/9517, intron 1 of 11)	9517	-4482	SPTLC2	serine palmitoyltransferase long chain base subunit 2
chr11	59699639	59700139	7.00637	4.60784	2.35566	1.61046e-25	7.43704e-24	Distal Intergenic	6809	-13317	STX3	syntaxin 3		chr19	1286426	1286926	5.29871	6.4468	-1.04192	1.08219e-07	6.53545e-07	Promoter (<=1kb)	1943	553	EFNA2	ephrin A2
chr14	47901057	47901557	6.24738	3.80761	2.35365	8.7062e-16	1.72096e-14	Distal Intergenic	100506433	-105755	LINC00648	long intergenic non-protein coding RNA 648		chr1	3063381	3063881	4.66861	5.86948	-1.03854	7.86124e-06	3.28156e-05	Promoter (<=1kb)	124903827	0	LOC124903827	translation initiation factor IF-2
chr11	49780766	49781266	4.32881	1.50496	2.35126	7.38891e-06	3.09795e-05	Intron (ENST00000534201.5/440040, intron 2 of 6)	283092	-171125	OR4C13	olfactory receptor family 4 subfamily C member 13		chr7	148962733	148963233	4.1811	5.43923	-1.03654	4.88371e-05	0.000171491	Promoter (<=1kb)	6086	-82	RNY4	RNA, Ro60-associated Y4
chr5	83472918	83473418	5.37163	2.80051	2.34647	1.31418e-09	1.12113e-08	Promoter (<=1kb)	1462	993	VCAN	versican		chr7	130072009	130072509	3.01503	4.4763	-1.03188	0.000925732	0.00243393	Promoter (1-2kb)	23008	1237	KLHDC10	kelch domain containing 10
chr13	57787551	57788051	5.12434	2.56638	2.34441	1.13326e-08	8.24092e-08	Distal Intergenic	27253	152538	PCDH17	protocadherin 17		chr4	121951668	121952168	3.01213	4.45977	-1.03122	0.000881181	0.00232813	Promoter (<=1kb)	7222	0	TRPC3	transient receptor potential cation channel subfamily C member 3
chr18	74291614	74292114	5.97593	3.51326	2.33805	8.2781e-14	1.29268e-12	Promoter (<=1kb)	1528	0	CYB5A	cytochrome b5 type A		chr15	99015155	99015655	7.62631	8.68299	-1.02958	1.39764e-23	5.52546e-22	Promoter (<=1kb)	104564224	-232	LUNAR1	leukemia-associated non-coding IGF1R activator RNA 1
chr6	10886916	10887416	6.75619	4.36659	2.33513	2.60698e-22	9.26678e-21	Promoter (<=1kb)	221711	0	SYCP2L	synaptonemal complex protein 2 like		chr13	113759090	113759590	5.37389	6.50304	-1.02846	8.98435e-08	5.52246e-07	Promoter (<=1kb)	348013	0	TMEM255B	transmembrane protein 255B
chr13	61557908	61558408	5.2967	2.79934	2.32756	1.12855e-09	9.78743e-09	Distal Intergenic	101926951	-129962	LINC02339	long intergenic non-protein coding RNA 2339		chr6	16238807	16239307	6.28609	7.37402	-1.02599	1.30467e-11	1.51703e-10	Promoter (<=1kb)	2766	220	GMPR	guanosine monophosphate reductase
chr21	46099367	46099867	4.04939	1.22219	2.32517	2.55693e-05	9.57829e-05	Promoter (<=1kb)	1292	570	COL6A2	collagen type VI alpha 2 chain		chr20	50320731	50321231	6.71305	7.78752	-1.0247	5.87443e-13	8.11062e-12	Promoter (<=1kb)	101927586	111	LINC01271	long intergenic non-protein coding RNA 1271
chr17	50289719	50290219	5.61402	3.13664	2.31882	2.39503e-11	2.67916e-10	Promoter (1-2kb)	103752589	-1864	TMEM92-AS1	TMEM92 antisense RNA 1		chr17	81517178	81517678	3.81435	5.12587	-1.02184	0.000199252	0.000612608	Promoter (1-2kb)	25794	-1362	FSCN2	fascin actin-bundling protein 2, retinal
chr6	72386168	72386668	4.16301	1.34672	2.31659	1.38439e-05	5.45843e-05	Intron (ENST00000521978.6/22999, intron 29 of 33)	22999	19438	RIMS1	regulating synaptic membrane exocytosis 1		chr18	37566812	37567312	4.28161	5.51093	-1.01888	3.92657e-05	0.000140529	Promoter (<=1kb)	107985118	-411	LOC107985118	uncharacterized LOC107985118
chr3	5698787	5699287	7.14181	4.78596	2.31507	9.86563e-28	5.45775e-26	Distal Intergenic	102723596	-263555	LOC102723596	uncharacterized LOC102723596		chr11	7903794	7904294	3.71051	5.02285	-1.01875	0.000225185	0.000682884	Promoter (1-2kb)	283299	1661	LOC283299	uncharacterized LOC283299
chr5	30823771	30824271	5.02445	2.48299	2.31374	4.23506e-08	2.75577e-07	Distal Intergenic	1004	-369415	CDH6	cadherin 6		chr1	3707426	3707926	6.59661	7.663	-1.01858	2.23288e-13	3.29324e-12	5' UTR	117134600	6372	TP73-AS2	TP73 antisense RNA 2
chr11	57482768	57483268	5.55617	3.1021	2.31198	3.52263e-11	3.86845e-10	Distal Intergenic	8501	11252	SLC43A1	solute carrier family 43 member 1		chr3	197003415	197003915	5.15212	6.30927	-1.01798	1.06038e-06	5.27717e-06	Promoter (<=1kb)	100507057	0	MELTF-AS1	MELTF antisense RNA 1
chr6	149934294	149934794	5.96267	3.56948	2.31174	9.6157e-14	1.48157e-12	Promoter (<=1kb)	105378052	0	LOC105378052	uncharacterized LOC105378052		chr2	113198819	113199319	4.60687	5.79907	-1.01684	1.30952e-05	5.18975e-05	Promoter (<=1kb)	23550	261	PSD4	pleckstrin and Sec7 domain containing 4
chr5	141094499	141094999	6.92149	4.56996	2.30902	3.45628e-24	1.42916e-22	Promoter (<=1kb)	56133	0	PCDHB2	protocadherin beta 2		chrX	67543925	67544425	3.87821	5.15531	-1.01061	0.000214002	0.000653117	Promoter (<=1kb)	367	0	AR	androgen receptor
chr8	58676175	58676675	5.28397	2.79934	2.30612	1.85835e-09	1.55028e-08	Distal Intergenic	8439	-16322	NSMAF	neutral sphingomyelinase activation associated factor		chr6	26282488	26282988	3.03018	4.45202	-1.0054	0.00111457	0.00287267	Promoter (2-3kb)	8365	2546	H4C8	H4 clustered histone 8
chr19	47243710	47244210	5.22278	2.75508	2.30524	3.7799e-09	3.00041e-08	Exon (ENST00000701637.1/ENST00000701637.1, exon 1 of 1)	27113	-10944	BBC3	BCL2 binding component 3		chr15	40358266	40358766	6.12771	7.20831	-1.0041	1.73972e-09	1.45807e-08	Promoter (<=1kb)	85455	47	DISP2	dispatched RND transporter family member 2
chr4	83957646	83958146	5.64807	3.2108	2.30145	1.89891e-11	2.15995e-10	Intron (ENST00000513489.5/101928978, intron 3 of 5)	101928978	191142	LINC02994	long intergenic non-protein coding RNA 2994		chr9	135951876	135952376	3.51181	4.88341	-1.00365	0.000574381	0.00158033	Promoter (1-2kb)	10422	1517	UBAC1	UBA domain containing 1
chr1	46203299	46203799	5.6913	3.26105	2.29869	6.39891e-12	7.79263e-11	Promoter (<=1kb)	541468	0	LURAP1	leucine rich adaptor protein 1		chr4	185535090	185535590	5.59457	6.70401	-1.00162	8.59869e-08	5.30957e-07	Promoter (<=1kb)	27295	0	PDLIM3	PDZ and LIM domain 3
chr7	32979329	32979829	4.39166	1.73786	2.29773	3.95782e-06	1.75088e-05	Promoter (<=1kb)	11328	0	FKBP9	FKBP prolyl isomerase 9		chr8	42206859	42207359	6.28007	7.34675	-1.00089	6.6643e-10	5.95817e-09	Promoter (<=1kb)	5327	206	PLAT	plasminogen activator, tissue type
chr14	52123156	52123656	5.00518	2.49215	2.29521	3.02816e-08	2.01575e-07	Intron (ENST00000555852.1/105370498, intron 2 of 2)	105370498	5969	LINC02319	long intergenic non-protein coding RNA 2319
chr16	3171620	3172569	6.30247	3.91941	2.29228	8.09018e-17	1.78171e-15	Distal Intergenic	4992	-15635	OR1F1	olfactory receptor family 1 subfamily F member 1
chr1	153574823	153575323	8.11713	5.80231	2.28981	7.15804e-50	1.41494e-47	Distal Intergenic	6273	-6933	S100A2	S100 calcium binding protein A2
chr5	41493526	41494026	6.52053	4.15675	2.28834	6.38079e-19	1.73825e-17	Intron (ENST00000377801.8/345557, intron 1 of 2)	345557	16575	PLCXD3	phosphatidylinositol specific phospholipase C X domain containing 3
chr3	13282276	13282776	5.84757	3.44886	2.28474	4.96828e-13	6.97236e-12	Promoter (<=1kb)	9922	505	IQSEC1	IQ motif and Sec7 domain ArfGEF 1
chr11	114296612	114297112	4.91949	2.41449	2.2837	6.917e-08	4.36086e-07	Promoter (<=1kb)	4837	189	NNMT	nicotinamide N-methyltransferase
chr4	74446358	74446858	7.00077	4.64695	2.28279	5.92603e-24	2.40138e-22	Promoter (1-2kb)	374	1056	AREG	amphiregulin
chr15	84500112	84500612	5.89422	3.52346	2.2786	5.49681e-13	7.63477e-12	Exon (ENST00000559065.1/ENST00000559065.1, exon 1 of 2)	374650	10856	GOLGA6L5P	golgin A6 family like 5, pseudogene
chr3	124750658	124751158	7.2989	4.98133	2.27752	5.52719e-29	3.28169e-27	Distal Intergenic	7372	12033	UMPS	uridine monophosphate synthetase
chr8	64239566	64240066	7.86512	5.56126	2.27426	2.53154e-42	3.50716e-40	Promoter (<=1kb)	102724623	216	LINC01414	long intergenic non-protein coding RNA 1414
chr5	6448775	6449275	7.3317	5.01354	2.27415	1.45379e-30	9.50182e-29	Promoter (<=1kb)	134111	0	UBE2QL1	ubiquitin conjugating enzyme E2 QL1
chr20	21396865	21397365	7.54924	5.24818	2.27391	9.02837e-35	8.13005e-33	Promoter (<=1kb)	644524	161	NKX2-4	NK2 homeobox 4
chr9	115117811	115118311	7.18399	4.85659	2.25915	4.87524e-24	2.00058e-22	Promoter (<=1kb)	3371	0	TNC	tenascin C
chr1	112744085	112744585	5.88293	3.53375	2.25899	2.24463e-12	2.87842e-11	Distal Intergenic	128322	-3510	NUTF2P4	nuclear transport factor 2 pseudogene 4
chr8	115370456	115370956	6.36247	4.04148	2.25406	1.48965e-16	3.19811e-15	Distal Intergenic	7227	121265	TRPS1	transcriptional repressor GATA binding 1
chr19	40600138	40600638	5.77796	3.39266	2.2538	3.56622e-12	4.45682e-11	Promoter (<=1kb)	8425	154	LTBP4	latent transforming growth factor beta binding protein 4
chr5	141208650	141209150	5.46341	3.09477	2.25052	3.18209e-10	2.99179e-09	Promoter (<=1kb)	56124	0	PCDHB12	protocadherin beta 12
chr10	13001081	13001581	8.38674	6.12968	2.24187	1.6938e-52	3.81316e-50	Promoter (<=1kb)	83643	132	CCDC3	coiled-coil domain containing 3
chr1	27671838	27672338	7.42264	5.13358	2.24186	1.97591e-30	1.276e-28	Promoter (<=1kb)	2537	0	IFI6	interferon alpha inducible protein 6
chr2	185864528	185865028	5.27903	2.88287	2.23635	2.32941e-09	1.90598e-08	Distal Intergenic	107985781	-62205	FSIP2-AS1	FSIP2 antisense RNA 1
chr1	201023021	201023521	7.19713	4.93449	2.21568	2.15995e-25	9.80689e-24	Promoter (<=1kb)	23046	0	KIF21B	kinesin family member 21B
chr3	130747884	130748384	7.24283	4.96288	2.21557	1.43203e-27	7.84182e-26	Promoter (1-2kb)	30849	-1055	PIK3R4	phosphoinositide-3-kinase regulatory subunit 4
chr11	58575330	58575830	8.77147	6.52763	2.21097	4.08614e-62	1.54028e-59	Promoter (<=1kb)	9404	6	LPXN	leupaxin
chr4	80265770	80266270	6.89773	4.61821	2.20978	4.84616e-22	1.67845e-20	Promoter (<=1kb)	2250	-369	FGF5	fibroblast growth factor 5
chr17	60088006	60088506	4.99901	2.57502	2.20917	5.25396e-08	3.37407e-07	Promoter (<=1kb)	645638	0	WFDC21P	WAP four-disulfide core domain 21, pseudogene
chr20	25862883	25863383	7.15272	4.86752	2.2013	2.02933e-23	7.94527e-22	Promoter (<=1kb)	728882	0	FAM182B	family with sequence similarity 182 member B
chr9	105581602	105582102	5.28984	2.89912	2.19433	3.0968e-09	2.48865e-08	Intron (ENST00000675443.1/2218, intron 2 of 6)	2218	6482	FKTN	fukutin
chr7	1939629	1940129	9.55015	7.34223	2.19278	2.65818e-111	4.78737e-108	Promoter (<=1kb)	8379	420	MAD1L1	mitotic arrest deficient 1 like 1
chr5	35617752	35618252	8.06018	5.83358	2.19107	1.3201e-44	1.98124e-42	Promoter (<=1kb)	79925	0	SPEF2	sperm flagellar 2
chr4	99816689	99817189	7.56731	5.32672	2.18966	1.6069e-32	1.22418e-30	Promoter (<=1kb)	27071	0	DAPP1	dual adaptor of phosphotyrosine and 3-phosphoinositides 1
chr3	151767009	151767509	7.84113	5.59815	2.18851	7.82526e-36	7.54998e-34	Promoter (2-3kb)	201651	-2887	AADACP1	arylacetamide deacetylase pseudogene 1
chr8	32927860	32928360	4.58514	2.07417	2.18368	1.54581e-06	7.43945e-06	Promoter (<=1kb)	105379362	0	LOC105379362	uncharacterized LOC105379362
chr20	21505649	21506149	5.57865	3.24219	2.18331	8.19551e-11	8.37585e-10	Distal Intergenic	4821	7915	NKX2-2	NK2 homeobox 2
chr10	79904868	79905368	8.03555	5.84174	2.16878	2.05567e-42	2.89742e-40	Promoter (<=1kb)	100288974	0	BMS1P21	BMS1 pseudogene 21
chr2	166375963	166376463	5.61996	3.33972	2.16482	8.81143e-11	8.9443e-10	Promoter (<=1kb)	6335	0	SCN9A	sodium voltage-gated channel alpha subunit 9
chr21	36980557	36981057	6.58763	4.33752	2.1628	3.63531e-18	9.23585e-17	Promoter (<=1kb)	3141	0	HLCS	holocarboxylase synthetase
chr7	27044539	27045039	8.27792	6.10361	2.15655	3.34151e-50	6.7771e-48	Distal Intergenic	8935	-49300	SKAP2	src kinase associated phosphoprotein 2
chr2	216371597	216372097	5.87761	3.58108	2.1548	3.27315e-12	4.10957e-11	Promoter (<=1kb)	57574	386	MARCHF4	membrane associated ring-CH-type finger 4
chr6	32384323	32384823	4.17632	1.58522	2.14466	2.58497e-05	9.67024e-05	Intron (ENST00000646628.1/101929163, intron 2 of 3)	414764	-5687	HCG23	HLA complex group 23
chr13	77975195	77975695	7.41442	5.24162	2.14394	4.28878e-29	2.5747e-27	Promoter (<=1kb)	1910	0	EDNRB	endothelin receptor type B
chr1	7784305	7784805	5.62859	3.32268	2.14382	8.44615e-11	8.61029e-10	Promoter (<=1kb)	8863	0	PER3	period circadian regulator 3
chrX	126459819	126460319	7.86591	5.6884	2.14072	3.25326e-38	3.6367e-36	Distal Intergenic	139170	92495	DCAF12L1	DDB1 and CUL4 associated factor 12 like 1
chr2	227817887	227818387	6.49767	4.27331	2.14044	1.51158e-17	3.57681e-16	Promoter (2-3kb)	6364	2518	CCL20	C-C motif chemokine ligand 20
chr4	56049413	56049913	7.77757	5.60765	2.13616	1.37419e-37	1.48495e-35	Promoter (<=1kb)	57482	0	CRACD	capping protein inhibiting regulator of actin dynamics
chr12	55842546	55843046	5.75188	3.49272	2.13474	2.35208e-11	2.63475e-10	Promoter (<=1kb)	4327	0	MMP19	matrix metallopeptidase 19
chr2	142877697	142878197	6.13817	3.89102	2.13425	2.5686e-12	3.27315e-11	Promoter (<=1kb)	8942	13	KYNU	kynureninase
chr16	65121291	65121791	9.7615	7.60965	2.1342	6.20554e-116	1.43694e-112	Promoter (<=1kb)	1009	139	CDH11	cadherin 11
chr19	55206867	55207367	6.68769	4.50011	2.13045	3.06578e-19	8.5678e-18	Promoter (<=1kb)	5794	0	PTPRH	protein tyrosine phosphatase receptor type H
chr9	29450215	29450715	7.55401	5.38986	2.12663	3.13683e-32	2.36488e-30	Distal Intergenic	158038	-236614	LINGO2	leucine rich repeat and Ig domain containing 2
chr12	57741815	57742315	6.7111	4.51135	2.12644	8.28686e-18	2.01382e-16	Promoter (<=1kb)	116986	0	AGAP2	ArfGAP with GTPase domain, ankyrin repeat and PH domain 2
chr5	35856890	35857390	8.4303	6.2829	2.12389	2.40047e-48	4.37182e-46	Promoter (<=1kb)	3575	0	IL7R	interleukin 7 receptor
chr16	1533932	1534432	7.63702	5.48417	2.12243	2.10184e-34	1.86168e-32	Promoter (<=1kb)	79652	266	TMEM204	transmembrane protein 204
chr5	20972558	20973058	5.38771	3.11586	2.12001	1.73711e-09	1.45664e-08	Intron (ENST00000661281.1/105374678, intron 5 of 5)	105374676	36412	LINC02241	long intergenic non-protein coding RNA 2241
chr12	54126174	54126674	7.74512	5.598	2.11817	8.18931e-36	7.85447e-34	Promoter (<=1kb)	400043	0	LINC02381	long intergenic non-protein coding RNA 2381
chr12	47075978	47076478	4.85727	2.48242	2.11759	4.41597e-07	2.39233e-06	3' UTR	91523	-3125	PCED1B	PC-esterase domain containing 1B
chr5	39256242	39256742	6.92296	4.73149	2.11258	4.25314e-21	1.35975e-19	Intron (ENST00000646045.2/2533, intron 1 of 18)	2533	13902	FYB1	FYN binding protein 1
chr20	13221720	13222220	7.64043	5.48719	2.10926	6.8207e-34	5.84957e-32	Promoter (<=1kb)	140862	446	ISM1	isthmin 1
chr3	79018788	79019288	7.28912	5.11286	2.10626	2.40169e-25	1.08136e-23	Promoter (<=1kb)	6091	0	ROBO1	roundabout guidance receptor 1
chr2	108570555	108571055	4.88246	2.56445	2.09276	1.13511e-06	5.61459e-06	Promoter (<=1kb)	3987	0	LIMS1	LIM zinc finger domain containing 1
chr8	94261707	94262207	7.42233	5.29371	2.08762	1.40299e-29	8.58152e-28	Promoter (<=1kb)	2669	112	GEM	GTP binding protein overexpressed in skeletal muscle
chr10	80535473	80535973	7.25019	5.13101	2.08391	4.02515e-26	1.97111e-24	Promoter (<=1kb)	101929574	53	TSPAN14-AS1	TSPAN14 antisense RNA 1
chr1	159076261	159076761	7.9797	5.87789	2.08075	2.72299e-41	3.58837e-39	Promoter (<=1kb)	9447	5	AIM2	absent in melanoma 2
chr10	119182285	119182785	4.439	2.01621	2.08044	8.53724e-06	3.53552e-05	Distal Intergenic	10935	-3473	PRDX3	peroxiredoxin 3
chr13	35475348	35475848	9.20091	7.09739	2.08034	4.82165e-83	4.34189e-80	Promoter (<=1kb)	26960	0	NBEA	neurobeachin
chr9	1050372	1050872	7.40285	5.29059	2.0797	5.76711e-27	3.01545e-25	Promoter (<=1kb)	10655	15	DMRT2	doublesex and mab-3 related transcription factor 2
chr16	80804670	80805170	5.35263	3.12287	2.07729	4.45585e-09	3.48408e-08	Promoter (<=1kb)	124359	-72	CDYL2	chromodomain Y like 2
chr6	64389717	64390217	5.405	3.19562	2.07537	3.36862e-09	2.69373e-08	Intron (ENST00000424274.1/ENST00000424274.1, intron 2 of 3)	346007	323118	EYS	eyes shut homolog
chrX	85244144	85244644	8.70703	6.6079	2.07533	2.05289e-61	7.56256e-59	Promoter (<=1kb)	7552	60	ZNF711	zinc finger protein 711
chr20	60055992	60056492	5.64807	3.42694	2.07459	9.90845e-11	9.96934e-10	Promoter (<=1kb)	284756	67	LINC02910	long intergenic non-protein coding RNA 2910
chr2	233617666	233618166	5.43629	3.18421	2.07264	2.05711e-09	1.70034e-08	Promoter (<=1kb)	54576	33	UGT1A8	UDP glucuronosyltransferase family 1 member A8
chr17	180793	181293	5.73394	3.52891	2.06638	1.24635e-10	1.23636e-09	Promoter (<=1kb)	8447	0	DOC2B	double C2 domain beta
chrX	80405264	80405764	5.7518	3.5193	2.06373	8.19409e-11	8.37585e-10	Intron (ENST00000538312.5/169966, intron 3 of 4)	169966	-14683	TENT5D	terminal nucleotidyltransferase 5D
chr11	57426738	57427238	7.27871	5.17041	2.0631	1.73883e-26	8.72591e-25	Promoter (<=1kb)	29015	0	SLC43A3	solute carrier family 43 member 3
chr11	117907367	117907867	5.90414	3.7141	2.06133	1.40033e-11	1.62128e-10	3' UTR	84000	21514	TMPRSS13	transmembrane serine protease 13
chrX	81811391	81811891	4.65436	2.33305	2.05285	1.97855e-06	9.31464e-06	Distal Intergenic	105373285	335859	LOC105373285	uncharacterized LOC105373285
chr1	98211149	98211649	9.03922	6.96582	2.05116	1.14724e-62	4.42753e-60	Promoter (<=1kb)	729987	402	LINC01776	long intergenic non-protein coding RNA 1776
chr11	18721788	18722288	6.72689	4.61984	2.04885	3.43324e-19	9.52902e-18	Exon (ENST00000513874.6/283284, exon 3 of 23)	283284	3886	IGSF22	immunoglobulin superfamily member 22
chr19	21359007	21359507	7.92061	5.83153	2.04478	4.42924e-38	4.88391e-36	Promoter (<=1kb)	148203	0	ZNF738	zinc finger protein 738
chr12	113135298	113135798	6.93698	4.8166	2.0441	3.25277e-21	1.05028e-19	Promoter (<=1kb)	8437	0	RASAL1	RAS protein activator like 1
chr1	1205926	1206426	5.26303	3.05246	2.03958	1.35795e-08	9.72216e-08	Promoter (<=1kb)	8784	145	TNFRSF18	TNF receptor superfamily member 18
chr1	89418282	89418782	5.73188	3.55523	2.03847	6.76981e-11	7.01611e-10	Intron (ENST00000513638.5/400759, intron 2 of 4)	400759	7963	GBP1P1	guanylate binding protein 1 pseudogene 1
chr9	21561781	21562281	5.6244	3.42694	2.03564	1.31743e-09	1.12329e-08	Promoter (1-2kb)	554202	-1890	MIR31HG	MIR31 host gene
chrX	103404670	103405170	6.2465	4.10575	2.03468	3.2318e-14	5.32901e-13	Promoter (<=1kb)	100506901	0	LL0XNC01-250H12.3	uncharacterized LL0XNC01-250H12.3
chr8	132480027	132480527	5.53617	3.35221	2.03014	1.10061e-09	9.5656e-09	Promoter (<=1kb)	3786	0	KCNQ3	potassium voltage-gated channel subfamily Q member 3
chr2	14633754	14634254	7.27087	5.19865	2.0297	1.22584e-25	5.75933e-24	Promoter (<=1kb)	151354	-837	LRATD1	LRAT domain containing 1
chr5	151157419	151157919	7.0121	4.94067	2.02946	2.24935e-22	8.0663e-21	Promoter (<=1kb)	309	0	ANXA6	annexin A6
chr3	151769341	151769841	5.36004	3.17658	2.02846	1.25451e-08	9.04557e-08	Promoter (<=1kb)	201651	-555	AADACP1	arylacetamide deacetylase pseudogene 1
chr16	46454849	46455349	5.4567	3.26172	2.02779	7.49728e-09	5.64962e-08	Distal Intergenic	124149	23090	ANKRD26P1	ankyrin repeat domain 26 pseudogene 1
chr18	29461837	29462337	5.24653	3.02276	2.02767	1.91911e-08	1.33563e-07	Distal Intergenic	105372045	-167505	LOC105372045	uncharacterized LOC105372045
chr10	60572708	60573208	6.78762	4.67788	2.02766	2.60675e-19	7.33556e-18	Promoter (<=1kb)	288	0	ANK3	ankyrin 3
chr19	17794983	17795483	6.39285	4.30385	2.02139	1.84247e-15	3.49293e-14	Promoter (<=1kb)	10331	0	B3GNT3	UDP-GlcNAc:betaGal beta-1,3-N-acetylglucosaminyltransferase 3
chr5	91734	92234	7.48066	5.42962	2.0144	1.27156e-28	7.36099e-27	Promoter (<=1kb)	153478	0	PLEKHG4B	pleckstrin homology and RhoGEF domain containing G4B
chr4	114599117	114599617	7.00767	4.92771	2.0134	8.08713e-21	2.53548e-19	Promoter (<=1kb)	7368	310	UGT8	UDP glycosyltransferase 8
chr20	46683934	46684434	7.68101	5.6273	2.01071	2.37516e-31	1.68118e-29	Promoter (<=1kb)	64849	33	SLC13A3	solute carrier family 13 member 3
chr3	8768477	8768977	5.71118	3.58575	2.00928	1.34683e-10	1.33115e-09	Promoter (<=1kb)	5021	0	OXTR	oxytocin receptor
chr3	122577676	122578176	5.33064	3.16248	1.99988	1.00092e-07	6.09006e-07	Promoter (<=1kb)	165631	26	PARP15	poly(ADP-ribose) polymerase family member 15
chr12	121992693	121993663	7.57073	5.5217	1.99793	1.00086e-29	6.21568e-28	Intron (ENST00000288912.9/144406, intron 19 of 21)	144406	-3223	CFAP251	cilia and flagella associated protein 251
chr6	106871930	106872430	7.45685	5.41676	1.99617	1.44532e-28	8.33709e-27	Distal Intergenic	100422737	-83782	LINC02532	long intergenic non-protein coding RNA 2532
chr2	225041750	225042250	7.56243	5.54181	1.9948	1.10021e-28	6.41484e-27	Promoter (<=1kb)	55619	134	DOCK10	dedicator of cytokinesis 10
chr4	12903316	12903816	4.54783	2.24876	1.99186	7.28629e-06	3.06126e-05	Distal Intergenic	9364	477778	RAB28	RAB28, member RAS oncogene family
chr9	33677053	33677553	5.70598	3.60513	1.99097	3.54645e-10	3.3075e-09	Promoter (<=1kb)	101243555	0	PTENP1-AS	PTENP1 antisense RNA
chr19	9935775	9936275	5.26817	3.07493	1.98729	3.65134e-08	2.40197e-07	Promoter (<=1kb)	93145	49	OLFM2	olfactomedin 2
chr6	140780002	140780502	6.64428	4.58783	1.98363	2.2015e-17	5.11967e-16	Intron (ENST00000684511.1/105378027, intron 7 of 8)	102723724	73377	LOC102723724	uncharacterized LOC102723724
chr2	190759933	190760433	6.29235	4.20708	1.97676	3.80151e-14	6.22412e-13	Promoter (<=1kb)	124907946	68	LOC124907946	uncharacterized LOC124907946
chr16	5905555	5906055	7.37456	5.35942	1.97642	1.17568e-26	5.99266e-25	Intron (ENST00000569895.3/54715, intron 4 of 6)	54715	-112969	RBFOX1	RNA binding fox-1 homolog 1
chr4	82561226	82561726	4.85722	2.61567	1.97476	6.3655e-07	3.33371e-06	Promoter (<=1kb)	441027	229	TMEM150C	transmembrane protein 150C
chr7	48091658	48092158	6.17681	4.11623	1.97369	4.10825e-13	5.87219e-12	Promoter (2-3kb)	7378	2282	UPP1	uridine phosphorylase 1
chr14	71231925	71232425	5.48201	3.34085	1.97045	5.06408e-09	3.93121e-08	Intron (ENST00000663930.1/ENST00000663930.1, intron 1 of 1)	102724015	78934	SIPA1L1-AS1	SIPA1L1 antisense RNA 1
chr17	45135496	45135996	6.38326	4.31954	1.96962	1.27406e-14	2.1946e-13	Promoter (<=1kb)	79777	0	ACBD4	acyl-CoA binding domain containing 4
chr12	21774627	21775127	4.97727	2.78218	1.96938	2.89467e-07	1.6168e-06	Promoter (<=1kb)	3764	0	KCNJ8	potassium inwardly rectifying channel subfamily J member 8
chr7	22549720	22550220	6.15913	4.09479	1.96576	2.20653e-13	3.26031e-12	Intron (ENST00000439708.1/256227, intron 1 of 3)	100506178	-13117	STEAP1B-AS1	STEAP1B antisense RNA 1
chrX	118839375	118839875	4.2355	1.85918	1.96263	2.68426e-05	0.000100159	Promoter (<=1kb)	101928287	0	LINC01285	long intergenic non-protein coding RNA 1285
chr18	49562515	49563015	8.77157	6.7916	1.96228	1.3907e-63	5.49802e-61	Promoter (<=1kb)	9388	170	LIPG	lipase G, endothelial type
chr19	37506367	37506867	7.5883	5.59036	1.96143	1.62635e-30	1.0587e-28	Promoter (<=1kb)	101927720	0	ZNF793-AS1	ZNF793 antisense RNA 1 (head to head)
chr1	111515878	111516378	4.33336	1.98655	1.95985	1.98654e-05	7.60506e-05	Intron (ENST00000369717.8/57413, intron 1 of 5)	57413	-12245	TMIGD3	transmembrane and immunoglobulin domain containing 3
chr7	26376642	26377142	7.66947	5.68009	1.95377	1.01397e-29	6.27308e-28	Promoter (<=1kb)	105375304	0	SNX10-AS1	SNX10 antisense RNA 1
chr5	167820705	167821205	7.02738	5.02122	1.94754	1.15475e-20	3.58568e-19	Promoter (<=1kb)	57451	0	TENM2	teneurin transmembrane protein 2
chr10	48465943	48466443	6.49635	4.48162	1.94636	1.7615e-15	3.34726e-14	Promoter (<=1kb)	58504	253	ARHGAP22	Rho GTPase activating protein 22
chr19	37172343	37172843	7.2371	5.24366	1.9445	4.08479e-24	1.68474e-22	Promoter (<=1kb)	199704	0	ZNF585A	zinc finger protein 585A
chr10	32558577	32559077	6.52086	4.48508	1.94092	2.25984e-15	4.23465e-14	Intron (ENST00000476558.7/79741, intron 13 of 16)	79741	-8646	CCDC7	coiled-coil domain containing 7
chr1	16212289	16212789	5.60238	3.5141	1.93803	8.97794e-10	7.90029e-09	Promoter (<=1kb)	128272	0	ARHGEF19	Rho guanine nucleotide exchange factor 19
chrX	125153892	125154392	6.25074	4.19731	1.93684	3.87778e-13	5.56238e-12	Intron (ENST00000422452.4/10178, intron 3 of 34)	10178	49920	TENM1	teneurin transmembrane protein 1
chrX	36175893	36176393	4.3215	2.00026	1.93653	2.22354e-05	8.42284e-05	Intron (ENST00000378653.8/286464, intron 39 of 63)	286464	110232	CFAP47	cilia and flagella associated protein 47
chr5	149406762	149407262	5.23053	3.1225	1.93348	6.69647e-08	4.2317e-07	Promoter (<=1kb)	728264	0	CARMN	cardiac mesoderm enhancer-associated non-coding RNA
chr12	49706729	49707229	9.50132	7.56199	1.92607	4.86114e-94	5.62816e-91	Promoter (<=1kb)	91010	0	FMNL3	formin like 3
chr1	20552393	20552893	7.77307	5.81005	1.92454	7.99007e-33	6.34858e-31	Promoter (<=1kb)	163933	0	FAM43B	family with sequence similarity 43 member B
chr7	90211916	90212416	8.73354	6.78997	1.92424	2.74418e-60	9.26677e-58	Promoter (<=1kb)	261729	0	STEAP2	STEAP2 metalloreductase
chr16	80932070	80932570	5.98465	3.96256	1.92347	6.04718e-12	7.38649e-11	Intron (ENST00000651611.1/100996425, intron 1 of 1)	100996425	-39388	ARLNC1	androgen receptor regulated long noncoding RNA 1
chr8	100909162	100909662	4.53846	2.28645	1.92138	6.46947e-06	2.74297e-05	Distal Intergenic	7534	15326	YWHAZ	tyrosine 3-monooxygenase/tryptophan 5-monooxygenase activation protein zeta
chrX	68833215	68834192	5.89909	3.88309	1.92058	4.57954e-11	4.92894e-10	Intron (ENST00000204961.5/1947, intron 1 of 4)	1947	4194	EFNB1	ephrin B1
chr1	197917438	197917938	5.65669	3.58082	1.91821	1.07598e-09	9.36658e-09	Promoter (<=1kb)	56956	66	LHX9	LIM homeobox 9
chr2	27752756	27753256	6.45136	4.48599	1.91075	2.6622e-14	4.44403e-13	Exon (ENST00000688727.1/ENST00000688727.1, exon 1 of 3)	9553	-18461	MRPL33	mitochondrial ribosomal protein L33
chr14	77181713	77182213	7.39912	5.4556	1.90795	8.12695e-26	3.88583e-24	Promoter (<=1kb)	57156	0	TMEM63C	transmembrane protein 63C
chr7	23680073	23680573	5.50269	3.41646	1.90665	8.82281e-09	6.55103e-08	Promoter (<=1kb)	340277	0	FAM221A	family with sequence similarity 221 member A
chr9	5510475	5510975	5.37764	3.28547	1.90546	2.16309e-08	1.4844e-07	Promoter (<=1kb)	80380	0	PDCD1LG2	programmed cell death 1 ligand 2
chr14	98451980	98452480	7.39739	5.43939	1.90223	6.77544e-25	2.96019e-23	Distal Intergenic	105370655	-246837	LOC105370655	uncharacterized LOC105370655
chr6	28811517	28812017	5.14387	3.0667	1.90182	1.1415e-07	6.85786e-07	Distal Intergenic	124901296	27041	LOC124901296	uncharacterized LOC124901296
chr16	8110882	8111382	4.98234	2.88287	1.90076	3.89578e-07	2.1283e-06	Promoter (1-2kb)	105371069	1341	LOC105371069	uncharacterized LOC105371069
chr19	47228482	47228982	7.75431	5.8249	1.89994	2.12423e-30	1.36094e-28	Promoter (1-2kb)	27113	-1293	BBC3	BCL2 binding component 3
chr12	18045815	18046315	5.90771	3.86746	1.89902	1.49496e-10	1.47038e-09	Distal Intergenic	79785	43826	RERGL	RERG like
chr1	118184940	118185440	6.26638	4.26182	1.89801	3.89527e-13	5.58253e-12	Promoter (<=1kb)	105378930	0	LOC105378930	uncharacterized LOC105378930
chr1	21334762	21335262	4.97058	2.76602	1.89444	1.02373e-06	5.11993e-06	Intron (ENST00000415912.6/1889, intron 1 of 18)	1889	9875	ECE1	endothelin converting enzyme 1
chr16	9067995	9068495	5.49265	3.43171	1.89099	1.01458e-08	7.45144e-08	Distal Intergenic	29035	-23149	HAPSTR1	HUWE1 associated protein modifying stress responses
chr3	158571082	158571582	7.24468	5.31736	1.88736	9.34341e-23	3.48957e-21	Promoter (<=1kb)	4291	0	MLF1	myeloid leukemia factor 1
chr3	185727974	185728474	5.66477	3.62038	1.886	1.26726e-09	1.08683e-08	Promoter (<=1kb)	646600	0	IGF2BP2-AS1	IGF2BP2 antisense RNA 1
chr13	24541478	24541978	6.54585	4.57321	1.88582	2.29622e-15	4.29786e-14	Promoter (<=1kb)	101927375	0	LOC101927375	ankyrin repeat domain-containing protein 26-like
chr17	44363153	44363653	7.42548	5.50036	1.88544	5.65264e-26	2.75146e-24	Promoter (<=1kb)	284069	147	FAM171A2	family with sequence similarity 171 member A2
chr2	74908821	74909321	6.94076	4.99509	1.88142	2.33078e-18	6.05442e-17	Distal Intergenic	102724515	-8827	LINC01291	long intergenic non-protein coding RNA 1291
chr19	14363506	14364006	5.04396	2.96224	1.87519	7.40137e-07	3.81701e-06	Promoter (<=1kb)	105372288	0	LINC01841	long intergenic non-protein coding RNA 1841
chr7	5283405	5283905	5.47975	3.42784	1.87028	3.17078e-08	2.10156e-07	Promoter (<=1kb)	222962	376	SLC29A4	solute carrier family 29 member 4
chr17	32828086	32828586	4.26718	2.00026	1.86954	3.37548e-05	0.000122456	Intron (ENST00000318217.10/4642, intron 1 of 21)	4642	34457	MYO1D	myosin ID
chrX	43882078	43882578	4.97837	2.87502	1.86807	1.27911e-06	6.2619e-06	Promoter (<=1kb)	4129	0	MAOB	monoamine oxidase B
chr6	28542623	28543123	5.41811	3.39266	1.86428	1.16569e-08	8.46538e-08	Distal Intergenic	2880	14292	GPX5	glutathione peroxidase 5
chr1	179136184	179136684	6.76892	4.84356	1.86395	1.0245e-17	2.47115e-16	Promoter (1-2kb)	27	-1988	ABL2	ABL proto-oncogene 2, non-receptor tyrosine kinase
chr6	35339941	35340441	7.69064	5.77745	1.86391	9.80082e-27	5.02726e-25	Promoter (2-3kb)	5467	-2117	PPARD	peroxisome proliferator activated receptor delta
chr19	18386173	18386673	4.57767	2.38039	1.86302	9.10511e-06	3.74961e-05	Promoter (<=1kb)	100422943	0	MIR3189	microRNA 3189
chrX	74421840	74422340	9.12911	7.25517	1.86097	3.52564e-74	1.9049e-71	Promoter (<=1kb)	6567	0	SLC16A2	solute carrier family 16 member 2
chr20	38601658	38602158	5.20469	3.14428	1.85931	1.41429e-07	8.3726e-07	Promoter (<=1kb)	343578	0	ARHGAP40	Rho GTPase activating protein 40
chr11	1571187	1571687	7.74301	5.852	1.85904	5.6312e-31	3.80317e-29	Promoter (<=1kb)	338651	0	KRTAP5-AS1	KRTAP5-1/KRTAP5-2 antisense RNA 1
chr13	26050570	26051070	7.89222	6.00439	1.85362	2.87506e-32	2.17765e-30	Promoter (<=1kb)	387914	946	SHISA2	shisa family member 2
chr10	59709157	59709657	9.45297	7.59039	1.84962	3.38816e-87	3.23051e-84	Promoter (<=1kb)	220963	0	SLC16A9	solute carrier family 16 member 9
chr19	48394113	48394613	5.48743	3.4758	1.84658	1.33633e-08	9.58006e-08	Promoter (<=1kb)	2906	445	GRIN2D	glutamate ionotropic receptor NMDA type subunit 2D
chr3	4983289	4983789	6.30974	4.36153	1.84535	3.44821e-12	4.32267e-11	Promoter (2-3kb)	100507582	-2875	BHLHE40-AS1	BHLHE40 antisense RNA 1
chr1	112898065	112898565	6.90063	4.98924	1.8449	1.63397e-18	4.29951e-17	Intron (ENST00000715665.1/100506392, intron 1 of 3)	6566	23827	SLC16A1	solute carrier family 16 member 1
chr2	240646310	240646810	6.01569	4.03741	1.84335	5.43919e-11	5.74357e-10	Distal Intergenic	2859	20830	GPR35	G protein-coupled receptor 35
chr6	391756	392256	8.92437	7.06008	1.84093	1.41759e-56	4.17776e-54	Promoter (<=1kb)	3662	0	IRF4	interferon regulatory factor 4
chr3	196336578	196337078	4.81576	2.7369	1.83979	2.05119e-06	9.6064e-06	Promoter (1-2kb)	100534611	1295	TM4SF19-DYNLT2B	TM4SF19-DYNLT2B readthrough (NMD candidate)
chr22	38467976	38468476	7.19806	5.32375	1.83053	5.68462e-22	1.95216e-20	Promoter (<=1kb)	11015	0	KDELR3	KDEL endoplasmic reticulum protein retention receptor 3
chr3	123883643	123884143	5.77396	3.8043	1.82745	7.01555e-10	6.2584e-09	Promoter (<=1kb)	4638	165	MYLK	myosin light chain kinase
chr17	50274199	50274699	8.67224	6.82717	1.82209	2.15289e-53	5.05741e-51	Promoter (<=1kb)	162461	0	TMEM92	transmembrane protein 92
chr2	85487060	85487994	6.40375	4.49009	1.82057	5.6773e-14	9.04852e-13	Distal Intergenic	100630918	50789	PARTICL	promoter of MAT2A antisense radiation-induced circulating long non-coding RNA
chr19	23763000	23763500	9.84251	8.01072	1.81994	1.35696e-98	2.19949e-95	Promoter (<=1kb)	388524	0	RPSA2	ribosomal protein SA 2
chr1	27872394	27872894	5.38178	3.39876	1.8172	4.13161e-08	2.69603e-07	Promoter (<=1kb)	9473	0	THEMIS2	thymocyte selection associated family member 2
chr5	132074335	132074835	5.16534	3.12308	1.81711	2.84018e-07	1.59241e-06	Promoter (<=1kb)	1437	546	CSF2	colony stimulating factor 2
chr4	119067677	119068177	3.94508	1.50496	1.81312	0.000168375	0.000527075	Distal Intergenic	171024	40342	SYNPO2	synaptopodin 2
chr19	58009346	58009846	5.57076	3.634	1.81185	5.68288e-09	4.37595e-08	Exon (ENST00000550135.5/100128398, exon 3 of 3)	100128398	4922	ZNF606-AS1	ZNF606 antisense RNA 1
chr4	78058195	78058695	9.02761	7.20624	1.80667	2.26471e-67	1.01969e-64	Promoter (<=1kb)	80144	505	FRAS1	Fraser extracellular matrix complex subunit 1
chrX	38220337	38220837	7.66801	5.8208	1.80651	9.82386e-28	5.45325e-26	Promoter (<=1kb)	8406	34	SRPX	sushi repeat containing protein X-linked
chr14	74955145	74955645	8.16985	6.34126	1.80487	1.09798e-36	1.11233e-34	Promoter (<=1kb)	5228	0	PGF	placental growth factor
chr19	43465212	43465712	8.79717	6.97558	1.80382	3.10929e-56	8.84184e-54	Promoter (<=1kb)	27076	0	LYPD3	LY6/PLAUR domain containing 3
chr1	156421017	156421517	8.75081	6.93803	1.80007	1.57533e-55	4.25574e-53	Promoter (<=1kb)	10485	235	MIR9-1HG	MIR9-1 host gene
chr9	6645722	6646222	6.46631	4.56591	1.79952	4.57166e-13	6.46615e-12	Promoter (<=1kb)	2731	0	GLDC	glycine decarboxylase
chr10	68560500	68561000	6.28221	4.39312	1.79898	5.38978e-13	7.49897e-12	Promoter (<=1kb)	80312	163	TET1	tet methylcytosine dioxygenase 1
chr9	76577044	76577544	5.31636	3.31141	1.79559	1.03424e-07	6.26927e-07	Intron (ENST00000648797.1/105376095, intron 7 of 12)	158471	37618	PRUNE2	prune homolog 2 with BCH domain
chr12	3491499	3491999	8.10429	6.2814	1.79558	2.05706e-33	1.71871e-31	Promoter (<=1kb)	100129223	-105	THCAT155	thyroid cancer-associated transcript 155
chr8	123160527	123161027	5.8687	3.96626	1.79538	2.19087e-10	2.0988e-09	Promoter (2-3kb)	93594	2798	TBC1D31	TBC1 domain family member 31
chr4	119954402	119954902	4.21469	2.01542	1.79203	5.6219e-05	0.000194837	Intron (ENST00000505862.2/100996694, intron 4 of 6)	100996694	14862	LINC02502	long intergenic non-protein coding RNA 2502
chr10	33050247	33050747	9.20248	7.39453	1.78693	7.41953e-67	3.25036e-64	Intron (ENST00000450890.5/101929475, intron 3 of 3)	3688	-44455	ITGB1	integrin subunit beta 1
chr20	818548	819048	5.71978	3.82424	1.78552	2.30529e-09	1.8891e-08	Distal Intergenic	83541	-14667	FAM110A	family with sequence similarity 110 member A
chr16	50396172	50396672	5.67159	3.75045	1.78129	3.10505e-09	2.49404e-08	Promoter (1-2kb)	105371248	-1039	LINC02178	long intergenic non-protein coding RNA 2178
chr4	9000880	9001380	4.94477	2.9306	1.78012	1.65701e-06	7.92287e-06	Exon (ENST00000641589.1/ENST00000641589.1, exon 1 of 1)	105369250	62886	LOC105369250	uncharacterized LOC105369250
chr8	29352436	29352936	5.04064	3.0732	1.77965	6.61807e-07	3.45371e-06	Promoter (1-2kb)	124901924	1144	LOC124901924	uncharacterized LOC124901924
chr10	68094393	68094893	5.42241	3.47609	1.77954	4.12886e-08	2.69531e-07	Intron (ENST00000685154.1/84665, intron 1 of 6)	84665	6496	MYPN	myopalladin
chr12	54053878	54054378	8.72858	6.9335	1.77886	7.57291e-54	1.85984e-51	Promoter (<=1kb)	3221	43	HOXC4	homeobox C4
chr1	196786545	196787045	7.34274	5.52797	1.77734	4.64098e-23	1.76586e-21	Promoter (2-3kb)	10878	-2715	CFHR3	complement factor H related 3
chr12	68932749	68933249	7.57636	5.75898	1.776	3.98851e-26	1.95908e-24	Promoter (<=1kb)	1368	0	CPM	carboxypeptidase M
chrX	38561488	38561988	4.36569	2.2352	1.77417	3.18202e-05	0.000116402	Promoter (<=1kb)	7102	0	TSPAN7	tetraspanin 7
chr12	132474236	132474736	6.73205	4.8949	1.77261	7.10975e-16	1.42274e-14	Distal Intergenic	57666	-14815	FBRSL1	fibrosin like 1
chr16	61801499	61801999	4.90199	2.89888	1.77123	3.18048e-06	1.43201e-05	Intron (ENST00000577730.5/1006, intron 6 of 11)	1006	16044	CDH8	cadherin 8
chr19	48325553	48326053	6.56108	4.70355	1.77087	2.3463e-14	3.92478e-13	Promoter (<=1kb)	2014	0	EMP3	epithelial membrane protein 3 (MAM blood group)
chr10	70672482	70672982	5.17241	3.1902	1.76989	4.11615e-07	2.23964e-06	Promoter (<=1kb)	140766	0	ADAMTS14	ADAM metallopeptidase with thrombospondin type 1 motif 14
chr6	28735412	28735912	6.63069	4.79911	1.76891	1.75946e-15	3.34726e-14	Distal Intergenic	387055	-86346	LINC00533	long intergenic non-protein coding RNA 533
chr5	100900357	100900857	5.10904	3.11643	1.76101	6.07613e-07	3.19766e-06	Promoter (2-3kb)	7903	2357	ST8SIA4	ST8 alpha-N-acetyl-neuraminide alpha-2,8-sialyltransferase 4
chr2	190606793	190607293	5.06944	3.0882	1.75932	8.7238e-07	4.44248e-06	Distal Intergenic	4664	-39453	NAB1	NGFI-A binding protein 1
chr15	100373137	100373637	8.04248	6.26174	1.75918	8.09369e-34	6.83285e-32	Promoter (<=1kb)	102723320	198	CERS3-AS1	CERS3 antisense RNA 1
chr11	123194542	123195042	8.32827	6.55305	1.75857	8.37377e-42	1.12174e-39	Promoter (<=1kb)	79827	206	CLMP	CXADR like membrane protein
chr14	44913393	44913893	4.74689	2.69291	1.75686	6.17712e-06	2.62864e-05	Promoter (1-2kb)	101927418	-1530	LOC101927418	uncharacterized LOC101927418
chr12	2944681	2945181	4.49328	2.41569	1.75558	1.90545e-05	7.32054e-05	Distal Intergenic	7289	6970	TULP3	TUB like protein 3
chr7	47254149	47254649	7.42032	5.63129	1.74989	1.33696e-23	5.29849e-22	Promoter (<=1kb)	124901628	0	LOC124901628	uncharacterized LOC124901628
chr1	156704903	156705403	8.3178	6.54218	1.74925	3.33385e-37	3.50898e-35	Promoter (<=1kb)	1382	180	CRABP2	cellular retinoic acid binding protein 2
chr2	84926779	84927279	5.85874	3.99362	1.74885	1.27485e-09	1.09218e-08	Exon (ENST00000671359.1/ENST00000671359.1, exon 1 of 4)	105374836	-19771	LOC105374836	uncharacterized LOC105374836
chr1	86502240	86502740	4.27007	2.07493	1.74678	6.29781e-05	0.000216365	Distal Intergenic	1179	33313	CLCA1	chloride channel accessory 1
chr2	61004883	61005383	5.53499	3.63052	1.74416	2.31697e-08	1.58063e-07	Intron (ENST00000602599.1/150962, intron 4 of 15)	150962	11810	PUS10	pseudouridine synthase 10
chr16	48416718	48417218	7.21207	5.41676	1.74344	2.74151e-20	8.2597e-19	Exon (ENST00000567973.1/ENST00000567973.1, exon 1 of 3)	6477	-22763	SIAH1	siah E3 ubiquitin protein ligase 1
chr16	84642229	84642729	5.6752	3.82809	1.73676	7.1203e-09	5.39565e-08	Distal Intergenic	79786	-5782	KLHL36	kelch like family member 36
chr19	7917966	7918466	8.04188	6.27888	1.73635	8.1033e-33	6.40714e-31	Promoter (<=1kb)	100507588	338	TGFBR3L	transforming growth factor beta receptor 3 like
chr15	84570222	84570722	9.4414	7.69887	1.73559	1.32057e-80	9.72963e-78	Promoter (<=1kb)	100506874	0	LINC00933	long intergenic non-protein coding RNA 933
chr10	22323290	22323790	5.24352	3.33496	1.73527	4.61395e-07	2.49043e-06	Promoter (1-2kb)	100532731	1184	COMMD3-BMI1	COMMD3-BMI1 readthrough
chr3	165342382	165342882	5.72952	3.83802	1.73423	1.22517e-08	8.85364e-08	Intron (ENST00000665369.1/103695433, intron 1 of 5)	103695433	-47181	LINC01322	long intergenic non-protein coding RNA 1322
chr12	30822568	30823068	8.51349	6.76579	1.7327	6.85256e-42	9.25609e-40	Promoter (<=1kb)	65981	222	CAPRIN2	caprin family member 2
chr19	23758366	23758866	9.56678	7.82282	1.72932	6.19537e-79	4.36612e-76	Promoter (<=1kb)	148213	0	ZNF681	zinc finger protein 681
chrX	142338026	142338526	5.09261	3.12345	1.7286	1.40253e-06	6.8085e-06	Intron (ENST00000664519.1/105373345, intron 3 of 9)	51438	-132736	MAGEC2	MAGE family member C2
chr11	125495192	125495692	7.0015	5.22103	1.72784	1.73905e-18	4.56861e-17	Promoter (<=1kb)	403312	0	LOC403312	putative uncharacterized protein MGC39545
chr10	84171694	84172194	4.54829	2.4807	1.7261	2.30792e-05	8.72006e-05	Promoter (<=1kb)	642934	0	CERNA2	competing endogenous lncRNA 2 for microRNA let-7b
chrX	69150248	69150748	5.00345	3.0808	1.72549	1.47367e-06	7.12399e-06	Distal Intergenic	64219	14689	PJA1	praja ring finger ubiquitin ligase 1
chr12	112906916	112907416	6.70639	4.89965	1.72438	9.29563e-15	1.61666e-13	Promoter (<=1kb)	4938	0	OAS1	2'-5'-oligoadenylate synthetase 1
chr9	34701334	34701834	5.93449	4.08801	1.72382	4.47877e-10	4.12011e-09	Promoter (1-2kb)	23349	-1119	PHF24	PHD finger protein 24
chr3	21988643	21989143	6.39549	4.60032	1.72328	4.66737e-13	6.59001e-12	Intron (ENST00000706131.1/79750, intron 2 of 9)	100874221	31507	ZNF385D-AS2	ZNF385D antisense RNA 2
chr19	47231334	47231834	5.05019	3.1166	1.72327	1.3561e-06	6.6061e-06	Promoter (<=1kb)	27113	-135	BBC3	BCL2 binding component 3
chr19	29687201	29687701	5.21802	3.3225	1.72279	3.19028e-07	1.77215e-06	Distal Intergenic	79156	20327	PLEKHF1	pleckstrin homology and FYVE domain containing 1
chr20	51800833	51801333	7.17221	5.40407	1.72179	1.39354e-19	4.00494e-18	Promoter (<=1kb)	57167	253	SALL4	spalt like transcription factor 4
chr12	32139520	32140020	6.18584	4.36994	1.72032	8.21486e-12	9.84144e-11	Intron (ENST00000548411.6/636, intron 1 of 8)	120766143	-31992	BICD1-AS1	BICD1 antisense RNA 1
chr22	29858381	29858881	8.33089	6.60311	1.71954	5.21342e-36	5.09063e-34	Distal Intergenic	84164	-20077	ASCC2	activating signal cointegrator 1 complex subunit 2
chr3	196528516	196529016	5.70449	3.62035	1.71834	4.4371e-05	0.000157033	Exon (ENST00000393644.3/ENST00000393644.3, exon 1 of 2)	255798	-13170	SMCO1	single-pass membrane protein with coiled-coil domains 1
chr17	31559807	31560307	9.49752	7.77279	1.71729	1.66818e-82	1.42313e-79	Promoter (<=1kb)	406968	0	MIR193A	microRNA 193a
chr1	212699330	212699830	6.92231	5.15207	1.71384	1.06298e-17	2.55637e-16	Promoter (<=1kb)	55509	10	BATF3	basic leucine zipper ATF-like transcription factor 3
chr9	5511494	5511994	4.75489	2.05688	1.71156	0.000943293	0.00247488	Promoter (<=1kb)	80380	963	PDCD1LG2	programmed cell death 1 ligand 2
chr9	35115512	35116012	8.27983	6.54617	1.71009	1.61062e-36	1.60163e-34	Promoter (<=1kb)	80256	0	ATOSB	atos homolog B
chr4	141549208	141549708	5.76701	3.95398	1.70935	3.28775e-09	2.63426e-08	Distal Intergenic	105377456	26369	LINC02276	long intergenic non-protein coding RNA 2276
chr11	61752643	61753143	6.05248	4.26096	1.7093	1.07276e-10	1.07468e-09	Promoter (<=1kb)	745	1	MYRF	myelin regulatory factor
chr3	146469339	146469839	7.00299	5.25467	1.70729	1.39237e-17	3.30924e-16	Promoter (<=1kb)	57047	0	PLSCR2	phospholipid scramblase 2
chr22	30822392	30822892	6.79529	5.023	1.70493	9.2238e-16	1.81663e-14	Promoter (<=1kb)	23762	0	OSBP2	oxysterol binding protein 2
chr11	94544699	94545199	8.92939	7.21595	1.70453	3.34201e-54	8.46417e-52	Promoter (<=1kb)	143689	-87	PIWIL4	piwi like RNA-mediated gene silencing 4
chr1	156624402	156624902	7.17924	5.43771	1.7013	2.83073e-19	7.95205e-18	Promoter (<=1kb)	60484	338	HAPLN2	hyaluronan and proteoglycan link protein 2
chr5	180419796	180420296	6.04294	4.26079	1.70086	1.1736e-10	1.16848e-09	Promoter (2-3kb)	124901152	2847	LOC124901152	uncharacterized LOC124901152
chr1	98211967	98212467	4.43635	2.33305	1.69407	7.39643e-05	0.000251029	Promoter (1-2kb)	729987	1220	LINC01776	long intergenic non-protein coding RNA 1776
chr7	48171396	48171896	7.34019	5.59688	1.69312	2.52431e-21	8.1997e-20	Promoter (<=1kb)	154664	0	ABCA13	ATP binding cassette subfamily A member 13
chr12	21527481	21527981	6.20714	4.42641	1.68956	2.52923e-11	2.82146e-10	Promoter (<=1kb)	124902896	0	LOC124902896	uncharacterized LOC124902896
chr3	150370202	150370702	7.57541	5.85323	1.68802	2.1762e-25	9.8531e-24	Exon (ENST00000693574.2/ENST00000693574.2, exon 1 of 1)	107986142	-26992	LOC107986142	uncharacterized LOC107986142
chr5	29191615	29192115	7.58676	5.85556	1.68659	8.20701e-25	3.55688e-23	Exon (ENST00000623067.1/ENST00000623067.1, exon 1 of 5)	101929660	26685	LINC02109	long intergenic non-protein coding RNA 2109
chr1	111542079	111542579	6.87994	5.13321	1.68557	6.56827e-17	1.46043e-15	Promoter (<=1kb)	5906	0	RAP1A	RAP1A, member of RAS oncogene family
chr22	31107112	31107612	6.99332	5.24853	1.68358	1.7882e-16	3.80879e-15	Promoter (<=1kb)	140606	0	SELENOM	selenoprotein M
chr20	3811098	3811598	6.62383	4.87912	1.68137	1.16812e-14	2.02287e-13	Promoter (<=1kb)	101929125	0	LINC01730	long intergenic non-protein coding RNA 1730
chr19	14432853	14433353	6.54687	4.79715	1.68011	2.04719e-13	3.03041e-12	Promoter (<=1kb)	5585	0	PKN1	protein kinase N1
chr12	63628014	63628514	4.13545	1.94048	1.67797	0.000128231	0.000411747	Intron (ENST00000324472.9/283417, intron 6 of 21)	283417	-7792	DPY19L2	dpy-19 like 2
chr1	190478304	190478804	5.73283	3.91962	1.67703	7.66013e-09	5.75628e-08	Promoter (<=1kb)	101929120	0	BRINP3-DT	BRINP3 divergent transcript
chr12	109093101	109093601	5.04269	3.12969	1.67679	1.6541e-06	7.91127e-06	Promoter (<=1kb)	121642	0	ALKBH2	alkB homolog 2, alpha-ketoglutarate dependent dioxygenase
chr16	89200719	89201219	5.13165	3.25502	1.67637	7.3149e-07	3.77723e-06	Promoter (<=1kb)	146429	-182	SLC22A31	solute carrier family 22 member 31
chr17	78140673	78141173	7.40074	5.68681	1.67539	1.42095e-22	5.2109e-21	Promoter (2-3kb)	147138	2310	TMC8	transmembrane channel like 8
chr2	201182986	201183486	6.99729	5.27194	1.67475	1.25076e-17	2.99021e-16	Promoter (<=1kb)	843	0	CASP10	caspase 10
chr5	39424607	39425107	8.54147	6.83752	1.67418	9.74267e-41	1.24346e-38	Promoter (<=1kb)	1601	0	DAB2	DAB adaptor protein 2
chr7	18509131	18509631	8.51507	6.81787	1.67143	6.38823e-39	7.5034e-37	Promoter (<=1kb)	9734	0	HDAC9	histone deacetylase 9
chrX	150361278	150361778	4.69154	2.71067	1.66914	1.64339e-05	6.38641e-05	Promoter (<=1kb)	10046	0	MAMLD1	mastermind like domain containing 1
chr22	35156572	35157072	5.56555	3.72907	1.66654	4.04981e-08	2.64478e-07	Intron (ENST00000423311.1/104310353, intron 4 of 5)	104310353	73984	LINC01399	long intergenic non-protein coding RNA 1399
chr16	1427950	1428450	6.47408	4.74793	1.66605	8.1144e-13	1.105e-11	Promoter (2-3kb)	105371045	-2628	PERCC1	proline and glutamate rich with coiled coil 1
chr22	37420111	37420611	7.55087	5.85508	1.66582	6.70112e-23	2.52015e-21	Promoter (<=1kb)	114794	0	ELFN2	extracellular leucine rich repeat and fibronectin type III domain containing 2
chr7	25950556	25951056	8.83441	7.15787	1.66456	5.37265e-48	9.67614e-46	Promoter (<=1kb)	406940	-570	MIR148A	microRNA 148a
chr14	21042174	21042674	5.44557	3.65325	1.66292	1.25203e-07	7.48035e-07	Promoter (<=1kb)	84659	0	RNASE7	ribonuclease A family member 7
chr12	132472445	132472945	5.19859	3.323	1.66292	5.5684e-07	2.96025e-06	Distal Intergenic	57666	-16606	FBRSL1	fibrosin like 1
chrX	19670157	19670657	6.97429	5.23896	1.66104	1.21319e-14	2.09421e-13	Promoter (<=1kb)	30011	0	SH3KBP1	SH3 domain containing kinase binding protein 1
chr12	95116715	95117215	5.42196	3.57544	1.65795	1.76057e-07	1.02357e-06	Promoter (<=1kb)	55785	0	FGD6	FYVE, RhoGEF and PH domain containing 6
chr2	178194536	178195036	8.78765	7.12249	1.65776	4.09337e-46	6.70197e-44	Promoter (<=1kb)	114880	13	OSBPL6	oxysterol binding protein like 6
chr11	94706548	94707048	6.77745	5.06637	1.65706	1.36288e-15	2.62363e-14	Promoter (<=1kb)	154810	117	AMOTL1	angiomotin like 1
chr2	240557284	240557784	8.12311	6.43868	1.6566	7.71766e-34	6.58397e-32	Promoter (<=1kb)	51281	0	ANKMY1	ankyrin repeat and MYND domain containing 1
chr4	64864745	64865245	4.99182	3.0673	1.65658	3.95702e-06	1.75088e-05	Intron (ENST00000666578.1/105377255, intron 4 of 4)	105377255	18671	LOC105377255	uncharacterized LOC105377255
chr5	76812053	76812553	7.52601	5.82813	1.65642	1.14359e-23	4.56563e-22	Distal Intergenic	2150	-6380	F2RL1	F2R like trypsin receptor 1
chr14	94110607	94111107	8.6402	6.96647	1.65364	3.6495e-45	5.68796e-43	Promoter (<=1kb)	3429	0	IFI27	interferon alpha inducible protein 27
chr1	238485521	238486021	8.03224	6.34287	1.65362	3.61981e-30	2.29193e-28	Promoter (<=1kb)	339535	17	LINC01139	long intergenic non-protein coding RNA 1139
chr19	54472922	54473422	7.35519	5.66347	1.65268	4.18884e-21	1.34184e-19	Promoter (<=1kb)	148170	0	CDC42EP5	CDC42 effector protein 5
chr19	57172219	57172719	5.76273	3.99262	1.65243	4.15181e-09	3.26524e-08	Distal Intergenic	503835	-4734	DUXA	double homeobox A
chr14	37599665	37600165	6.94568	5.24793	1.65067	2.77051e-16	5.80196e-15	Intron (ENST00000553443.6/319089, intron 1 of 32)	319089	4036	TTC6	tetratricopeptide repeat domain 6
chr17	11971945	11972445	7.60992	5.91455	1.64939	2.21789e-23	8.62651e-22	Intron (ENST00000580270.1/ENST00000580270.1, intron 1 of 1)	7566	18568	ZNF18	zinc finger protein 18
chr1	34164090	34164590	7.45874	5.76988	1.64509	2.8355e-22	9.99142e-21	Promoter (<=1kb)	114784	640	CSMD2	CUB and Sushi multiple domains 2
chr11	94639985	94640485	5.18836	3.28664	1.64501	1.35258e-06	6.59167e-06	Promoter (1-2kb)	105369436	-1422	LINC02700	long intergenic non-protein coding RNA 2700
chr11	77411488	77411988	6.74973	5.03925	1.64466	3.90957e-15	7.12825e-14	Promoter (<=1kb)	5058	0	PAK1	p21 (RAC1) activated kinase 1
chr22	20670663	20671163	7.56659	5.90329	1.63291	3.86072e-23	1.47243e-21	Exon (ENST00000411545.2/ENST00000411545.2, exon 1 of 2)	107985584	-18766	LOC107985584	uncharacterized LOC107985584
chr6	112054145	112054645	7.41109	5.73311	1.6311	1.20763e-19	3.49545e-18	Promoter (<=1kb)	8838	0	CCN6	cellular communication network factor 6
chr2	65320131	65320631	4.87264	3.00746	1.63088	5.82636e-06	2.49627e-05	Intron (ENST00000356388.9/200734, intron 4 of 5)	200734	14142	SPRED2	sprouty related EVH1 domain containing 2
chr19	43327916	43328416	8.65475	7.00612	1.63069	1.60298e-44	2.38374e-42	Distal Intergenic	128193286	3128	LINC03078	long intergenic non-protein coding RNA 3078
chr6	44297398	44297898	4.92833	3.05941	1.62903	5.54912e-06	2.38963e-05	Promoter (<=1kb)	202500	0	TCTE1	t-complex-associated-testis-expressed 1
chr10	91632712	91633212	6.17777	4.44098	1.62752	5.97569e-11	6.24903e-10	Promoter (<=1kb)	5507	0	PPP1R3C	protein phosphatase 1 regulatory subunit 3C
chr10	77637314	77637814	9.19659	7.56157	1.62691	2.03919e-60	7.03259e-58	Promoter (<=1kb)	3778	0	KCNMA1	potassium calcium-activated channel subfamily M alpha 1
chr14	102552627	102553127	8.76267	7.11987	1.62677	8.7112e-48	1.55165e-45	Intron (ENST00000559946.1/105370681, intron 2 of 2)	105370681	7373	LINC02323	long intergenic non-protein coding RNA 2323
chr17	50062068	50062568	5.73954	3.9823	1.62658	1.38852e-08	9.92772e-08	Intron (ENST00000506401.6/3675, intron 2 of 13)	3675	5581	ITGA3	integrin subunit alpha 3
chr17	66602209	66602709	5.12985	3.24981	1.62497	2.04032e-06	9.57434e-06	Intron (ENST00000413366.8/5578, intron 3 of 16)	693219	-184363	MIR634	microRNA 634
chr9	21591375	21591875	7.50146	5.8445	1.61881	6.87145e-18	1.69527e-16	Distal Intergenic	554202	-31484	MIR31HG	MIR31 host gene
chr18	1508947	1509447	5.16842	3.36348	1.61334	1.17994e-06	5.82565e-06	Promoter (<=1kb)	105371957	0	LOC105371957	uncharacterized LOC105371957
chr16	63617399	63617899	6.88012	5.21651	1.61154	1.1302e-15	2.19394e-14	Promoter (<=1kb)	105371308	145	LOC105371308	uncharacterized LOC105371308
chr12	6900918	6901418	4.95102	3.11512	1.60952	4.52387e-06	1.97808e-05	Intron (ENST00000433346.5/10233, intron 2 of 5)	10233	-3315	LRRC23	leucine rich repeat containing 23
chr19	522773	523273	4.80419	2.95439	1.60935	8.97704e-06	3.70063e-05	Distal Intergenic	997	-8487	CDC34	cell division cycle 34, ubiqiutin conjugating enzyme
chr14	64294416	64294916	5.48002	3.69167	1.60882	1.64715e-07	9.61077e-07	Promoter (<=1kb)	2100	-6	ESR2	estrogen receptor 2
chr8	87425787	87426287	4.55368	2.61538	1.60737	5.26536e-05	0.000183422	Intron (ENST00000523299.6/168975, intron 10 of 12)	168975	74054	CNBD1	cyclic nucleotide binding domain containing 1
chr12	57239448	57239948	9.22743	7.61079	1.60732	3.70048e-60	1.19962e-57	Promoter (<=1kb)	56901	744	NDUFA4L2	NDUFA4 mitochondrial complex associated like 2
chr17	60887102	60887602	7.08431	5.44988	1.60108	4.63691e-17	1.05561e-15	Promoter (<=1kb)	54828	0	BCAS3	BCAS3 microtubule associated cell migration factor
chr9	21395960	21396460	5.55695	3.81665	1.5909	5.96348e-08	3.79812e-07	Exon (ENST00000569618.1/ENST00000569618.1, exon 1 of 1)	3440	-10562	IFNA2	interferon alpha 2
chr4	123004044	123004544	5.25999	3.43824	1.59055	3.33422e-06	1.49501e-05	Intron (ENST00000675612.1/166378, intron 11 of 16)	166378	70625	AFG2A	AFG2 AAA ATPase homolog A
chr12	75480758	75481258	8.53936	6.92446	1.59017	1.11176e-30	7.35531e-29	Promoter (<=1kb)	11010	0	GLIPR1	GLI pathogenesis related 1
chr14	23988959	23989459	7.16485	5.5204	1.58966	7.22573e-18	1.77727e-16	Promoter (<=1kb)	317749	30	DHRS4L2	dehydrogenase/reductase 4 like 2
chr1	2199399	2199899	7.44126	5.82056	1.58875	3.50339e-21	1.12672e-19	Promoter (<=1kb)	199990	8	FAAP20	FA core complex associated protein 20
chr19	11405891	11406391	5.22306	3.45384	1.58787	8.66714e-07	4.4164e-06	Promoter (<=1kb)	57139	211	RGL3	ral guanine nucleotide dissociation stimulator like 3
chr7	65080924	65081424	7.31608	5.69054	1.58643	9.72237e-20	2.83946e-18	Distal Intergenic	109616962	10386	SNORA15B-1	small nucleolar RNA, H/ACA box 15B-1
chr10	6780143	6780643	4.73821	2.82563	1.5853	2.1718e-05	8.24035e-05	Promoter (<=1kb)	100507127	535	LINC00707	long intergenic non-protein coding RNA 707
chr3	43105571	43106071	7.17121	5.55084	1.58466	1.11709e-17	2.6825e-16	Promoter (<=1kb)	84892	0	POMGNT2	protein O-linked mannose N-acetylglucosaminyltransferase 2 (beta 1,4-)
chr19	20612729	20613229	4.87839	3.03769	1.58256	7.51647e-06	3.14412e-05	Promoter (1-2kb)	105372318	1170	LOC105372318	uncharacterized LOC105372318
chr4	54230060	54230560	6.95727	5.32539	1.58255	8.26032e-15	1.44591e-13	Promoter (<=1kb)	5156	0	PDGFRA	platelet derived growth factor receptor alpha
chr17	28576550	28577050	5.90808	4.22305	1.58176	3.35159e-09	2.68153e-08	Promoter (<=1kb)	230	0	ALDOC	aldolase, fructose-bisphosphate C
chrX	125203807	125204307	5.21161	3.43824	1.5792	9.79917e-07	4.92376e-06	Promoter (<=1kb)	10178	5	TENM1	teneurin transmembrane protein 1
chr1	156813560	156814060	7.4026	5.77654	1.57915	3.09565e-20	9.27494e-19	Promoter (<=1kb)	9047	51	SH2D2A	SH2 domain containing 2A
chr16	73064735	73065235	6.55499	4.90314	1.5778	5.56001e-13	7.71594e-12	Intron (ENST00000641206.2/463, intron 8 of 17)	463	-5037	ZFHX3	zinc finger homeobox 3
chr1	11579695	11580195	4.72735	2.87414	1.57676	1.81094e-05	6.97232e-05	Distal Intergenic	101929181	-29273	LINC01647	long intergenic non-protein coding RNA 1647
chr7	73623886	73624386	8.10571	6.50157	1.57624	5.22656e-27	2.74166e-25	Promoter (<=1kb)	51085	106	MLXIPL	MLX interacting protein like
chr12	88466795	88467295	6.01803	4.33082	1.57525	1.05908e-08	7.74317e-08	Distal Intergenic	124902978	-47516	LOC124902978	uncharacterized LOC124902978
chrX	30653225	30653725	7.17803	5.55403	1.57174	5.90673e-17	1.32607e-15	Promoter (<=1kb)	2710	0	GK	glycerol kinase
chr4	44448475	44448975	6.54982	4.90913	1.57022	7.71724e-13	1.05382e-11	Promoter (<=1kb)	386617	0	KCTD8	potassium channel tetramerization domain containing 8
chr7	22924085	22924585	4.55835	2.56614	1.56476	6.42969e-05	0.000220429	Intron (ENST00000421730.1/107986776, intron 2 of 3)	107986776	16605	LOC107986776	uncharacterized LOC107986776
chr14	91836257	91836757	7.15917	5.55883	1.56199	2.7159e-15	5.02534e-14	Promoter (<=1kb)	123036	0	TC2N	tandem C2 domains, nuclear
chr6	51895549	51896049	6.58501	4.95875	1.55975	6.21139e-13	8.55399e-12	Intron (ENST00000371117.8/5314, intron 43 of 66)	5314	191561	PKHD1	PKHD1 ciliary IPT domain containing fibrocystin/polyductin
chr12	124923573	124924073	6.19454	4.53454	1.55868	1.81319e-10	1.76304e-09	Distal Intergenic	7316	-6205	UBC	ubiquitin C
chr22	31243380	31243880	5.851	4.14402	1.5558	1.58378e-08	1.12152e-07	Intron (ENST00000462625.1/3985, intron 2 of 2)	3985	-4478	LIMK2	LIM domain kinase 2
chr1	83860539	83861039	6.19242	4.53951	1.5542	1.51125e-10	1.4846e-09	Promoter (<=1kb)	101927560	0	LOC101927560	uncharacterized LOC101927560
chr9	95433967	95434467	5.26886	3.51326	1.55203	1.13625e-06	5.61852e-06	Distal Intergenic	105376156	-7171	LOC105376156	uncharacterized LOC105376156
chr7	26277977	26278477	5.43195	3.71947	1.55029	2.51403e-07	1.42333e-06	Distal Intergenic	29887	-13385	SNX10	sorting nexin 10
chr13	46387198	46387698	5.85768	4.19625	1.54911	1.18711e-08	8.59778e-08	Promoter (<=1kb)	80183	0	RUBCNL	rubicon like autophagy enhancer
chr6	117677397	117677897	5.18938	3.44356	1.54721	1.96375e-06	9.25035e-06	Promoter (1-2kb)	116150	1928	NUS1	NUS1 dehydrodolichyl diphosphate synthase subunit
chr1	206003056	206003556	5.42527	3.69638	1.54702	3.66152e-07	2.01117e-06	Promoter (<=1kb)	338382	0	RAB7B	RAB7B, member RAS oncogene family
chr4	74365016	74365516	8.84222	7.27905	1.54564	9.16246e-48	1.61429e-45	Promoter (<=1kb)	2069	0	EREG	epiregulin
chr6	27592285	27592785	6.34958	4.72627	1.54501	2.13499e-11	2.40821e-10	Distal Intergenic	100507173	-101241	LINC01012	long intergenic non-protein coding RNA 1012
chr4	88361559	88362059	5.25493	3.47163	1.54105	1.92598e-06	9.09356e-06	Distal Intergenic	124900731	-3136	LOC124900731	uncharacterized LOC124900731
chr4	37072987	37073487	5.10625	3.34685	1.54017	3.02438e-06	1.36972e-05	Promoter (<=1kb)	101928721	-194	LOC101928721	uncharacterized LOC101928721
chr6	27231138	27231638	7.28439	5.71081	1.53986	1.92547e-18	5.05015e-17	Distal Intergenic	10279	-16063	PRSS16	serine protease 16
chr4	61372717	61373217	5.76019	4.09159	1.53826	1.79701e-08	1.25822e-07	Intron (ENST00000683033.1/23284, intron 1 of 26)	23284	-123904	ADGRL3	adhesion G protein-coupled receptor L3
chr17	51372332	51372832	5.0604	3.26759	1.53803	4.71097e-06	2.05822e-05	Intron (ENST00000663733.1/440446, intron 3 of 4)	440446	34607	LINC02072	long intergenic non-protein coding RNA 2072
chr14	97218900	97219400	5.90745	4.23896	1.53456	1.23915e-08	8.94674e-08	Exon (ENST00000700867.1/ENST00000700867.1, exon 4 of 4)	105370648	64043	LINC02304	long intergenic non-protein coding RNA 2304
chr3	50340408	50340908	7.60764	6.03771	1.53455	3.08329e-22	1.08175e-20	Promoter (<=1kb)	11186	0	RASSF1	Ras association domain family member 1
chr10	132666619	132667119	7.19212	5.6042	1.53147	4.59005e-17	1.04642e-15	Intron (ENST00000368594.8/3632, intron 4 of 15)	3632	-23273	INPP5A	inositol polyphosphate-5-phosphatase A
chrX	103310582	103311082	6.33235	4.72615	1.52659	3.447e-11	3.79826e-10	Promoter (<=1kb)	84707	0	BEX2	brain expressed X-linked 2
chr11	26993973	26994473	4.97305	3.21599	1.52515	6.74862e-06	2.85386e-05	Promoter (<=1kb)	387758	0	FIBIN	fin bud initiation factor homolog
chr8	103371440	103371940	8.59965	7.05152	1.52498	1.87158e-38	2.16689e-36	Promoter (<=1kb)	115908	0	CTHRC1	collagen triple helix repeat containing 1
chr6	79947109	79947609	8.19623	6.64197	1.52446	1.05176e-29	6.48214e-28	Promoter (<=1kb)	6785	0	ELOVL4	ELOVL fatty acid elongase 4
chr20	25858314	25858814	5.40379	3.6872	1.52211	5.96332e-07	3.14749e-06	Promoter (1-2kb)	728882	1089	FAM182B	family with sequence similarity 182 member B
chrX	121877279	121877779	4.87369	3.0882	1.52158	1.10683e-05	4.45728e-05	Distal Intergenic	100500869	506307	MIR3672	microRNA 3672
chr7	64562662	64563162	8.268	6.72316	1.51875	7.51269e-32	5.5101e-30	Promoter (<=1kb)	340252	0	ZNF680	zinc finger protein 680
chr20	11849334	11849834	6.19803	4.5905	1.51812	2.07227e-10	1.99462e-09	Exon (ENST00000427835.3/728450, exon 5 of 6)	728450	19200	LINC00687	long intergenic non-protein coding RNA 687
chr1	90862621	90863121	5.66841	3.9818	1.51688	1.94873e-07	1.12529e-06	Exon (ENST00000606898.1/ENST00000606898.1, exon 1 of 2)	105378854	10862	LINC01763	long intergenic non-protein coding RNA 1763
chr14	103278542	103279042	5.52833	3.84997	1.51571	7.13937e-07	3.69365e-06	Distal Intergenic	105370687	53325	EIF5-DT	EIF5 divergent transcript
chr22	30635901	30636401	8.47087	6.92898	1.51473	1.0679e-35	1.01226e-33	Promoter (<=1kb)	339665	0	SLC35E4	solute carrier family 35 member E4
chr12	57765823	57766323	9.16893	7.64454	1.51198	1.7258e-55	4.58582e-53	Promoter (<=1kb)	1594	133	CYP27B1	cytochrome P450 family 27 subfamily B member 1
chr4	75126762	75127262	6.7501	5.17699	1.50835	9.4184e-13	1.27007e-11	Distal Intergenic	105377283	-42045	LINC02562	long intergenic non-protein coding RNA 2562
chr9	34589956	34590456	5.81021	4.19667	1.50758	4.75006e-08	3.0687e-07	Promoter (<=1kb)	1271	0	CNTFR	ciliary neurotrophic factor receptor
chr5	43717922	43718422	6.39595	4.81236	1.50625	4.63076e-11	4.97826e-10	Distal Intergenic	23530	40143	NNT	nicotinamide nucleotide transhydrogenase
chr6	96836603	96837103	8.70156	7.17792	1.50418	1.85039e-42	2.65424e-40	Promoter (<=1kb)	81491	374	GPR63	G protein-coupled receptor 63
chr16	50266455	50266955	4.71972	2.90727	1.5032	2.77264e-05	0.000102959	Promoter (<=1kb)	113	0	ADCY7	adenylate cyclase 7
chr2	84880701	84881201	7.77509	6.24512	1.5027	1.9416e-24	8.21706e-23	Promoter (<=1kb)	129293	0	TRABD2A	TraB domain containing 2A
chrX	136767249	136767749	5.97077	4.36348	1.50182	5.85133e-09	4.49712e-08	Promoter (<=1kb)	9459	0	ARHGEF6	Rac/Cdc42 guanine nucleotide exchange factor 6
chr6	27553051	27553551	4.81316	3.01603	1.5018	2.08344e-05	7.92734e-05	Distal Intergenic	105375001	79857	LOC105375001	uncharacterized LOC105375001
chr6	73580674	73581174	5.45573	3.77352	1.50091	5.47117e-07	2.91239e-06	Distal Intergenic	1915	-55087	EEF1A1	eukaryotic translation elongation factor 1 alpha 1
chr12	124868813	124869313	5.89885	4.26499	1.50085	2.6629e-08	1.78802e-07	Intron (ENST00000535005.5/949, intron 1 of 12)	949	-4845	SCARB1	scavenger receptor class B member 1
chr8	38757082	38757582	8.15448	6.62083	1.50036	3.19404e-27	1.70865e-25	Promoter (<=1kb)	6867	0	TACC1	transforming acidic coiled-coil containing protein 1
chr4	87710249	87710749	6.90316	5.35318	1.49408	7.96114e-14	1.24799e-12	Intron (ENST00000506480.5/105377323, intron 2 of 3)	105377323	21621	LOC105377323	uncharacterized LOC105377323
chr4	39410804	39411304	5.17346	3.46043	1.48989	2.86073e-06	1.30394e-05	Promoter (<=1kb)	100847065	-606	MIR5591	microRNA 5591
chr8	33632790	33633290	4.99398	3.22307	1.48925	1.25165e-05	4.98353e-05	Intron (ENST00000523063.5/105379364, intron 2 of 5)	105379364	27934	LOC105379364	uncharacterized LOC105379364
chr7	28853977	28854477	4.71241	2.93186	1.48693	3.33932e-05	0.000121388	Distal Intergenic	9586	44568	CREB5	cAMP responsive element binding protein 5
chr19	40519570	40520070	5.10161	3.40997	1.48643	4.11293e-06	1.81504e-05	Exon (ENST00000595535.5/57731, exon 16 of 27)	57731	6956	SPTBN4	spectrin beta, non-erythrocytic 4
chr1	38941465	38941965	8.22825	6.71145	1.48609	1.14117e-27	6.29155e-26	Promoter (<=1kb)	54933	0	RHBDL2	rhomboid like 2
chr9	34767294	34767794	3.92655	1.8583	1.48608	0.000432171	0.00122595	Intron (ENST00000664167.1/23349, intron 1 of 1)	259308	-37806	SPATA31F1	SPATA31 subfamily F member 1
chr6	167827508	167828008	6.83773	5.28575	1.48512	7.63239e-14	1.2011e-12	Promoter (<=1kb)	4301	0	AFDN	afadin, adherens junction formation factor
chr4	56655582	56656082	6.70274	5.14958	1.48388	7.70004e-12	9.25204e-11	Promoter (<=1kb)	84525	222	HOPX	HOP homeobox
chr16	69106699	69107199	9.74098	8.25296	1.48377	2.43149e-75	1.40757e-72	Promoter (<=1kb)	3038	90	HAS3	hyaluronan synthase 3
chr17	47733117	47733617	6.73033	5.18208	1.48373	5.25526e-13	7.33067e-12	Promoter (<=1kb)	30009	0	TBX21	T-box transcription factor 21
chr9	4666217	4666717	6.14665	4.57057	1.47963	9.74371e-10	8.54169e-09	Promoter (<=1kb)	55064	0	SPATA6L	spermatogenesis associated 6 like
chr3	129120650	129121150	8.40001	6.90244	1.47886	8.52221e-34	7.15733e-32	Promoter (<=1kb)	339122	631	RAB43	RAB43, member RAS oncogene family
chr4	131380053	131380553	5.8555	4.25518	1.4787	2.13326e-08	1.46703e-07	Promoter (<=1kb)	105377424	287	LINC02377	long intergenic non-protein coding RNA 2377
chr4	84298642	84299142	6.43883	4.88321	1.47372	2.4451e-11	2.73328e-10	Promoter (<=1kb)	101928978	30	LINC02994	long intergenic non-protein coding RNA 2994
chr6	109046425	109046925	5.43269	3.79911	1.47284	5.71234e-07	3.02388e-06	Intron (ENST00000436639.7/27244, intron 1 of 9)	27244	-36870	SESN1	sestrin 1
chr8	141392273	141392773	8.33022	6.84334	1.47156	4.45314e-31	3.03282e-29	Promoter (<=1kb)	105375790	0	ASTILCS	antisense transcript of PTP4A3, liver carcinoma survival associated
chr19	19865877	19866377	9.35852	7.86604	1.47154	4.93551e-50	9.87651e-48	Promoter (<=1kb)	56242	0	ZNF253	zinc finger protein 253
chr22	17368851	17369351	6.762	5.22636	1.4708	1.51366e-12	1.99309e-11	Promoter (<=1kb)	27443	-109	CECR2	CECR2 histone acetyl-lysine reader
chr4	6471075	6471575	8.33932	6.84846	1.47023	1.09566e-32	8.57948e-31	Promoter (<=1kb)	5522	111	PPP2R2C	protein phosphatase 2 regulatory subunit Bgamma
chr4	55841789	55842289	6.50029	4.9604	1.46927	1.54994e-11	1.78557e-10	Distal Intergenic	55763	-11359	EXOC1	exocyst complex component 1
chr12	38799175	38799675	5.55704	3.95108	1.46786	4.21288e-07	2.28919e-06	Intron (ENST00000331366.10/144402, intron 6 of 19)	144402	-31458	CPNE8	copine 8
chr13	45669804	45670304	7.49035	5.97859	1.46709	4.93885e-19	1.35915e-17	Distal Intergenic	103752581	30883	LINC01055	long intergenic non-protein coding RNA 1055
chr11	93542475	93542975	7.65124	6.15421	1.46675	3.01736e-21	9.76214e-20	Promoter (<=1kb)	56935	380	SMCO4	single-pass membrane protein with coiled-coil domains 4
chr4	41882086	41882586	6.85759	5.32375	1.4666	2.38552e-12	3.05185e-11	Promoter (<=1kb)	101927074	0	LINC00682	long intergenic non-protein coding RNA 682
chr6	28720325	28720825	5.45288	3.81619	1.46635	5.46238e-07	2.90866e-06	Distal Intergenic	387055	-71259	LINC00533	long intergenic non-protein coding RNA 533
chr1	88341718	88342218	7.07461	5.5514	1.46434	4.48532e-14	7.27025e-13	Intron (ENST00000645056.1/ENST00000645056.1, intron 3 of 5)	107985519	-12635	LINC01773	long intergenic non-protein coding RNA 1773
chr1	201649312	201649812	8.84822	7.37061	1.46413	1.00997e-43	1.47483e-41	Promoter (1-2kb)	89796	1063	NAV1	neuron navigator 1
chr12	78506463	78506963	6.01601	4.44871	1.46181	6.11946e-09	4.69207e-08	Intron (ENST00000546865.5/ENST00000546865.5, intron 1 of 2)	105369860	-146717	LINC02424	long intergenic non-protein coding RNA 2424
chr8	47752061	47752561	5.69475	4.09122	1.46102	1.03996e-07	6.29923e-07	Distal Intergenic	1052	-13897	CEBPD	CCAAT enhancer binding protein delta
chr14	40954598	40955098	6.28656	4.74189	1.46097	1.95021e-10	1.88385e-09	Promoter (<=1kb)	644919	0	LINC02315	long intergenic non-protein coding RNA 2315
chr19	21397099	21397599	8.67704	7.19029	1.46061	6.29656e-35	5.70173e-33	Promoter (<=1kb)	284443	0	ZNF493	zinc finger protein 493
chr11	57476698	57477198	6.38705	4.84624	1.46042	1.42705e-10	1.40529e-09	3' UTR	349667	15832	RTN4RL2	reticulon 4 receptor like 2
chr5	137498795	137499295	7.95634	6.46096	1.46022	4.87814e-25	2.15449e-23	Promoter (<=1kb)	6695	4	SPOCK1	SPARC (osteonectin), cwcv and kazal like domains proteoglycan 1
chr5	42259922	42260422	5.20218	3.55481	1.45972	3.5004e-06	1.56432e-05	Distal Intergenic	2690	-163017	GHR	growth hormone receptor
chr6	36130548	36131048	7.26643	5.76419	1.45738	1.32946e-17	3.16436e-16	Promoter (<=1kb)	5603	0	MAPK13	mitogen-activated protein kinase 13
chr4	153295148	153295648	4.83063	3.07379	1.45275	2.67777e-05	9.99402e-05	3' UTR	303	13069	ANXA2P1	annexin A2 pseudogene 1
chr12	31118365	31118865	7.23314	5.71294	1.45107	4.06438e-15	7.39388e-14	Promoter (<=1kb)	144203	228	OVOS2	alpha-2-macroglobulin like 1 pseudogene
chrX	13937974	13938474	5.1476	3.46596	1.45069	5.26557e-06	2.27781e-05	Promoter (<=1kb)	2824	0	GPM6B	glycoprotein M6B
chr16	79598628	79599128	8.49936	7.02276	1.45039	3.23183e-31	2.23866e-29	Promoter (<=1kb)	4094	774	MAF	MAF bZIP transcription factor
chr12	8681573	8682073	9.24272	7.78491	1.44406	3.34486e-50	6.7771e-48	Promoter (<=1kb)	57494	0	RIMKLB	ribosomal modification protein rimK like family member B
chr2	70249308	70249808	5.21125	3.57529	1.44303	2.96702e-06	1.34675e-05	Promoter (<=1kb)	7072	-648	TIA1	TIA1 cytotoxic granule associated RNA binding protein
chrX	117879455	117879955	4.7722	3.03769	1.44134	3.18277e-05	0.000116402	Distal Intergenic	90293	67987	KLHL13	kelch like family member 13
chr1	27392596	27393096	7.4041	5.93598	1.43966	4.85083e-18	1.22092e-16	Promoter (<=1kb)	2827	0	GPR3	G protein-coupled receptor 3
chr7	65006233	65006733	8.19218	6.72743	1.43879	2.96461e-29	1.79975e-27	Promoter (<=1kb)	109504726	0	ERV3-1-ZNF117	ERV3-1-ZNF117 readthrough
chr12	71117804	71118304	6.53385	5.0319	1.4381	2.45426e-11	2.74163e-10	Promoter (<=1kb)	124902961	0	LOC124902961	uncharacterized LOC124902961
chr11	267629	268129	6.51681	4.99861	1.4375	5.26043e-11	5.5766e-10	Intron (ENST00000688906.1/ENST00000688906.1, intron 1 of 2)	171389	-10278	NLRP6	NLR family pyrin domain containing 6
chr9	67726261	67726761	5.86995	4.30994	1.43688	3.81831e-08	2.5047e-07	Distal Intergenic	100131997	-7083	FAM27E3	family with sequence similarity 27 member E3
chr9	11064664	11065164	7.11238	5.62369	1.43681	2.17428e-15	4.0885e-14	Distal Intergenic	105375974	211150	LOC105375974	uncharacterized LOC105375974
chr11	75768628	75769128	5.77246	4.20368	1.43646	6.71323e-08	4.24064e-07	Promoter (<=1kb)	283214	0	DGAT2-DT	DGAT2 divergent transcript
chr4	82798315	82798815	8.47049	7.01482	1.43477	3.53062e-31	2.42491e-29	Promoter (<=1kb)	79966	0	SCD5	stearoyl-CoA desaturase 5
chr16	8112360	8112860	6.82697	5.32348	1.43428	1.04589e-12	1.39644e-11	Promoter (<=1kb)	105371069	0	LOC105371069	uncharacterized LOC105371069
chr1	155648218	155648718	7.14382	5.66014	1.43156	7.89778e-16	1.56498e-14	5' UTR	55249	22373	YY1AP1	YY1 associated protein 1
chr2	162242689	162243189	5.13797	3.49114	1.43014	1.49006e-05	5.84639e-05	Promoter (<=1kb)	2191	0	FAP	fibroblast activation protein alpha
chr4	102344492	102344992	8.91704	7.47124	1.42952	7.59275e-40	9.32355e-38	Promoter (<=1kb)	64116	147	SLC39A8	solute carrier family 39 member 8
chr1	77005086	77005586	5.46339	3.8378	1.42891	1.46571e-06	7.08972e-06	Intron (ENST00000318803.6/81849, intron 2 of 4)	81849	9629	ST6GALNAC5	ST6 N-acetylgalactosaminide alpha-2,6-sialyltransferase 5
chr11	94768692	94769192	8.467	7.01403	1.42888	7.62575e-33	6.08896e-31	Promoter (<=1kb)	154810	336	AMOTL1	angiomotin like 1
chr19	14248703	14249203	5.15632	3.48615	1.42655	1.30758e-05	5.1833e-05	Distal Intergenic	22859	-42516	ADGRL1	adhesion G protein-coupled receptor L1
chr7	23722790	23723290	6.73849	5.23594	1.4262	5.47099e-12	6.70797e-11	Promoter (<=1kb)	56164	30	STK31	serine/threonine kinase 31
chr7	75842503	75843003	4.45375	2.5967	1.42548	0.00014276	0.000453013	Promoter (<=1kb)	57414	0	RHBDD2	rhomboid domain containing 2
chr1	152188802	152189302	7.66053	6.20173	1.42459	4.88465e-21	1.55246e-19	Promoter (<=1kb)	339400	0	CCDST	cervical cancer associated DHX9 suppressive transcript
chr7	4641990	4642490	6.36454	4.86448	1.42154	1.7773e-10	1.73022e-09	Exon (ENST00000667321.1/ENST00000667321.1, exon 1 of 1)	221937	-39805	FOXK1	forkhead box K1
chrX	102651749	102652249	5.8879	4.32284	1.42073	5.02989e-08	3.23658e-07	Promoter (<=1kb)	9737	266	GPRASP1	G protein-coupled receptor associated sorting protein 1
chr3	18424608	18425108	7.54666	6.09399	1.41863	6.97789e-19	1.88822e-17	Promoter (<=1kb)	6304	0	SATB1	SATB homeobox 1
chr20	1226106	1226606	8.31316	6.87591	1.4174	1.76831e-30	1.1465e-28	Promoter (<=1kb)	642636	0	RAD21L1	RAD21 cohesin complex component like 1
chr5	39787505	39788005	4.65366	2.8757	1.41613	6.91095e-05	0.000235533	Distal Intergenic	102467077	-104133	LINC00603	long intergenic non-protein coding RNA 603
chr6	27237961	27238461	7.2284	5.75236	1.4151	9.85158e-16	1.93088e-14	Distal Intergenic	10279	-9240	PRSS16	serine protease 16
chr10	133275971	133276471	7.26245	5.81193	1.41352	8.9395e-17	1.96076e-15	Promoter (<=1kb)	101	0	ADAM8	ADAM metallopeptidase domain 8
chr3	57197018	57197518	5.74853	4.17127	1.41309	2.22734e-07	1.27213e-06	Promoter (2-3kb)	8820	2420	HESX1	HESX homeobox 1
chr8	141415247	141415747	4.50476	2.70133	1.4127	0.000118443	0.000383178	Promoter (<=1kb)	11156	-331	PTP4A3	protein tyrosine phosphatase 4A3
chr6	28474563	28475063	6.48621	4.99106	1.41138	1.09217e-10	1.09277e-09	Distal Intergenic	124901294	14436	LOC124901294	uncharacterized LOC124901294
chr12	3365588	3366088	6.70079	5.23349	1.41091	1.23849e-11	1.44422e-10	Promoter (<=1kb)	100128253	3	LOC100128253	uncharacterized LOC100128253
chr7	33527322	33527822	4.39814	2.54565	1.40789	0.000196908	0.000606322	Intron (ENST00000672717.1/27241, intron 19 of 21)	27241	-5865	BBS9	Bardet-Biedl syndrome 9
chr16	84642745	84643245	6.00902	4.4664	1.40693	4.92977e-08	3.17973e-07	Distal Intergenic	79786	-5266	KLHL36	kelch like family member 36
chr9	14348360	14348860	6.65472	5.1789	1.40654	5.01156e-12	6.17737e-11	Promoter (1-2kb)	123706550	1040	NFIB-AS1	NFIB antisense RNA 1
chr19	1000737	1001237	6.58632	5.07584	1.40643	1.1684e-10	1.16402e-09	Promoter (<=1kb)	116444	318	GRIN3B	glutamate ionotropic receptor NMDA type subunit 3B
chr7	99685914	99686414	4.93852	3.29741	1.40617	2.25304e-05	8.52862e-05	Intron (ENST00000620220.6/100861540, intron 12 of 12)	1577	-5918	CYP3A5	cytochrome P450 family 3 subfamily A member 5
chr7	66205261	66205761	8.43826	7.01263	1.40566	1.60867e-32	1.22418e-30	Promoter (<=1kb)	8460	0	TPST1	tyrosylprotein sulfotransferase 1
chr17	17205435	17205935	8.24988	6.81929	1.40563	4.53123e-27	2.3924e-25	Promoter (<=1kb)	201164	398	PLD6	phospholipase D family member 6
chr20	13220860	13221360	8.51821	7.09186	1.40458	9.0451e-30	5.63892e-28	Promoter (<=1kb)	140862	0	ISM1	isthmin 1
chr22	27932965	27933465	7.13407	5.67316	1.40067	3.87457e-14	6.32456e-13	Intron (ENST00000430853.5/284900, intron 1 of 3)	100423034	-12353	MIR3199-1	microRNA 3199-1
chrX	102155591	102156091	8.07364	6.64036	1.4003	6.98707e-25	3.04445e-23	Promoter (<=1kb)	340542	0	BEX5	brain expressed X-linked 5
chr19	18700561	18701061	4.73524	3.02276	1.39536	4.87306e-05	0.000171191	Intron (ENST00000338797.10/23373, intron 1 of 14)	23373	16881	CRTC1	CREB regulated transcription coactivator 1
chr6	133147686	133148186	6.48683	5.01354	1.39429	1.36348e-10	1.34595e-09	Distal Intergenic	285735	59560	LINC00326	long intergenic non-protein coding RNA 326
chr4	39031501	39032001	7.40945	5.97034	1.39409	1.2418e-17	2.97317e-16	Promoter (<=1kb)	80008	406	TMEM156	transmembrane protein 156
chr16	61903298	61903798	4.88462	3.23588	1.39321	3.29467e-05	0.000120035	Intron (ENST00000577730.5/1006, intron 1 of 11)	119863871	-14523	CDH8-AS1	CDH8 antisense RNA 1
chr4	83536067	83536567	7.56241	6.13241	1.3915	3.30665e-19	9.2092e-18	Promoter (<=1kb)	84803	0	GPAT3	glycerol-3-phosphate acyltransferase 3
chr1	233904796	233905296	8.0119	6.60098	1.39008	1.0306e-24	4.41932e-23	Promoter (<=1kb)	148641	120	SLC35F3	solute carrier family 35 member F3
chr6	45328144	45328644	4.63552	2.88311	1.38963	8.25706e-05	0.000277731	Promoter (<=1kb)	860	0	RUNX2	RUNX family transcription factor 2
chr17	48625315	48625815	9.3136	7.91734	1.38946	1.00469e-49	1.9387e-47	Promoter (<=1kb)	3219	543	HOXB9	homeobox B9
chr6	94942076	94942576	4.92626	3.28627	1.38866	2.86805e-05	0.000106113	Distal Intergenic	105377901	-206138	LOC105377901	uncharacterized LOC105377901
chr14	102928133	102928633	8.28104	6.87431	1.38677	7.6852e-29	4.49709e-27	Promoter (<=1kb)	81693	-12	AMN	amnion associated transmembrane protein
chr19	45423329	45423829	6.90852	5.48	1.3854	4.23342e-13	6.04045e-12	Promoter (<=1kb)	2067	0	ERCC1	ERCC excision repair 1, endonuclease non-catalytic subunit
chr1	59926370	59926870	5.79413	4.28874	1.3837	2.24914e-07	1.28368e-06	Promoter (<=1kb)	1573	0	CYP2J2	cytochrome P450 family 2 subfamily J member 2
chr5	165464401	165464901	7.40585	5.96643	1.38252	1.87738e-16	3.97265e-15	Intron (ENST00000522189.1/ENST00000522189.1, intron 1 of 1)	105377701	-222645	LINC01938	long intergenic non-protein coding RNA 1938
chr19	52897269	52897769	8.2637	6.84312	1.3801	8.27951e-25	3.57873e-23	Promoter (<=1kb)	162967	0	ZNF320	zinc finger protein 320
chr22	45672234	45672734	8.73183	7.34396	1.37835	5.23982e-33	4.24661e-31	Promoter (<=1kb)	25814	46	ATXN10	ataxin 10
chr3	98689943	98690443	3.86418	1.82518	1.37251	0.000798931	0.00212781	Distal Intergenic	100874207	28002	ST3GAL6-AS1	ST3GAL6 antisense RNA 1
chr15	73926708	73927208	8.50449	7.11797	1.37223	3.18091e-30	2.02194e-28	Promoter (<=1kb)	4016	246	LOXL1	lysyl oxidase like 1
chr5	181169758	181170258	6.94978	5.5124	1.37094	5.80821e-12	7.11067e-11	Distal Intergenic	102577426	21594	LINC01962	long intergenic non-protein coding RNA 1962
chr8	97295644	97296144	6.25008	4.76014	1.37025	1.60128e-08	1.13292e-07	Distal Intergenic	85453	-17716	TSPYL5	TSPY like 5
chr18	27163359	27163859	4.23745	2.41629	1.36897	0.000320119	0.00093932	Intron (ENST00000578701.5/147429, intron 3 of 3)	83539	-20321	CHST9	carbohydrate sulfotransferase 9
chr4	53507819	53508319	5.76635	4.25216	1.36783	2.79003e-07	1.56754e-06	Promoter (<=1kb)	84708	64	LNX1	ligand of numb-protein X 1
chrX	153764090	153764590	6.24961	4.77552	1.36562	6.17191e-09	4.72558e-08	Promoter (<=1kb)	5365	0	PLXNB3	plexin B3
chr11	119318756	119319256	5.40184	3.8297	1.36387	3.00554e-06	1.36271e-05	Promoter (<=1kb)	4162	0	MCAM	melanoma cell adhesion molecule
chr3	164951185	164951685	4.71782	3.03064	1.36384	6.73776e-05	0.000230066	Distal Intergenic	104355289	-119705	LINC01324	long intergenic non-protein coding RNA 1324
chr11	111540700	111541200	7.64629	6.25849	1.36361	5.62385e-18	1.40458e-16	Promoter (<=1kb)	143903	0	LAYN	layilin
chr12	48971180	48971680	7.24375	5.82423	1.36283	7.40395e-15	1.30588e-13	Promoter (<=1kb)	7480	0	WNT10B	Wnt family member 10B
chr11	68684667	68685167	8.7281	7.35017	1.3627	1.60059e-36	1.60148e-34	Promoter (<=1kb)	51083	123	GAL	galanin and GMAP prepropeptide
chr20	54168075	54168575	7.9824	6.58123	1.36204	1.83671e-22	6.64536e-21	Intron (ENST00000216862.8/1591, intron 4 of 11)	1591	3378	CYP24A1	cytochrome P450 family 24 subfamily A member 1
chr12	54033130	54033630	7.02347	5.61129	1.36155	1.62507e-13	2.42772e-12	Promoter (<=1kb)	3222	80	HOXC5	homeobox C5
chr2	137964463	137964963	6.21789	4.73366	1.36109	1.30277e-08	9.35192e-08	Promoter (<=1kb)	3176	0	HNMT	histamine N-methyltransferase
chr1	153616012	153616512	6.58423	5.14047	1.35985	1.2034e-10	1.19668e-09	Promoter (<=1kb)	57402	0	S100A14	S100 calcium binding protein A14
chr9	14320702	14321202	4.46684	2.71116	1.35869	0.000182094	0.000565433	Promoter (<=1kb)	4781	746	NFIB	nuclear factor I B
chr16	89257262	89257762	5.56355	4.06267	1.35605	9.70178e-07	4.88275e-06	Distal Intergenic	29123	17356	ANKRD11	ankyrin repeat domain containing 11
chr19	8364136	8364636	7.25498	5.85539	1.35603	8.46687e-16	1.6757e-14	Promoter (<=1kb)	51129	0	ANGPTL4	angiopoietin like 4
chr9	116154781	116155281	9.86697	8.5006	1.35593	1.31749e-71	6.6735e-69	Promoter (<=1kb)	5069	990	PAPPA	pappalysin 1
chr22	20425241	20425741	4.8099	3.17623	1.35349	5.09347e-05	0.000177931	3' UTR	91179	4185	SCARF2	scavenger receptor class F member 2
chr1	245155793	245156293	8.91903	7.55013	1.35309	9.68294e-40	1.17127e-37	Promoter (<=1kb)	55083	808	KIF26B	kinesin family member 26B
chr11	17353315	17353815	8.52185	7.14877	1.35214	2.40821e-31	1.69716e-29	Promoter (1-2kb)	374383	1416	NCR3LG1	natural killer cell cytotoxicity receptor 3 ligand 1
chrX	137080416	137080916	4.56283	2.83375	1.3521	0.000126342	0.000406324	Distal Intergenic	83550	-46421	GPR101	G protein-coupled receptor 101
chr19	39320192	39320692	5.2378	3.67365	1.34983	1.44823e-05	5.69074e-05	Promoter (<=1kb)	57622	171	LRFN1	leucine rich repeat and fibronectin type III domain containing 1
chr3	142723889	142724389	8.15213	6.7801	1.34804	2.72383e-25	1.22301e-23	Promoter (<=1kb)	7220	0	TRPC1	transient receptor potential cation channel subfamily C member 1
chr6	78910690	78911190	6.0847	4.62759	1.34761	1.64881e-08	1.16198e-07	Intron (ENST00000606868.5/134728, intron 4 of 4)	134728	12498	IRAK1BP1	interleukin 1 receptor associated kinase 1 binding protein 1
chr9	5450300	5450800	6.37092	4.93161	1.34658	1.27123e-09	1.08965e-08	Promoter (<=1kb)	29126	0	CD274	CD274 molecule
chr7	2534607	2535107	8.53237	7.17074	1.34601	2.31319e-31	1.64449e-29	Distal Intergenic	221927	5917	BRAT1	BRCA1 associated ATM activator 1
chr3	8611602	8612102	5.8248	4.35228	1.34513	3.22567e-07	1.78996e-06	Promoter (<=1kb)	107986009	0	LOC107986009	uncharacterized LOC107986009
chr5	150904563	150905063	7.43402	6.0404	1.34495	6.15275e-17	1.37559e-15	Promoter (<=1kb)	91975	0	ZNF300	zinc finger protein 300
chr3	32817735	32818235	4.92775	3.33432	1.34163	3.46731e-05	0.000125422	Promoter (<=1kb)	131405	0	TRIM71	tripartite motif containing 71
chr22	50481753	50482253	8.91968	7.57279	1.33964	7.97038e-34	6.76397e-32	Promoter (<=1kb)	79924	197	ADM2	adrenomedullin 2
chr12	112978493	112978993	8.19868	6.8245	1.33911	7.14836e-24	2.87513e-22	Promoter (<=1kb)	4939	0	OAS2	2'-5'-oligoadenylate synthetase 2
chr9	92505818	92506318	5.4066	3.87492	1.33904	2.8596e-06	1.30383e-05	Intron (ENST00000375587.8/401541, intron 5 of 7)	100616351	21740	MIR4670	microRNA 4670
chr8	29349409	29349909	9.56344	8.2159	1.3389	2.09399e-59	6.40407e-57	Promoter (<=1kb)	1846	-604	DUSP4	dual specificity phosphatase 4
chr5	75611582	75612082	6.60946	5.20188	1.33537	1.00771e-10	1.01327e-09	Promoter (<=1kb)	728780	0	ANKDD1B	ankyrin repeat and death domain containing 1B
chrX	112718524	112719024	3.87692	1.82518	1.33533	0.00106764	0.00276974	Distal Intergenic	340596	-38470	LHFPL1	LHFPL tetraspan subfamily member 1
chr4	73869238	73869738	8.86845	7.51665	1.33474	3.66774e-32	2.73965e-30	Promoter (<=1kb)	2919	0	CXCL1	C-X-C motif chemokine ligand 1
chr16	4307222	4307722	6.92064	5.53656	1.33404	1.8354e-12	2.38764e-11	Exon (ENST00000689542.1/ENST00000689542.1, exon 1 of 1)	84662	-7039	GLIS2	GLIS family zinc finger 2
chr19	54471360	54471860	8.34192	6.98805	1.3307	2.94023e-27	1.57808e-25	Promoter (1-2kb)	148170	1311	CDC42EP5	CDC42 effector protein 5
chr22	24985310	24985810	4.22186	2.39327	1.33019	0.000433509	0.0012291	Intron (ENST00000358431.8/85379, intron 1 of 12)	85379	32580	KIAA1671	KIAA1671
chr12	19125390	19125890	4.93886	3.32268	1.32973	3.297e-05	0.000120065	Distal Intergenic	54477	-3779	PLEKHA5	pleckstrin homology domain containing A5
chr22	41926177	41926677	5.61223	4.13654	1.32773	7.71966e-07	3.97232e-06	Promoter (<=1kb)	115650	129	TNFRSF13C	TNF receptor superfamily member 13C
chr21	25639328	25639828	5.54579	4.01643	1.32711	3.25598e-06	1.46397e-05	Promoter (<=1kb)	58494	46	JAM2	junctional adhesion molecule 2
chr11	14645762	14646262	5.05392	3.47031	1.32487	2.44947e-05	9.21194e-05	Promoter (1-2kb)	5140	1502	PDE3B	phosphodiesterase 3B
chr15	43175707	43176207	6.27649	4.84831	1.31873	8.11051e-09	6.06101e-08	Intron (ENST00000260403.7/80021, intron 11 of 13)	80021	-4454	TMEM62	transmembrane protein 62
chr8	124848433	124848933	5.28046	3.75545	1.31846	7.2149e-06	3.0352e-05	Promoter (<=1kb)	157381	0	LINC00964	long intergenic non-protein coding RNA 964
chr16	82139110	82139610	5.60274	4.11984	1.31832	1.09696e-06	5.43917e-06	Promoter (<=1kb)	105371363	21	HSD17B2-AS1	HSD17B2 antisense RNA 1
chr17	27349052	27349552	5.61205	4.12371	1.31831	1.73648e-06	8.26142e-06	Intron (ENST00000656365.1/124903957, intron 2 of 2)	124903957	15756	LOC124903957	uncharacterized LOC124903957
chr12	29149109	29149609	8.81747	7.48362	1.31761	2.30098e-37	2.46997e-35	Promoter (<=1kb)	55711	0	FAR2	fatty acyl-CoA reductase 2
chr8	55101563	55102063	4.40033	2.70942	1.31684	0.000274661	0.000818078	Promoter (<=1kb)	114786	0	XKR4	XK related 4
chr5	65481010	65481510	5.76477	4.31945	1.31546	3.91182e-07	2.13606e-06	Promoter (<=1kb)	11174	0	ADAMTS6	ADAM metallopeptidase with thrombospondin type 1 motif 6
chr7	64903146	64903646	8.07388	6.72212	1.31545	7.88789e-22	2.67248e-20	Promoter (<=1kb)	10793	0	ZNF273	zinc finger protein 273
chr4	74445181	74445681	8.67853	7.34927	1.31418	5.83801e-33	4.70788e-31	Promoter (<=1kb)	374	0	AREG	amphiregulin
chr4	6472555	6473055	4.07915	2.25953	1.31305	0.000626582	0.00170751	Promoter (<=1kb)	5522	0	PPP2R2C	protein phosphatase 2 regulatory subunit Bgamma
chr17	35731455	35731955	4.83032	3.23554	1.31152	6.84854e-05	0.000233504	Promoter (<=1kb)	91608	0	RASL10B	RAS like family 10 member B
chr14	22853174	22853674	4.88924	3.31026	1.31087	4.13488e-05	0.000147367	Distal Intergenic	4323	11553	MMP14	matrix metallopeptidase 14
chr15	88942449	88942949	5.0781	3.51354	1.31069	2.18326e-05	8.27606e-05	Distal Intergenic	4240	-28981	MFGE8	milk fat globule EGF and factor V/VIII domain containing
chr3	18330815	18331315	5.99105	4.56482	1.31059	1.00522e-07	6.1118e-07	Intron (ENST00000414318.2/9779, intron 1 of 8)	6304	20216	SATB1	SATB homeobox 1
chr15	88895219	88895719	7.24012	5.88122	1.30941	8.75676e-15	1.52951e-13	Promoter (<=1kb)	145864	0	HAPLN3	hyaluronan and proteoglycan link protein 3
chr11	122556673	122557173	5.48152	3.98473	1.30922	3.77775e-06	1.67534e-05	Promoter (<=1kb)	399959	0	MIR100HG	mir-100-let-7a-2-mir-125b-1 cluster host gene
chr9	68281001	68281501	5.55585	4.08091	1.30831	2.04864e-06	9.5976e-06	Intron (ENST00000618921.4/445571, intron 17 of 21)	445571	-3829	ZNG1C	Zn regulated GTPase metalloprotein activator 1C
chr18	8063099	8063599	4.67795	3.05902	1.30694	9.86157e-05	0.000325619	Intron (ENST00000332175.12/5797, intron 7 of 30)	5797	13735	PTPRM	protein tyrosine phosphatase receptor type M
chr8	85245550	85246050	6.83034	5.46548	1.30393	1.28567e-11	1.49601e-10	Promoter (<=1kb)	105375936	0	LOC105375936	uncharacterized LOC105375936
chr4	104494861	104495361	6.19192	4.77751	1.30328	1.10755e-08	8.06847e-08	Promoter (<=1kb)	80319	0	CXXC4	CXXC finger protein 4
chr14	96039497	96039997	7.2404	5.87912	1.30294	1.72591e-14	2.92628e-13	Promoter (<=1kb)	56967	113	C14orf132	chromosome 14 open reading frame 132
chr12	113467733	113468233	9.40355	8.0892	1.30274	1.06511e-47	1.85639e-45	Exon (ENST00000261731.4/64211, exon 3 of 5)	64211	3638	LHX5	LIM homeobox 5
chr8	103500282	103500782	9.39213	8.08163	1.30202	8.9183e-50	1.74165e-47	Promoter (<=1kb)	9699	0	RIMS2	regulating synaptic membrane exocytosis 2
chr7	4883290	4883790	5.38652	3.91504	1.29955	4.4747e-06	1.95816e-05	Promoter (<=1kb)	55698	0	RADIL	Rap associating with DIL domain
chr13	85798881	85799381	5.89103	4.4653	1.29775	2.06846e-07	1.18815e-06	Promoter (<=1kb)	84189	38	SLITRK6	SLIT and NTRK like family member 6
chr21	26844125	26844625	8.18091	6.8545	1.29725	8.73994e-22	2.93912e-20	Promoter (<=1kb)	9510	-348	ADAMTS1	ADAM metallopeptidase with thrombospondin type 1 motif 1
chr10	44974695	44975195	7.01091	5.64819	1.29723	2.13843e-12	2.7597e-11	Promoter (2-3kb)	83937	2901	RASSF4	Ras association domain family member 4
chr5	130783370	130783870	3.82794	1.8583	1.29489	0.00116585	0.00298866	Intron (ENST00000661392.1/107986449, intron 4 of 5)	107986449	160308	LOC107986449	uncharacterized LOC107986449
chr3	13479592	13480092	8.05285	6.73896	1.29349	1.5305e-20	4.69847e-19	Promoter (<=1kb)	100874101	0	HDAC11-AS1	HDAC11 antisense RNA 1
chr20	9068847	9069347	6.89696	5.54625	1.29317	1.81167e-11	2.06362e-10	Promoter (<=1kb)	5332	0	PLCB4	phospholipase C beta 4
chr1	145287416	145287916	5.15184	3.62466	1.29312	2.70978e-05	0.000100902	Exon (ENST00000427732.1/ENST00000427732.1, exon 1 of 2)	101954266	6300	RNVU1-14	RNA, variant U1 small nuclear 14
chr3	120284853	120285353	5.54013	4.08015	1.29276	2.40622e-06	1.11245e-05	Promoter (<=1kb)	165829	0	GPR156	G protein-coupled receptor 156
chr1	70411310	70411810	8.57878	7.2602	1.29185	3.58571e-29	2.16868e-27	Promoter (<=1kb)	1491	0	CTH	cystathionine gamma-lyase
chr3	156284573	156285073	6.27057	4.88347	1.29068	1.26146e-08	9.08754e-08	Intron (ENST00000478609.5/7881, intron 2 of 3)	7881	-5964	KCNAB1	potassium voltage-gated channel subfamily A regulatory beta subunit 1
chrX	150364225	150364725	8.69232	7.38778	1.29036	4.9924e-30	3.13651e-28	Promoter (<=1kb)	10046	908	MAMLD1	mastermind like domain containing 1
chr7	66075881	66076381	7.80794	6.48064	1.28915	4.09998e-17	9.37328e-16	Promoter (<=1kb)	435	0	ASL	argininosuccinate lyase
chr7	22727363	22727863	8.07346	6.76111	1.28807	1.20705e-21	4.00104e-20	Promoter (<=1kb)	541472	0	IL6-AS1	IL6 antisense RNA 1
chr9	122213274	122213774	5.60202	4.14319	1.28656	1.70453e-06	8.12371e-06	Promoter (<=1kb)	26468	119	LHX6	LIM homeobox 6
chr11	87623805	87624305	3.81748	1.8583	1.28569	0.00121556	0.00309505	Distal Intergenic	105369423	95106	LINC02711	long intergenic non-protein coding RNA 2711
chr19	14333663	14334163	5.4278	3.96954	1.28468	4.40951e-06	1.93519e-05	Promoter (<=1kb)	101928845	0	LINC01842	long intergenic non-protein coding RNA 1842
chr16	28538627	28539127	6.99478	5.65161	1.28398	2.86018e-12	3.62193e-11	Promoter (<=1kb)	26471	0	NUPR1	nuclear protein 1, transcriptional regulator
chr13	107866762	107867262	4.47853	2.81675	1.28152	0.000252898	0.000759282	Promoter (<=1kb)	728215	234	NALF1	NALCN channel auxiliary factor 1
chr2	153257112	153257612	4.49381	2.75677	1.28013	0.000353528	0.00102584	Distal Intergenic	114805	-80093	GALNT13	polypeptide N-acetylgalactosaminyltransferase 13
chr3	141231310	141231810	4.96089	3.42618	1.27954	4.69925e-05	0.000165493	Promoter (<=1kb)	124909441	0	LOC124909441	uncharacterized LOC124909441
chr16	89192184	89192684	6.08274	4.69865	1.2791	1.79383e-07	1.04141e-06	Exon (ENST00000289746.3/1013, exon 11 of 14)	146429	6156	SLC22A31	solute carrier family 22 member 31
chr7	156943147	156943647	5.16744	3.63026	1.27686	3.21524e-05	0.000117484	Distal Intergenic	64434	-6065	NOM1	nucleolar protein with MIF4G domain 1
chr22	11616586	11617086	4.77937	2.18566	1.2766	0.00385677	0.00860369	Distal Intergenic	107984037	-210437	LOC107984037	uncharacterized LOC107984037
chr17	73643965	73644465	8.36026	7.05595	1.27415	2.1431e-25	9.78519e-24	Promoter (<=1kb)	54549	0	SDK2	sidekick cell adhesion molecule 2
chr7	39013183	39013683	7.93163	6.61936	1.27369	3.46895e-20	1.03361e-18	Promoter (<=1kb)	100689074	0	POU6F2-AS2	POU6F2 antisense RNA 2
chr8	93750525	93751025	6.30294	4.94244	1.27307	9.60698e-09	7.09039e-08	Distal Intergenic	91147	-3819	TMEM67	transmembrane protein 67
chr3	14018333	14018833	5.17754	3.65888	1.27294	2.03905e-05	7.7822e-05	Promoter (<=1kb)	348825	780	TPRXL	tetrapeptide repeat homeobox like (pseudogene)
chrX	47556218	47556718	4.55916	2.88441	1.2729	0.00021161	0.000646435	Exon (ENST00000701400.1/124905184, exon 2 of 2)	369	-4487	ARAF	A-Raf proto-oncogene, serine/threonine kinase
chr2	172315154	172315654	5.42031	3.92777	1.27261	8.87972e-06	3.66331e-05	Promoter (<=1kb)	107985960	0	LOC107985960	uncharacterized LOC107985960
chr19	48867843	48868343	5.72955	4.30735	1.27056	9.1818e-07	4.64651e-06	Promoter (<=1kb)	57664	7	PLEKHA4	pleckstrin homology domain containing A4
chr3	100403373	100403873	5.0728	3.54537	1.26795	2.81935e-05	0.000104455	Promoter (1-2kb)	348801	1762	LNP1	leukemia NUP98 fusion partner 1
chr2	61144607	61145107	5.2458	3.77339	1.26744	1.49189e-05	5.84954e-05	Promoter (<=1kb)	339803	0	C2orf74-DT	C2orf74 divergent transcript
chr8	99943896	99944396	6.2019	4.83092	1.26687	2.44599e-08	1.65748e-07	Distal Intergenic	26166	33655	RGS22	regulator of G protein signaling 22
chr13	67685926	67686426	4.87164	3.32827	1.26596	7.51709e-05	0.000254905	Intron (ENST00000662515.1/105370248, intron 3 of 4)	105370248	101378	LOC105370248	uncharacterized LOC105370248
chrX	71911284	71911784	7.76195	6.4551	1.26519	1.41699e-18	3.7407e-17	Promoter (<=1kb)	340527	439	NHSL2	NHS like 2
chr4	80072292	80072792	9.48905	8.21304	1.26435	1.54859e-52	3.53537e-50	Promoter (<=1kb)	118429	0	ANTXR2	ANTXR cell adhesion molecule 2
chr7	65373781	65374281	8.5265	7.23203	1.26171	1.26429e-26	6.42409e-25	Promoter (<=1kb)	168374	0	ZNF92	zinc finger protein 92
chr5	26847035	26847535	5.11853	3.62934	1.26165	2.70929e-05	0.000100902	Distal Intergenic	1007	43298	CDH9	cadherin 9
chr12	52036749	52037249	5.04367	3.54961	1.2597	3.35264e-05	0.000121709	Promoter (<=1kb)	3164	0	NR4A1	nuclear receptor subfamily 4 group A member 1
chr2	56184702	56185202	7.74358	6.44819	1.25857	3.29705e-17	7.58041e-16	Promoter (<=1kb)	100129434	0	LOC100129434	uncharacterized LOC100129434
chr3	155512006	155512506	5.45225	3.99655	1.25816	5.19482e-06	2.25021e-05	Intron (ENST00000494598.5/23007, intron 11 of 21)	23007	-7434	PLCH1	phospholipase C eta 1
chr8	108506062	108506562	4.97897	3.41074	1.25657	6.92098e-05	0.000235776	Distal Intergenic	9694	32211	EMC2	ER membrane protein complex subunit 2
chr6	119349348	119349848	8.48842	7.20662	1.2564	1.25401e-24	5.349e-23	Promoter (<=1kb)	4121	0	MAN1A1	mannosidase alpha class 1A member 1
chr1	236106042	236106542	4.64323	3.03103	1.25602	0.00016444	0.000515852	Distal Intergenic	7107	-35963	GPR137B	G protein-coupled receptor 137B
chr19	49050147	49050647	5.49948	4.05921	1.25522	7.26611e-06	3.05516e-05	Promoter (1-2kb)	94115	-1036	CGB8	chorionic gonadotropin subunit beta 8
chr19	10479083	10479583	6.48095	5.14169	1.25347	1.65149e-09	1.38844e-08	Distal Intergenic	9817	9852	KEAP1	kelch like ECH associated protein 1
chr4	88283968	88284468	8.92505	7.65813	1.25132	3.56869e-35	3.28664e-33	Promoter (<=1kb)	152926	0	PPM1K	protein phosphatase, Mg2+/Mn2+ dependent 1K
chr19	18895262	18895762	6.23519	4.89495	1.25128	1.91884e-08	1.33563e-07	Promoter (<=1kb)	10715	373	CERS1	ceramide synthase 1
chr18	13461029	13461529	5.21406	3.74554	1.2511	2.30947e-05	8.72389e-05	Promoter (1-2kb)	100847080	1082	MIR5190	microRNA 5190
chr4	61646877	61647377	5.86201	4.44119	1.24987	2.27095e-06	1.05745e-05	Intron (ENST00000683033.1/23284, intron 5 of 26)	23284	59509	ADGRL3	adhesion G protein-coupled receptor L3
chr2	196168162	196168662	4.85393	3.32154	1.2461	8.74301e-05	0.000291836	Promoter (2-3kb)	9262	2338	STK17B	serine/threonine kinase 17b
chr16	30740490	30740990	6.90404	5.60025	1.24608	1.03803e-11	1.22723e-10	Promoter (<=1kb)	100862671	0	TMEM265	transmembrane protein 265
chr13	93495991	93496491	5.03741	3.53943	1.24521	4.20549e-05	0.000149587	Intron (ENST00000377047.9/10082, intron 1 of 8)	10082	269184	GPC6	glypican 6
chr14	41606411	41606911	4.64505	3.0732	1.24494	0.000170416	0.000532744	Promoter (<=1kb)	145581	0	LRFN5	leucine rich repeat and fibronectin type III domain containing 5
chr20	51022470	51022970	8.52335	7.25986	1.24407	4.13862e-29	2.49379e-27	Promoter (<=1kb)	3755	111	KCNG1	potassium voltage-gated channel modifier subfamily G member 1
chr7	66114909	66115409	8.50929	7.24373	1.24312	6.60066e-29	3.89055e-27	Promoter (<=1kb)	27297	50	CRCP	CGRP receptor component
chr19	36916191	36916691	7.99001	6.71596	1.24285	4.05697e-20	1.20218e-18	Promoter (<=1kb)	374899	0	ZNF829	zinc finger protein 829
chr1	178320380	178320880	7.62679	6.33261	1.24269	5.66011e-16	1.1411e-14	Intron (ENST00000367649.8/9462, intron 3 of 17)	9462	-20591	RASAL2	RAS protein activator like 2
chr20	35171950	35172450	8.02518	6.74831	1.24259	8.8364e-21	2.75972e-19	Promoter (<=1kb)	10544	0	PROCR	protein C receptor
chr18	34557984	34558484	7.67041	6.38634	1.24141	1.88399e-16	3.98144e-15	Promoter (<=1kb)	1837	5	DTNA	dystrobrevin alpha
chr8	64798323	64798823	6.63866	5.32975	1.23978	3.25911e-10	3.05712e-09	Promoter (<=1kb)	105375879	0	LOC105375879	uncharacterized LOC105375879
chr12	42589151	42589651	7.49281	6.20581	1.23789	9.23473e-15	1.6078e-13	Promoter (<=1kb)	144165	0	PRICKLE1	prickle planar cell polarity protein 1
chr10	10794570	10795070	6.12911	4.76049	1.23728	1.39968e-07	8.29216e-07	Promoter (<=1kb)	207107	0	SFTA1P	surfactant associated 1, lncRNA
chr10	42367432	42367932	9.16224	7.90988	1.23704	3.14087e-41	4.10567e-39	Promoter (<=1kb)	441666	1	LOC441666	zinc finger protein 91 pseudogene
chr20	14335195	14335695	5.71591	4.29245	1.23326	3.14046e-06	1.41478e-05	Promoter (1-2kb)	23767	1913	FLRT3	fibronectin leucine rich transmembrane protein 3
chr1	161073989	161074489	6.00582	4.62311	1.23299	3.58944e-07	1.97425e-06	Promoter (<=1kb)	81607	0	NECTIN4	nectin cell adhesion molecule 4
chr6	31932219	31932719	7.66542	6.39742	1.23269	3.18174e-15	5.84691e-14	Promoter (<=1kb)	717	0	C2	complement C2
chr4	88456738	88457238	7.44885	6.16463	1.23236	3.97619e-15	7.24158e-14	Promoter (<=1kb)	51191	0	HERC5	HECT and RLD domain containing E3 ubiquitin protein ligase 5
chr9	41354025	41354525	5.02608	3.54467	1.23121	5.09234e-05	0.00017793	Intron (ENST00000663712.1/ENST00000663712.1, intron 1 of 1)	107984035	-4336	LOC107984035	uncharacterized LOC107984035
chrX	51495878	51496378	7.53388	6.25909	1.22942	5.72508e-15	1.02766e-13	Promoter (<=1kb)	55190	214	NUDT11	nudix hydrolase 11
chr16	2961798	2962298	4.69097	3.12839	1.22879	0.000203208	0.000624063	Promoter (1-2kb)	79412	-1918	KREMEN2	kringle containing transmembrane protein 2
chr15	33113548	33114048	8.41506	7.15873	1.22779	2.86679e-24	1.18843e-22	Intron (ENST00000616417.5/342184, intron 4 of 20)	342184	5333	FMN1	formin 1
chr2	186849094	186849594	4.31488	2.61619	1.22743	0.000477038	0.00133893	Promoter (<=1kb)	151112	0	ZSWIM2	zinc finger SWIM-type containing 2
chr9	131009239	131009739	6.44961	5.13995	1.22714	1.9358e-08	1.34609e-07	Promoter (<=1kb)	10319	65	LAMC3	laminin subunit gamma 3
chr4	74038481	74038981	8.45975	7.21133	1.22589	1.78344e-26	8.92213e-25	Promoter (<=1kb)	2921	0	CXCL3	C-X-C motif chemokine ligand 3
chr12	121038688	121039188	7.85782	6.59255	1.22463	5.18803e-19	1.42289e-17	Promoter (<=1kb)	8638	0	OASL	2'-5'-oligoadenylate synthetase like
chr12	6635568	6636068	6.61748	5.30594	1.22454	7.41811e-10	6.59211e-09	Promoter (<=1kb)	57121	0	LPAR5	lysophosphatidic acid receptor 5
chr9	41356405	41356905	4.81068	3.28496	1.22295	0.000132739	0.000423916	Promoter (1-2kb)	107984035	-1956	LOC107984035	uncharacterized LOC107984035
chr11	43579177	43579677	5.67139	4.28307	1.22218	2.74578e-06	1.2559e-05	Promoter (<=1kb)	51144	0	HSD17B12	hydroxysteroid 17-beta dehydrogenase 12
chr14	90815637	90816137	7.52986	6.26428	1.2209	4.22999e-16	8.68997e-15	Promoter (<=1kb)	145567	293	TTC7B	tetratricopeptide repeat domain 7B
chr7	100130786	100131286	5.08389	3.60607	1.22017	4.891e-05	0.000171678	Exon (ENST00000376482.3/ENST00000376482.3, exon 1 of 2)	6878	-3647	TAF6	TATA-box binding protein associated factor 6
chr7	64666155	64666655	8.1378	6.88609	1.21998	2.89555e-22	1.01809e-20	Promoter (<=1kb)	51427	0	ZNF107	zinc finger protein 107
chr11	122179550	122180050	7.57543	6.3027	1.21926	1.55958e-12	2.04856e-11	Promoter (<=1kb)	399959	388	MIR100HG	mir-100-let-7a-2-mir-125b-1 cluster host gene
chr1	209978794	209979294	5.43202	3.98626	1.21891	1.42792e-05	5.61503e-05	Intron (ENST00000537238.5/255928, intron 3 of 8)	255928	26070	SYT14	synaptotagmin 14
chr8	11564169	11564669	5.68499	4.31624	1.21886	1.85062e-06	8.75816e-06	Promoter (<=1kb)	105379241	25	LOC105379241	uncharacterized LOC105379241
chr1	75375702	75376202	7.75982	6.50225	1.21707	6.14819e-18	1.52613e-16	Intron (ENST00000370859.8/204962, intron 3 of 23)	204962	234882	SLC44A5	solute carrier family 44 member 5
chr17	36183169	36183669	8.08482	6.83957	1.2169	8.13414e-22	2.7468e-20	Promoter (<=1kb)	128966684	0	LOC128966684	uncharacterized LOC128966684
chr2	219689102	219689602	7.53875	6.28121	1.21623	4.52021e-16	9.2213e-15	Intron (ENST00000606673.1/105373886, intron 1 of 1)	105373886	3610	LINC02832	long intergenic non-protein coding RNA 2832
chr19	38315343	38315843	7.93485	6.69734	1.21395	4.66124e-19	1.28712e-17	Promoter (<=1kb)	90522	0	YIF1B	Yip1 interacting factor homolog B, membrane trafficking protein
chrX	74924733	74925233	5.4611	4.06267	1.2123	9.46432e-06	3.87783e-05	Promoter (<=1kb)	340533	219	NEXMIF	neurite extension and migration factor
chr1	112714474	112714974	9.14233	7.91792	1.2115	5.92446e-37	6.15574e-35	Promoter (<=1kb)	333926	281	PPM1J	protein phosphatase, Mg2+/Mn2+ dependent 1J
chr15	65299884	65300384	7.60005	6.33885	1.21091	2.64703e-15	4.90351e-14	Promoter (<=1kb)	54956	234	PARP16	poly(ADP-ribose) polymerase family member 16
chr1	207454275	207454775	4.54764	2.96922	1.21085	0.000330862	0.000967343	Promoter (<=1kb)	1380	0	CR2	complement C3d receptor 2
chr12	104588164	104588664	6.10156	4.76215	1.20836	2.11254e-07	1.21126e-06	Promoter (<=1kb)	50515	-184	CHST11	carbohydrate sulfotransferase 11
chrX	125205232	125205732	6.58289	5.28748	1.20715	1.3475e-09	1.14654e-08	Promoter (<=1kb)	10178	-920	TENM1	teneurin transmembrane protein 1
chr5	43000234	43000734	9.31013	8.0863	1.20575	4.15458e-40	5.14058e-38	Exon (ENST00000702105.1/105374746, exon 2 of 2)	105374746	5100	LOC105374746	uncharacterized LOC105374746
chr5	38445760	38446260	8.75968	7.53244	1.20494	7.82994e-31	5.22286e-29	Promoter (<=1kb)	133584	164	EGFLAM	EGF like, fibronectin type III and laminin G domains
chr8	141391473	141391973	5.06848	3.61002	1.2016	5.49517e-05	0.00019069	Promoter (<=1kb)	11156	-22	PTP4A3	protein tyrosine phosphatase 4A3
chr1	197222025	197222525	4.5721	2.98534	1.19983	0.000305097	0.000899476	Exon (ENST00000417716.1/ENST00000417716.1, exon 1 of 1)	360023	-20732	ZBTB41	zinc finger and BTB domain containing 41
chrX	47582276	47582776	7.56459	6.31727	1.19951	1.0539e-15	2.05816e-14	Promoter (<=1kb)	7076	0	TIMP1	TIMP metallopeptidase inhibitor 1
chr17	41666677	41667177	5.65251	4.2588	1.19832	5.83891e-06	2.50005e-05	Exon (ENST00000622936.1/ENST00000622936.1, exon 1 of 1)	10209	-21708	EIF1	eukaryotic translation initiation factor 1
chr1	54499390	54499890	5.19085	3.75568	1.19829	3.12249e-05	0.00011443	Distal Intergenic	105378735	-14527	LOC105378735	uncharacterized LOC105378735
chr4	104491392	104491892	6.69115	5.41122	1.19803	1.01797e-09	8.89504e-09	Promoter (<=1kb)	101929468	427	CXXC4-AS1	CXXC4 antisense RNA 1
chr3	28059239	28059739	7.20126	5.93266	1.19793	3.09601e-12	3.89924e-11	Promoter (<=1kb)	107986041	0	LINC01967	long intergenic non-protein coding RNA 1967
chr7	13989611	13990111	8.94025	7.71113	1.19767	1.31806e-25	6.1216e-24	Promoter (<=1kb)	2115	0	ETV1	ETS variant transcription factor 1
chr15	58473512	58474012	5.08768	3.63	1.19738	4.42189e-05	0.00015658	Promoter (<=1kb)	8854	0	ALDH1A2	aldehyde dehydrogenase 1 family member A2
chrX	51965138	51965638	5.99781	4.6891	1.19673	3.17507e-07	1.7643e-06	Distal Intergenic	9500	66527	MAGED1	MAGE family member D1
chr19	33194854	33195354	8.11759	6.8948	1.19633	9.61328e-22	3.21282e-20	Promoter (<=1kb)	4037	524	LRP3	LDL receptor related protein 3
chr8	57994668	57995168	5.89639	4.56495	1.19613	8.82266e-07	4.48578e-06	Promoter (<=1kb)	90362	100	FAM110B	family with sequence similarity 110 member B
chr1	13657797	13658297	5.53044	4.15008	1.1961	5.90332e-06	2.52331e-05	Intron (ENST00000441809.2/ENST00000441809.2, intron 1 of 1)	124900446	37902	LOC124900446	small Cajal body-specific RNA 11
chr4	155667417	155667917	7.89	6.6599	1.19579	5.06601e-17	1.14526e-15	Promoter (<=1kb)	2982	0	GUCY1A1	guanylate cyclase 1 soluble subunit alpha 1
chr4	52750986	52751486	8.79918	7.58246	1.19493	4.04616e-30	2.55191e-28	Promoter (<=1kb)	100288413	0	ERVMER34-1	endogenous retrovirus group MER34 member 1, envelope
chr6	29925148	29925648	7.01728	5.75316	1.19379	1.4299e-11	1.65315e-10	Promoter (1-2kb)	80868	1325	HCG4B	HLA complex group 4B
chr6	122849613	122850113	7.48784	6.23732	1.19121	2.03198e-13	3.01063e-12	Distal Intergenic	10924	60321	SMPDL3A	sphingomyelin phosphodiesterase acid like 3A
chr4	73620029	73620529	5.99437	4.64631	1.19076	1.19787e-06	5.9016e-06	Promoter (<=1kb)	166824	0	RASSF6	Ras association domain family member 6
chrX	118884987	118885487	6.00637	4.67279	1.18995	4.87456e-07	2.61801e-06	Exon (ENST00000634488.1/101928287, exon 7 of 10)	101928287	39289	LINC01285	long intergenic non-protein coding RNA 1285
chr8	144060270	144060770	7.1175	5.87387	1.18887	1.0579e-11	1.2489e-10	Promoter (<=1kb)	26873	0	OPLAH	5-oxoprolinase, ATP-hydrolysing
chr3	132376783	132377283	7.51221	6.27582	1.18886	1.33323e-14	2.2844e-13	Distal Intergenic	55	23981	ACP3	acid phosphatase 3
chr4	55707539	55708039	3.82598	1.98575	1.18883	0.00154656	0.00383717	Distal Intergenic	10874	-70841	NMU	neuromedin U
chr12	9952385	9952885	6.77	5.511	1.18851	1.90462e-10	1.8442e-09	Promoter (<=1kb)	400002	451	CLEC12A-AS1	CLEC12A antisense RNA 1
chr22	50783850	50784350	5.85431	4.5218	1.18712	9.07544e-07	4.59699e-06	Promoter (<=1kb)	284942	0	RPL23AP82	ribosomal protein L23a pseudogene 82
chr9	129597139	129597639	7.99788	6.77127	1.18565	1.63488e-16	3.50062e-15	Distal Intergenic	28989	-11245	NTMT1	N-terminal Xaa-Pro-Lys N-methyltransferase 1
chr7	23247479	23247979	8.41898	7.20387	1.18492	2.7419e-24	1.14841e-22	Promoter (<=1kb)	10457	704	GPNMB	glycoprotein nmb
chr15	82952038	82952538	8.06005	6.8521	1.18444	3.47549e-20	1.03366e-18	Promoter (<=1kb)	9455	182	HOMER2	homer scaffold protein 2
chr9	21031178	21031678	6.76007	5.4993	1.18304	6.37099e-10	5.71485e-09	Promoter (<=1kb)	401494	0	HACD4	3-hydroxyacyl-CoA dehydratase 4
chr12	6828847	6829347	9.93589	8.74638	1.1824	4.23703e-52	9.40795e-50	Promoter (<=1kb)	10536	0	P3H3	prolyl 3-hydroxylase 3
chr15	32030405	32030905	5.11945	3.68182	1.18227	5.08175e-05	0.000177598	Promoter (<=1kb)	1139	0	CHRNA7	cholinergic receptor nicotinic alpha 7 subunit
chr3	195954208	195954708	4.89568	3.4205	1.18219	0.000142897	0.000453271	Exon (ENST00000641191.1/ENST00000641191.1, exon 1 of 2)	255812	12812	SDHAP1	SDHA pseudogene 1
chr16	30091952	30092452	7.63573	6.41291	1.18209	7.85668e-16	1.55874e-14	Promoter (<=1kb)	6911	-28	TBX6	T-box transcription factor 6
chr19	523987	524487	5.55655	4.21313	1.18138	7.61731e-06	3.18383e-05	Distal Intergenic	997	-7273	CDC34	cell division cycle 34, ubiqiutin conjugating enzyme
chrX	103215023	103215523	5.63238	4.28585	1.18082	1.20475e-05	4.81334e-05	Promoter (<=1kb)	56271	0	BEX4	brain expressed X-linked 4
chr5	124213055	124213555	4.65343	3.14952	1.17847	0.000272438	0.000812502	Intron (ENST00000628324.2/103724389, intron 2 of 3)	101927397	101124	LOC101927397	uncharacterized LOC101927397
chr17	81936435	81936935	9.45838	8.27511	1.17589	5.75247e-45	8.79639e-43	Promoter (<=1kb)	5831	0	PYCR1	pyrroline-5-carboxylate reductase 1
chr6	31855114	31855614	6.83392	5.58803	1.17432	2.49172e-10	2.37438e-09	Distal Intergenic	4758	7182	NEU1	neuraminidase 1
chr3	182425999	182426499	7.9238	6.70863	1.17344	1.2608e-17	3.00977e-16	Distal Intergenic	401103	59865	LINC01994	long intergenic non-protein coding RNA 1994
chr19	45641713	45642213	7.4767	6.25644	1.17315	1.97542e-14	3.32499e-13	Promoter (<=1kb)	100287177	22	EML2-AS1	EML2 antisense RNA 1
chr1	36125356	36125856	5.92067	4.60797	1.17292	1.5114e-06	7.28898e-06	Promoter (<=1kb)	1296	-134	COL8A2	collagen type VIII alpha 2 chain
chr2	65640176	65640676	4.93871	3.46072	1.17214	0.000105145	0.000344931	Promoter (<=1kb)	126568848	0	LINC03050	long intergenic non-protein coding RNA 3050
chr10	102869421	102869921	5.54835	4.21278	1.17205	8.04674e-06	3.35122e-05	Promoter (<=1kb)	57412	0	AS3MT	arsenite methyltransferase
chr19	17235212	17235712	9.08568	7.90044	1.17105	2.76224e-34	2.43332e-32	Exon (ENST00000291442.4/2063, exon 3 of 4)	79629	6956	OCEL1	occludin/ELL domain containing 1
chr11	56554613	56555113	4.34827	2.70969	1.16958	0.000630202	0.00171651	Distal Intergenic	219487	-11356	OR5M11	olfactory receptor family 5 subfamily M member 11
chr7	1664705	1665205	7.68262	6.46998	1.16944	6.14845e-15	1.09637e-13	Promoter (<=1kb)	392617	-540	ELFN1	extracellular leucine rich repeat and fibronectin type III domain containing 1
chr21	25562065	25562565	7.41806	6.1938	1.16816	5.33932e-14	8.56881e-13	Promoter (<=1kb)	114614	17	MIR155HG	MIR155 host gene
chr15	89655048	89655548	8.41093	7.21362	1.16783	2.76047e-24	1.15321e-22	Promoter (<=1kb)	374654	0	KIF7	kinesin family member 7
chr17	56594438	56594938	7.93364	6.73044	1.16646	3.81528e-17	8.73472e-16	Promoter (<=1kb)	9241	739	NOG	noggin
chrX	17347958	17348458	6.64596	5.37761	1.16624	5.35496e-09	4.14116e-08	Distal Intergenic	124905270	-9472	LOC124905270	small nucleolar RNA U13
chr10	42475837	42476337	9.95215	8.77356	1.16594	1.70487e-59	5.31429e-57	Promoter (<=1kb)	84856	0	LINC00839	long intergenic non-protein coding RNA 839
chr9	35489773	35490273	8.0331	6.83338	1.16564	1.84519e-19	5.25635e-18	Promoter (<=1kb)	9853	0	RUSC2	RUN and SH3 domain containing 2
chr19	40613602	40614102	6.91596	5.66037	1.16562	1.4955e-09	1.26319e-08	Promoter (<=1kb)	8425	0	LTBP4	latent transforming growth factor beta binding protein 4
chr8	76307976	76308476	7.65721	6.44474	1.16456	1.50827e-15	2.8932e-14	Promoter (<=1kb)	102724858	0	LOC102724858	uncharacterized LOC102724858
chrX	152241628	152242128	4.93316	3.48701	1.16349	0.000104254	0.000342423	Intron (ENST00000370314.9/2556, intron 5 of 9)	2556	13870	GABRA3	gamma-aminobutyric acid type A receptor subunit alpha3
chr6	27548938	27549438	5.09883	3.65405	1.16263	7.03437e-05	0.000239287	Distal Intergenic	105375001	75744	LOC105375001	uncharacterized LOC105375001
chr1	2428640	2429140	6.2476	4.97369	1.16256	1.0079e-07	6.12565e-07	Promoter (2-3kb)	9651	2660	PLCH2	phospholipase C eta 2
chr3	183428218	183428718	8.28849	7.08761	1.16173	7.55592e-18	1.85286e-16	Promoter (<=1kb)	23101	0	MCF2L2	MCF.2 cell line derived transforming sequence-like 2
chr3	42653832	42654332	8.22746	7.04082	1.16045	7.83035e-21	2.45973e-19	Promoter (<=1kb)	101928323	0	ZBTB47-AS1	ZBTB47 and NKTR antisense RNA 1
chr3	121660540	121661040	6.23743	4.96806	1.159	7.65606e-08	4.76015e-07	Promoter (<=1kb)	3059	0	HCLS1	hematopoietic cell-specific Lyn substrate 1
chr17	21376815	21377315	7.55143	6.35581	1.15819	1.21022e-14	2.09131e-13	Promoter (<=1kb)	3768	458	KCNJ12	potassium inwardly rectifying channel subfamily J member 12
chr2	44938292	44938792	7.00252	5.77326	1.1565	4.29375e-11	4.63983e-10	Promoter (<=1kb)	107985879	96	LINC01833	long intergenic non-protein coding RNA 1833
chr8	114503918	114504418	6.44544	5.18549	1.15581	1.86793e-08	1.30337e-07	Distal Intergenic	7227	987803	TRPS1	transcriptional repressor GATA binding 1
chr9	66265235	66265735	4.93747	3.49727	1.15468	0.000122952	0.000396446	Distal Intergenic	642929	-85761	LOC642929	general transcription factor II, i pseudogene
chr19	21328899	21329399	8.45046	7.27008	1.15401	8.08043e-25	3.51141e-23	Promoter (<=1kb)	7562	0	ZNF708	zinc finger protein 708
chr11	101684084	101684584	4.7024	3.1902	1.15381	0.000248274	0.000746619	Intron (ENST00000526713.1/7225, intron 1 of 1)	124902738	-11261	LOC124902738	endogenous retrovirus group K member 25 Env polyprotein
chr4	75401246	75401746	5.37156	4.01553	1.15287	1.76693e-05	6.81907e-05	Exon (ENST00000507739.5/ENST00000507739.5, exon 1 of 3)	441025	47170	LINC02483	long intergenic non-protein coding RNA 2483
chr12	120648962	120649462	4.78918	3.32282	1.15212	0.000199508	0.000613281	Promoter (<=1kb)	9478	-623	CABP1	calcium binding protein 1
chr3	159422970	159423470	5.80031	4.50549	1.15159	2.21022e-06	1.03065e-05	Intron (ENST00000639147.2/100505385, intron 3 of 3)	100500803	140324	MIR3919	microRNA 3919
chr12	85317889	85318389	6.03901	4.72252	1.1507	1.37158e-06	6.67624e-06	Promoter (<=1kb)	105369876	0	LINC02820	long intergenic non-protein coding RNA 2820
chr2	176554212	176554712	6.25678	4.97012	1.14987	1.9679e-07	1.13515e-06	Intron (ENST00000652995.1/102724224, intron 2 of 3)	100302142	46340	MIR1246	microRNA 1246
chr17	39197029	39197529	9.22454	8.06	1.14804	1.24832e-35	1.1764e-33	Promoter (<=1kb)	782	140	CACNB1	calcium voltage-gated channel auxiliary subunit beta 1
chr5	43088414	43088914	4.77321	3.29236	1.14771	0.000194209	0.000598922	Intron (ENST00000499046.1/100506639, intron 2 of 2)	100506639	20298	LOC100506639	uncharacterized LOC100506639
chr3	134029304	134029804	6.65639	5.43745	1.14695	4.55039e-09	3.54943e-08	Promoter (<=1kb)	6578	110	SLCO2A1	solute carrier organic anion transporter family member 2A1
chr6	141745949	141746449	6.38331	5.11578	1.14545	1.52492e-07	8.94587e-07	Distal Intergenic	105378029	342709	LOC105378029	uncharacterized LOC105378029
chr11	2892589	2893089	6.03707	4.76669	1.1447	6.1033e-07	3.20988e-06	Intron (ENST00000625099.4/5003, intron 3 of 3)	5003	-3159	SLC22A18AS	SLC22A18 antisense RNA
chr5	4615293	4615793	8.92163	7.75958	1.14456	7.39416e-30	4.62749e-28	Intron (ENST00000507435.1/107986400, intron 3 of 5)	101929153	-157688	LINC02114	long intergenic non-protein coding RNA 2114
chrX	107935758	107936258	8.18714	7.00989	1.14343	2.36171e-20	7.15532e-19	Promoter (<=1kb)	101928335	0	LOC101928335	uncharacterized LOC101928335
chr11	12988993	12989493	7.64794	6.46006	1.14222	1.27427e-15	2.46476e-14	Promoter (<=1kb)	100506305	53	LINC00958	long intergenic non-protein coding RNA 958
chr4	106120006	106120506	6.61297	5.37169	1.14168	8.46017e-09	6.30226e-08	Intron (ENST00000394708.7/93627, intron 23 of 25)	93627	50734	TBCK	TBC1 domain containing kinase
chr6	124890821	124891321	8.77328	7.60719	1.14045	3.53829e-28	2.01236e-26	Intron (ENST00000663792.1/7955, intron 4 of 7)	7955	50097	RNF217-AS1	RNF217 antisense RNA 1 (head to head)
chr10	10793903	10794403	5.05061	3.63981	1.14007	8.94368e-05	0.000297737	Promoter (<=1kb)	207107	514	SFTA1P	surfactant associated 1, lncRNA
chr8	100908594	100909094	6.15311	4.90329	1.13969	2.36694e-07	1.34428e-06	Distal Intergenic	7534	15894	YWHAZ	tyrosine 3-monooxygenase/tryptophan 5-monooxygenase activation protein zeta
chr2	37973603	37974103	4.65732	3.15601	1.13948	0.000459502	0.00129442	Promoter (<=1kb)	151393	-588	RMDN2	regulator of microtubule dynamics 2
chr7	26291926	26292426	7.70541	6.53109	1.13924	3.00262e-14	4.97643e-13	Promoter (<=1kb)	29887	0	SNX10	sorting nexin 10
chr10	6163922	6164422	5.82254	4.53432	1.13921	2.22544e-06	1.03745e-05	Promoter (<=1kb)	5209	89	PFKFB3	6-phosphofructo-2-kinase/fructose-2,6-biphosphatase 3
chr9	110050786	110051286	5.23359	3.85053	1.1383	5.03313e-05	0.000176279	Promoter (2-3kb)	445815	2088	PALM2AKAP2	PALM2 and AKAP2 fusion
chr6	141969598	141970098	5.04838	3.61069	1.1382	9.57237e-05	0.000316521	Distal Intergenic	100126572	-162827	GJE1	gap junction protein epsilon 1
chr19	5805373	5805873	6.82958	5.61005	1.1352	6.96037e-09	5.27939e-08	Promoter (<=1kb)	4902	306	NRTN	neurturin
chr14	67619921	67620421	8.36981	7.20539	1.13512	4.91975e-22	1.7003e-20	Promoter (<=1kb)	384	0	ARG2	arginase 2
chr7	64794497	64794997	8.00261	6.83668	1.13488	6.44587e-17	1.43715e-15	Promoter (<=1kb)	7697	7	ZNF138	zinc finger protein 138
chr3	48241099	48241599	8.19466	7.0324	1.13477	6.37578e-21	2.0106e-19	Promoter (<=1kb)	51385	0	ZNF589	zinc finger protein 589
chr9	20658219	20658719	7.19527	5.99129	1.13226	2.18395e-11	2.45831e-10	Promoter (<=1kb)	54914	0	FOCAD	focadhesin
chr19	45340942	45341442	8.57685	7.42697	1.13158	3.41379e-25	1.52017e-23	Promoter (<=1kb)	147700	168	KLC3	kinesin light chain 3
chr19	9307562	9308062	5.23648	3.89478	1.13111	4.51467e-05	0.000159569	Promoter (1-2kb)	374879	1776	ZNF699	zinc finger protein 699
chr19	12838433	12838933	5.74479	4.43466	1.12725	1.69474e-05	6.56549e-05	Promoter (<=1kb)	22983	0	MAST1	microtubule associated serine/threonine kinase 1
chr4	72567930	72568430	6.11714	4.82563	1.12613	1.44051e-06	6.97615e-06	Promoter (<=1kb)	9508	0	ADAMTS3	ADAM metallopeptidase with thrombospondin type 1 motif 3
chr17	49851438	49851938	5.6707	4.37257	1.1258	5.28214e-06	2.28315e-05	Distal Intergenic	255061	-3369	TAC4	tachykinin precursor 4
chrX	103607842	103608342	6.42834	5.20988	1.12526	4.01344e-08	2.62525e-07	Promoter (<=1kb)	85012	0	TCEAL3	transcription elongation factor A like 3
chr2	218781767	218782267	5.65298	4.36604	1.12496	9.62697e-06	3.93751e-05	Promoter (<=1kb)	1593	0	CYP27A1	cytochrome P450 family 27 subfamily A member 1
chr9	4490166	4490666	7.19656	6.0127	1.12389	5.45391e-12	6.69208e-11	Promoter (<=1kb)	6505	0	SLC1A1	solute carrier family 1 member 1
chr6	127592980	127593480	5.32711	3.98919	1.12364	2.92334e-05	0.000107839	Distal Intergenic	352999	15806	C6orf58	chromosome 6 open reading frame 58
chr2	102142356	102143319	6.29239	5.05406	1.12225	1.26789e-07	7.56672e-07	Promoter (<=1kb)	3554	0	IL1R1	interleukin 1 receptor type 1
chr10	104274863	104275363	9.0099	7.87117	1.12115	5.00237e-32	3.68561e-30	Promoter (<=1kb)	119391	0	GSTO2	glutathione S-transferase omega 2
chr1	16545182	16545682	4.5533	3.00848	1.12103	0.000515713	0.00143653	Distal Intergenic	100132147	-9533	LINC01783	long intergenic non-protein coding RNA 1783
chr12	7251074	7251574	6.98469	5.8056	1.11989	9.88218e-11	9.94909e-10	Distal Intergenic	5830	40944	PEX5	peroxisomal biogenesis factor 5
chr18	2247067	2247567	6.98195	5.78881	1.1192	3.04154e-10	2.8659e-09	Intron (ENST00000670529.1/105371956, intron 1 of 3)	105371958	-6220	LOC105371958	uncharacterized LOC105371958
chrX	54769905	54770405	6.03604	4.78206	1.11792	6.24296e-07	3.27695e-06	Intron (ENST00000218436.7/347365, intron 6 of 12)	347365	18203	ITIH6	inter-alpha-trypsin inhibitor heavy chain family member 6
chr12	57604551	57605051	6.69151	5.4919	1.11778	1.28702e-08	9.25684e-08	Promoter (<=1kb)	196403	0	DTX3	deltex E3 ubiquitin ligase 3
chr4	78938837	78939337	8.72794	7.59319	1.11673	6.63114e-27	3.45608e-25	Promoter (<=1kb)	152559	0	PAQR3	progestin and adipoQ receptor family member 3
chr3	185960157	185960657	7.17209	5.98357	1.11613	3.88941e-11	4.24249e-10	Promoter (<=1kb)	344887	118	NMRAL2P	NmrA like redox sensor 2, pseudogene
chr6	27235431	27235931	6.57051	5.36355	1.1147	2.59312e-08	1.74551e-07	Distal Intergenic	10279	-11770	PRSS16	serine protease 16
chr2	132416678	132417178	5.34973	4.00497	1.11375	3.89114e-05	0.000139415	Promoter (<=1kb)	2863	0	GPR39	G protein-coupled receptor 39
chr1	163646231	163646731	5.58059	4.26749	1.11222	1.63946e-05	6.37571e-05	Distal Intergenic	83540	305976	NUF2	NUF2 component of NDC80 kinetochore complex
chr12	72520071	72520571	5.47896	4.17392	1.11203	2.16567e-05	8.22094e-05	Intron (ENST00000547300.2/29953, intron 2 of 4)	29953	-39968	TRHDE	thyrotropin releasing hormone degrading enzyme
chr6	29005261	29005761	6.83991	5.6553	1.11136	1.16624e-09	1.00765e-08	Promoter (<=1kb)	282890	0	ZNF311	zinc finger protein 311
chr11	134275766	134276266	7.90583	6.75206	1.11109	2.13481e-16	4.49976e-15	Promoter (<=1kb)	112937	-113	GLB1L3	galactosidase beta 1 like 3
chr1	155193622	155194122	8.81984	7.68408	1.11103	8.40572e-26	4.0073e-24	Promoter (<=1kb)	4582	-706	MUC1	mucin 1, cell surface associated
chr13	94372270	94372770	3.85631	2.05885	1.10968	0.0020959	0.00501633	Intron (ENST00000377047.9/10082, intron 6 of 8)	1638	95185	DCT	dopachrome tautomerase
chr12	1605455	1605955	6.79093	5.60135	1.1093	1.69668e-09	1.42421e-08	Intron (ENST00000539198.5/81029, intron 1 of 3)	81029	-10705	WNT5B	Wnt family member 5B
chr9	706980	707480	7.11697	5.94701	1.10849	1.91822e-11	2.18013e-10	Promoter (<=1kb)	23189	91	KANK1	KN motif and ankyrin repeat domains 1
chr19	408569	409069	5.41437	4.10228	1.1083	2.45339e-05	9.22242e-05	Promoter (<=1kb)	126567	78	C2CD4C	C2 calcium dependent domain containing 4C
chr16	79599541	79600041	9.13509	8.00807	1.108	3.87732e-32	2.88291e-30	Promoter (<=1kb)	4094	0	MAF	MAF bZIP transcription factor
chr6	32385430	32385930	7.47048	6.31676	1.10757	3.48298e-13	5.03169e-12	Intron (ENST00000646628.1/101929163, intron 2 of 3)	414764	-4580	HCG23	HLA complex group 23
chr10	133357166	133357666	9.11872	7.99892	1.10649	6.57389e-34	5.66789e-32	Promoter (<=1kb)	282969	71	FUOM	fucose mutarotase
chr4	15479313	15479813	7.3762	6.20603	1.10537	2.14938e-12	2.77162e-11	Promoter (<=1kb)	57545	97	CC2D2A	coiled-coil and C2 domain containing 2A
chr4	74098569	74099069	7.82936	6.68647	1.10527	1.23314e-16	2.65797e-15	Promoter (<=1kb)	2920	126	CXCL2	C-X-C motif chemokine ligand 2
chr5	1004592	1005092	6.59752	5.40838	1.10398	9.19439e-09	6.80511e-08	Exon (ENST00000606540.1/ENST00000606540.1, exon 1 of 1)	85409	-3710	NKD2	NKD inhibitor of WNT signaling pathway 2
chr3	155805848	155806348	8.53202	7.40158	1.10373	3.85988e-23	1.47243e-21	Promoter (<=1kb)	285315	0	C3orf33	chromosome 3 open reading frame 33
chr19	37078326	37078826	8.43463	7.30287	1.10372	2.83345e-22	9.99142e-21	Promoter (<=1kb)	105372390	0	LOC105372390	uncharacterized LOC105372390
chr3	121938321	121938821	5.15484	3.81652	1.10226	8.03411e-05	0.000270794	Promoter (<=1kb)	6565	-370	SLC15A2	solute carrier family 15 member 2
chr9	41074484	41074984	7.56874	6.41337	1.10184	6.3728e-14	1.00974e-12	Promoter (<=1kb)	595135	0	PGM5P2	phosphoglucomutase 5 pseudogene 2
chr2	45075632	45076132	5.57261	4.28899	1.10147	1.2145e-05	4.84755e-05	Distal Intergenic	10736	-66180	SIX2	SIX homeobox 2
chr8	126805111	126805611	7.09377	5.91641	1.10091	9.53057e-11	9.62498e-10	Intron (ENST00000645463.1/105375751, intron 4 of 6)	105375751	-18294	LOC105375751	uncharacterized LOC105375751
chr13	45851193	45851693	6.38902	5.17571	1.10067	9.39599e-08	5.75367e-07	Promoter (<=1kb)	283514	60	SIAH3	siah E3 ubiquitin protein ligase family member 3
chr2	17441352	17441852	6.83279	5.65998	1.09953	8.84922e-10	7.79549e-09	Distal Intergenic	729475	76588	RAD51AP2	RAD51 associated protein 2
chr2	95991493	95991993	8.64571	7.52035	1.09914	1.00552e-24	4.32319e-23	Promoter (<=1kb)	400986	0	ANKRD36C	ankyrin repeat domain 36C
chr19	44753702	44754202	6.89231	5.71922	1.09864	4.80032e-10	4.40093e-09	Promoter (<=1kb)	602	-947	BCL3	BCL3 transcription coactivator
chr10	27742845	27743345	9.04483	7.93212	1.09546	1.89219e-31	1.35113e-29	Promoter (<=1kb)	283078	200	MKX	mohawk homeobox
chr10	73827	74327	6.48669	5.26804	1.09434	1.42033e-07	8.40224e-07	Promoter (<=1kb)	347688	0	TUBB8	tubulin beta 8 class VIII
chr7	5899114	5899614	4.73304	3.29236	1.09272	0.000308967	0.000909892	Promoter (<=1kb)	51622	314	CCZ1	CCZ1 homolog, vacuolar protein trafficking and biogenesis associated
chr4	82561851	82562351	6.44637	5.25287	1.09211	8.44286e-08	5.21732e-07	Promoter (<=1kb)	441027	0	TMEM150C	transmembrane protein 150C
chr4	143559334	143559834	5.69008	4.39839	1.09208	1.18404e-05	4.73997e-05	Promoter (<=1kb)	105377459	0	LOC105377459	uncharacterized LOC105377459
chr19	21020714	21021214	8.86395	7.74252	1.09168	9.46209e-26	4.48453e-24	Promoter (<=1kb)	80264	0	ZNF430	zinc finger protein 430
chr11	31321294	31321794	5.61717	4.32307	1.09163	1.84168e-05	7.08226e-05	Intron (ENST00000684477.1/341019, intron 3 of 38)	341019	6486	DCDC1	doublecortin domain containing 1
chr11	14633788	14634288	5.72689	4.47327	1.09128	5.83945e-06	2.50005e-05	Intron (ENST00000418988.2/5682, intron 1 of 10)	5682	9329	PSMA1	proteasome 20S subunit alpha 1
chr11	36557420	36557920	5.44621	4.14374	1.09044	2.73237e-05	0.000101677	Intron (ENST00000697713.1/5896, intron 1 of 2)	5896	-10087	RAG1	recombination activating 1
chr21	46456757	46457257	4.24906	2.5967	1.09033	0.00130052	0.00329274	Promoter (1-2kb)	124905046	1283	LOC124905046	uncharacterized LOC124905046
chr11	8081342	8081842	7.00985	5.8602	1.0899	5.54394e-10	5.03709e-09	Promoter (<=1kb)	7275	131	TUB	TUB bipartite transcription factor
chr6	128911076	128911576	5.13572	3.78614	1.08965	9.54885e-05	0.000315807	3' UTR	3908	27761	LAMA2	laminin subunit alpha 2
chr2	232876681	232877181	5.21995	3.8833	1.08964	0.000104866	0.000344222	Promoter (<=1kb)	389084	882	SNORC	secondary ossification center associated regulator of chondrocyte maturation
chr8	22692655	22693155	8.05988	6.93146	1.08817	7.59883e-16	1.51314e-14	Promoter (<=1kb)	1960	0	EGR3	early growth response 3
chr1	143563663	143564163	5.55837	4.2762	1.08592	2.48099e-05	9.31965e-05	Intron (ENST00000449715.1/112268273, intron 10 of 16)	112268273	21895	LOC112268273	uncharacterized LOC112268273
chr12	16382811	16383311	6.39687	5.20846	1.08471	7.2777e-08	4.55636e-07	Promoter (<=1kb)	4257	0	MGST1	microsomal glutathione S-transferase 1
chr8	2733743	2734243	4.99802	3.60528	1.08381	0.000195883	0.000603625	Intron (ENST00000670600.1/105377785, intron 1 of 1)	101927815	-5166	LINC03021	long intergenic non-protein coding RNA 3021
chr11	288323	288823	8.49851	7.39387	1.08257	4.45297e-22	1.54557e-20	Promoter (<=1kb)	80162	-303	PGGHG	protein-glucosylgalactosylhydroxylysine glucosidase
chr5	165622849	165623349	4.60936	3.1168	1.0819	0.000550063	0.00151916	Intron (ENST00000522189.1/ENST00000522189.1, intron 1 of 1)	105377701	-381093	LINC01938	long intergenic non-protein coding RNA 1938
chr6	26594850	26595350	5.05753	3.69104	1.08183	0.000165422	0.000518656	Promoter (1-2kb)	29777	-1603	ABT1	activator of basal transcription 1
chr15	89335097	89335597	5.46409	4.15693	1.08181	5.31922e-05	0.00018502	Promoter (<=1kb)	125316803	-236	POLGARF	POLG alternative reading frame
chr1	30907776	30908276	6.55567	5.38114	1.08169	9.08232e-08	5.57634e-07	Promoter (<=1kb)	9672	482	SDC3	syndecan 3
chr16	48623146	48623646	6.06658	4.84802	1.08047	1.38427e-06	6.73396e-06	Promoter (<=1kb)	105371240	0	LOC105371240	uncharacterized LOC105371240
chr3	123448464	123448964	5.27597	3.94621	1.07945	7.29775e-05	0.000247857	Promoter (<=1kb)	111	0	ADCY5	adenylate cyclase 5
chr7	26152371	26152871	8.03272	6.92074	1.0788	7.02e-17	1.55246e-15	Promoter (<=1kb)	9603	173	NFE2L3	NFE2 like bZIP transcription factor 3
chr1	83182035	83182535	5.2774	3.98117	1.07768	6.06313e-05	0.00020919	Distal Intergenic	101927498	-195827	LINC01361	long intergenic non-protein coding RNA 1361
chr12	94561973	94562473	5.28752	3.95876	1.07692	5.98584e-05	0.000206831	Promoter (<=1kb)	100847031	184	MIR5700	microRNA 5700
chr6	105179302	105179802	9.23004	8.1355	1.07666	2.70484e-33	2.22552e-31	Promoter (<=1kb)	64208	193	POPDC3	popeye domain cAMP effector 3
chr2	46542941	46543441	8.52027	7.4218	1.07591	2.21929e-23	8.62651e-22	Promoter (<=1kb)	23433	0	RHOQ	ras homolog family member Q
chr11	125063024	125063524	8.28892	7.17965	1.0755	2.25895e-19	6.40128e-18	Promoter (<=1kb)	219855	0	SLC37A2	solute carrier family 37 member 2
chr1	84603966	84604466	5.26813	3.94287	1.0754	6.76985e-05	0.000231113	Distal Intergenic	103695366	16568	LINC01461	long intergenic non-protein coding RNA 1461
chr10	65570487	65570987	8.79639	7.69349	1.07538	2.8469e-23	1.0987e-21	Promoter (<=1kb)	101928913	0	LINC01515	long intergenic non-protein coding RNA 1515
chr9	21402388	21402888	5.39276	4.11252	1.07524	3.63004e-05	0.000130929	Exon (ENST00000698342.1/ENST00000698342.1, exon 2 of 3)	3445	-6229	IFNA8	interferon alpha 8
chr2	43676134	43676634	6.31195	5.12329	1.07414	3.97713e-07	2.16617e-06	Promoter (<=1kb)	728819	0	C1GALT1C1L	C1GALT1 specific chaperone 1 like
chr2	38756077	38756577	4.84102	3.45384	1.07401	0.00026429	0.000790237	Intron (ENST00000409011.5/79833, intron 1 of 5)	79833	4543	GEMIN6	gem nuclear organelle associated protein 6
chr3	120378255	120378755	4.17956	2.63411	1.07265	0.00138576	0.00348083	Intron (ENST00000494869.2/100130701, intron 3 of 4)	124906274	-9929	LOC124906274	uncharacterized LOC124906274
chr4	56544667	56545167	4.37628	2.84228	1.07225	0.000940055	0.00246719	Intron (ENST00000512175.3/100506564, intron 1 of 8)	100506564	-12549	SPMAP2L	sperm microtubule associated protein 2 like
chr12	64781090	64781590	8.5624	7.47092	1.07165	1.52189e-22	5.55594e-21	Promoter (<=1kb)	23329	0	TBC1D30	TBC1 domain family member 30
chr10	60943465	60943965	9.47508	8.38692	1.07147	1.15941e-32	9.03503e-31	Promoter (<=1kb)	9886	220	RHOBTB1	Rho related BTB domain containing 1
chr2	133266465	133266965	8.12924	7.02455	1.07107	4.09654e-18	1.03428e-16	Promoter (<=1kb)	101928161	100	NCKAP5-AS2	NCKAP5 antisense RNA 2
chr9	32525855	32526355	8.57826	7.48414	1.07011	5.50906e-24	2.24363e-22	Promoter (<=1kb)	23586	0	RIGI	RNA sensor RIG-I
chr4	53564722	53565222	5.64389	4.38162	1.07	1.33397e-05	5.2776e-05	Intron (ENST00000507166.5/5156, intron 12 of 23)	84708	-6505	LNX1	ligand of numb-protein X 1
chr16	61781953	61782453	5.09251	3.75116	1.07	0.000117689	0.000381295	Intron (ENST00000577730.5/1006, intron 7 of 11)	1006	35590	CDH8	cadherin 8
chr17	4866578	4867078	4.69822	3.29185	1.06974	0.000434364	0.00123131	Intron (ENST00000355280.11/50488, intron 1 of 31)	50488	-17391	MINK1	misshapen like kinase 1
chr19	21767063	21767563	9.09411	8.00894	1.06922	3.31265e-32	2.48587e-30	Promoter (<=1kb)	163227	0	ZNF100	zinc finger protein 100
chr3	157896759	157897259	6.28966	5.10331	1.06889	3.25434e-07	1.80464e-06	Intron (ENST00000651134.1/ENST00000651134.1, intron 5 of 12)	6474	208035	SHOX2	SHOX homeobox 2
chr4	52862489	52862989	8.83349	7.74057	1.06841	6.03447e-26	2.91223e-24	Promoter (<=1kb)	65997	157	RASL11B	RAS like family 11 member B
chr22	33920000	33920500	6.09001	4.88527	1.06812	9.55025e-07	4.81943e-06	Promoter (<=1kb)	9215	0	LARGE1	LARGE xylosyl- and glucuronyltransferase 1
chr11	96544962	96545462	4.21469	2.67265	1.06736	0.00120769	0.00307781	Distal Intergenic	105369443	36537	LINC02737	long intergenic non-protein coding RNA 2737
chr10	22408669	22409169	7.13818	6.00779	1.06722	6.38324e-11	6.64948e-10	Intron (ENST00000376603.6/9576, intron 8 of 10)	105376449	16864	LOC105376449	uncharacterized LOC105376449
chr10	35641417	35641917	9.33045	8.25329	1.06606	1.64121e-34	1.46167e-32	Promoter (<=1kb)	100616500	-165	MIR4683	microRNA 4683
chr7	112916398	112916898	4.70905	3.28034	1.06593	0.000546967	0.00151216	Intron (ENST00000297145.9/154743, intron 1 of 4)	154743	22400	SAMTOR	S-adenosylmethionine sensor upstream of mTORC1
chr14	36148246	36148746	5.97688	4.7577	1.06483	3.32213e-06	1.49041e-05	Intron (ENST00000546508.1/101101773, intron 1 of 2)	100886964	13937	PTCSC3	papillary thyroid carcinoma susceptibility candidate 3
chr2	134825501	134826001	6.48434	5.32535	1.06339	5.28732e-08	3.39081e-07	Intron (ENST00000392929.6/100129961, intron 3 of 3)	130013	-12615	ACMSD	aminocarboxymuconate semialdehyde decarboxylase
chr19	9622338	9622838	4.89646	3.50875	1.06257	0.000269945	0.000805511	Promoter (<=1kb)	284385	773	ZNF561-AS1	ZNF561 antisense RNA 1 (head to head)
chr4	88378989	88379489	8.41541	7.31189	1.06123	7.73805e-18	1.89179e-16	Promoter (<=1kb)	55008	0	HERC6	HECT and RLD domain containing E3 ubiquitin protein ligase family member 6
chr8	129785903	129786403	8.69636	7.60994	1.06109	1.94454e-25	8.92892e-24	Promoter (<=1kb)	56169	221	GSDMC	gasdermin C
chr3	178859833	178860333	8.70464	7.61315	1.05973	1.20384e-22	4.43478e-21	Promoter (<=1kb)	104797538	16	KCNMB2-AS1	KCNMB2 antisense RNA 1
chr12	120584487	120584987	6.63472	5.4669	1.05961	9.8533e-08	6.00784e-07	Distal Intergenic	51367	-3085	POP5	POP5 homolog, ribonuclease P/MRP subunit
chr17	21551103	21551603	8.64985	7.56709	1.05831	3.18289e-22	1.11429e-20	Promoter (<=1kb)	339263	51	LINC02693	long intergenic non-protein coding RNA 2693
chr14	85529762	85530262	9.83138	8.75851	1.05661	5.38812e-39	6.37489e-37	Promoter (<=1kb)	100506731	0	FLRT2-AS1	FLRT2 antisense RNA 1
chr6	126326681	126327181	5.80775	4.55817	1.05653	9.54984e-06	3.90794e-05	Intron (ENST00000652383.1/ENST00000652383.1, intron 3 of 4)	387103	-12934	CENPW	centromere protein W
chr1	171841329	171841829	7.74629	6.64537	1.05623	8.17075e-14	1.27961e-12	Promoter (<=1kb)	26052	0	DNM3	dynamin 3
chr3	152835077	152835577	8.69473	7.61928	1.05564	5.20008e-24	2.12849e-22	Promoter (<=1kb)	5028	0	P2RY1	purinergic receptor P2Y1
chr11	60924788	60925288	9.46529	8.39638	1.05523	2.0951e-38	2.40847e-36	Promoter (<=1kb)	124902676	109	LOC124902676	uncharacterized LOC124902676
chrX	131830232	131830732	8.23825	7.14724	1.05518	3.4421e-18	8.78629e-17	Promoter (<=1kb)	286467	0	FIRRE	firre intergenic repeating RNA element
chr4	52538343	52538843	4.99085	3.63026	1.05512	0.000196194	0.000604462	Intron (ENST00000660768.1/ENST00000660768.1, intron 1 of 2)	64854	89523	USP46	ubiquitin specific peptidase 46
chr9	122406110	122406610	8.5813	7.50178	1.05362	3.409e-22	1.18831e-20	Promoter (<=1kb)	26740	-35	OR1J2	olfactory receptor family 1 subfamily J member 2
chr14	105526768	105527268	6.93072	5.792	1.05314	5.64332e-09	4.34963e-08	Promoter (<=1kb)	80757	0	TMEM121	transmembrane protein 121
chr17	58416171	58416671	7.90392	6.79096	1.05311	6.53481e-12	7.92835e-11	Promoter (<=1kb)	54894	414	RNF43	ring finger protein 43
chr12	84912454	84912954	9.55677	8.4896	1.05239	8.53349e-41	1.09777e-38	Promoter (<=1kb)	55117	0	SLC6A15	solute carrier family 6 member 15
chr19	53103035	53103535	7.88967	6.80446	1.05234	7.62516e-16	1.51652e-14	Promoter (<=1kb)	90338	0	ZNF160	zinc finger protein 160
chr2	177148685	177149185	4.79643	3.37637	1.05186	0.000424936	0.00120923	Promoter (<=1kb)	107985965	0	LOC107985965	uncharacterized LOC107985965
chr2	160227678	160228178	5.20258	3.84598	1.05156	0.000151108	0.000478008	Intron (ENST00000485635.2/3694, intron 1 of 9)	3694	-27365	ITGB6	integrin subunit beta 6
chr19	19900845	19901345	9.15952	8.08842	1.05032	2.49563e-31	1.75116e-29	Promoter (<=1kb)	81931	0	ZNF93	zinc finger protein 93
chr20	19211983	19212483	6.17071	4.98544	1.05026	1.172e-06	5.78821e-06	Promoter (<=1kb)	101929547	0	LOC101929547	uncharacterized LOC101929547
chr1	186637262	186637762	6.42668	5.26906	1.04972	3.11079e-07	1.73036e-06	Distal Intergenic	5743	38107	PTGS2	prostaglandin-endoperoxide synthase 2
chrX	45769968	45770468	7.70193	6.60604	1.04911	3.61276e-14	5.93304e-13	Promoter (<=1kb)	104457406	0	MIR222HG	miR222/221 cluster host gene
chr11	7860912	7861412	6.58614	5.43676	1.04896	3.16986e-08	2.10156e-07	Intron (ENST00000527565.1/283299, intron 5 of 5)	26343	12212	OR5E1P	olfactory receptor family 5 subfamily E member 1 pseudogene
chrX	152898095	152898595	6.06153	4.85475	1.04879	3.79047e-06	1.68052e-05	Promoter (<=1kb)	7739	28	ZNF185	zinc finger protein 185 with LIM domain
chr9	33510794	33511294	6.95813	5.82627	1.04871	2.03594e-09	1.6837e-08	Promoter (<=1kb)	441394	-83	SUGT1P1	SUGT1 pseudogene 1
chr12	40105308	40105808	8.90091	7.83665	1.04854	1.35953e-25	6.29618e-24	Promoter (<=1kb)	114134	273	SLC2A13	solute carrier family 2 member 13
chr5	38660016	38660516	6.3425	5.1773	1.04837	2.74824e-07	1.54675e-06	Intron (ENST00000500817.2/100506495, intron 8 of 8)	3977	-51662	LIFR	LIF receptor subunit alpha
chr1	75677802	75678302	5.72888	4.47905	1.04805	1.42893e-05	5.61764e-05	Intron (ENST00000648424.1/204962, intron 2 of 2)	204962	45709	SLC44A5	solute carrier family 44 member 5
chr22	44023691	44024191	8.42327	7.34072	1.04772	1.23473e-19	3.5675e-18	Promoter (<=1kb)	29780	-111	PARVB	parvin beta
chr15	41660969	41661469	7.24887	6.14103	1.04735	6.13938e-11	6.41606e-10	Promoter (<=1kb)	23269	502	MGA	MAX dimerization protein MGA
chr3	128698333	128698833	5.83051	4.59615	1.047	1.3895e-05	5.47326e-05	Intron (ENST00000676214.1/7879, intron 1 of 5)	7879	4664	RAB7A	RAB7A, member RAS oncogene family
chr18	49814046	49814546	7.6436	6.54435	1.04689	8.57439e-13	1.16109e-11	Promoter (<=1kb)	677769	0	SCARNA17	small Cajal body-specific RNA 17
chr7	84194456	84194956	7.87374	6.77996	1.04635	8.44568e-14	1.31504e-12	Promoter (<=1kb)	10371	0	SEMA3A	semaphorin 3A
chr1	52176587	52177087	4.8208	3.46493	1.0463	0.00032637	0.000955381	Intron (ENST00000287727.8/9372, intron 1 of 18)	9372	34213	ZFYVE9	zinc finger FYVE-type containing 9
chr9	32384725	32385225	8.52254	7.44548	1.04453	4.54512e-21	1.45023e-19	Promoter (<=1kb)	48	82	ACO1	aconitase 1
chr19	57488441	57488941	5.27763	4.01124	1.04452	7.77174e-05	0.00026288	Promoter (<=1kb)	79744	476	ZNF419	zinc finger protein 419
chr14	20211875	20212375	4.9531	3.6244	1.04303	0.000224875	0.0006822	Distal Intergenic	122748	-11335	OR11H6	olfactory receptor family 11 subfamily H member 6
chr3	63136194	63136694	5.24889	3.96646	1.04217	9.94702e-05	0.000327972	Distal Intergenic	285401	30219	LINC00698	long intergenic non-protein coding RNA 698
chr1	34092283	34092783	6.72299	5.60141	1.04109	2.14937e-08	1.47686e-07	Intron (ENST00000373381.9/114784, intron 1 of 70)	114784	72447	CSMD2	CUB and Sushi multiple domains 2
chr7	65981789	65982289	8.08121	6.99128	1.04071	6.7763e-16	1.36105e-14	Promoter (<=1kb)	2990	0	GUSB	glucuronidase beta
chr11	61917182	61917682	7.49072	6.40017	1.04065	2.66787e-10	2.53479e-09	Promoter (<=1kb)	5866	0	RAB3IL1	RAB3A interacting protein like 1
chr1	59653385	59653885	6.23269	5.06144	1.04047	6.06757e-07	3.1942e-06	Intron (ENST00000634606.1/55277, intron 9 of 16)	55277	-6334	FGGY	FGGY carbohydrate kinase domain containing
chr2	205685761	205686261	8.37593	7.30676	1.03991	2.07294e-19	5.88445e-18	Promoter (<=1kb)	8828	0	NRP2	neuropilin 2
chr6	39228784	39229284	8.65008	7.57986	1.03931	1.64179e-22	5.95342e-21	Promoter (<=1kb)	8645	191	KCNK5	potassium two pore domain channel subfamily K member 5
chr8	98260144	98260644	7.0057	5.88021	1.03922	1.80482e-09	1.50951e-08	Intron (ENST00000430223.7/79815, intron 1 of 10)	79815	-6076	NIPAL2	NIPA like domain containing 2
chr16	2785095	2785595	5.67452	4.12389	1.0391	0.00151767	0.00377444	Promoter (1-2kb)	260429	1010	PRSS33	serine protease 33
chr10	17453548	17454048	6.90816	5.78841	1.0382	2.15765e-09	1.7762e-08	Promoter (<=1kb)	338596	148	ST8SIA6	ST8 alpha-N-acetyl-neuraminide alpha-2,8-sialyltransferase 6
chr1	99857064	99857564	6.01197	4.81619	1.03802	4.19417e-06	1.84737e-05	Intron (ENST00000361915.8/178, intron 2 of 33)	178	-3646	AGL	amylo-alpha-1, 6-glucosidase, 4-alpha-glucanotransferase
chr19	23914763	23915263	8.1083	7.02759	1.03787	1.03401e-16	2.24669e-15	Promoter (<=1kb)	730087	0	ZNF726	zinc finger protein 726
chr8	143952178	143952678	6.8107	5.69739	1.03696	1.29469e-08	9.29799e-08	Promoter (1-2kb)	5339	1242	PLEC	plectin
chr6	102721946	102722446	5.28718	4.02609	1.03648	0.000107209	0.00035092	Distal Intergenic	2898	667813	GRIK2	glutamate ionotropic receptor kainate type subunit 2
chr8	36394217	36394717	4.13804	2.53572	1.03556	0.00177675	0.00433008	Intron (ENST00000656455.1/ENST00000656455.1, intron 5 of 5)	157855	-389607	KCNU1	potassium calcium-activated channel subfamily U member 1
chr12	23076272	23076772	5.53903	4.30134	1.03548	2.81424e-05	0.000104289	Intron (ENST00000538317.6/107984516, intron 10 of 11)	107984516	-22596	LINC02955	long intergenic non-protein coding RNA 2955
chr3	51973535	51974035	7.81093	6.72891	1.0354	1.56591e-14	2.67178e-13	Promoter (<=1kb)	25864	0	ABHD14A	abhydrolase domain containing 14A
chr3	50312199	50312699	7.93737	6.86434	1.03502	1.47378e-13	2.21395e-12	Promoter (<=1kb)	3373	0	HYAL1	hyaluronidase 1
chr3	50611358	50611858	7.33618	6.24905	1.03452	1.39896e-11	1.62085e-10	Promoter (<=1kb)	1154	0	CISH	cytokine inducible SH2 containing protein
chr7	90154464	90154964	7.62781	6.54373	1.03408	3.23028e-13	4.68405e-12	Promoter (<=1kb)	26872	0	STEAP1	STEAP family member 1
chr6	28747150	28747650	5.76822	4.55277	1.03362	1.06172e-05	4.29699e-05	Distal Intergenic	124901296	91408	LOC124901296	uncharacterized LOC124901296
chr6	138795995	138796495	6.35388	5.21158	1.03295	2.49248e-07	1.41261e-06	Promoter (<=1kb)	345930	0	ECT2L	epithelial cell transforming 2 like
chr8	143219871	143220371	4.92307	3.55605	1.03291	0.000354536	0.00102858	Distal Intergenic	338328	6653	GPIHBP1	glycosylphosphatidylinositol anchored high density lipoprotein binding protein 1
chr21	31343693	31344193	7.43373	6.34025	1.03255	1.16819e-11	1.37012e-10	Promoter (<=1kb)	7074	68	TIAM1	TIAM Rac1 associated GEF 1
chr4	116780597	116781097	4.0192	2.4484	1.03248	0.00206785	0.00495386	Exon (ENST00000654940.1/107986306, exon 6 of 9)	107986306	171602	LOC107986306	uncharacterized LOC107986306
chr7	43778799	43779299	6.12826	4.95104	1.0323	1.43023e-06	6.93675e-06	Intron (ENST00000265523.9/644, intron 2 of 7)	644	7664	BLVRA	biliverdin reductase A
chr6	106086210	106086710	6.76113	5.63259	1.03219	1.09262e-08	7.97039e-08	Promoter (<=1kb)	639	0	PRDM1	PR/SET domain 1
chr6	100196131	100196631	6.30351	5.14872	1.03183	4.09462e-07	2.22866e-06	Distal Intergenic	728012	195191	MCHR2-AS1	MCHR2 antisense RNA 1
chr3	197654027	197654527	5.58646	4.37543	1.03115	2.61288e-05	9.76981e-05	Promoter (2-3kb)	112268458	-2545	LOC112268458	keratinocyte proline-rich protein
chr16	72627174	72627674	4.27242	2.78099	1.02989	0.00147556	0.00368128	Promoter (<=1kb)	101927957	12	LINC01572	long intergenic non-protein coding RNA 1572
chr1	156907815	156908315	8.5096	7.44363	1.0285	6.93909e-20	2.03392e-18	Promoter (1-2kb)	375033	1498	PEAR1	platelet endothelial aggregation receptor 1
chr22	24592434	24592934	7.62047	6.54297	1.02797	1.8997e-12	2.46732e-11	Promoter (<=1kb)	388886	100	LRRC75B	leucine rich repeat containing 75B
chr12	47426436	47426936	5.7038	4.44423	1.02557	6.60855e-05	0.000225987	Distal Intergenic	111082992	11758	LINC02156	long intergenic non-protein coding RNA 2156
chr18	48161305	48161805	6.0073	4.83941	1.02532	5.90469e-06	2.52331e-05	Promoter (<=1kb)	105372104	-234	ZBTB7C-AS1	ZBTB7C antisense RNA 1
chr17	50061508	50062008	5.507	4.27348	1.02468	3.42039e-05	0.000123946	Intron (ENST00000506401.6/3675, intron 2 of 13)	3675	5021	ITGA3	integrin subunit alpha 3
chr11	33376594	33377094	8.34871	7.22581	1.02431	1.25691e-07	7.50672e-07	Promoter (<=1kb)	25758	128	KIAA1549L	KIAA1549 like
chr9	63979860	63980360	5.99481	4.81243	1.02423	3.66279e-06	1.62792e-05	Intron (ENST00000485382.3/ENST00000485382.3, intron 6 of 6)	644316	-36590	FLJ43315	asparagine synthetase pseudogene
chr5	151223594	151224094	7.30671	6.22267	1.02326	4.53097e-11	4.8799e-10	Promoter (<=1kb)	26112	0	CCDC69	coiled-coil domain containing 69
chr7	12211373	12211873	9.13878	8.09993	1.02204	3.04687e-31	2.12874e-29	Promoter (<=1kb)	54664	0	TMEM106B	transmembrane protein 106B
chr10	300161	300661	4.35483	2.8833	1.02067	0.00131306	0.00332033	Intron (ENST00000280886.12/22982, intron 32 of 36)	22982	28865	DIP2C	disco interacting protein 2 homolog C
chr10	43573896	43574396	7.88989	6.82944	1.02002	1.29191e-14	2.22063e-13	Promoter (<=1kb)	8187	201	ZNF239	zinc finger protein 239
chr1	147072566	147073066	5.19723	3.88832	1.01822	0.000167015	0.000523017	Distal Intergenic	101447996	11690	RNVU1-8	RNA, variant U1 small nuclear 8
chr6	27630845	27631345	6.36807	5.24031	1.01655	4.45916e-07	2.41492e-06	Distal Intergenic	100507173	-62681	LINC01012	long intergenic non-protein coding RNA 1012
chrX	37685713	37686213	5.53111	4.30652	1.01563	8.6886e-05	0.000290438	Promoter (<=1kb)	7504	0	XK	X-linked Kx blood group antigen, Kell and VPS13A binding protein
chr18	10578261	10578761	7.55584	6.4857	1.01465	1.08775e-12	1.44401e-11	Distal Intergenic	102724470	38252	LINC01887	long intergenic non-protein coding RNA 1887
chr22	37243889	37244389	8.47487	7.42887	1.01444	3.1661e-20	9.46851e-19	Promoter (<=1kb)	5880	0	RAC2	Rac family small GTPase 2
chr10	110501039	110501539	5.11531	3.80692	1.01423	0.000290226	0.000860013	Promoter (1-2kb)	1847	-1208	DUSP5	dual specificity phosphatase 5
chr11	17276674	17277174	9.13847	8.10641	1.01388	1.2768e-29	7.83927e-28	Promoter (<=1kb)	4925	0	NUCB2	nucleobindin 2
chr7	106775168	106775668	7.78539	6.73167	1.01256	2.16814e-14	3.63803e-13	Promoter (<=1kb)	111216280	92	LINC02577	long intergenic non-protein coding RNA 2577
chr6	28790979	28791479	6.20483	5.07182	1.01201	1.44571e-06	6.99716e-06	Distal Intergenic	124901296	47579	LOC124901296	uncharacterized LOC124901296
chr16	49858331	49858831	6.4351	5.30305	1.01192	4.97793e-07	2.66294e-06	Promoter (<=1kb)	23090	-412	ZNF423	zinc finger protein 423
chr9	63450227	63450727	5.2684	3.9895	1.01192	0.000115417	0.000374608	Distal Intergenic	100996643	115629	LOC100996643	methylenetetrahydrofolate dehydrogenase (NADP+ dependent) 1 like pseudogene
chr19	2599025	2599525	4.6434	3.24286	1.01133	0.000688604	0.00186181	Intron (ENST00000382159.8/2788, intron 2 of 4)	102465838	-31190	MIR7850	microRNA 7850
chr10	68600123	68600623	6.04598	4.89307	1.01074	2.79234e-06	1.27604e-05	Intron (ENST00000373644.5/80312, intron 2 of 11)	80312	39786	TET1	tet methylcytosine dioxygenase 1
chr2	47108430	47108930	4.98854	3.67279	1.0106	0.000262355	0.000785319	Exon (ENST00000496939.1/ENST00000496939.1, exon 1 of 3)	285051	42365	STPG4	sperm-tail PG-rich repeat containing 4
chr2	175594202	175594702	7.25764	6.18945	1.01018	8.61309e-11	8.75844e-10	Promoter (<=1kb)	124907909	20	LOC124907909	uncharacterized LOC124907909
chr18	7567411	7567911	8.05027	7.00917	1.00979	4.38664e-16	9.00038e-15	Promoter (<=1kb)	5797	95	PTPRM	protein tyrosine phosphatase receptor type M
chr16	58249870	58250370	8.74344	7.70523	1.00902	2.4152e-22	8.62289e-21	Promoter (<=1kb)	29070	0	CFAP263	cilia and flagella associated protein 263
chrX	149830133	149830633	4.37805	2.89998	1.009	0.00126609	0.0032136	Intron (ENST00000629221.1/101241891, intron 1 of 2)	101241891	4425	LINC00850	long intergenic non-protein coding RNA 850
chr6	170159970	170160470	7.56708	6.50883	1.00786	1.63459e-12	2.14187e-11	Promoter (<=1kb)	105378153	1	LOC105378153	uncharacterized LOC105378153
chr17	50508397	50508897	7.52134	6.46515	1.00781	2.54587e-12	3.24673e-11	Promoter (<=1kb)	84073	0	MYCBPAP	MYCBP associated protein
chrX	130120776	130121276	5.4078	4.17739	1.00748	6.25557e-05	0.000215142	Distal Intergenic	2000	-10060	ELF4	E74 like ETS transcription factor 4
chr9	35111068	35111568	7.50111	6.44613	1.00732	5.04394e-12	6.21255e-11	Promoter (<=1kb)	80256	0	ATOSB	atos homolog B
chr8	88327177	88327677	5.78727	4.60277	1.00642	1.38543e-05	5.46118e-05	Promoter (<=1kb)	4325	0	MMP16	matrix metallopeptidase 16
chr15	83383721	83384221	6.72235	5.63451	1.0059	5.82349e-08	3.7144e-07	Intron (ENST00000565495.1/ENST00000565495.1, intron 1 of 1)	6457	-63007	SH3GL3	SH3 domain containing GRB2 like 3, endophilin A3
chr22	29071523	29072023	6.32022	5.19384	1.00564	5.9574e-07	3.14539e-06	Promoter (1-2kb)	83999	-1012	KREMEN1	kringle containing transmembrane protein 1
chr12	22335309	22335809	6.59518	5.46429	1.0054	2.47878e-07	1.40534e-06	Promoter (<=1kb)	6489	391	ST8SIA1	ST8 alpha-N-acetyl-neuraminide alpha-2,8-sialyltransferase 1
chr9	15306861	15307361	8.16089	7.11519	1.00422	1.70413e-16	3.63929e-15	Promoter (<=1kb)	158219	0	TTC39B	tetratricopeptide repeat domain 39B
chr21	23887488	23887988	5.51383	4.31317	1.00183	4.17348e-05	0.000148631	Intron (ENST00000661152.1/105372750, intron 3 of 3)	105372750	30407	LOC105372750	uncharacterized LOC105372750
chr17	47850528	47851028	8.57648	7.54966	1.0018	6.74495e-22	2.30166e-20	Promoter (<=1kb)	80320	135	SP6	Sp6 transcription factor
chr1	149793095	149793595	7.34135	6.28049	1.00136	4.49156e-11	4.84067e-10	Promoter (<=1kb)	124904411	-75	LOC124904411	uncharacterized LOC124904411
chr8	102810291	102810791	5.57997	4.39264	1.0013	4.92254e-05	0.000172742	Promoter (1-2kb)	401472	1756	GASAL1	growth arrest associated lncRNA 1
chr17	68457017	68457517	7.16488	6.08808	1.00126	3.56125e-09	2.84076e-08	Promoter (<=1kb)	55062	0	WIPI1	WD repeat domain, phosphoinositide interacting 1

## Sheet: Sheet2_H3K27me3
H3K27me3: Enriched in RARG KO vs. PAR														H3K27me3: Depleted in RARG KO vs. PAR
Chr	Start	End	Mean Conc RARG KO	Mean Conc PAR	Ratio Log2 (nReadConc)	p.value	FDR	Peak Annotation	ENTREZ ID	distanceToTSS	SYMBOL	GENENAME		Chr	Start	End	Mean Conc RARG KO	Mean Conc PAR	Ratio Log2 (nReadConc)	p.value	FDR	Peak Annotation	ENTREZ ID	distanceToTSS	SYMBOL	GENENAME
chr11	92222823	92228823	9.05644	3.05928	5.8971	4.14601e-87	1.53363e-84	Promoter (<=1kb)	120114	0	FAT3	FAT atypical cadherin 3		chr8	4318321	4321595	0	6.10921	-6.44266	1.10838e-12	9.82796e-12	Intron (ENST00000666533.1/ENST00000666533.1, intron 2 of 2)	64478	-609825	CSMD1	CUB and Sushi multiple domains 1
chr10	7160380	7164584	6.86773	0.632562	5.59209	2.69575e-20	4.49272e-19	3' UTR	105376387	-41911	LOC105376387	uncharacterized LOC105376387		chr8	4303698	4309189	0.45618	7.61706	-6.40291	1.19858e-22	2.35122e-21	Intron (ENST00000635120.2/64478, intron 3 of 69)	64478	-595202	CSMD1	CUB and Sushi multiple domains 1
chr10	7408606	7413869	8.35827	2.67129	5.56438	4.90946e-60	6.4291e-58	Promoter (<=1kb)	57713	0	SFMBT2	Scm like with four mbt domains 2		chr8	4369935	4386753	2.6727	9.12174	-6.27027	1.12319e-78	3.11294e-76	Intron (ENST00000635120.2/64478, intron 3 of 69)	64478	607948	CSMD1	CUB and Sushi multiple domains 1
chrX	8634931	8641779	7.55871	1.73944	5.56111	8.99068e-35	3.70013e-33	Intron (ENST00000262648.8/3730, intron 2 of 13)	3730	-64281	ANOS1	anosmin 1		chr1	101756522	101762940	0.775874	7.57639	-6.20918	4.43955e-25	1.01997e-23	Intron (ENST00000648951.1/105378872, intron 5 of 9)	118427	74089	OLFM3	olfactomedin 3
chr10	7329102	7333138	6.44885	0.50077	5.3765	4.45001e-16	5.32292e-15	Intron (ENST00000361972.8/57713, intron 4 of 20)	57713	75607	SFMBT2	Scm like with four mbt domains 2		chr8	4312606	4317622	0.472784	7.39746	-6.20407	2.73454e-21	4.88065e-20	Exon (ENST00000666533.1/ENST00000666533.1, exon 1 of 3)	64478	-604110	CSMD1	CUB and Sushi multiple domains 1
chr10	7188634	7190049	4.49618	0	5.13039	2.19753e-08	1.21679e-07	3' UTR	105376387	-70165	LOC105376387	uncharacterized LOC105376387		chr9	101981611	101986672	0.993973	7.58921	-6.06821	1.52753e-27	4.12283e-26	Distal Intergenic	116443	-242964	GRIN3A	glutamate ionotropic receptor NMDA type subunit 3A
chr11	24559468	24565219	6.97764	1.73735	4.99548	1.39448e-27	3.7747e-26	Intron (ENST00000531187.5/338645, intron 1 of 5)	338645	62257	LUZP2	leucine zipper protein 2		chr19	28343578	28347960	0.748862	7.31705	-5.96569	3.56151e-23	7.21677e-22	Intron (ENST00000592311.5/ENST00000592311.5, intron 3 of 5)	100420587	118722	LOC100420587	SHC binding and spindle associated 1 pseudogene
chr7	14871360	14873297	5.62533	0	4.96949	3.03673e-09	1.86117e-08	Intron (ENST00000402815.6/1607, intron 1 of 25)	1607	29454	DGKB	diacylglycerol kinase beta		chr5	156160840	156167905	0.77809	7.30557	-5.95521	4.33129e-23	8.73845e-22	Intron (ENST00000517913.5/6444, intron 3 of 9)	6444	-158841	SGCD	sarcoglycan delta
chr10	7190813	7191651	4.25596	0	4.92401	8.15501e-08	4.18714e-07	Intron (ENST00000361972.8/57713, intron 15 of 20)	105376387	-72344	LOC105376387	uncharacterized LOC105376387		chr1	104420375	104426387	1.22973	7.62078	-5.94871	1.81056e-29	5.54613e-28	Distal Intergenic	100129138	346524	THAP3P1	THAP3 pseudogene 1
chr11	24671770	24682321	8.25869	3.2349	4.91548	2.43626e-66	4.16568e-64	Intron (ENST00000531187.5/338645, intron 1 of 5)	338645	-46819	LUZP2	leucine zipper protein 2		chr1	104250198	104251570	0	5.40006	-5.8726	1.0046e-10	7.26652e-10	Distal Intergenic	100129138	176347	THAP3P1	THAP3 pseudogene 1
chr4	7193088	7195583	5.72531	0	4.89216	4.42264e-11	3.31844e-10	Promoter (<=1kb)	57537	550	SORCS2	sortilin related VPS10 domain containing receptor 2		chr9	118345469	118357345	2.54036	8.57079	-5.86628	1.02726e-61	1.42566e-59	Distal Intergenic	102724929	348615	LOC102724929	uncharacterized LOC102724929
chr2	23448062	23451764	6.23937	0.944171	4.82898	5.30498e-17	6.84568e-16	Intron (ENST00000486442.6/114818, intron 1 of 13)	114818	62883	KLHL29	kelch like family member 29		chr3	76633592	76635640	0	5.34256	-5.82239	1.502e-10	1.06495e-09	Intron (ENST00000487694.7/6092, intron 2 of 26)	6092	322496	ROBO2	roundabout guidance receptor 2
chr12	5433193	5433590	4.15147	0	4.80342	1.89426e-07	9.22452e-07	Promoter (<=1kb)	4908	68	NTF3	neurotrophin 3		chr11	30675779	30678086	0	5.33258	-5.8169	1.56838e-10	1.10973e-09	Distal Intergenic	744	-88907	MPPED2	metallophosphoesterase domain containing 2
chr11	24668008	24670410	5.58112	0	4.76634	1.34582e-10	9.59783e-10	Intron (ENST00000531187.5/338645, intron 1 of 5)	338645	-58730	LUZP2	leucine zipper protein 2		chr8	4417831	4421129	0	6.24267	-5.81279	1.26366e-10	9.039e-10	Exon (ENST00000635120.2/64478, exon 3 of 70)	64478	573572	CSMD1	CUB and Sushi multiple domains 1
chr2	23455133	23457703	5.98808	0.628067	4.76561	1.29896e-14	1.37424e-13	Intron (ENST00000486442.6/114818, intron 1 of 13)	105374325	66641	LOC105374325	uncharacterized LOC105374325		chr1	101811625	101817290	1.89007	7.96721	-5.80383	2.87238e-41	1.62913e-39	3' UTR	118427	19739	OLFM3	olfactomedin 3
chr18	73128359	73131447	6.46276	1.37648	4.74981	1.23116e-20	2.09856e-19	Distal Intergenic	400655	132856	LINC02864	long intergenic non-protein coding RNA 2864		chr11	30766916	30777005	2.35263	8.28467	-5.74352	5.14666e-53	4.98796e-51	Promoter (<=1kb)	101928338	0	LOC101928338	uncharacterized LOC101928338
chr10	29011921	29012217	4.05052	0	4.74731	2.36375e-07	1.13577e-06	Distal Intergenic	283080	136323	C10orf126	chromosome 10 open reading frame 126		chr3	76010180	76012000	0	5.2554	-5.74339	2.8649e-10	1.96989e-09	Intron (ENST00000487694.7/6092, intron 2 of 26)	6092	103378	ROBO2	roundabout guidance receptor 2
chr10	61619212	61625352	8.17452	3.32776	4.74117	3.76344e-64	5.82367e-62	Distal Intergenic	219621	-37577	CABCOCO1	ciliary associated calcium binding coiled-coil 1		chr1	104345342	104346515	0	5.22088	-5.72521	3.13141e-10	2.14314e-09	Distal Intergenic	100129138	271491	THAP3P1	THAP3 pseudogene 1
chr7	2916376	2919552	6.5693	1.51264	4.71988	3.49844e-22	6.64789e-21	Exon (ENST00000396946.9/84433, exon 18 of 25)	84433	3177	CARD11	caspase recruitment domain family member 11		chr1	101876206	101881026	0.995878	7.22613	-5.72333	1.87445e-24	4.13091e-23	Intron (ENST00000370103.9/118427, intron 1 of 5)	118427	29128	OLFM3	olfactomedin 3
chrX	8726099	8731755	7.73777	2.906	4.70555	2.01978e-48	1.62644e-46	Promoter (<=1kb)	3730	382	ANOS1	anosmin 1		chr11	30876291	30884512	1.93971	7.88229	-5.71876	8.71122e-40	4.59286e-38	3' UTR	341019	22193	DCDC1	doublecortin domain containing 1
chr11	111295917	111301652	8.0893	3.30818	4.7019	7.21029e-63	1.04765e-60	Promoter (<=1kb)	120376	0	POU2AF3	POU class 2 homeobox associating factor 3		chr3	76089738	76095175	1.43373	7.45824	-5.66131	5.63245e-30	1.77753e-28	Intron (ENST00000487694.7/6092, intron 2 of 26)	6092	182936	ROBO2	roundabout guidance receptor 2
chrX	8683395	8685009	5.45644	0	4.65507	3.78714e-10	2.57089e-09	Intron (ENST00000262648.8/3730, intron 2 of 13)	3730	47128	ANOS1	anosmin 1		chr8	4291764	4294634	0	6.45493	-5.63665	1.38161e-11	1.09788e-10	Intron (ENST00000635120.2/64478, intron 3 of 69)	64478	-583268	CSMD1	CUB and Sushi multiple domains 1
chr17	66962639	66968124	7.81767	3.13577	4.61825	7.99427e-52	7.3271e-50	Promoter (<=1kb)	27092	0	CACNG4	calcium voltage-gated channel auxiliary subunit gamma 4		chr2	103842077	103845931	0	6.45002	-5.63177	1.44558e-11	1.14558e-10	Distal Intergenic	107985927	20034	LOC107985927	uncharacterized LOC107985927
chr18	72873886	72876875	6.46364	1.57051	4.61606	2.7937e-21	4.98336e-20	Promoter (<=1kb)	100505797	-569	NETO1-DT	NETO1 divergent transcript		chr11	30824743	30833549	2.01774	7.88815	-5.62128	3.50086e-41	1.97834e-39	3' UTR	101928338	50830	LOC101928338	uncharacterized LOC101928338
chr3	195810627	195813391	6.52775	1.71504	4.55204	5.145e-22	9.68165e-21	Promoter (<=1kb)	4585	0	MUC4	mucin 4, cell surface associated		chr1	104349404	104353053	0.410916	6.75078	-5.61316	1.67498e-17	2.2545e-16	Distal Intergenic	100129138	275553	THAP3P1	THAP3 pseudogene 1
chr18	73193916	73200705	7.81651	3.17646	4.525	1.48861e-53	1.47504e-51	Exon (ENST00000584544.5/400655, exon 3 of 10)	400655	63598	LINC02864	long intergenic non-protein coding RNA 2864		chr1	101680040	101686285	2.24027	8.06439	-5.61293	2.11789e-47	1.6251e-45	Intron (ENST00000668955.1/105378872, intron 2 of 3)	105378872	40454	LINC01709	long intergenic non-protein coding RNA 1709
chr10	7334295	7334901	3.77392	0	4.47488	1.14985e-06	4.98291e-06	Intron (ENST00000361972.8/57713, intron 4 of 20)	57713	73844	SFMBT2	Scm like with four mbt domains 2		chr3	76085579	76086609	0	5.06901	-5.60057	7.68171e-10	5.04432e-09	Intron (ENST00000487694.7/6092, intron 2 of 26)	6092	178777	ROBO2	roundabout guidance receptor 2
chr11	15669681	15670162	3.77392	0	4.47488	1.14985e-06	4.98291e-06	Intron (ENST00000532242.2/105376569, intron 2 of 3)	105376568	-47234	LOC105376568	uncharacterized LOC105376568		chr11	30718840	30725153	1.24754	7.202	-5.55431	6.2295e-26	1.52608e-24	Distal Intergenic	101928338	-48760	LOC101928338	uncharacterized LOC101928338
chr17	67009300	67014897	7.54313	2.95283	4.46097	1.63574e-45	1.14967e-43	Intron (ENST00000262138.4/27092, intron 1 of 3)	786	-29657	CACNG1	calcium voltage-gated channel auxiliary subunit gamma 1		chr9	119125027	119126273	0	5.00097	-5.54206	1.20814e-09	7.77184e-09	Distal Intergenic	1620	82613	BRINP1	BMP/retinoic acid inducible neural specific 1
chr19	709415	711303	5.65889	0.679406	4.43658	2.0442e-12	1.769e-11	Promoter (<=1kb)	5064	284	PALM	paralemmin		chr14	48985731	48990048	0.393581	6.66491	-5.53399	5.60397e-17	7.22548e-16	Distal Intergenic	105378178	87457	LOC105378178	uncharacterized LOC105378178
chr7	14867738	14868994	5.22216	0.0715517	4.43651	2.62419e-09	1.62171e-08	Intron (ENST00000402815.6/1607, intron 1 of 25)	1607	-26288	DGKB	diacylglycerol kinase beta		chr1	105052708	105054363	0	4.96867	-5.51019	1.56721e-09	9.94733e-09	Distal Intergenic	105378880	-20343	LOC105378880	uncharacterized LOC105378880
chr4	95404894	95405435	3.70923	0	4.40899	1.69277e-06	7.1472e-06	Intron (ENST00000453304.6/8633, intron 1 of 15)	8633	143537	UNC5C	unc-5 netrin receptor C		chr3	76078002	76083035	0.73972	6.82053	-5.50621	1.05824e-19	1.68272e-18	Intron (ENST00000487694.7/6092, intron 2 of 26)	6092	171200	ROBO2	roundabout guidance receptor 2
chr2	215416239	215427179	8.4048	3.95497	4.39937	2.86674e-78	7.8284e-76	Promoter (<=1kb)	2335	0	FN1	fibronectin 1		chr5	156004373	156009885	1.61117	7.41205	-5.49152	3.97187e-31	1.33083e-29	Intron (ENST00000517913.5/6444, intron 1 of 9)	6444	134029	SGCD	sarcoglycan delta
chr18	72887814	72891811	7.46242	2.97709	4.37758	2.87216e-43	1.79333e-41	Distal Intergenic	100505797	10370	NETO1-DT	NETO1 divergent transcript		chr21	22087694	22093448	1.23947	7.12503	-5.47975	3.08607e-25	7.17939e-24	Intron (ENST00000420255.1/101927843, intron 2 of 5)	101927843	5011	LINC01687	long intergenic non-protein coding RNA 1687
chr10	7209609	7212557	5.7508	0.94055	4.36501	6.09797e-14	6.0735e-13	Intron (ENST00000361972.8/57713, intron 11 of 20)	105376387	-91140	LOC105376387	uncharacterized LOC105376387		chr3	76610233	76613203	0	5.81988	-5.47537	1.38816e-09	8.86966e-09	Intron (ENST00000487694.7/6092, intron 2 of 26)	6092	299137	ROBO2	roundabout guidance receptor 2
chr2	15669464	15669771	3.65354	0	4.36166	2.09324e-06	8.70738e-06	Intron (ENST00000431117.1/ENST00000431117.1, intron 1 of 2)	101926966	-21011	LINC01804	long intergenic non-protein coding RNA 1804		chr21	22052003	22055243	0	5.81925	-5.47473	1.41788e-09	9.04648e-09	Promoter (<=1kb)	101927843	0	LINC01687	long intergenic non-protein coding RNA 1687
chr8	41304487	41311339	8.84743	4.45329	4.34915	1.08329e-103	5.95143e-101	Promoter (<=1kb)	6422	0	SFRP1	secreted frizzled related protein 1		chr18	34014727	34016998	0	5.80466	-5.46188	1.55552e-09	9.87917e-09	Intron (ENST00000261592.10/8715, intron 6 of 10)	8715	6641	NOL4	nucleolar protein 4
chr11	24650739	24658523	7.91749	3.52621	4.32296	7.04812e-59	8.85507e-57	Intron (ENST00000531187.5/338645, intron 1 of 5)	338645	-70617	LUZP2	leucine zipper protein 2		chr9	102652311	102653393	0	4.91093	-5.45121	2.5636e-09	1.58648e-08	Intron (ENST00000374801.3/414319, intron 4 of 4)	414319	132675	LINC00587	long intergenic non-protein coding RNA 587
chr11	19713505	19714930	5.3192	0.505679	4.30447	3.25008e-10	2.22142e-09	Promoter (<=1kb)	89797	0	NAV2	neuron navigator 2		chr7	89186525	89190767	1.4492	7.23679	-5.45001	1.12245e-27	3.05705e-26	Intron (ENST00000333190.5/219578, intron 1 of 3)	219578	-27387	ZNF804B	zinc finger protein 804B
chr8	107421455	107428465	7.79085	3.41305	4.27731	2.42762e-53	2.39019e-51	Intron (ENST00000517746.6/284, intron 1 of 8)	284	66530	ANGPT1	angiopoietin 1		chr9	102075984	102079059	0.442181	6.56794	-5.4449	1.72209e-16	2.13044e-15	Distal Intergenic	116443	-337337	GRIN3A	glutamate ionotropic receptor NMDA type subunit 3A
chr7	148305457	148308018	6.45324	1.98555	4.2699	1.04523e-22	2.05823e-21	Intron (ENST00000361727.8/26047, intron 21 of 23)	26047	-31443	CNTNAP2	contactin associated protein 2		chr7	69735037	69737772	0	6.38078	-5.44446	1.21747e-13	1.17919e-12	Intron (ENST00000644939.1/26053, intron 1 of 18)	26053	-86799	AUTS2	activator of transcription and developmental regulator AUTS2
chr10	7290786	7291250	3.55719	0	4.2438	4.05304e-06	1.60726e-05	Intron (ENST00000361972.8/57713, intron 4 of 20)	57713	117495	SFMBT2	Scm like with four mbt domains 2		chr3	76680798	76683160	0	6.22572	-5.4417	7.18952e-11	5.281e-10	Intron (ENST00000487694.7/6092, intron 2 of 26)	6092	-356726	ROBO2	roundabout guidance receptor 2
chr1	9038749	9041575	6.20126	1.66058	4.24326	2.7625e-19	4.25282e-18	Promoter (<=1kb)	6518	0	SLC2A5	solute carrier family 2 member 5		chr11	30731146	30733967	0	5.75897	-5.42541	2.00843e-09	1.25946e-08	Distal Intergenic	101928338	-39946	LOC101928338	uncharacterized LOC101928338
chr17	9053581	9055621	6.08015	1.54306	4.24249	1.0975e-17	1.49807e-16	Intron (ENST00000173229.7/9423, intron 2 of 6)	9423	32071	NTN1	netrin 1		chr1	103869545	103873197	1.04486	6.90683	-5.42289	7.88085e-22	1.46634e-20	Distal Intergenic	278	119139	AMY1C	amylase alpha 1C
chr11	19787677	19791338	6.98741	2.61965	4.21695	1.83157e-32	6.61172e-31	Intron (ENST00000360655.8/89797, intron 1 of 37)	89797	9875	NAV2	neuron navigator 2		chr18	25440186	25442220	0.0668981	6.34242	-5.41059	1.69923e-13	1.62629e-12	Distal Intergenic	25925	-87996	ZNF521	zinc finger protein 521
chr2	23683395	23688025	7.10941	2.64775	4.21402	1.42193e-22	2.77821e-21	Promoter (<=1kb)	114818	-760	KLHL29	kelch like family member 29		chr20	60771734	60777204	1.61742	7.33323	-5.40851	6.3717e-30	2.00334e-28	Distal Intergenic	105372699	9860	LOC105372699	uncharacterized LOC105372699
chr7	142876740	142881031	6.37854	2.04716	4.19057	1.14768e-21	2.10215e-20	Promoter (<=1kb)	55503	0	TRPV6	transient receptor potential cation channel subfamily V member 6		chr11	30290386	30293618	0.439384	6.52693	-5.4044	3.62291e-16	4.36224e-15	Intron (ENST00000662729.1/105376607, intron 3 of 4)	105376607	29370	ARL14EP-DT	ARL14EP divergent transcript
chr8	107415380	107420763	8.3241	4.11952	4.18013	2.24112e-77	5.87794e-75	Intron (ENST00000517746.6/284, intron 1 of 8)	284	74232	ANGPT1	angiopoietin 1		chr5	11550383	11553261	0	6.32566	-5.39684	1.97672e-13	1.88024e-12	Intron (ENST00000706271.1/1501, intron 2 of 19)	1501	35550	CTNND2	catenin delta 2
chr11	30581794	30587896	9.28177	5.10215	4.1618	2.12182e-139	3.07817e-136	Promoter (<=1kb)	105376609	0	MPPED2-AS1	MPPED2 antisense RNA 1		chr1	101747501	101748381	0	4.82768	-5.39628	3.33294e-09	2.03332e-08	Intron (ENST00000648951.1/105378872, intron 5 of 9)	118427	88648	OLFM3	olfactomedin 3
chr10	7404661	7405245	3.44885	0	4.15296	5.95172e-06	2.29102e-05	Intron (ENST00000361972.8/57713, intron 1 of 20)	57713	3500	SFMBT2	Scm like with four mbt domains 2		chr3	140520755	140523925	0.044859	6.31994	-5.39571	1.93784e-13	1.84535e-12	Intron (ENST00000458420.7/64084, intron 8 of 16)	101927808	-11966	CLSTN2-AS1	CLSTN2 antisense RNA 1
chr9	343659	344266	3.45129	0	4.14545	6.28681e-06	2.40812e-05	Intron (ENST00000432829.7/81704, intron 14 of 47)	81704	-21972	DOCK8	dedicator of cytokinesis 8		chr21	22067752	22069206	0	4.80746	-5.37178	4.0305e-09	2.43535e-08	Intron (ENST00000420255.1/101927843, intron 2 of 5)	101927843	-4794	LINC01687	long intergenic non-protein coding RNA 1687
chr3	195757588	195762089	7.81123	3.60024	4.14163	8.27205e-56	9.05692e-54	3' UTR	4585	-3594	MUC4	mucin 4, cell surface associated		chr3	76083661	76085115	0	4.80757	-5.36929	4.26596e-09	2.57076e-08	Intron (ENST00000487694.7/6092, intron 2 of 26)	6092	176859	ROBO2	roundabout guidance receptor 2
chr10	61610716	61611899	4.68997	0	4.13045	8.73231e-07	3.85342e-06	Distal Intergenic	219621	-51030	CABCOCO1	ciliary associated calcium binding coiled-coil 1		chr7	10625181	10626184	0	4.79682	-5.36306	4.22963e-09	2.55003e-08	Intron (ENST00000634803.1/79150, intron 1 of 2)	100131472	-76492	LOC100131472	uncharacterized LOC100131472
chr18	73290149	73299242	8.5571	4.38557	4.12501	1.58971e-89	6.38954e-87	Distal Intergenic	400655	-25669	LINC02864	long intergenic non-protein coding RNA 2864		chr1	237492596	237496817	0.42522	6.4772	-5.35812	7.2228e-16	8.50486e-15	5' UTR	6262	21422	RYR2	ryanodine receptor 2
chr6	165610044	165617845	8.15156	3.99064	4.12076	2.45956e-70	4.91098e-68	Promoter (<=1kb)	10846	0	PDE10A	phosphodiesterase 10A		chr10	81329774	81331729	0	5.65384	-5.34056	3.51139e-09	2.13629e-08	Distal Intergenic	124902549	543404	LOC124902549	uncharacterized LOC124902549
chrX	8477194	8479507	6.19316	1.86487	4.11874	1.55344e-19	2.44004e-18	Distal Intergenic	425054	12364	VCX3B	variable charge X-linked 3B		chr1	101806028	101806702	0	4.7515	-5.33098	5.19457e-09	3.10078e-08	3' UTR	118427	30327	OLFM3	olfactomedin 3
chr11	19750674	19751523	4.19489	0	4.10375	5.1353e-06	1.9977e-05	Intron (ENST00000360655.8/89797, intron 1 of 37)	100616426	8560	MIR4694	microRNA 4694		chr11	30747488	30752695	1.7443	7.36079	-5.32568	8.70756e-32	3.03591e-30	Distal Intergenic	101928338	-21218	LOC101928338	uncharacterized LOC101928338
chr14	53954721	53956223	6.27434	1.93692	4.09122	3.1187e-20	5.17191e-19	Promoter (<=1kb)	124903317	50	LOC124903317	uncharacterized LOC124903317		chr1	104478590	104482827	1.90647	7.45761	-5.30894	4.53462e-34	1.7954e-32	Distal Intergenic	100129138	404739	THAP3P1	THAP3 pseudogene 1
chr21	18534571	18534922	3.385	0	4.0878	8.17338e-06	3.07345e-05	Distal Intergenic	5651	-48692	TMPRSS15	transmembrane serine protease 15		chr7	88991220	88992699	0	5.61411	-5.30346	4.73267e-09	2.83874e-08	Intron (ENST00000333190.5/219578, intron 1 of 3)	219557	-195483	TEX47	testis expressed 47
chr18	73258451	73279968	10.2673	6.17091	4.07604	4.84932e-256	5.628e-252	Promoter (<=1kb)	400655	0	LINC02864	long intergenic non-protein coding RNA 2864		chr1	101868675	101869386	0	4.72567	-5.30197	6.66632e-09	3.92829e-08	Intron (ENST00000370103.9/118427, intron 1 of 5)	118427	-21702	OLFM3	olfactomedin 3
chr17	47254538	47255533	4.63112	0	4.07485	1.21058e-06	5.22854e-06	Promoter (<=1kb)	3690	641	ITGB3	integrin subunit beta 3		chr1	104514722	104519735	1.61865	7.21409	-5.3007	1.28848e-28	3.71869e-27	Distal Intergenic	100129138	440871	THAP3P1	THAP3 pseudogene 1
chr4	95448840	95457766	7.77406	3.6333	4.06753	5.75396e-54	5.8386e-52	Intron (ENST00000453304.6/8633, intron 1 of 15)	8633	91206	UNC5C	unc-5 netrin receptor C		chr9	118160982	118161981	0	4.69721	-5.28571	7.06662e-09	4.15232e-08	Intron (ENST00000697639.1/105376244, intron 11 of 12)	105376243	-263726	LOC105376243	uncharacterized LOC105376243
chr7	15071240	15073442	5.74849	1.4125	4.04962	1.13587e-14	1.20789e-13	Distal Intergenic	1607	-96463	DGKB	diacylglycerol kinase beta		chr1	80557845	80561737	1.63227	7.19808	-5.2854	1.46064e-28	4.2025e-27	Intron (ENST00000418041.5/101927412, intron 1 of 2)	101927412	22090	LINC01781	long intergenic non-protein coding RNA 1781
chr3	195763024	195765855	6.99613	2.86964	4.03008	7.00985e-33	2.58885e-31	3' UTR	4585	3833	MUC4	mucin 4, cell surface associated		chr1	104533432	104535688	0.442181	6.39838	-5.28491	1.50298e-15	1.72726e-14	Distal Intergenic	100129138	459581	THAP3P1	THAP3 pseudogene 1
chr14	42635689	42637092	5.21919	0.692382	4.02262	2.38163e-10	1.65302e-09	Intron (ENST00000557251.1/ENST00000557251.1, intron 2 of 3)	105370470	-671556	LOC105370470	uncharacterized LOC105370470		chr1	105264796	105269068	1.21334	6.91779	-5.28414	2.84093e-23	5.79712e-22	Distal Intergenic	105378880	-232431	LOC105378880	uncharacterized LOC105378880
chr4	105891219	105899164	8.37603	4.30743	4.01339	1.02128e-81	3.18195e-79	Promoter (<=1kb)	255743	0	NPNT	nephronectin		chr6	76531629	76533882	0	6.02669	-5.27235	2.95926e-10	2.03173e-09	Intron (ENST00000653622.1/105377860, intron 2 of 2)	105377860	59741	LINC02540	long intergenic non-protein coding RNA 2540
chr18	73037130	73046179	8.23384	4.17121	3.99218	2.605e-74	6.03152e-72	Distal Intergenic	100505797	159686	NETO1-DT	NETO1 divergent transcript		chr1	101972179	101981448	3.14673	8.52022	-5.27205	4.71668e-70	9.33741e-68	Intron (ENST00000370103.9/118427, intron 1 of 5)	118427	15457	OLFM3	olfactomedin 3
chr4	95240314	95242891	5.8221	1.57051	3.99183	1.34205e-15	1.54826e-14	Exon (ENST00000453304.6/8633, exon 7 of 16)	658	135959	BMPR1B	bone morphogenetic protein receptor type 1B		chr9	119218371	119222236	0.75112	6.56897	-5.26895	4.65339e-18	6.55016e-17	Intron (ENST00000265922.8/1620, intron 5 of 7)	1620	-9485	BRINP1	BMP/retinoic acid inducible neural specific 1
chr2	217985831	217987517	5.36734	0.989062	3.99181	1.26872e-11	1.01146e-10	Promoter (<=1kb)	105373878	727	TNS1-AS1	TNS1 antisense RNA 1		chr11	30666805	30668241	0	4.682	-5.2689	8.27743e-09	4.82621e-08	Distal Intergenic	744	-79933	MPPED2	metallophosphoesterase domain containing 2
chr11	19848037	19848719	4.09289	0	3.99047	8.98178e-06	3.35232e-05	Intron (ENST00000360655.8/89797, intron 3 of 37)	89797	34319	NAV2	neuron navigator 2		chr10	81644040	81645058	0	4.68289	-5.25503	9.26626e-09	5.37105e-08	Distal Intergenic	124902549	230075	LOC124902549	uncharacterized LOC124902549
chr9	18972283	18976185	7.25542	3.19801	3.96834	1.36113e-39	7.11574e-38	Intron (ENST00000649457.1/158297, intron 1 of 11)	158297	57024	SAXO1	stabilizer of axonemal microtubules 1		chrX	5009821	5011048	0	4.65851	-5.25373	8.76704e-09	5.10047e-08	Distal Intergenic	101928201	-376249	LOC101928201	uncharacterized LOC101928201
chrX	8438293	8441216	6.24803	2.09365	3.96699	1.92038e-20	3.22838e-19	Distal Intergenic	425054	-23614	VCX3B	variable charge X-linked 3B		chr6	92349684	92353288	0.393581	6.34208	-5.23673	2.96449e-15	3.31735e-14	Distal Intergenic	124901505	230261	LOC124901505	small nucleolar RNA U3
chr2	215582306	215582783	4.05626	0	3.96445	9.93208e-06	3.67597e-05	Exon (ENST00000457625.2/ENST00000457625.2, exon 1 of 2)	102724861	36108	LOC102724861	uncharacterized LOC102724861		chr7	51692521	51699474	2.15147	7.58348	-5.23286	2.94151e-38	1.44654e-36	Intron (ENST00000648455.1/105375278, intron 3 of 6)	105375278	220804	LOC105375278	uncharacterized LOC105375278
chr11	41107779	41108560	4.04335	0	3.94899	1.08275e-05	3.98073e-05	Intron (ENST00000528697.6/57689, intron 1 of 6)	57689	351076	LRRC4C	leucine rich repeat containing 4C		chr7	119678465	119680440	0	5.5159	-5.22811	7.4845e-09	4.3815e-08	Intron (ENST00000660268.1/105375475, intron 3 of 5)	105375475	226935	LINC02476	long intergenic non-protein coding RNA 2476
chr18	73284510	73289102	7.00517	2.92999	3.92987	1.20742e-33	4.65163e-32	Distal Intergenic	400655	-20030	LINC02864	long intergenic non-protein coding RNA 2864		chr1	101917553	101922532	1.58467	7.13563	-5.22642	6.28137e-28	1.73726e-26	Intron (ENST00000370103.9/118427, intron 1 of 5)	118427	-7399	OLFM3	olfactomedin 3
chr2	215413057	215415486	5.87195	1.68807	3.91965	3.16526e-16	3.83307e-15	3' UTR	2335	-3107	FN1	fibronectin 1		chr9	102017370	102020613	1.22319	6.85079	-5.21698	8.33347e-23	1.64974e-21	Distal Intergenic	116443	-278723	GRIN3A	glutamate ionotropic receptor NMDA type subunit 3A
chr17	9056337	9063400	7.84264	3.86814	3.90287	1.83188e-56	2.07166e-54	Intron (ENST00000173229.7/9423, intron 2 of 6)	9423	34827	NTN1	netrin 1		chr3	76096167	76097860	0	5.50271	-5.21361	8.30679e-09	4.84242e-08	Intron (ENST00000487694.7/6092, intron 2 of 26)	6092	189365	ROBO2	roundabout guidance receptor 2
chr4	95462668	95464175	6.07806	1.94055	3.90119	1.74474e-18	2.53985e-17	Intron (ENST00000453304.6/8633, intron 1 of 15)	8633	84797	UNC5C	unc-5 netrin receptor C		chr1	103958405	103961812	1.77476	7.24796	-5.21196	2.28989e-30	7.3643e-29	Distal Intergenic	100129138	-111171	THAP3P1	THAP3 pseudogene 1
chr3	99767599	99772025	6.66819	2.61852	3.90109	5.44242e-27	1.42581e-25	Intron (ENST00000452013.5/1295, intron 2 of 3)	84319	-45812	CMSS1	cms1 ribosomal small subunit homolog		chr2	80921226	80922417	0	4.62263	-5.20685	1.26544e-08	7.20582e-08	Distal Intergenic	1496	331887	CTNNA2	catenin alpha 2
chr8	133770146	133778667	8.78513	4.86096	3.88826	6.5139e-104	3.6215e-101	Promoter (<=1kb)	101927798	0	LOC101927798	uncharacterized LOC101927798		chr5	155919821	155920835	0	4.62365	-5.20475	1.30076e-08	7.39742e-08	Intron (ENST00000517913.5/6444, intron 1 of 9)	6444	49477	SGCD	sarcoglycan delta
chr21	10458117	10458874	4.4362	0	3.86951	4.13163e-06	1.63598e-05	Intron (ENST00000470054.5/85319, intron 3 of 9)	85319	3983	BAGE2	BAGE family member 2 (pseudogene)		chr10	108232602	108233708	0	4.59166	-5.19333	1.35972e-08	7.71098e-08	Distal Intergenic	103695365	-34753	LINC01435	long intergenic non-protein coding RNA 1435
chr3	99761497	99763130	5.23951	0.944171	3.85883	1.07241e-10	7.72964e-10	Intron (ENST00000452013.5/1295, intron 2 of 3)	1295	54426	COL8A1	collagen type VIII alpha 1 chain		chr1	104620448	104622550	0.0262118	6.08677	-5.18741	1.88732e-12	1.6392e-11	Distal Intergenic	105378880	409815	LOC105378880	uncharacterized LOC105378880
chr10	7345582	7347348	5.23089	0.947783	3.85726	9.0467e-11	6.57855e-10	Intron (ENST00000361972.8/57713, intron 4 of 20)	57713	61397	SFMBT2	Scm like with four mbt domains 2		chr1	104026741	104031999	2.03275	7.41845	-5.16824	1.56421e-34	6.33919e-33	Distal Intergenic	100129138	-40984	THAP3P1	THAP3 pseudogene 1
chr6	165538396	165541206	5.93172	1.91411	3.85295	1.09478e-16	1.37564e-15	Promoter (2-3kb)	10846	2289	PDE10A	phosphodiesterase 10A		chr5	170693181	170694086	0	4.56905	-5.16818	1.61189e-08	9.06247e-08	Intron (ENST00000377360.8/30820, intron 1 of 7)	105377716	-11744	KCNIP1-AS1	KCNIP1 antisense RNA 1
chrX	8506895	8515711	7.75814	3.87183	3.84766	7.03079e-55	7.40954e-53	Promoter (2-3kb)	107985715	-2331	LINC03113	long intergenic non-protein coding RNA 3113		chr19	28250984	28258940	2.52584	7.8562	-5.16545	8.68858e-47	6.4536e-45	Distal Intergenic	100420587	207742	LOC100420587	SHC binding and spindle associated 1 pseudogene
chr3	186411558	186412514	5.22186	0.978507	3.84639	9.66439e-11	7.01234e-10	Distal Intergenic	107986164	-26725	LINC02020	long intergenic non-protein coding RNA 2020		chr1	101698759	101701550	0.764668	6.45545	-5.16386	2.66485e-17	3.53205e-16	Intron (ENST00000668955.1/105378872, intron 2 of 3)	105378872	59173	LINC01709	long intergenic non-protein coding RNA 1709
chr4	106026076	106026761	4.39575	0	3.84201	4.48526e-06	1.76412e-05	Distal Intergenic	101929577	-3598	LOC101929577	uncharacterized LOC101929577		chr13	69706225	69709586	0.00732053	6.06227	-5.15831	2.52341e-12	2.16315e-11	Exon (ENST00000545028.2/57626, exon 9 of 10)	103689913	394892	LINC00383	long intergenic non-protein coding RNA 383
chr3	99563560	99564912	4.60113	0	3.83803	3.78401e-07	1.76308e-06	Distal Intergenic	105374005	-36447	LOC105374005	uncharacterized LOC105374005		chr14	83081997	83082842	0	4.54853	-5.15547	1.71306e-08	9.59927e-08	Distal Intergenic	105370600	-42395	LOC105370600	uncharacterized LOC105370600
chr18	72945499	72947237	5.51948	1.3505	3.8292	5.39713e-13	4.93793e-12	Distal Intergenic	100505797	68055	NETO1-DT	NETO1 divergent transcript		chr1	104358051	104362925	2.25315	7.59251	-5.1504	9.88426e-39	4.95258e-37	Distal Intergenic	100129138	284200	THAP3P1	THAP3 pseudogene 1
chr11	1665365	1665584	3.89752	0	3.80323	2.02674e-05	7.08543e-05	Promoter (<=1kb)	387742	-13	FAM99A	family with sequence similarity 99 member A		chr1	80565269	80568660	1.41809	6.91027	-5.13538	3.05181e-24	6.64513e-23	Intron (ENST00000418041.5/101927412, intron 1 of 2)	101927412	29514	LINC01781	long intergenic non-protein coding RNA 1781
chr2	215428065	215440458	9.88663	6.06709	3.80221	5.27309e-205	3.05991e-201	Promoter (<=1kb)	105373868	0	FN1-DT	FN1 divergent transcript		chr9	117872158	117875827	1.61865	7.04635	-5.13425	6.25134e-27	1.63129e-25	Exon (ENST00000644180.1/105376244, exon 3 of 3)	105376243	21429	LOC105376243	uncharacterized LOC105376243
chr22	15934609	15940399	7.85084	4.00877	3.7936	1.00301e-58	1.25168e-56	Distal Intergenic	106480334	-113725	BMS1P22	BMS1 pseudogene 22		chr7	51724202	51729422	1.61742	7.04166	-5.13164	6.45344e-27	1.68119e-25	Exon (ENST00000648455.1/105375278, exon 7 of 7)	105375278	252485	LOC105375278	uncharacterized LOC105375278
chr2	215398831	215400016	4.97992	0.745676	3.78951	2.66557e-09	1.64586e-08	Exon (ENST00000421182.5/2335, exon 21 of 45)	2335	-5110	FN1	fibronectin 1		chr1	105242585	105244000	0	5.38239	-5.11609	1.56375e-08	8.80623e-08	Distal Intergenic	105378880	-210220	LOC105378880	uncharacterized LOC105378880
chr11	41109235	41114526	7.16496	3.29107	3.78417	3.50607e-37	1.63088e-35	Intron (ENST00000528697.6/57689, intron 1 of 6)	57689	345110	LRRC4C	leucine rich repeat containing 4C		chr15	100154447	100156375	0	5.85467	-5.11527	1.03842e-09	6.72448e-09	Exon (ENST00000268070.9/170691, exon 9 of 22)	170691	105130	ADAMTS17	ADAM metallopeptidase with thrombospondin type 1 motif 17
chr2	23453238	23455124	5.48278	1.37648	3.784	1.59699e-12	1.39578e-11	Intron (ENST00000486442.6/114818, intron 1 of 13)	114818	68059	KLHL29	kelch like family member 29		chr11	92107433	92108447	0	4.50323	-5.11285	2.32432e-08	1.28347e-07	Distal Intergenic	120114	-116371	FAT3	FAT atypical cadherin 3
chr11	40894628	40899685	7.3941	3.56546	3.76242	2.14217e-42	1.28317e-40	Intron (ENST00000528697.6/57689, intron 2 of 6)	57689	559951	LRRC4C	leucine rich repeat containing 4C		chr19	28192529	28199899	2.23947	7.55452	-5.11154	1.30336e-38	6.49903e-37	Distal Intergenic	101927151	255768	LINC02987	long intergenic non-protein coding RNA 2987
chr7	148308664	148316542	8.21353	4.42001	3.75898	2.44705e-73	5.46151e-71	Intron (ENST00000361727.8/26047, intron 21 of 23)	26047	-22919	CNTNAP2	contactin associated protein 2		chr1	104625308	104631020	2.15576	7.46095	-5.10969	3.03159e-35	1.27651e-33	Distal Intergenic	105378880	401345	LOC105378880	uncharacterized LOC105378880
chr17	9040747	9048618	8.44867	4.48913	3.75753	5.36738e-18	7.50851e-17	Intron (ENST00000173229.7/9423, intron 2 of 6)	9423	19237	NTN1	netrin 1		chr1	176799341	176800204	0	4.49725	-5.10444	2.43937e-08	1.34246e-07	Exon (ENST00000367662.5/60676, exon 21 of 23)	60676	7896	PAPPA2	pappalysin 2
chr18	72948535	72950300	5.69797	1.66058	3.7478	1.20601e-14	1.27926e-13	Distal Intergenic	100505797	71091	NETO1-DT	NETO1 divergent transcript		chr8	4323110	4327507	1.2117	6.72941	-5.10214	1.03782e-21	1.91033e-20	Exon (ENST00000666533.1/ENST00000666533.1, exon 3 of 3)	64478	-614614	CSMD1	CUB and Sushi multiple domains 1
chr4	41359323	41363835	7.33062	3.49666	3.74145	2.06438e-41	1.18242e-39	Promoter (<=1kb)	22998	0	LIMCH1	LIM and calponin homology domains 1		chr5	105563622	105564619	0	5.37723	-5.10138	1.7717e-08	9.91112e-08	Distal Intergenic	105379110	-170652	LOC105379110	uncharacterized LOC105379110
chr10	1681726	1685822	6.42595	2.57169	3.72754	2.64912e-23	5.41524e-22	Intron (ENST00000381312.6/105, intron 1 of 9)	105	51703	ADARB2	adenosine deaminase RNA specific B2 (inactive)		chr13	69982066	69984917	0.0485355	5.98422	-5.08615	6.17375e-12	5.09744e-11	Intron (ENST00000545028.2/57626, intron 1 of 9)	6315	-122296	ATXN8OS	ATXN8 opposite strand lncRNA
chr18	72858253	72866613	8.41615	4.64215	3.7266	4.7125e-84	1.56823e-81	Promoter (<=1kb)	81832	0	NETO1	neuropilin and tolloid like 1		chr15	100133131	100143982	4.19759	9.33234	-5.08382	2.18212e-127	2.47075e-124	Exon (ENST00000268070.9/170691, exon 11 of 22)	170691	117523	ADAMTS17	ADAM metallopeptidase with thrombospondin type 1 motif 17
chrX	141226587	141228628	5.25541	1.16159	3.7195	3.95384e-11	2.98405e-10	Intron (ENST00000662492.1/619455, intron 2 of 5)	64663	13889	SPANXC	SPANX family member C		chr8	109907569	109911368	0.45618	6.18006	-5.0809	2.29619e-14	2.37964e-13	Distal Intergenic	27012	63362	KCNV1	potassium voltage-gated channel modifier subfamily V member 1
chr6	165595554	165607975	8.75051	4.99696	3.71791	3.80705e-101	1.97469e-98	Promoter (<=1kb)	10846	0	PDE10A	phosphodiesterase 10A		chr8	137791994	137794622	0.410916	6.1737	-5.0801	2.17743e-14	2.26085e-13	Distal Intergenic	401478	43227	LOC401478	uncharacterized LOC401478
chr10	1657509	1660086	5.66977	1.76548	3.71183	2.00298e-14	2.08625e-13	Intron (ENST00000381312.6/105, intron 1 of 9)	105	77439	ADARB2	adenosine deaminase RNA specific B2 (inactive)		chr10	57445507	57450080	1.6049	6.9746	-5.06939	2.88688e-26	7.23638e-25	Distal Intergenic	100500834	-140948	MIR3924	microRNA 3924
chr2	23385552	23397193	9.70127	5.98554	3.70147	1.39096e-170	4.03578e-167	Promoter (<=1kb)	114818	373	KLHL29	kelch like family member 29		chr1	105446779	105447613	0	4.45614	-5.06676	3.23995e-08	1.75418e-07	Distal Intergenic	101928476	158390	LINC01676	long intergenic non-protein coding RNA 1676
chr10	14076955	14085942	8.83265	5.12253	3.69893	2.00188e-106	1.23091e-103	Promoter (2-3kb)	101928453	2671	LOC101928453	uncharacterized LOC101928453		chr8	4414861	4416217	0	5.32135	-5.06642	2.15696e-08	1.19511e-07	Intron (ENST00000635120.2/64478, intron 3 of 69)	64478	578484	CSMD1	CUB and Sushi multiple domains 1
chr2	23568444	23571747	6.52758	2.70376	3.69259	9.74352e-25	2.19308e-23	Intron (ENST00000486442.6/114818, intron 3 of 13)	114818	35859	KLHL29	kelch like family member 29		chr8	137795386	137796083	0	4.45733	-5.06608	3.17614e-08	1.72109e-07	Distal Intergenic	401478	41766	LOC401478	uncharacterized LOC401478
chr5	160310170	160312432	5.64703	1.68591	3.68933	5.41367e-14	5.41636e-13	Promoter (<=1kb)	79616	44	CCNJL	cyclin J like		chr1	101800224	101802289	0	5.77951	-5.05999	1.57308e-09	9.98322e-09	Distal Intergenic	118427	34740	OLFM3	olfactomedin 3
chr22	16131356	16132934	5.37918	1.38183	3.68397	8.23981e-12	6.69906e-11	Distal Intergenic	124905169	-8833	LOC124905169	U6 spliceosomal RNA		chr1	101905524	101909288	1.44218	6.82606	-5.05596	1.10749e-23	2.31747e-22	Promoter (<=1kb)	118427	866	OLFM3	olfactomedin 3
chr18	73081263	73082817	5.04578	0.978507	3.6579	1.84549e-09	1.16222e-08	Distal Intergenic	400655	181486	LINC02864	long intergenic non-protein coding RNA 2864		chr11	30808349	30811913	0.42522	6.15295	-5.05562	3.33531e-14	3.40447e-13	Intron (ENST00000663545.1/101928338, intron 3 of 3)	101928338	34436	LOC101928338	uncharacterized LOC101928338
chr7	14870078	14870656	4.22982	0	3.65565	1.19054e-05	4.34193e-05	Intron (ENST00000402815.6/1607, intron 1 of 25)	1607	-28628	DGKB	diacylglycerol kinase beta		chr1	101789170	101799464	3.53213	8.66317	-5.0549	1.96226e-81	5.99303e-79	Distal Intergenic	118427	37565	OLFM3	olfactomedin 3
chr10	1608765	1611616	6.27919	2.49737	3.65544	3.70405e-21	6.5531e-20	Intron (ENST00000381312.6/105, intron 1 of 9)	642394	56017	ADARB2-AS1	ADARB2 antisense RNA 1		chr7	51676874	51682326	3.06531	8.24615	-5.05442	6.677e-63	9.73207e-61	Intron (ENST00000648455.1/105375278, intron 3 of 6)	105375278	205157	LOC105375278	uncharacterized LOC105375278
chr18	72854091	72855867	5.19811	1.22612	3.65251	1.07032e-10	7.71666e-10	Promoter (<=1kb)	100847083	-709	MIR548AV	microRNA 548av		chr8	135074703	135076765	0.0668981	5.93975	-5.04938	7.40231e-12	6.05742e-11	Distal Intergenic	286094	-157366	LINC01591	long intergenic non-protein coding RNA 1591
chr10	18165275	18165633	4.20071	0	3.64029	1.25785e-05	4.5691e-05	Intron (ENST00000324631.13/783, intron 2 of 13)	783	24317	CACNB2	calcium voltage-gated channel auxiliary subunit beta 2		chr15	100233687	100235726	1.0467	6.51289	-5.04706	6.12992e-19	9.2034e-18	Intron (ENST00000268070.9/170691, intron 7 of 21)	170691	25779	ADAMTS17	ADAM metallopeptidase with thrombospondin type 1 motif 17
chr7	14896712	14907613	9.9044	6.26304	3.62033	8.16536e-203	4.21179e-199	Promoter (<=1kb)	1607	0	DGKB	diacylglycerol kinase beta		chr10	81473257	81474243	0	5.31035	-5.04074	2.67538e-08	1.46427e-07	Distal Intergenic	124902549	400890	LOC124902549	uncharacterized LOC124902549
chr15	51442652	51444127	5.00394	1.02578	3.61863	2.16207e-09	1.35015e-08	Intron (ENST00000561007.1/ENST00000561007.1, intron 1 of 5)	23312	6546	DMXL2	Dmx like 2		chr7	51838712	51839562	0	4.43811	-5.03782	4.00786e-08	2.1408e-07	Distal Intergenic	105375278	366995	LOC105375278	uncharacterized LOC105375278
chr13	30753197	30762141	8.37696	4.7283	3.61386	3.17542e-81	9.57223e-79	Exon (ENST00000617770.4/241, exon 5 of 6)	241	10861	ALOX5AP	arachidonate 5-lipoxygenase activating protein		chr18	25477754	25484967	2.34889	7.56362	-5.03776	7.1344e-40	3.77006e-38	Distal Intergenic	25925	-125564	ZNF521	zinc finger protein 521
chr2	215403623	215410059	8.10636	4.44314	3.61368	1.94037e-68	3.64688e-66	Promoter (<=1kb)	2335	0	FN1	fibronectin 1		chr1	104957212	104959693	1.86617	7.17963	-5.03744	2.14294e-30	6.90367e-29	Distal Intergenic	105378880	72672	LOC105378880	uncharacterized LOC105378880
chr6	24903032	24916987	10.2289	6.61458	3.59984	2.12522e-236	1.64432e-232	Promoter (<=1kb)	9750	0	RIPOR2	RHO family interacting cell polarization regulator 2		chr1	104023950	104026125	0.410916	6.1253	-5.03686	3.97264e-14	4.02976e-13	Distal Intergenic	100129138	-46858	THAP3P1	THAP3 pseudogene 1
chr7	14864352	14866893	6.35614	2.65745	3.58867	2.43448e-22	4.67684e-21	Intron (ENST00000402815.6/1607, intron 1 of 25)	1607	-22902	DGKB	diacylglycerol kinase beta		chr7	51750467	51774603	4.7811	9.84514	-5.02931	6.83138e-180	2.43948e-176	Exon (ENST00000671117.1/ENST00000671117.1, exon 1 of 3)	105375278	278750	LOC105375278	uncharacterized LOC105375278
chr7	2980398	2982535	6.42559	2.74048	3.58694	3.03242e-23	6.17836e-22	Promoter (<=1kb)	84433	0	CARD11	caspase recruitment domain family member 11		chr11	21633207	21634296	0	4.40325	-5.02759	3.96721e-08	2.12055e-07	Distal Intergenic	102723370	-148363	LOC102723370	uncharacterized LOC102723370
chr6	168014551	168019073	7.32439	3.65371	3.58683	3.89929e-41	2.19547e-39	Promoter (<=1kb)	3834	0	KIF25	kinesin family member 25		chr8	4813642	4814514	0	4.39752	-5.0258	4.11649e-08	2.19567e-07	Intron (ENST00000635120.2/64478, intron 1 of 69)	64478	180187	CSMD1	CUB and Sushi multiple domains 1
chr9	16339088	16340068	4.16016	0	3.58338	1.8114e-05	6.3923e-05	Intron (ENST00000648575.1/100129385, intron 2 of 3)	100129385	-62775	LINC03041	long intergenic non-protein coding RNA 3041		chr8	83260988	83264288	0.42522	6.11024	-5.02337	4.64564e-14	4.68429e-13	Distal Intergenic	103352670	-139470	LINC01419	long intergenic non-protein coding RNA 1419
chr2	1554233	1555402	4.95341	0.947783	3.5736	3.39241e-09	2.06769e-08	Promoter (1-2kb)	102723730	1788	LOC102723730	uncharacterized LOC102723730		chr14	46315402	46316333	0	4.39142	-5.0226	4.06715e-08	2.17109e-07	Intron (ENST00000666179.1/100506412, intron 4 of 4)	100506412	-155026	LINC00871	long intergenic non-protein coding RNA 871
chr18	73255432	73257656	5.52663	1.68374	3.57179	7.31536e-13	6.59932e-12	Exon (ENST00000584544.5/400655, exon 2 of 10)	400655	6647	LINC02864	long intergenic non-protein coding RNA 2864		chr14	48008451	48014043	1.90545	7.16	-5.02012	2.63973e-30	8.463e-29	Distal Intergenic	101927483	-180131	LOC101927483	uncharacterized LOC101927483
chr10	61656498	61664219	7.83328	4.1972	3.56792	3.27835e-57	3.8239e-55	Promoter (<=1kb)	219621	0	CABCOCO1	ciliary associated calcium binding coiled-coil 1		chr14	48477505	48479873	0.48649	6.10644	-5.01834	4.7005e-14	4.736e-13	Intron (ENST00000555693.1/105378178, intron 1 of 5)	105378178	11894	LOC105378178	uncharacterized LOC105378178
chr2	215471898	215477239	7.19535	3.57671	3.56304	8.93914e-38	4.26936e-36	Exon (ENST00000414756.1/ENST00000414756.1, exon 1 of 2)	102724849	15212	LOC102724849	uncharacterized LOC102724849		chr18	25762604	25763208	0	4.39274	-5.01761	4.31132e-08	2.29339e-07	Distal Intergenic	6760	271857	SS18	SS18 subunit of BAF chromatin remodeling complex
chr17	33237550	33241836	6.64261	2.98467	3.56298	9.0737e-27	2.34081e-25	Intron (ENST00000225823.7/40, intron 1 of 9)	40	49271	ASIC2	acid sensing ion channel subunit 2		chr11	30631019	30634394	1.01492	6.47908	-5.01431	1.15743e-18	1.70522e-17	Exon (ENST00000531002.2/105376609, exon 5 of 5)	744	-44147	MPPED2	metallophosphoesterase domain containing 2
chrX	8656448	8657202	4.32574	0	3.55991	2.32219e-06	9.57609e-06	Intron (ENST00000262648.8/3730, intron 2 of 13)	3730	74935	ANOS1	anosmin 1		chr2	80083356	80084328	0	4.37787	-5.00688	4.51896e-08	2.3989e-07	Intron (ENST00000466387.5/1496, intron 11 of 21)	102465877	-216773	MIR8080	microRNA 8080
chr1	3651462	3653550	6.39507	2.72519	3.55611	2.3109e-22	4.44587e-21	Promoter (<=1kb)	49856	0	WRAP73	WD repeat containing, antisense to TP73		chr1	104397956	104400691	1.45756	6.77498	-5.00599	2.93226e-23	5.98217e-22	Distal Intergenic	100129138	324105	THAP3P1	THAP3 pseudogene 1
chr11	1076169	1078602	7.36606	3.74196	3.55608	9.31532e-42	5.41572e-40	Promoter (1-2kb)	4583	1294	MUC2	mucin 2, oligomeric mucus/gel-forming		chr11	30691502	30692562	0	4.37359	-5.00345	4.78817e-08	2.53283e-07	Distal Intergenic	101928338	-81351	LOC101928338	uncharacterized LOC101928338
chr11	16610230	16614233	7.36303	3.74404	3.55283	1.12758e-41	6.53098e-40	Promoter (<=1kb)	105376571	0	LOC105376571	uncharacterized LOC105376571		chr11	30896446	30900457	0.766902	6.27912	-4.9965	3.71873e-16	4.47588e-15	Exon (ENST00000444572.6/341019, exon 11 of 21)	341019	6248	DCDC1	doublecortin domain containing 1
chr20	48335389	48336903	5.71459	1.92303	3.54281	7.39888e-15	7.99344e-14	Exon (ENST00000651871.1/ENST00000651871.1, exon 2 of 3)	284749	-22981	LINC00494	long intergenic non-protein coding RNA 494		chr1	105730984	105733142	0	5.70583	-4.99603	2.72338e-09	1.67987e-08	Distal Intergenic	101928476	-111993	LINC01676	long intergenic non-protein coding RNA 1676
chr7	14884555	14885473	4.73249	0.737353	3.53884	4.09349e-08	2.18403e-07	Intron (ENST00000402815.6/1607, intron 1 of 25)	1607	17278	DGKB	diacylglycerol kinase beta		chr20	55005367	55007745	0	5.69655	-4.99352	2.54835e-09	1.57778e-08	Distal Intergenic	102723578	-401153	LINC01440	long intergenic non-protein coding RNA 1440
chrX	141225012	141226339	4.73155	0.741521	3.5365	3.70682e-08	1.991e-07	Intron (ENST00000662492.1/619455, intron 2 of 5)	64663	16178	SPANXC	SPANX family member C		chr7	52488574	52491642	1.00732	6.45202	-4.99147	2.17815e-18	3.14954e-17	Distal Intergenic	124900240	-219005	LOC124900240	small nucleolar RNA SNORA31
chr6	16237505	16239105	5.23344	1.40726	3.53462	7.66823e-11	5.61531e-10	Promoter (<=1kb)	2766	0	GMPR	guanosine monophosphate reductase		chr2	80565569	80567654	0	5.25074	-4.98945	3.72146e-08	1.99794e-07	Intron (ENST00000466387.5/1496, intron 16 of 21)	1496	-21685	CTNNA2	catenin alpha 2
chr2	215501628	215505665	6.4913	2.8322	3.53353	2.69658e-24	5.88267e-23	Distal Intergenic	102724861	-27468	LOC102724861	uncharacterized LOC102724861		chr11	30634757	30638590	0.442181	6.07373	-4.98751	7.86383e-14	7.74504e-13	Distal Intergenic	744	-47885	MPPED2	metallophosphoesterase domain containing 2
chr10	13857811	13861789	7.43731	3.87373	3.52651	6.88143e-44	4.44616e-42	Exon (ENST00000357447.7/55691, exon 3 of 25)	55691	4515	FRMD4A	FERM domain containing 4A		chr10	57506138	57508758	0.00353733	5.86886	-4.98397	1.52322e-11	1.20413e-10	Distal Intergenic	100500834	-201579	MIR3924	microRNA 3924
chr11	24701163	24703573	5.48521	1.71716	3.52612	1.15208e-12	1.01993e-11	Exon (ENST00000526957.1/ENST00000526957.1, exon 1 of 1)	338645	-25567	LUZP2	leucine zipper protein 2		chr1	104183573	104186563	1.74999	7.00991	-4.98392	1.31264e-27	3.56041e-26	Intron (ENST00000634888.1/100129138, intron 1 of 3)	100129138	109722	THAP3P1	THAP3 pseudogene 1
chr6	165623182	165673495	12.1359	8.6126	3.51697	0	0	Promoter (<=1kb)	10846	0	PDE10A	phosphodiesterase 10A		chr9	117995485	117999176	1.23947	6.60553	-4.98387	9.19047e-21	1.58106e-19	Exon (ENST00000697629.1/ENST00000697629.1, exon 1 of 4)	105376243	-98229	LOC105376243	uncharacterized LOC105376243
chr17	12663825	12667491	7.76428	4.21761	3.51642	7.71302e-53	7.38271e-51	Promoter (<=1kb)	93649	0	MYOCD	myocardin		chr18	70884918	70885823	0	4.35967	-4.98367	5.54982e-08	2.91431e-07	Distal Intergenic	220158	-233965	GTSCR1	Gilles de la Tourette syndrome chromosome region, candidate 1
chr7	155810036	155814503	6.65489	3.08018	3.51481	1.97449e-26	4.98568e-25	Promoter (<=1kb)	6469	0	SHH	sonic hedgehog signaling molecule		chr19	28540620	28544825	1.44781	6.75054	-4.98321	5.32262e-23	1.06897e-21	Intron (ENST00000592347.5/100420587, intron 5 of 9)	100420587	-5343	LOC100420587	SHC binding and spindle associated 1 pseudogene
chr10	1676861	1680552	6.41433	2.7919	3.51445	5.9242e-23	1.18568e-21	Intron (ENST00000381312.6/105, intron 1 of 9)	105	56973	ADARB2	adenosine deaminase RNA specific B2 (inactive)		chr1	101785972	101787413	0	5.69578	-4.98188	2.78356e-09	1.7146e-08	Exon (ENST00000648951.1/105378872, exon 9 of 10)	118427	49616	OLFM3	olfactomedin 3
chr6	168638500	168640497	6.05071	2.41119	3.50514	2.47029e-18	3.55647e-17	Intron (ENST00000354536.9/64094, intron 9 of 12)	64094	-12548	SMOC2	SPARC related modular calcium binding 2		chr10	107920749	107921613	0	4.34802	-4.9818	5.49966e-08	2.8896e-07	Intron (ENST00000630847.2/103695365, intron 2 of 5)	103695365	119086	LINC01435	long intergenic non-protein coding RNA 1435
chr3	99736323	99737780	4.886	1.0326	3.50124	6.7706e-09	3.98721e-08	Intron (ENST00000452013.5/1295, intron 1 of 3)	1295	29252	COL8A1	collagen type VIII alpha 1 chain		chr7	52416098	52419385	0.45618	6.06529	-4.98099	8.16444e-14	8.02834e-13	Distal Intergenic	124900240	-146529	LOC124900240	small nucleolar RNA SNORA31
chr8	58069113	58074312	7.40564	3.85056	3.49728	3.38238e-43	2.10342e-41	Promoter (<=1kb)	90362	0	FAM110B	family with sequence similarity 110 member B		chr5	161240784	161244139	0.472784	6.06983	-4.97975	7.88435e-14	7.76443e-13	Distal Intergenic	2561	160795	GABRB2	gamma-aminobutyric acid type A receptor subunit beta2
chr1	162134371	162136125	6.03638	2.36219	3.49673	5.20004e-18	7.28979e-17	Intron (ENST00000361897.10/9722, intron 1 of 9)	100616386	-20982	MIR4654	microRNA 4654		chr9	118392418	118393183	0	4.33909	-4.97761	5.45548e-08	2.86736e-07	Distal Intergenic	102724929	312777	LOC102724929	uncharacterized LOC102724929
chr2	23514636	23516886	5.86262	2.21326	3.4915	2.65227e-16	3.23208e-15	Intron (ENST00000486442.6/114818, intron 2 of 13)	105374325	7458	LOC105374325	uncharacterized LOC105374325		chr9	75472346	75474090	0.408057	6.05681	-4.97372	8.66204e-14	8.50054e-13	Distal Intergenic	26578	383832	OSTF1	osteoclast stimulating factor 1
chr2	215545359	215551504	8.06521	4.54478	3.48742	5.33765e-65	8.57404e-63	Promoter (<=1kb)	102724861	0	LOC102724861	uncharacterized LOC102724861		chr14	48473835	48476776	0.442181	6.05497	-4.97191	8.73537e-14	8.56707e-13	Intron (ENST00000555693.1/105378178, intron 1 of 5)	105378178	14991	LOC105378178	uncharacterized LOC105378178
chr10	13969052	13972853	7.54229	4.00704	3.48514	6.37445e-47	4.78063e-45	Promoter (<=1kb)	55691	0	FRMD4A	FERM domain containing 4A		chr14	57628940	57631613	0.45618	6.05163	-4.96577	9.04766e-14	8.86024e-13	Exon (ENST00000600311.1/ENST00000600311.1, exon 1 of 1)	341880	-32043	SLC35F4	solute carrier family 35 member F4
chr9	41273221	41274276	5.85376	2.21326	3.48203	3.76705e-16	4.53133e-15	Exon (ENST00000633881.1/ENST00000633881.1, exon 1 of 1)	100616184	39466	MIR4477A	microRNA 4477a		chr8	4269038	4272893	1.23947	6.58734	-4.96556	1.37647e-20	2.33809e-19	Intron (ENST00000635120.2/64478, intron 3 of 69)	64478	-560542	CSMD1	CUB and Sushi multiple domains 1
chr7	51043419	51044340	4.46114	0.307264	3.46763	6.62593e-07	2.97841e-06	Exon (ENST00000445054.5/23242, exon 7 of 12)	23242	-7464	COBL	cordon-bleu WH2 repeat protein		chr1	104586161	104587291	0	5.66262	-4.96538	3.09345e-09	1.89368e-08	Distal Intergenic	105378880	445074	LOC105378880	uncharacterized LOC105378880
chrX	8446773	8450267	6.15182	2.55211	3.45379	2.90111e-19	4.46028e-18	Distal Intergenic	425054	-14563	VCX3B	variable charge X-linked 3B		chr2	6307951	6313123	2.25235	7.39984	-4.96217	2.72721e-36	1.21153e-34	Promoter (1-2kb)	105373401	1757	LOC105373401	uncharacterized LOC105373401
chrX	8670430	8671459	4.2237	0.0649152	3.44783	4.57034e-06	1.79477e-05	Intron (ENST00000262648.8/3730, intron 2 of 13)	3730	60678	ANOS1	anosmin 1		chr5	156023289	156024981	0	5.20455	-4.95822	4.40059e-08	2.33901e-07	Intron (ENST00000517913.5/6444, intron 1 of 9)	6444	152945	SGCD	sarcoglycan delta
chr2	1550913	1553286	6.06611	2.47801	3.44699	1.41251e-18	2.07247e-17	Promoter (<=1kb)	102723730	0	LOC102723730	uncharacterized LOC102723730		chr10	81458277	81460819	0.408057	6.04084	-4.95052	1.22937e-13	1.18973e-12	Distal Intergenic	124902549	414314	LOC124902549	uncharacterized LOC124902549
chrX	8593807	8594558	4.02199	0	3.44508	3.10955e-05	0.000105065	Intron (ENST00000262648.8/3730, intron 4 of 13)	3730	-23157	ANOS1	anosmin 1		chr5	156230251	156232600	0	5.64473	-4.945	3.53725e-09	2.15131e-08	Intron (ENST00000517913.5/6444, intron 3 of 9)	6444	-94146	SGCD	sarcoglycan delta
chr1	11591356	11591717	3.58451	0	3.44088	8.74243e-05	0.000271145	Distal Intergenic	101929181	-17751	LINC01647	long intergenic non-protein coding RNA 1647		chr13	107607585	107609214	0	5.17836	-4.94436	4.69595e-08	2.48717e-07	Intron (ENST00000375915.4/728215, intron 1 of 2)	100302286	-76337	MIR1267	microRNA 1267
chr7	51305655	51322353	9.33513	5.87311	3.43859	5.19192e-136	7.08895e-133	Promoter (<=1kb)	23242	0	COBL	cordon-bleu WH2 repeat protein		chr21	22072088	22077086	1.41809	6.70679	-4.94056	1.35446e-22	2.64918e-21	Intron (ENST00000420255.1/101927843, intron 2 of 5)	101927843	-9130	LINC01687	long intergenic non-protein coding RNA 1687
chr5	68741826	68743714	5.14468	1.44252	3.43795	3.10693e-10	2.12748e-09	Intron (ENST00000688207.1/105379013, intron 1 of 2)	105379013	15938	LOC105379013	uncharacterized LOC105379013		chr7	123255333	123256151	0	4.33141	-4.93824	7.65274e-08	3.94364e-07	Distal Intergenic	6561	-55361	SLC13A1	solute carrier family 13 member 1
chr14	103103560	103105069	7.10475	3.63652	3.43241	6.30506e-35	2.6099e-33	Promoter (<=1kb)	91828	0	EXOC3L4	exocyst complex component 3 like 4		chr11	30859592	30864743	1.59102	6.83628	-4.93689	9.31437e-25	2.09802e-23	3' UTR	341019	41962	DCDC1	doublecortin domain containing 1
chrX	8436255	8437686	5.61691	2.06824	3.42857	7.93844e-14	7.81604e-13	Distal Intergenic	425054	-27144	VCX3B	variable charge X-linked 3B		chr5	118232774	118234773	0	5.63172	-4.93664	3.74414e-09	2.2703e-08	Intron (ENST00000661774.1/102467224, intron 2 of 2)	100505811	-47802	LINC02148	long intergenic non-protein coding RNA 2148
chr8	107430282	107434577	6.96917	3.45482	3.42207	7.87969e-33	2.89512e-31	Intron (ENST00000517746.6/284, intron 1 of 8)	284	60418	ANGPT1	angiopoietin 1		chr7	51978976	51982977	1.24914	6.55362	-4.93425	2.56853e-20	4.28839e-19	Distal Intergenic	124900240	286592	LOC124900240	small nucleolar RNA SNORA31
chr11	16562270	16564411	5.69577	2.07295	3.42193	9.47739e-15	1.01469e-13	Intron (ENST00000530378.5/55553, intron 4 of 9)	55553	41580	SOX6	SRY-box transcription factor 6		chr2	103880573	103885567	1.90034	7.0658	-4.92745	5.05224e-29	1.49627e-27	Promoter (<=1kb)	107985927	-364	LOC107985927	uncharacterized LOC107985927
chr11	19782859	19783287	4.01752	0	3.41899	3.81779e-05	0.000126899	Intron (ENST00000360655.8/89797, intron 1 of 37)	89797	5057	NAV2	neuron navigator 2		chr8	136141841	136145078	0.428045	6.00762	-4.92447	1.59636e-13	1.53084e-12	Intron (ENST00000650054.1/107986979, intron 2 of 5)	124900255	-53168	LOC124900255	uncharacterized LOC124900255
chr11	1854067	1854455	3.99959	0	3.41764	3.50958e-05	0.000117511	Promoter (<=1kb)	4046	983	LSP1	lymphocyte specific protein 1		chr10	81728330	81731566	0.789192	6.20259	-4.9241	9.89824e-16	1.15338e-14	Distal Intergenic	124902549	143567	LOC124902549	uncharacterized LOC124902549
chr1	38040271	38046965	9.55906	6.12075	3.41502	2.52774e-73	5.62808e-71	Promoter (<=1kb)	5453	0	POU3F1	POU class 3 homeobox 1		chr3	76684085	76685280	0	4.28387	-4.91686	8.50708e-08	4.35514e-07	Intron (ENST00000487694.7/6092, intron 2 of 26)	6092	-354606	ROBO2	roundabout guidance receptor 2
chr11	24648123	24650096	5.48312	1.84833	3.40368	1.58269e-12	1.38433e-11	Intron (ENST00000531187.5/338645, intron 1 of 5)	338645	-79044	LUZP2	leucine zipper protein 2		chr18	25489900	25492057	0.993973	6.36748	-4.90569	8.70824e-18	1.19888e-16	Distal Intergenic	25925	-137710	ZNF521	zinc finger protein 521
chr17	67003860	67008484	7.06961	3.60688	3.40121	1.05691e-34	4.33243e-33	Intron (ENST00000262138.4/27092, intron 1 of 3)	786	-36070	CACNG1	calcium voltage-gated channel auxiliary subunit gamma 1		chr7	118929947	118932282	0.45618	5.98994	-4.90223	2.36972e-13	2.23801e-12	Distal Intergenic	105375473	418005	LOC105375473	uncharacterized LOC105375473
chr15	49417075	49417570	3.52485	0	3.39829	9.97701e-05	0.000306011	Intron (ENST00000299338.11/196951, intron 11 of 15)	2252	-5667	FGF7	fibroblast growth factor 7		chr7	69715000	69719120	1.25073	6.517	-4.89987	5.75588e-20	9.33305e-19	Intron (ENST00000644939.1/26053, intron 1 of 18)	26053	71697	AUTS2	activator of transcription and developmental regulator AUTS2
chrX	8718619	8719506	4.38847	0.442525	3.39488	9.46135e-07	4.15185e-06	Intron (ENST00000262648.8/3730, intron 1 of 13)	3730	12631	ANOS1	anosmin 1		chr9	25920232	25921016	0	4.25196	-4.89728	9.06743e-08	4.62289e-07	Distal Intergenic	101929582	116045	LINC01241	long intergenic non-protein coding RNA 1241
chr17	9163878	9190885	10.8082	7.4077	3.39462	1.88308e-280	2.91394e-276	Promoter (<=1kb)	101928266	0	LOC101928266	uncharacterized LOC101928266		chr2	114944931	114946148	0	4.28491	-4.89386	1.01972e-07	5.16599e-07	Intron (ENST00000436732.5/57628, intron 1 of 4)	101927591	-111383	DPP10-AS3	DPP10 antisense RNA 3
chr16	88932997	88941132	9.18003	5.74283	3.39196	6.86952e-43	4.21831e-41	Promoter (<=1kb)	100129697	0	LOC100129697	uncharacterized LOC100129697		chr1	101871454	101873780	0	5.58457	-4.89159	5.83165e-09	3.45574e-08	Intron (ENST00000370103.9/118427, intron 1 of 5)	118427	-24481	OLFM3	olfactomedin 3
chr2	217889013	217898638	8.88669	5.48644	3.39076	1.50429e-94	6.84646e-92	Promoter (<=1kb)	7145	0	TNS1	tensin 1		chr9	104001406	104003710	0.42522	5.96487	-4.88799	2.39769e-13	2.26328e-12	Promoter (1-2kb)	101928523	1651	LINC03094	long intergenic non-protein coding RNA 3094
chr2	23693240	23694836	5.35058	1.68807	3.38675	2.04067e-11	1.59043e-10	Exon (ENST00000486442.6/114818, exon 8 of 14)	114818	4455	KLHL29	kelch like family member 29		chr5	160914727	160917078	0.00732053	5.75474	-4.88738	3.76039e-11	2.84483e-10	Distal Intergenic	285629	21548	LINC02159	long intergenic non-protein coding RNA 2159
chr8	133763634	133768779	7.22578	3.76193	3.383	1.65985e-36	7.45935e-35	Distal Intergenic	101927798	8573	LOC101927798	uncharacterized LOC101927798		chr19	28589475	28603675	3.72058	8.68139	-4.88651	3.27814e-87	1.21745e-84	Exon (ENST00000585394.1/124904681, exon 2 of 2)	102724908	-3013	ERVE-5	endogenous retrovirus group E member 5
chr10	18148395	18153404	8.47121	5.06779	3.38212	3.25596e-83	1.05332e-80	Exon (ENST00000324631.13/783, exon 2 of 14)	783	7437	CACNB2	calcium voltage-gated channel auxiliary subunit beta 2		chr18	25764410	25767248	0.408057	5.96596	-4.88575	2.53477e-13	2.38781e-12	Distal Intergenic	6760	267817	SS18	SS18 subunit of BAF chromatin remodeling complex
chr18	72938420	72941996	6.93373	3.47801	3.38179	1.08726e-30	3.56831e-29	Distal Intergenic	100505797	60976	NETO1-DT	NETO1 divergent transcript		chr20	60679087	60681090	0.0668981	5.75495	-4.88434	3.98192e-11	3.00427e-10	Distal Intergenic	105372699	-73911	LOC105372699	uncharacterized LOC105372699
chr9	137128405	137130686	6.07982	2.55685	3.37641	9.82883e-18	1.34696e-16	Distal Intergenic	2902	-7660	GRIN1	glutamate ionotropic receptor NMDA type subunit 1		chr5	86081824	86082799	0	4.24131	-4.87706	1.05489e-07	5.33022e-07	Distal Intergenic	285622	-199661	NBPF22P	NBPF member 22, pseudogene
chr1	244216556	244224065	8.60814	5.21454	3.37247	3.99849e-88	1.54043e-85	Distal Intergenic	105373262	101112	LOC105373262	uncharacterized LOC105373262		chr11	30729901	30730348	0	4.22881	-4.87696	1.02505e-07	5.1907e-07	Distal Intergenic	101928338	-43565	LOC101928338	uncharacterized LOC101928338
chr6	46063502	46063874	3.95113	0	3.36822	4.50649e-05	0.000147618	Intron (ENST00000185206.12/53405, intron 1 of 5)	53405	16474	CLIC5	chloride intracellular channel 5		chr9	119201117	119201779	0	4.22881	-4.87696	1.02505e-07	5.1907e-07	Intron (ENST00000482797.1/1620, intron 1 of 1)	1620	7107	BRINP1	BMP/retinoic acid inducible neural specific 1
chr3	70252864	70253671	3.97998	0	3.36685	4.92255e-05	0.000160067	Intron (ENST00000641128.1/101927152, intron 4 of 4)	101927152	-29940	SAMMSON	survival associated mitochondrial melanoma specific oncogenic non-coding RNA		chr7	146565658	146566218	0	4.22844	-4.87613	1.0329e-07	5.22707e-07	Intron (ENST00000625365.2/26047, intron 2 of 3)	26047	-208053	CNTNAP2	contactin associated protein 2
chr1	162072191	162073125	4.75516	0.947783	3.36503	3.62638e-08	1.95095e-07	Promoter (2-3kb)	9722	2101	NOS1AP	nitric oxide synthase 1 adaptor protein		chr9	102064205	102066088	0.0485355	5.7437	-4.87446	4.22362e-11	3.17553e-10	Distal Intergenic	116443	-325558	GRIN3A	glutamate ionotropic receptor NMDA type subunit 3A
chr11	15738764	15740253	5.05535	1.40726	3.36117	5.7684e-10	3.84061e-09	Intron (ENST00000663676.1/105376567, intron 1 of 7)	105376567	18642	LOC105376567	uncharacterized LOC105376567		chr8	95818573	95819270	0	4.22375	-4.87314	1.0537e-07	5.32507e-07	Distal Intergenic	100616530	17995	CFAP418-AS1	CFAP418 antisense RNA 1
chr11	41115670	41116259	4.73951	0.978507	3.35971	3.05352e-08	1.65891e-07	Intron (ENST00000528697.6/57689, intron 1 of 6)	57689	343377	LRRC4C	leucine rich repeat containing 4C		chr10	81778986	81779720	0	4.21979	-4.87166	1.06019e-07	5.35524e-07	Distal Intergenic	124902549	95413	LOC124902549	uncharacterized LOC124902549
chrX	8441951	8446362	6.49582	3.0217	3.35938	2.69868e-23	5.51291e-22	Distal Intergenic	425054	-18468	VCX3B	variable charge X-linked 3B		chr2	114756121	114762735	2.76692	7.76789	-4.87148	1.51827e-47	1.16887e-45	Intron (ENST00000436732.5/57628, intron 1 of 4)	101927591	70813	DPP10-AS3	DPP10 antisense RNA 3
chr18	73280637	73281722	4.89599	1.15848	3.35245	5.62595e-09	3.34046e-08	Distal Intergenic	400655	-16157	LINC02864	long intergenic non-protein coding RNA 2864		chr7	52521000	52522802	0	5.55637	-4.86698	6.4397e-09	3.8003e-08	Distal Intergenic	124900240	-251431	LOC124900240	small nucleolar RNA SNORA31
chr7	128853422	128855386	5.42067	1.79476	3.3513	3.3647e-12	2.84906e-11	3' UTR	110806300	7240	FLNC-AS1	FLNC antisense RNA 1		chr1	237644315	237652024	2.71171	7.69388	-4.86561	2.3419e-45	1.63609e-43	Exon (ENST00000366574.7/6262, exon 49 of 105)	6262	-139822	RYR2	ryanodine receptor 2
chr2	23613415	23617326	6.90234	3.48648	3.35115	2.49616e-31	8.46761e-30	Exon (ENST00000624820.2/ENST00000624820.2, exon 1 of 1)	114818	-25066	KLHL29	kelch like family member 29		chr1	80562332	80563514	0	5.54159	-4.86057	6.68201e-09	3.93704e-08	Intron (ENST00000418041.5/101927412, intron 1 of 2)	101927412	26577	LINC01781	long intergenic non-protein coding RNA 1781
chr16	86935019	86938346	6.68178	3.22853	3.35054	6.44936e-27	1.6806e-25	Intron (ENST00000670133.1/ENST00000670133.1, intron 1 of 2)	440390	-119438	LINC02181	long intergenic non-protein coding RNA 2181		chr1	104295490	104296319	0	5.55014	-4.86012	7.03306e-09	4.1339e-08	Distal Intergenic	100129138	221639	THAP3P1	THAP3 pseudogene 1
chr11	24795575	24797590	5.41423	1.79876	3.34892	2.79116e-12	2.38078e-11	Intron (ENST00000531187.5/338645, intron 5 of 5)	338645	66435	LUZP2	leucine zipper protein 2		chr7	38060053	38060873	0	4.21476	-4.85636	1.18578e-07	5.94723e-07	Distal Intergenic	6424	-34358	SFRP4	secreted frizzled related protein 4
chr10	18170982	18182804	9.6784	6.33134	3.33396	9.79439e-176	3.03123e-172	Exon (ENST00000467034.1/783, exon 3 of 3)	783	30024	CACNB2	calcium voltage-gated channel auxiliary subunit beta 2		chr5	156686305	156689678	0.775874	6.13007	-4.85448	3.02287e-15	3.3778e-14	Intron (ENST00000517913.5/6444, intron 9 of 9)	105377673	50134	LOC105377673	uncharacterized LOC105377673
chr7	2985224	2988020	6.45875	3.0074	3.32989	2.62689e-23	5.37336e-22	Intron (ENST00000396946.9/84433, intron 1 of 24)	84433	-4630	CARD11	caspase recruitment domain family member 11		chr7	69748564	69750850	0	5.53083	-4.84972	7.09064e-09	4.16485e-08	Intron (ENST00000644939.1/26053, intron 1 of 18)	26053	-73721	AUTS2	activator of transcription and developmental regulator AUTS2
chr8	142193387	142205201	9.12717	5.77788	3.32696	1.96182e-114	1.44561e-111	Promoter (<=1kb)	619434	0	LINC00051	long intergenic non-protein coding RNA 51		chr11	91865498	91870021	1.62486	6.74692	-4.84664	7.32489e-24	1.55448e-22	Intron (ENST00000671523.1/105369428, intron 11 of 11)	105369428	70191	LINC02756	long intergenic non-protein coding RNA 2756
chr2	72146119	72150469	7.69404	4.33846	3.32442	2.15831e-47	1.65475e-45	Promoter (<=1kb)	56603	0	CYP26B1	cytochrome P450 family 26 subfamily B member 1		chr18	69366770	69369058	0	5.53798	-4.84634	7.49743e-09	4.38879e-08	Distal Intergenic	220164	-31830	DOK6	docking protein 6
chr21	15689720	15691694	5.50016	1.96323	3.32435	6.53673e-13	5.92338e-12	Distal Intergenic	29761	-38288	USP25	ubiquitin specific peptidase 25		chr7	51743608	51747090	2.13678	7.18672	-4.84243	3.74269e-32	1.33089e-30	Distal Intergenic	105375278	271891	LOC105375278	uncharacterized LOC105375278
chr20	63240125	63249180	8.40022	5.04898	3.32245	6.32905e-72	1.36025e-69	Promoter (<=1kb)	128414	0	NKAIN4	sodium/potassium transporting ATPase interacting 4		chr18	34019379	34020142	0	4.21208	-4.83874	1.44998e-07	7.1781e-07	5' UTR	8715	3497	NOL4	nucleolar protein 4
chr10	13981267	13982588	5.27592	1.71504	3.31616	3.31439e-11	2.52319e-10	Intron (ENST00000357447.7/55691, intron 2 of 24)	55691	-8898	FRMD4A	FERM domain containing 4A		chr1	101687225	101691051	2.33986	7.35688	-4.83699	2.43223e-36	1.0836e-34	Intron (ENST00000668955.1/105378872, intron 2 of 3)	105378872	47639	LINC01709	long intergenic non-protein coding RNA 1709
chr10	18069196	18070904	5.68389	2.19877	3.31327	1.72858e-14	1.80918e-13	Distal Intergenic	100129213	-58634	SLC39A12-AS1	SLC39A12 antisense RNA 1		chr16	62505058	62506353	0	5.04877	-4.8363	9.17375e-08	4.67401e-07	Distal Intergenic	1006	-468023	CDH8	cadherin 8
chr6	168004568	168005718	5.14468	1.54545	3.30452	3.66191e-10	2.48843e-09	Promoter (2-3kb)	3834	2510	KIF25	kinesin family member 25		chr18	52982080	52983029	0	4.18903	-4.83506	1.38561e-07	6.88031e-07	Intron (ENST00000442544.7/1630, intron 5 of 28)	1630	41151	DCC	DCC netrin 1 receptor
chr11	24687423	24688081	4.31847	0.376479	3.30174	2.41203e-06	9.91882e-06	Intron (ENST00000531187.5/338645, intron 1 of 5)	338645	-41059	LUZP2	leucine zipper protein 2		chr8	3592901	3596310	1.04854	6.41904	-4.8302	2.89812e-14	2.9739e-13	Intron (ENST00000635120.2/64478, intron 8 of 69)	64478	20429	CSMD1	CUB and Sushi multiple domains 1
chr13	103981463	103982740	4.50015	0.683744	3.30153	3.44277e-07	1.61552e-06	Distal Intergenic	105370340	-143190	LOC105370340	uncharacterized LOC105370340		chr8	3828544	3829466	0	4.17944	-4.82934	1.39004e-07	6.9001e-07	Intron (ENST00000635120.2/64478, intron 5 of 69)	64478	-120048	CSMD1	CUB and Sushi multiple domains 1
chr3	99521546	99523245	5.47567	1.94417	3.29977	9.23617e-13	8.25353e-12	Exon (ENST00000662312.1/ENST00000662312.1, exon 3 of 3)	105374005	3868	LOC105374005	uncharacterized LOC105374005		chr5	156168746	156171022	0.0262118	5.68887	-4.82832	6.67895e-11	4.9231e-10	Intron (ENST00000517913.5/6444, intron 3 of 9)	6444	-155724	SGCD	sarcoglycan delta
chr16	59529813	59537576	8.28371	4.93094	3.29933	4.32773e-72	9.34449e-70	Distal Intergenic	644649	217450	APOOP5	apolipoprotein O pseudogene 5		chr7	108908263	108908732	0	4.16717	-4.82278	1.4446e-07	7.15333e-07	Distal Intergenic	154907	-23676	LINC02903	long intergenic non-protein coding RNA 2903
chr10	29067372	29074225	8.00619	4.67997	3.29737	3.48239e-63	5.15671e-61	Distal Intergenic	283080	191774	C10orf126	chromosome 10 open reading frame 126		chr1	101882495	101883573	0	5.49828	-4.82113	8.78308e-09	5.10885e-08	Exon (ENST00000603614.1/ENST00000603614.1, exon 1 of 1)	118427	26581	OLFM3	olfactomedin 3
chr7	142881813	142884351	5.58479	2.10016	3.29528	4.07777e-13	3.77548e-12	Promoter (1-2kb)	55503	1038	TRPV6	transient receptor potential cation channel subfamily V member 6		chr11	30838498	30840766	1.22319	6.43862	-4.81956	2.81273e-19	4.32726e-18	Intron (ENST00000663545.1/101928338, intron 3 of 3)	101928338	64585	LOC101928338	uncharacterized LOC101928338
chr7	64735813	64736816	4.66917	0.985552	3.28817	5.60134e-08	2.9402e-07	Exon (ENST00000422823.1/ENST00000422823.1, exon 1 of 1)	51427	44668	ZNF107	zinc finger protein 107		chr5	156002101	156003691	0	5.04597	-4.81822	1.06389e-07	5.37303e-07	Intron (ENST00000517913.5/6444, intron 1 of 9)	6444	131757	SGCD	sarcoglycan delta
chr14	37600876	37607414	8.9173	5.61575	3.28803	7.77727e-110	5.19488e-107	5' UTR	319089	-3837	TTC6	tetratricopeptide repeat domain 6		chr2	22715830	22716698	0	4.16266	-4.81801	1.49997e-07	7.41327e-07	Distal Intergenic	102723362	179418	LINC01884	long intergenic non-protein coding RNA 1884
chr11	15763652	15763928	3.44254	0	3.28794	0.000149875	0.000443644	Distal Intergenic	105376567	-4754	LOC105376567	uncharacterized LOC105376567		chr1	105202828	105206343	1.73972	6.83677	-4.8171	1.50737e-25	3.5867e-24	Distal Intergenic	105378880	-170463	LOC105378880	uncharacterized LOC105378880
chr6	165718502	165728243	9.10049	5.80283	3.28369	1.10789e-123	1.14292e-120	Intron (ENST00000366882.7/10846, intron 1 of 19)	10846	-55261	PDE10A	phosphodiesterase 10A		chr9	117989143	117992493	1.90748	6.94812	-4.8131	1.24451e-27	3.38057e-26	Intron (ENST00000697636.1/105376247, intron 2 of 5)	105376243	-91887	LOC105376243	uncharacterized LOC105376243
chr18	73085384	73086696	4.97179	1.40988	3.2756	1.98786e-09	1.2474e-08	Distal Intergenic	400655	177607	LINC02864	long intergenic non-protein coding RNA 2864		chr9	118082257	118083865	0.0262118	5.67035	-4.80971	8.28758e-11	6.04738e-10	3' UTR	105376243	-185001	LOC105376243	uncharacterized LOC105376243
chr11	24685011	24686965	5.11852	1.62841	3.27438	3.52073e-10	2.3967e-09	Intron (ENST00000531187.5/338645, intron 1 of 5)	338645	-42175	LUZP2	leucine zipper protein 2		chr5	117963693	117964622	0	4.15961	-4.80897	1.57662e-07	7.76774e-07	Intron (ENST00000661774.1/102467224, intron 2 of 2)	124901051	38685	LOC124901051	uncharacterized LOC124901051
chr8	133043170	133044108	4.65399	0.947783	3.26903	7.82147e-08	4.02524e-07	Promoter (2-3kb)	102466865	2473	MIR7848	microRNA 7848		chr10	57436674	57437511	0	4.15893	-4.80707	1.65771e-07	8.13917e-07	Distal Intergenic	100500834	-132115	MIR3924	microRNA 3924
chr11	19786189	19786931	4.26761	0.376479	3.26816	2.44087e-06	1.00281e-05	Intron (ENST00000360655.8/89797, intron 1 of 37)	89797	8387	NAV2	neuron navigator 2		chr9	117807790	117808474	0	4.15172	-4.80473	1.6161e-07	7.94876e-07	Intron (ENST00000642985.1/105376244, intron 2 of 4)	105376244	21128	LOC105376244	uncharacterized LOC105376244
chr18	73051588	73053942	6.45627	3.12256	3.2627	3.08106e-22	5.87641e-21	Distal Intergenic	100505797	174144	NETO1-DT	NETO1 divergent transcript		chr1	105201664	105201968	0	4.14976	-4.80401	1.62009e-07	7.96666e-07	Distal Intergenic	105378880	-169299	LOC105378880	uncharacterized LOC105378880
chr11	15754996	15761631	8.19646	4.92184	3.25358	5.89545e-71	1.21368e-68	Promoter (<=1kb)	105376567	0	LOC105376567	uncharacterized LOC105376567		chr8	136735049	136737331	0.0668981	5.65625	-4.79707	9.3741e-11	6.81077e-10	Intron (ENST00000650445.2/124900255, intron 6 of 7)	124902073	-43522	LOC124902073	uncharacterized LOC124902073
chr18	72839315	72845655	8.20332	4.9055	3.24849	2.18293e-67	3.92023e-65	Intron (ENST00000583169.5/81832, intron 4 of 10)	100847083	7727	MIR548AV	microRNA 548av		chr20	56048037	56051417	1.73744	6.82082	-4.79707	2.54444e-25	5.95516e-24	Distal Intergenic	140689	-42518	CBLN4	cerebellin 4 precursor
chr10	29022570	29023700	4.80869	1.22909	3.2453	2.06299e-08	1.14599e-07	Distal Intergenic	283080	146972	C10orf126	chromosome 10 open reading frame 126		chr14	47995724	47997483	0.0262118	5.65553	-4.79356	9.93038e-11	7.1874e-10	Distal Intergenic	101927483	-196691	LOC101927483	uncharacterized LOC101927483
chr6	151662129	151667153	7.27062	3.96546	3.24335	1.12619e-38	5.63069e-37	Intron (ENST00000473497.5/2099, intron 1 of 2)	2099	5438	ESR1	estrogen receptor 1		chr1	101714760	101717785	1.02621	6.24597	-4.79352	4.87858e-17	6.32621e-16	Intron (ENST00000668955.1/105378872, intron 2 of 3)	105378872	75174	LINC01709	long intergenic non-protein coding RNA 1709
chr16	88875344	88875954	4.24713	0.376479	3.24153	2.99629e-06	1.21323e-05	3' UTR	863	4082	CBFA2T3	CBFA2/RUNX1 partner transcriptional co-repressor 3		chr11	30627751	30630325	1.23947	6.40643	-4.79313	4.00027e-19	6.08468e-18	Exon (ENST00000531002.2/105376609, exon 4 of 5)	744	-40879	MPPED2	metallophosphoesterase domain containing 2
chr7	21362882	21363109	3.40569	0	3.24097	0.00017619	0.000513855	Distal Intergenic	6671	-64934	SP4	Sp4 transcription factor		chr20	60948022	60949053	0	5.01109	-4.79168	1.23839e-07	6.19335e-07	Distal Intergenic	100506470	-129996	LINC01718	long intergenic non-protein coding RNA 1718
chr2	217999119	218000010	4.78755	1.15848	3.24081	2.12501e-08	1.17867e-07	Promoter (2-3kb)	7145	2985	TNS1	tensin 1		chr1	101804225	101805098	0.442181	5.86452	-4.78947	8.2909e-13	7.4353e-12	3' UTR	118427	31931	OLFM3	olfactomedin 3
chr12	127589119	127593147	6.82825	3.50134	3.24006	1.44015e-29	4.43196e-28	Exon (ENST00000660759.1/ENST00000660759.1, exon 3 of 3)	101927637	39679	LINC02411	long intergenic non-protein coding RNA 2411		chr7	119705820	119706610	0	4.13303	-4.78838	1.82243e-07	8.89571e-07	Intron (ENST00000660268.1/105375475, intron 3 of 5)	105375475	200765	LINC02476	long intergenic non-protein coding RNA 2476
chr8	52136441	52145083	8.47195	5.20249	3.2396	7.62527e-84	2.50168e-81	Promoter (<=1kb)	9705	0	ST18	ST18 C2H2C-type zinc finger transcription factor		chr8	136273340	136277801	1.42522	6.55213	-4.78811	4.94459e-21	8.66689e-20	Intron (ENST00000648077.2/ENST00000648077.2, intron 3 of 4)	105375775	17431	LOC105375775	uncharacterized LOC105375775
chr1	5668259	5669101	4.43955	0.628067	3.23646	6.37332e-07	2.87223e-06	Exon (ENST00000413887.1/ENST00000413887.1, exon 1 of 2)	105376686	-175202	LOC105376686	uncharacterized LOC105376686		chr11	92053997	92059369	1.58976	6.67916	-4.78503	3.73511e-23	7.56027e-22	Distal Intergenic	120114	-165449	FAT3	FAT atypical cadherin 3
chr8	107339407	107340029	4.44307	0.741521	3.23596	5.4179e-07	2.46572e-06	Promoter (2-3kb)	284	-2885	ANGPT1	angiopoietin 1		chr10	81790307	81798596	3.19781	8.07964	-4.78486	3.30667e-59	4.19414e-57	Distal Intergenic	124902549	76537	LOC124902549	uncharacterized LOC124902549
chr6	137032750	137033330	4.02856	0	3.23544	1.66246e-05	5.90462e-05	Intron (ENST00000541547.5/53832, intron 1 of 6)	53832	10918	IL20RA	interleukin 20 receptor subunit alpha		chr10	65487105	65487972	0	4.12802	-4.78388	1.88355e-07	9.17574e-07	Distal Intergenic	101928913	-82366	LINC01515	long intergenic non-protein coding RNA 1515
chr13	76977258	76978042	4.23845	0.312876	3.23529	3.35706e-06	1.34872e-05	Distal Intergenic	1203	-12618	CLN5	CLN5 intracellular trafficking protein		chr11	42088904	42092488	1.24914	6.39548	-4.78348	5.10687e-19	7.70603e-18	Intron (ENST00000534059.1/101928591, intron 3 of 4)	101928591	-3407	LINC02745	long intergenic non-protein coding RNA 2745
chr7	74027900	74029213	5.07038	1.59516	3.23241	5.95449e-10	3.9594e-09	Promoter (<=1kb)	2006	0	ELN	elastin		chrX	96427283	96430027	0.764668	6.06123	-4.782	8.98126e-15	9.63793e-14	Distal Intergenic	124905234	-54394	LOC124905234	uncharacterized LOC124905234
chr8	142178606	142182144	7.40092	4.12992	3.22362	3.62576e-36	1.60151e-34	Promoter (2-3kb)	100616268	2267	MIR4472-1	microRNA 4472-1		chr6	69166123	69168618	0	5.45498	-4.78171	1.24889e-08	7.1177e-08	Intron (ENST00000370598.6/577, intron 17 of 31)	577	-63788	ADGRB3	adhesion G protein-coupled receptor B3
chr3	99336301	99339201	5.98533	2.60187	3.21783	1.06055e-16	1.33425e-15	Intron (ENST00000715235.1/ENST00000715235.1, intron 1 of 3)	105374005	187912	LOC105374005	uncharacterized LOC105374005		chr7	51674770	51676379	0	4.98513	-4.7812	1.32187e-07	6.5825e-07	Intron (ENST00000648455.1/105375278, intron 3 of 6)	105375278	203053	LOC105375278	uncharacterized LOC105375278
chr10	18162746	18164396	5.84038	2.4647	3.21254	2.09984e-15	2.38278e-14	Intron (ENST00000324631.13/783, intron 2 of 13)	783	21788	CACNB2	calcium voltage-gated channel auxiliary subunit beta 2		chr14	83372770	83373211	0	4.1528	-4.78007	2.0037e-07	9.72581e-07	Distal Intergenic	105370600	-333168	LOC105370600	uncharacterized LOC105370600
chr18	73054580	73054855	3.3773	0	3.20943	0.000197909	0.000570831	Distal Intergenic	100505797	177136	NETO1-DT	NETO1 divergent transcript		chr14	48811449	48812193	0	4.12146	-4.7785	1.89403e-07	9.22431e-07	Distal Intergenic	105378178	265312	LOC105378178	uncharacterized LOC105378178
chr10	7348255	7349796	4.59205	0.897839	3.20843	1.46617e-07	7.25513e-07	3' UTR	57713	58949	SFMBT2	Scm like with four mbt domains 2		chr1	104632092	104637199	2.25315	7.2139	-4.77722	2.3829e-32	8.55208e-31	Distal Intergenic	105378880	395166	LOC105378880	uncharacterized LOC105378880
chr6	37693840	37696953	7.37593	4.1245	3.20737	1.55438e-39	8.09867e-38	Promoter (<=1kb)	266727	0	MDGA1	MAM domain containing glycosylphosphatidylinositol anchor 1		chr10	81732377	81734398	0.00732053	5.63425	-4.7746	1.21357e-10	8.69609e-10	Distal Intergenic	124902549	140735	LOC124902549	uncharacterized LOC124902549
chr15	51621945	51622719	4.5979	0.985552	3.2043	1.44052e-07	7.13506e-07	Promoter (<=1kb)	23312	0	DMXL2	Dmx like 2		chr11	30712513	30714137	0	4.97855	-4.77393	1.34697e-07	6.69958e-07	Distal Intergenic	101928338	-59776	LOC101928338	uncharacterized LOC101928338
chr6	168002457	168003730	5.03667	1.56817	3.20417	8.14627e-10	5.33617e-09	Promoter (<=1kb)	3834	399	KIF25	kinesin family member 25		chr10	81745754	81747948	0	5.62739	-4.7699	1.23079e-10	8.81406e-10	Distal Intergenic	124902549	127185	LOC124902549	uncharacterized LOC124902549
chr3	99638584	99639344	4.22411	0.505679	3.19979	3.95521e-06	1.57088e-05	Promoter (<=1kb)	1295	0	COL8A1	collagen type VIII alpha 1 chain		chr1	80210762	80213665	2.01112	7.00911	-4.76985	3.6926e-29	1.10702e-27	Distal Intergenic	101927412	-322090	LINC01781	long intergenic non-protein coding RNA 1781
chr8	37171455	37171811	4.00388	0	3.19972	2.07422e-05	7.23887e-05	Distal Intergenic	105379377	-102037	LOC105379377	uncharacterized LOC105379377		chr18	71341529	71349275	2.76692	7.6575	-4.76547	1.5915e-44	1.06459e-42	Distal Intergenic	105372187	-104371	LOC105372187	uncharacterized LOC105372187
chr4	95438213	95443276	6.70354	3.42943	3.19416	2.56622e-27	6.85847e-26	Intron (ENST00000453304.6/8633, intron 1 of 15)	8633	105696	UNC5C	unc-5 netrin receptor C		chr1	104418545	104419632	0	5.44319	-4.75896	1.51047e-08	8.51804e-08	Distal Intergenic	100129138	344694	THAP3P1	THAP3 pseudogene 1
chr10	18711330	18712135	4.5949	0.951386	3.19389	2.09846e-07	1.01597e-06	Promoter (1-2kb)	105376440	1046	LOC105376440	uncharacterized LOC105376440		chr11	30873550	30875611	0.0299361	5.61847	-4.758	1.34663e-10	9.60213e-10	Intron (ENST00000444572.6/341019, intron 16 of 20)	341019	31094	DCDC1	doublecortin domain containing 1
chr19	37056190	37057461	4.41603	0.793062	3.19268	8.79248e-07	3.87795e-06	Intron (ENST00000590332.1/147923, intron 1 of 1)	105372390	20722	LOC105372390	uncharacterized LOC105372390		chr5	29299226	29301846	1.00543	6.2027	-4.75475	9.50639e-17	1.20233e-15	Distal Intergenic	101929681	88094	LINC02064	long intergenic non-protein coding RNA 2064
chr12	121538132	121538871	5.02457	1.51507	3.19202	1.26346e-09	8.10864e-09	Promoter (<=1kb)	84678	-516	KDM2B	lysine demethylase 2B		chr18	71376940	71381523	2.11841	7.09191	-4.75338	6.9983e-31	2.3181e-29	Distal Intergenic	105372187	-139782	LOC105372187	uncharacterized LOC105372187
chr17	79840042	79843775	8.07168	4.85845	3.18884	1.29515e-59	1.67013e-57	Promoter (<=1kb)	8535	-602	CBX4	chromobox 4		chr9	117843807	117846529	1.03927	6.19856	-4.7472	1.1781e-16	1.47634e-15	Intron (ENST00000642985.1/105376244, intron 2 of 4)	105376243	50727	LOC105376243	uncharacterized LOC105376243
chr2	1796333	1797395	4.74693	1.22909	3.18639	3.54327e-08	1.90878e-07	Intron (ENST00000638628.1/ENST00000638628.1, intron 1 of 4)	23040	-3432	MYT1L	myelin transcription factor 1 like		chr1	237545100	237545651	0	4.08334	-4.74566	2.32076e-07	1.11656e-06	Intron (ENST00000366574.7/6262, intron 25 of 104)	6262	73926	RYR2	ryanodine receptor 2
chr1	55704354	55705016	3.3586	0	3.18629	0.000211645	0.000606326	Intron (ENST00000643167.1/ENST00000643167.1, intron 3 of 3)	105378737	-118800	LOC105378737	uncharacterized LOC105378737		chr1	80569632	80574589	2.24834	7.17804	-4.74252	1.39255e-31	4.79752e-30	Intron (ENST00000418041.5/101927412, intron 1 of 2)	101927412	33877	LINC01781	long intergenic non-protein coding RNA 1781
chr20	48339789	48341368	5.25361	1.76925	3.18586	6.91094e-11	5.08522e-10	Intron (ENST00000651871.1/ENST00000651871.1, intron 1 of 2)	284749	-18516	LINC00494	long intergenic non-protein coding RNA 494		chr7	86281406	86282427	0	4.93907	-4.73859	1.65802e-07	8.14028e-07	Distal Intergenic	2913	-361482	GRM3	glutamate metabotropic receptor 3
chr7	15230449	15231423	4.72766	1.19422	3.17568	3.44444e-08	1.85791e-07	Intron (ENST00000342526.8/392636, intron 12 of 12)	392636	134764	AGMO	alkylglycerol monooxygenase		chr10	57264106	57264643	0	4.07543	-4.73846	2.4459e-07	1.17293e-06	Distal Intergenic	100500834	39916	MIR3924	microRNA 3924
chr11	132006003	132018403	8.81049	5.60832	3.17379	5.33009e-96	2.47439e-93	Intron (ENST00000374791.7/50863, intron 2 of 7)	50863	94535	NTM	neurotrimin		chr10	81545621	81549945	1.90545	6.87066	-4.73846	1.12411e-26	2.88153e-25	Distal Intergenic	124902549	325188	LOC124902549	uncharacterized LOC124902549
chr22	27032944	27042090	7.82556	4.6362	3.16924	5.58563e-55	5.90664e-53	Exon (ENST00000363573.1/ENST00000363573.1, exon 1 of 1)	284898	18428	LOC284898	uncharacterized LOC284898		chr3	140114218	140115149	0	4.09331	-4.73551	2.53214e-07	1.21148e-06	Intron (ENST00000458420.7/64084, intron 1 of 16)	64084	179031	CLSTN2	calsyntenin 2
chrX	8516339	8518043	4.86682	1.37648	3.16898	7.01717e-09	4.12508e-08	Distal Intergenic	107985715	-11775	LINC03113	long intergenic non-protein coding RNA 3113		chr4	71549104	71551031	0	5.39781	-4.73496	1.63607e-08	9.19342e-08	Intron (ENST00000649996.1/8671, intron 21 of 26)	2638	203447	GC	GC vitamin D binding protein
chr18	73299970	73316344	9.45759	6.26954	3.16815	5.20432e-143	8.4772e-140	Distal Intergenic	100505817	-8597	LINC02582	long intergenic non-protein coding RNA 2582		chr1	105932916	105934498	0.439384	5.80172	-4.73495	1.77243e-12	1.54374e-11	Intron (ENST00000417385.2/105378884, intron 8 of 8)	105378884	18396	LINC01677	long intergenic non-protein coding RNA 1677
chr17	9220859	9225709	6.98786	3.7963	3.16744	6.8462e-31	2.27015e-29	Exon (ENST00000173229.7/9423, exon 6 of 7)	101928266	-41741	LOC101928266	uncharacterized LOC101928266		chr9	117840401	117842038	0.00732053	5.58771	-4.73165	1.7144e-10	1.20844e-09	Exon (ENST00000449730.1/105376243, exon 4 of 4)	105376244	53739	LOC105376244	uncharacterized LOC105376244
chr6	168644749	168647616	6.35056	3.1047	3.16307	1.44825e-21	2.63655e-20	Intron (ENST00000354536.9/64094, intron 9 of 12)	64094	-5429	SMOC2	SPARC related modular calcium binding 2		chr2	22996846	22997866	0	4.08176	-4.73113	2.57366e-07	1.23064e-06	Distal Intergenic	107985792	32555	LOC107985792	uncharacterized LOC107985792
chr6	83272221	83274126	5.77797	2.41751	3.15947	8.02993e-15	8.65105e-14	Intron (ENST00000369705.4/4199, intron 6 of 13)	5238	-78285	PGM3	phosphoglucomutase 3		chr9	101735631	101741337	3.07848	7.92441	-4.73099	6.08142e-53	5.8755e-51	Promoter (<=1kb)	116443	0	GRIN3A	glutamate ionotropic receptor NMDA type subunit 3A
chr3	99410723	99411410	3.76804	0	3.15825	0.000105647	0.000322513	Intron (ENST00000715235.1/ENST00000715235.1, intron 1 of 3)	105374005	115703	LOC105374005	uncharacterized LOC105374005		chr4	115400870	115401810	0	4.07945	-4.72994	2.59114e-07	1.23843e-06	Distal Intergenic	64579	-286994	NDST4	N-deacetylase and N-sulfotransferase 4
chr12	15218369	15218982	4.36687	0.737353	3.15613	1.04188e-06	4.54346e-06	Promoter (<=1kb)	85004	-318	RERG	RAS like estrogen regulated growth inhibitor		chr1	104950592	104952640	0.0262118	5.57787	-4.72697	1.85392e-10	1.30188e-09	Distal Intergenic	105378880	79725	LOC105378880	uncharacterized LOC105378880
chr11	24797857	24799481	5.33726	1.95965	3.15514	1.52248e-11	1.20365e-10	Intron (ENST00000531187.5/338645, intron 5 of 5)	338645	68717	LUZP2	leucine zipper protein 2		chr9	101989433	101991155	0	4.9425	-4.72616	2.00847e-07	9.74696e-07	Distal Intergenic	116443	-250786	GRIN3A	glutamate ionotropic receptor NMDA type subunit 3A
chr3	187361584	187362508	4.17418	0.307264	3.15452	5.96039e-06	2.29378e-05	Distal Intergenic	64108	-5877	RTP4	receptor transporter protein 4		chr3	35446652	35447232	0	4.07616	-4.72476	2.70253e-07	1.28736e-06	Distal Intergenic	10777	-191713	ARPP21	cAMP regulated phosphoprotein 21
chr9	376438	377316	4.5434	0.985552	3.15446	2.1439e-07	1.03673e-06	3' UTR	81704	6774	DOCK8	dedicator of cytokinesis 8		chr10	81493258	81493897	0	4.05729	-4.72396	2.61505e-07	1.24889e-06	Distal Intergenic	124902549	381236	LOC124902549	uncharacterized LOC124902549
chr18	72943211	72944088	4.17249	0.387159	3.15136	5.67146e-06	2.1904e-05	Distal Intergenic	100505797	65767	NETO1-DT	NETO1 divergent transcript		chr7	109494519	109495143	0	4.05896	-4.72293	2.65093e-07	1.26479e-06	Distal Intergenic	442720	465041	EIF3IP1	eukaryotic translation initiation factor 3 subunit I pseudogene 1
chr10	71876629	71877950	5.11335	1.70867	3.14925	4.68905e-10	3.15249e-09	Promoter (<=1kb)	124902447	-406	LINC03139	long intergenic non-protein coding RNA 3139		chr2	4522410	4523413	0	4.91558	-4.71993	1.85935e-07	9.06494e-07	Intron (ENST00000707165.1/ENST00000707165.1, intron 4 of 5)	727982	119942	LINC01249	long intergenic non-protein coding RNA 1249
chr5	24310279	24337805	11.149	8.00045	3.14673	0	0	Distal Intergenic	124901173	-38458	LOC124901173	uncharacterized LOC124901173		chr20	60790849	60798478	3.44359	8.24552	-4.71944	1.79756e-66	3.10216e-64	Distal Intergenic	105372699	28975	LOC105372699	uncharacterized LOC105372699
chr17	9064127	9118007	11.4803	8.33388	3.14535	0	0	Intron (ENST00000173229.7/9423, intron 2 of 6)	9423	42617	NTN1	netrin 1		chr20	17136875	17137674	0	4.07142	-4.70811	3.03695e-07	1.43605e-06	Distal Intergenic	105372545	84239	LOC105372545	uncharacterized LOC105372545
chr11	16362112	16363393	4.97738	1.57286	3.13905	2.18512e-09	1.36389e-08	Intron (ENST00000655819.1/55553, intron 1 of 14)	55553	-5566	SOX6	SRY-box transcription factor 6		chr9	119302844	119308767	3.25874	8.04742	-4.70171	1.57312e-58	1.94744e-56	Intron (ENST00000265922.8/1620, intron 2 of 7)	1620	60658	BRINP1	BMP/retinoic acid inducible neural specific 1
chr2	215666755	215672028	8.79281	5.62937	3.13748	1.46541e-98	7.23711e-96	Exon (ENST00000417485.6/102724861, exon 4 of 8)	646324	-5941	LINC00607	long intergenic non-protein coding RNA 607		chr9	119201946	119210094	3.47984	8.26494	-4.70154	1.27198e-68	2.40036e-66	Promoter (<=1kb)	1620	0	BRINP1	BMP/retinoic acid inducible neural specific 1
chr2	217800399	217801191	4.35554	0.737353	3.13218	1.55733e-06	6.61261e-06	3' UTR	7145	9113	TNS1	tensin 1		chr7	120089085	120090332	0	5.35698	-4.69781	2.12532e-08	1.17875e-07	Distal Intergenic	105375477	136881	LOC105375477	uncharacterized LOC105375477
chr10	18158984	18159914	4.68433	1.19725	3.13216	5.38223e-08	2.83079e-07	Intron (ENST00000324631.13/783, intron 2 of 13)	783	18026	CACNB2	calcium voltage-gated channel auxiliary subunit beta 2		chr15	100159611	100160894	0.75112	5.96056	-4.69597	2.43967e-14	2.52355e-13	Intron (ENST00000268070.9/170691, intron 8 of 21)	170691	100611	ADAMTS17	ADAM metallopeptidase with thrombospondin type 1 motif 17
chrX	8631802	8632096	3.30954	0	3.12623	0.000258493	0.000727319	Intron (ENST00000262648.8/3730, intron 2 of 13)	3730	-61152	ANOS1	anosmin 1		chr11	84066474	84067316	0	4.08781	-4.6929	3.64245e-07	1.70208e-06	Intron (ENST00000280241.12/1740, intron 4 of 21)	1740	-7070	DLG2	discs large MAGUK scaffold protein 2
chr12	5093919	5095302	5.5141	2.25061	3.12404	1.52305e-12	1.33367e-11	Distal Intergenic	3741	50040	KCNA5	potassium voltage-gated channel subfamily A member 5		chr7	52346092	52346554	0	4.02864	-4.68801	3.34527e-07	1.57184e-06	Distal Intergenic	124900240	-76523	LOC124900240	small nucleolar RNA SNORA31
chr1	162068511	162069011	4.14263	0.318467	3.12367	6.97156e-06	2.65171e-05	Promoter (<=1kb)	9722	-680	NOS1AP	nitric oxide synthase 1 adaptor protein		chr15	100231586	100232843	0	5.34825	-4.68795	2.26036e-08	1.25032e-07	Intron (ENST00000268070.9/170691, intron 7 of 21)	170691	28662	ADAMTS17	ADAM metallopeptidase with thrombospondin type 1 motif 17
chr2	217980129	217983779	6.75445	3.56934	3.12303	7.56498e-28	2.08359e-26	Promoter (1-2kb)	7145	-1195	TNS1	tensin 1		chr7	89152810	89157417	1.4492	6.44711	-4.68735	7.48073e-20	1.20145e-18	Intron (ENST00000333190.5/219578, intron 1 of 3)	219578	-60737	ZNF804B	zinc finger protein 804B
chr1	3071160	3075121	8.11328	4.96	3.12274	1.67411e-60	2.23005e-58	Promoter (1-2kb)	63976	1949	PRDM16	PR/SET domain 16		chr18	70892243	70893795	0	4.89154	-4.68734	2.29779e-07	1.10631e-06	Distal Intergenic	220158	-241290	GTSCR1	Gilles de la Tourette syndrome chromosome region, candidate 1
chr7	15184823	15189563	7.14594	4.01255	3.11061	5.09368e-35	2.1198e-33	Distal Intergenic	392636	176624	AGMO	alkylglycerol monooxygenase		chr7	123193898	123194983	0	4.8739	-4.68479	2.30763e-07	1.11059e-06	Intron (ENST00000194130.7/6561, intron 1 of 14)	6561	4986	SLC13A1	solute carrier family 13 member 1
chr2	217900382	217901397	4.50907	1.02919	3.1084	3.25108e-07	1.5299e-06	Promoter (<=1kb)	102465485	0	MIR6809	microRNA 6809		chr7	122988400	122989561	0	4.90215	-4.68365	2.45594e-07	1.17757e-06	Distal Intergenic	50833	6139	TAS2R16	taste 2 receptor member 16
chr20	61433249	61434740	5.28922	1.91751	3.10839	4.28823e-11	3.22202e-10	Promoter (2-3kb)	105372703	2627	LOC105372703	uncharacterized LOC105372703		chr11	84269351	84271928	0	5.53042	-4.68325	2.85033e-10	1.9606e-09	Promoter (1-2kb)	1740	1260	DLG2	discs large MAGUK scaffold protein 2
chr10	1661034	1661884	4.15759	0.376479	3.10838	9.79329e-06	3.62865e-05	Intron (ENST00000381312.6/105, intron 1 of 9)	105	75641	ADARB2	adenosine deaminase RNA specific B2 (inactive)		chr1	104505624	104510278	2.42593	7.28217	-4.68142	9.20019e-36	3.97673e-34	Distal Intergenic	100129138	431773	THAP3P1	THAP3 pseudogene 1
chr20	38211512	38214577	6.91812	3.74092	3.10553	1.1185e-29	3.46738e-28	3' UTR	85449	3528	KIAA1755	KIAA1755		chr14	82779416	82782775	1.26671	6.29567	-4.68065	9.68715e-18	1.32931e-16	Distal Intergenic	101928599	136780	LINC02301	long intergenic non-protein coding RNA 2301
chr5	9134045	9139134	8.01384	4.87004	3.10506	1.0914e-61	1.51241e-59	Exon (ENST00000382496.10/9037, exon 13 of 23)	100616326	-80150	MIR4636	microRNA 4636		chr14	106174386	106176476	0	5.33292	-4.67724	2.48064e-08	1.36363e-07	Exon (ENST00000520119.1/ENST00000520119.1, exon 1 of 2)	338004	-111198	LINC00226	long intergenic non-protein coding RNA 226
chr18	72899363	72909279	8.89249	5.77676	3.10116	5.17418e-103	2.82589e-100	Distal Intergenic	100505797	21919	NETO1-DT	NETO1 divergent transcript		chr14	83662483	83663154	0	5.33295	-4.67678	2.46736e-08	1.35681e-07	Distal Intergenic	102724338	252009	LINC02305	long intergenic non-protein coding RNA 2305
chr16	86958523	86972157	9.39153	6.28378	3.10062	1.29695e-120	1.20417e-117	Exon (ENST00000670133.1/ENST00000670133.1, exon 3 of 3)	440390	-85627	LINC02181	long intergenic non-protein coding RNA 2181		chr9	117833558	117835760	0.73972	5.93887	-4.67478	3.39798e-14	3.46501e-13	Intron (ENST00000642985.1/105376244, intron 2 of 4)	105376244	46896	LOC105376244	uncharacterized LOC105376244
chr3	80004780	80006163	4.94413	1.57286	3.09887	4.83706e-09	2.8978e-08	Distal Intergenic	6091	-236782	ROBO1	roundabout guidance receptor 1		chr1	106130496	106131070	0	4.00331	-4.67403	3.49948e-07	1.64023e-06	Distal Intergenic	105378886	91949	LOC105378886	uncharacterized LOC105378886
chr9	36825157	36827284	5.71495	2.43255	3.09276	3.94562e-14	4.0041e-13	Promoter (1-2kb)	100616289	-1558	MIR4475	microRNA 4475		chr13	70378587	70379419	0	4.02742	-4.67361	3.69623e-07	1.7253e-06	Distal Intergenic	57626	-270094	KLHL1	kelch like family member 1
chrX	151756077	151756739	3.28153	0	3.09181	0.000292213	0.000813469	Distal Intergenic	1260	21331	CNGA2	cyclic nucleotide gated channel subunit alpha 2		chr18	33778530	33781836	2.03183	6.91037	-4.67254	9.67321e-28	2.64308e-26	Distal Intergenic	80816	172889	ASXL3	ASXL transcriptional regulator 3
chr4	95383621	95385730	4.95069	1.56817	3.08973	9.97283e-09	5.75903e-08	Intron (ENST00000453304.6/8633, intron 1 of 15)	8633	163242	UNC5C	unc-5 netrin receptor C		chr7	123142159	123143667	0	4.86164	-4.66765	2.65944e-07	1.26865e-06	Intron (ENST00000194130.7/6561, intron 7 of 14)	6561	37479	SLC13A1	solute carrier family 13 member 1
chr3	186426945	186427932	4.64532	1.19725	3.08731	9.35978e-08	4.76409e-07	Distal Intergenic	107986164	-11307	LINC02020	long intergenic non-protein coding RNA 2020		chr7	51946235	51948452	0.472784	5.74007	-4.66526	3.94375e-12	3.31879e-11	Distal Intergenic	124900240	321117	LOC124900240	small nucleolar RNA SNORA31
chr6	168038773	168044033	7.59995	4.4999	3.07799	9.55926e-45	6.45953e-43	Exon (ENST00000643607.3/3834, exon 10 of 13)	3834	3285	KIF25	kinesin family member 25		chr7	123280005	123280672	0	3.99957	-4.66338	3.8349e-07	1.78554e-06	Distal Intergenic	6561	-80033	SLC13A1	solute carrier family 13 member 1
chr1	61050227	61053888	7.21406	4.10616	3.07113	3.64831e-36	1.60994e-34	Promoter (<=1kb)	4774	0	NFIA	nuclear factor I A		chr7	86680191	86686575	2.77977	7.55767	-4.66133	9.83296e-43	5.99836e-41	Intron (ENST00000361669.7/2913, intron 1 of 5)	2913	-23524	GRM3	glutamate metabotropic receptor 3
chr17	9037778	9038620	3.90366	0.146439	3.06926	3.82362e-05	0.000127083	Intron (ENST00000173229.7/9423, intron 2 of 6)	9423	16268	NTN1	netrin 1		chr7	52470167	52470802	0	3.99407	-4.66002	3.91129e-07	1.81892e-06	Distal Intergenic	124900240	-200598	LOC124900240	small nucleolar RNA SNORA31
chr12	29604178	29604615	3.68908	0	3.06307	0.0001504	0.000445042	Promoter (<=1kb)	83857	0	TMTC1	transmembrane O-mannosyltransferase targeting cadherins 1		chr7	51862735	51863721	0	4.0007	-4.65891	4.00319e-07	1.85812e-06	Exon (ENST00000666718.1/ENST00000666718.1, exon 4 of 4)	105375278	391018	LOC105375278	uncharacterized LOC105375278
chr21	18532579	18533096	3.25795	0	3.06	0.000321508	0.000887254	Distal Intergenic	5651	-46700	TMPRSS15	transmembrane serine protease 15		chr9	117824857	117830676	3.2917	8.04819	-4.65858	2.20161e-59	2.80783e-57	Intron (ENST00000642985.1/105376244, intron 2 of 4)	105376244	38195	LOC105376244	uncharacterized LOC105376244
chr8	142187248	142192159	7.37986	4.29312	3.0572	8.72728e-39	4.3847e-37	Exon (ENST00000687818.2/ENST00000687818.2, exon 1 of 2)	619434	-6197	LINC00051	long intergenic non-protein coding RNA 51		chr1	104602190	104602968	0	4.84707	-4.65682	2.68937e-07	1.28155e-06	Distal Intergenic	105378880	429397	LOC105378880	uncharacterized LOC105378880
chr10	13945799	13948870	6.56123	3.3978	3.05252	1.45081e-23	3.00808e-22	Intron (ENST00000357447.7/55691, intron 2 of 24)	55691	23499	FRMD4A	FERM domain containing 4A		chr18	34017788	34018443	0	3.98856	-4.65529	4.03939e-07	1.87324e-06	Intron (ENST00000261592.10/8715, intron 6 of 10)	8715	5196	NOL4	nucleolar protein 4
chr17	10052228	10055687	7.01692	3.8888	3.05151	2.54668e-32	9.13284e-31	Intron (ENST00000432992.7/8522, intron 1 of 13)	8522	4128	GAS7	growth arrest specific 7		chr7	8748408	8752156	1.39358	6.41083	-4.65472	1.01686e-19	1.61885e-18	5' UTR	30010	58121	NXPH1	neurexophilin 1
chr19	53192242	53194111	5.60184	2.4438	3.0444	4.30719e-13	3.9748e-12	Promoter (<=1kb)	79788	0	ZNF665	zinc finger protein 665		chr7	38491869	38492368	0	4.00624	-4.65441	4.08803e-07	1.894e-06	Intron (ENST00000356264.7/273, intron 4 of 20)	273	-28756	AMPH	amphiphysin
chr9	14409282	14416389	8.88884	5.83519	3.03855	8.74966e-104	4.83554e-101	Intron (ENST00000659981.1/ENST00000659981.1, intron 3 of 3)	4781	-10299	NFIB	nuclear factor I B		chr5	155917960	155919232	0	4.83503	-4.65416	2.74543e-07	1.30625e-06	Intron (ENST00000517913.5/6444, intron 1 of 9)	6444	47616	SGCD	sarcoglycan delta
chr2	221867881	221869863	6.00798	2.88065	3.03529	1.31121e-16	1.6363e-15	Distal Intergenic	105373899	230338	LOC105373899	uncharacterized LOC105373899		chr18	34048419	34049112	0	4.00581	-4.65241	4.16092e-07	1.92575e-06	Promoter (<=1kb)	8715	0	NOL4	nucleolar protein 4
chr9	16914745	16920866	7.66785	4.58349	3.03498	2.88501e-46	2.09595e-44	Promoter (<=1kb)	105375983	0	LOC105375983	uncharacterized LOC105375983		chr1	101822279	101823935	1.24754	6.25481	-4.64784	6.85127e-18	9.50841e-17	Intron (ENST00000370103.9/118427, intron 4 of 5)	118427	13094	OLFM3	olfactomedin 3
chr13	18171438	18175463	7.00699	3.92436	3.03497	1.00919e-31	3.50933e-30	Exon (ENST00000623078.1/ENST00000623078.1, exon 3 of 4)	26080	-19834	FAM230C	family with sequence similarity 230 member C		chr10	81263777	81267192	1.92268	6.78368	-4.64784	1.45808e-25	3.47298e-24	Distal Intergenic	124902549	607941	LOC124902549	uncharacterized LOC124902549
chr17	12734283	12738395	6.73675	3.62339	3.03328	4.26326e-27	1.12355e-25	Exon (ENST00000425538.6/93649, exon 6 of 14)	93649	-5956	MYOCD	myocardin		chr1	101691895	101694585	1.78144	6.66574	-4.64611	1.11565e-23	2.3335e-22	Intron (ENST00000668955.1/105378872, intron 2 of 3)	105378872	52309	LINC01709	long intergenic non-protein coding RNA 1709
chr8	143426542	143429783	7.72481	4.64638	3.03295	3.24836e-46	2.35439e-44	Promoter (<=1kb)	389692	949	MAFA	MAF bZIP transcription factor A		chr9	119392729	119395774	1.24914	6.25811	-4.6453	1.06481e-17	1.45558e-16	Distal Intergenic	1620	-23294	BRINP1	BMP/retinoic acid inducible neural specific 1
chr22	20436456	20437610	5.61773	1.9178	3.03225	1.82563e-05	6.43907e-05	Promoter (<=1kb)	91179	215	SCARF2	scavenger receptor class F member 2		chr1	104235244	104239258	2.24834	7.07652	-4.6444	2.62943e-31	8.9067e-30	Distal Intergenic	100129138	161393	THAP3P1	THAP3 pseudogene 1
chr20	38132473	38133425	5.2154	1.94236	3.03062	1.70505e-10	1.20203e-09	Promoter (<=1kb)	7052	335	TGM2	transglutaminase 2		chr8	138996450	138997476	0	4.82321	-4.64422	2.88621e-07	1.36861e-06	Distal Intergenic	169044	-82409	COL22A1	collagen type XXII alpha 1 chain
chr2	168280641	168285506	7.0896	4.0105	3.03002	2.29177e-33	8.7063e-32	Distal Intergenic	27347	-33046	STK39	serine/threonine kinase 39		chr1	106129006	106129885	0	5.31123	-4.64094	3.38266e-08	1.82682e-07	Distal Intergenic	105378886	90459	LOC105378886	uncharacterized LOC105378886
chr11	16367342	16368373	4.44972	0.985552	3.02466	1.00086e-06	4.3748e-06	Intron (ENST00000655819.1/55553, intron 1 of 14)	55553	-10796	SOX6	SRY-box transcription factor 6		chr21	22519771	22521657	1.02621	6.0892	-4.63976	7.86992e-16	9.23288e-15	Exon (ENST00000441759.1/ENST00000441759.1, exon 1 of 3)	107985508	309832	LOC107985508	uncharacterized LOC107985508
chr13	103971188	103978562	8.08908	5.05229	3.02427	3.97261e-61	5.39242e-59	Distal Intergenic	105370340	-147368	LOC105370340	uncharacterized LOC105370340		chr8	4401472	4402549	0	4.81343	-4.63486	3.02863e-07	1.4325e-06	Intron (ENST00000635120.2/64478, intron 3 of 69)	64478	592152	CSMD1	CUB and Sushi multiple domains 1
chr20	38175814	38179462	6.87346	3.80651	3.02357	1.05059e-28	3.04728e-27	Distal Intergenic	7052	-9236	TGM2	transglutaminase 2		chr10	108226134	108230162	1.61117	6.52961	-4.63311	1.33444e-21	2.43701e-20	Distal Intergenic	103695365	-28285	LINC01435	long intergenic non-protein coding RNA 1435
chr1	162128718	162133100	9.08056	6.05573	3.01595	1.24021e-112	8.78999e-110	Intron (ENST00000361897.10/9722, intron 1 of 9)	100616386	-24007	MIR4654	microRNA 4654		chr11	30921545	30927092	2.25395	7.06448	-4.63155	3.95833e-31	1.32677e-29	Promoter (<=1kb)	341019	0	DCDC1	doublecortin domain containing 1
chr11	1869018	1870991	5.47675	2.27303	3.01146	4.01927e-12	3.37927e-11	Promoter (<=1kb)	4046	0	LSP1	lymphocyte specific protein 1		chr8	3372196	3373294	0	4.81634	-4.62441	3.31014e-07	1.55643e-06	Intron (ENST00000335551.11/64478, intron 6 of 55)	64478	23025	CSMD1	CUB and Sushi multiple domains 1
chr7	21353927	21361988	7.93958	4.91224	3.01011	7.3908e-58	8.86571e-56	Distal Intergenic	6671	-66055	SP4	Sp4 transcription factor		chr9	119947766	119949275	0.775874	5.88836	-4.6242	6.74087e-14	6.67658e-13	Distal Intergenic	106146149	12713	LINC01613	long intergenic non-protein coding RNA 1613
chr10	18160671	18161357	4.06291	0.442525	3.00991	1.45275e-05	5.22051e-05	Intron (ENST00000324631.13/783, intron 2 of 13)	783	19713	CACNB2	calcium voltage-gated channel auxiliary subunit beta 2		chr8	4302452	4302945	0	3.95155	-4.62315	4.70352e-07	2.16125e-06	Intron (ENST00000635120.2/64478, intron 3 of 69)	64478	-593956	CSMD1	CUB and Sushi multiple domains 1
chr2	104889609	104896258	7.32941	4.27927	3.00916	3.25517e-38	1.59404e-36	Exon (ENST00000653688.1/ENST00000653688.1, exon 2 of 4)	102682016	-16956	LINC01159	long intergenic non-protein coding RNA 1159		chr14	45574066	45574865	0	3.96117	-4.61963	5.11574e-07	2.33863e-06	Distal Intergenic	105370476	6071	LOC105370476	uncharacterized LOC105370476
chr14	105691359	105692173	4.58682	1.23206	3.00892	2.52814e-07	1.20969e-06	Distal Intergenic	102466889	51191	MIR8071-2	microRNA 8071-2		chr5	86248376	86250256	0	5.26656	-4.61873	3.72363e-08	1.99875e-07	Distal Intergenic	285622	-32204	NBPF22P	NBPF member 22, pseudogene
chr7	142795191	142799797	7.41539	4.35899	3.00606	1.00176e-39	5.26667e-38	Exon (ENST00000710614.1/ENST00000710614.1, exon 1 of 1)	105375541	-13596	LOC105375541	uncharacterized LOC105375541		chr9	123798196	123798449	0	3.95335	-4.61536	5.06925e-07	2.31909e-06	Promoter (<=1kb)	57706	66	DENND1A	DENN domain containing 1A
chr10	61877436	61878858	5.19978	2.00754	3.00504	1.76586e-10	1.243e-09	Distal Intergenic	84159	-22826	ARID5B	AT-rich interaction domain 5B		chr18	71332005	71333669	0.0485355	5.45808	-4.61462	5.04823e-10	3.38222e-09	Distal Intergenic	105372187	-94847	LOC105372187	uncharacterized LOC105372187
chr19	54943789	54944493	4.71666	1.40988	3.00045	6.29794e-08	3.28099e-07	Promoter (2-3kb)	199713	-2037	NLRP7	NLR family pyrin domain containing 7		chr20	60622900	60627452	2.00543	6.85067	-4.61223	4.46189e-27	1.17456e-25	Intron (ENST00000659856.1/284757, intron 5 of 5)	100616440	58338	MIR548AG2	microRNA 548ag-2
chr12	127580450	127581981	5.37223	2.15692	2.99585	1.44895e-11	1.14805e-10	Intron (ENST00000715414.1/105370067, intron 5 of 5)	101927637	50845	LINC02411	long intergenic non-protein coding RNA 2411		chr10	81048298	81048803	0	3.9636	-4.60933	5.78458e-07	2.62141e-06	Distal Intergenic	105378386	398501	LINC02655	long intergenic non-protein coding RNA 2655
chr19	1748625	1753506	8.12723	5.11949	2.99325	6.5782e-62	9.17056e-60	Promoter (<=1kb)	390874	0	ONECUT3	one cut homeobox 3		chr1	105841996	105846932	2.44569	7.20775	-4.6071	2.49766e-34	1.00258e-32	Distal Intergenic	105378884	105962	LINC01677	long intergenic non-protein coding RNA 1677
chr10	50622016	50623733	5.95627	2.84446	2.99295	1.08053e-16	1.35847e-15	Promoter (<=1kb)	259230	223	SGMS1	sphingomyelin synthase 1		chr7	86741999	86742354	0	3.94146	-4.60424	5.63853e-07	2.55898e-06	Intron (ENST00000361669.7/2913, intron 1 of 5)	2913	31900	GRM3	glutamate metabotropic receptor 3
chr17	45429021	45431882	6.93019	3.87508	2.99132	1.3013e-29	4.0193e-28	Promoter (<=1kb)	201176	0	ARHGAP27	Rho GTPase activating protein 27		chr21	22048506	22050897	0.993973	6.04463	-4.60093	1.33355e-15	1.53903e-14	Intron (ENST00000667392.1/101927843, intron 2 of 5)	101927843	3472	LINC01687	long intergenic non-protein coding RNA 1687
chr11	16356071	16358699	5.9599	2.85855	2.99098	1.95851e-16	2.41071e-15	Promoter (<=1kb)	55553	0	SOX6	SRY-box transcription factor 6		chr2	103686030	103686654	0	3.96813	-4.5999	6.17244e-07	2.78698e-06	Distal Intergenic	107985927	179311	LOC107985927	uncharacterized LOC107985927
chr7	148295347	148300742	6.72523	3.65261	2.98875	1.94627e-26	4.9171e-25	Intron (ENST00000361727.8/26047, intron 21 of 23)	26047	32292	CNTNAP2	contactin associated protein 2		chr18	25636380	25637887	0.439384	5.65796	-4.59899	7.70496e-12	6.2868e-11	Distal Intergenic	25925	-284190	ZNF521	zinc finger protein 521
chr1	11575940	11588213	9.24521	6.25013	2.98783	1.24954e-118	1.07421e-115	Distal Intergenic	101929181	-21255	LINC01647	long intergenic non-protein coding RNA 1647		chr20	60983628	60986857	2.03649	6.8383	-4.5988	5.97899e-27	1.56197e-25	Distal Intergenic	100506470	-92192	LINC01718	long intergenic non-protein coding RNA 1718
chr11	16360118	16361304	4.56042	1.23502	2.98701	2.7786e-07	1.32095e-06	Intron (ENST00000655819.1/55553, intron 1 of 14)	55553	-3572	SOX6	SRY-box transcription factor 6		chr1	101753867	101755687	0.442181	5.66415	-4.59826	9.76279e-12	7.87042e-11	Intron (ENST00000648951.1/105378872, intron 5 of 9)	118427	81342	OLFM3	olfactomedin 3
chr16	59545956	59546316	4.03346	0.381829	2.98515	1.66763e-05	5.92164e-05	Distal Intergenic	644649	208710	APOOP5	apolipoprotein O pseudogene 5		chr11	30159033	30159458	0	3.9336	-4.59791	5.5119e-07	2.50555e-06	Promoter (1-2kb)	105376607	1561	ARL14EP-DT	ARL14EP divergent transcript
chr6	165457470	165462084	6.49484	3.42878	2.9823	4.30277e-22	8.13967e-21	Intron (ENST00000649273.1/10846, intron 1 of 20)	10846	20259	PDE10A	phosphodiesterase 10A		chr18	33509545	33510037	0	3.93406	-4.5969	5.56813e-07	2.5295e-06	Distal Intergenic	80816	-68182	ASXL3	ASXL transcriptional regulator 3
chr13	101688184	101689648	5.26259	2.03573	2.97938	7.9679e-11	5.82693e-10	Intron (ENST00000618057.4/9358, intron 6 of 9)	9358	90038	ITGBL1	integrin subunit beta like 1		chr10	81205642	81207691	0.762431	5.85639	-4.59396	1.04296e-13	1.01568e-12	Distal Intergenic	105378386	555845	LINC02655	long intergenic non-protein coding RNA 2655
chr11	15807079	15810880	6.52779	3.4676	2.97511	4.18981e-23	8.46035e-22	Distal Intergenic	105376567	-48181	LOC105376567	uncharacterized LOC105376567		chr7	69744986	69747254	0.442181	5.65248	-4.5926	8.21385e-12	6.6803e-11	Intron (ENST00000644939.1/26053, intron 1 of 18)	26053	-77317	AUTS2	activator of transcription and developmental regulator AUTS2
chr18	73247301	73249552	6.21091	3.13723	2.97181	2.44825e-19	3.7822e-18	Intron (ENST00000584544.5/400655, intron 2 of 9)	400655	14751	LINC02864	long intergenic non-protein coding RNA 2864		chr9	118786556	118790258	2.13764	6.92674	-4.59146	1.07158e-28	3.10622e-27	Distal Intergenic	111216287	45993	LINC02578	long intergenic non-protein coding RNA 2578
chr8	118907785	118909610	5.99612	2.93797	2.96806	5.99127e-17	7.70878e-16	Distal Intergenic	4982	19463	TNFRSF11B	TNF receptor superfamily member 11b		chr2	80938369	80938974	0	3.93497	-4.59116	5.87549e-07	2.66066e-06	Distal Intergenic	1496	349030	CTNNA2	catenin alpha 2
chr8	115196061	115200003	7.16091	4.15509	2.96541	1.0556e-33	4.08445e-32	Distal Intergenic	7227	292218	TRPS1	transcriptional repressor GATA binding 1		chr9	117864525	117866292	0.0485355	5.43021	-4.59061	6.76905e-10	4.47475e-09	Intron (ENST00000642985.1/105376244, intron 3 of 4)	105376243	30964	LOC105376243	uncharacterized LOC105376243
chr21	15638901	15639509	3.79293	0	2.96238	6.45036e-05	0.00020531	Distal Intergenic	105369302	-11559	LOC105369302	uncharacterized LOC105369302		chr7	146598038	146600271	0	5.23995	-4.58922	4.68396e-08	2.48138e-07	Intron (ENST00000625365.2/26047, intron 2 of 3)	26047	-174000	CNTNAP2	contactin associated protein 2
chr10	18183511	18183977	3.79431	0	2.96133	6.56169e-05	0.000208511	Intron (ENST00000324631.13/783, intron 2 of 13)	783	42553	CACNB2	calcium voltage-gated channel auxiliary subunit beta 2		chr7	86692381	86700634	2.82982	7.54406	-4.58837	3.28026e-42	1.94234e-40	Intron (ENST00000361669.7/2913, intron 1 of 5)	2913	-9465	GRM3	glutamate metabotropic receptor 3
chr8	115346371	115346774	3.59924	0	2.96101	0.000230346	0.000655049	Distal Intergenic	7227	145447	TRPS1	transcriptional repressor GATA binding 1		chr10	81785838	81787511	0	5.23276	-4.58832	4.70565e-08	2.49188e-07	Distal Intergenic	124902549	87622	LOC124902549	uncharacterized LOC124902549
chr10	61798469	61798708	3.79706	0	2.95773	7.046e-05	0.000222522	Intron (ENST00000441001.2/107984237, intron 2 of 4)	107984237	22538	LINC02625	long intergenic non-protein coding RNA 2625		chr2	21632290	21637311	2.27541	7.01762	-4.5869	1.84137e-30	5.9694e-29	Promoter (<=1kb)	101929230	0	LOC101929230	uncharacterized LOC101929230
chr7	85486832	85487746	4.009	0.318467	2.95688	2.2366e-05	7.76095e-05	Intron (ENST00000438065.1/105375380, intron 3 of 3)	105375380	11605	LINC00972	long intergenic non-protein coding RNA 972		chr2	80923116	80923845	0	3.91535	-4.58666	5.87987e-07	2.66225e-06	Distal Intergenic	1496	333777	CTNNA2	catenin alpha 2
chr17	10090634	10091705	4.38124	1.02919	2.95368	1.44991e-06	6.18707e-06	Intron (ENST00000432992.7/8522, intron 1 of 13)	8522	22848	GAS7	growth arrest specific 7		chr1	103907588	103908490	0	5.22792	-4.58475	4.71359e-08	2.4958e-07	Distal Intergenic	278	157182	AMY1C	amylase alpha 1C
chr20	38182419	38182972	4.80631	1.57519	2.95305	2.86537e-08	1.56199e-07	Distal Intergenic	7052	-15841	TGM2	transglutaminase 2		chr8	136305794	136306280	0	3.90999	-4.58463	5.92504e-07	2.68166e-06	Intron (ENST00000650445.2/124900255, intron 1 of 7)	105375775	-10562	LOC105375775	uncharacterized LOC105375775
chr16	87039656	87040369	4.00197	0.376479	2.95122	2.0109e-05	7.03667e-05	Distal Intergenic	440390	-17415	LINC02181	long intergenic non-protein coding RNA 2181		chr3	86376604	86377461	0	3.9046	-4.58123	6.04334e-07	2.73201e-06	Distal Intergenic	101927494	-104482	LINC02070	long intergenic non-protein coding RNA 2070
chr6	131039132	131046794	7.33218	4.34047	2.94683	1.65016e-38	8.19747e-37	Intron (ENST00000530481.5/2037, intron 1 of 17)	2037	15782	EPB41L2	erythrocyte membrane protein band 4.1 like 2		chr20	60930210	60931684	0.0485355	5.42031	-4.58087	6.98246e-10	4.60861e-09	Distal Intergenic	100506470	-147365	LINC01718	long intergenic non-protein coding RNA 1718
chr3	52502581	52502960	3.99216	0.447635	2.94197	2.00637e-05	7.02163e-05	Exon (ENST00000321725.10/23166, exon 6 of 69)	23166	-5001	STAB1	stabilin 1		chr5	106761704	106762351	0	4.7654	-4.5807	4.22204e-07	1.95267e-06	Distal Intergenic	102467213	218518	LINC01950	long intergenic non-protein coding RNA 1950
chr5	9190344	9191286	5.13373	1.98203	2.94189	5.52952e-10	3.68923e-09	Exon (ENST00000382496.10/9037, exon 11 of 23)	9037	74259	SEMA5A	semaphorin 5A		chr18	69160819	69161902	0	4.75597	-4.58007	4.33941e-07	2.00366e-06	Distal Intergenic	220164	-238986	DOK6	docking protein 6
chr7	21350323	21353023	6.41524	3.3946	2.94176	1.64216e-21	2.97441e-20	Distal Intergenic	6671	-75020	SP4	Sp4 transcription factor		chr10	81274454	81275996	0	5.418	-4.57837	7.61031e-10	5.00061e-09	Distal Intergenic	124902549	599137	LOC124902549	uncharacterized LOC124902549
chr2	23591906	23593551	5.41549	2.32648	2.93979	1.12887e-11	9.03936e-11	Intron (ENST00000486442.6/114818, intron 3 of 13)	114818	-48841	KLHL29	kelch like family member 29		chr1	80678641	80679854	0.410916	5.63212	-4.57772	1.00381e-11	8.0776e-11	Distal Intergenic	101927412	37361	LINC01781	long intergenic non-protein coding RNA 1781
chr5	9534523	9536945	6.84689	3.83464	2.9388	7.7103e-28	2.11921e-26	Intron (ENST00000382496.10/9037, intron 1 of 22)	9037	9130	SEMA5A	semaphorin 5A		chr6	92366268	92366769	0	3.89967	-4.57758	6.18366e-07	2.79177e-06	Distal Intergenic	124901505	246845	LOC124901505	small nucleolar RNA U3
chr2	23463539	23475397	9.35382	6.41187	2.93789	1.35027e-129	1.62814e-126	Intron (ENST00000486442.6/114818, intron 1 of 13)	105374325	48947	LOC105374325	uncharacterized LOC105374325		chr10	81276085	81278255	1.22156	6.182	-4.57617	2.9955e-17	3.95563e-16	Distal Intergenic	124902549	596878	LOC124902549	uncharacterized LOC124902549
chr18	72877995	72878939	5.13084	1.98555	2.93712	4.72989e-10	3.17834e-09	Promoter (<=1kb)	100505797	551	NETO1-DT	NETO1 divergent transcript		chr1	80282642	80284200	1.2762	6.1817	-4.57601	2.82292e-17	3.7341e-16	Exon (ENST00000438801.1/ENST00000438801.1, exon 1 of 1)	101927412	-251555	LINC01781	long intergenic non-protein coding RNA 1781
chr6	36386044	36388910	7.43547	4.47712	2.93605	2.15765e-41	1.23431e-39	Promoter (<=1kb)	105375037	0	ETV7-AS1	ETV7 and PTX1 antisense RNA 1		chr9	101844306	101845746	0.439384	5.63511	-4.57578	1.00132e-11	8.05895e-11	Distal Intergenic	116443	-105659	GRIN3A	glutamate ionotropic receptor NMDA type subunit 3A
chr2	23430418	23437817	7.8303	4.8677	2.93482	2.84487e-53	2.78623e-51	Intron (ENST00000486442.6/114818, intron 1 of 13)	114818	45239	KLHL29	kelch like family member 29		chr14	106509318	106516209	2.75735	7.46727	-4.57368	4.78612e-41	2.68665e-39	5' UTR	338005	26777	LINC00221	long intergenic non-protein coding RNA 221
chr11	114045475	114080968	12.4255	9.48809	2.93428	0	0	Promoter (<=1kb)	7704	0	ZBTB16	zinc finger and BTB domain containing 16		chr20	60682411	60686160	2.12194	6.90727	-4.56975	2.60191e-28	7.34054e-27	Distal Intergenic	105372699	-68841	LOC105372699	uncharacterized LOC105372699
chr8	107372356	107373932	5.13095	2.00581	2.93302	5.39133e-10	3.60066e-09	Intron (ENST00000517746.6/284, intron 1 of 8)	284	-35834	ANGPT1	angiopoietin 1		chr1	80422187	80423456	0	5.21437	-4.56966	5.4794e-08	2.87977e-07	Distal Intergenic	101927412	-112299	LINC01781	long intergenic non-protein coding RNA 1781
chr11	2835716	2839902	7.51838	4.5608	2.93216	2.31812e-39	1.19571e-37	3' UTR	338653	21666	KCNQ1-AS1	KCNQ1 antisense RNA 1		chr11	5471899	5473045	0.393581	5.63712	-4.56943	1.3165e-11	1.0483e-10	Intron (ENST00000380252.6/3048, intron 1 of 2)	390066	-15640	OR52D1	olfactory receptor family 52 subfamily D member 1
chr17	66910725	66911466	4.50907	1.23502	2.93125	4.12564e-07	1.91063e-06	Distal Intergenic	27091	33452	CACNG5	calcium voltage-gated channel auxiliary subunit gamma 5		chr7	88996837	88998866	0.42522	5.62849	-4.56918	1.31678e-11	1.04844e-10	Intron (ENST00000333190.5/219578, intron 1 of 3)	219557	-201100	TEX47	testis expressed 47
chr3	99583968	99585417	5.01095	1.84253	2.92583	2.13683e-09	1.33564e-08	Distal Intergenic	1295	-53058	COL8A1	collagen type VIII alpha 1 chain		chr5	118525084	118526904	0.044859	5.42085	-4.56724	8.93501e-10	5.82284e-09	Promoter (1-2kb)	101927280	-1428	LINC02208	long intergenic non-protein coding RNA 2208
chr10	93114767	93115096	3.76299	0	2.92517	7.64576e-05	0.000239913	Distal Intergenic	1592	38434	CYP26A1	cytochrome P450 family 26 subfamily A member 1		chr1	106209233	106211473	1.44218	6.3206	-4.56661	3.86157e-19	5.87852e-18	Distal Intergenic	105378886	170686	LOC105378886	uncharacterized LOC105378886
chr5	3537296	3540552	7.14014	4.15581	2.92322	8.67563e-34	3.37735e-32	Promoter (1-2kb)	285577	-1202	LINC01019	long intergenic non-protein coding RNA 1019		chr7	118701757	118702537	0	3.94142	-4.56628	7.41115e-07	3.30608e-06	Distal Intergenic	105375473	189815	LOC105375473	uncharacterized LOC105375473
chr10	61801621	61803200	5.75954	2.69023	2.92207	1.74006e-14	1.82057e-13	Intron (ENST00000441001.2/107984237, intron 2 of 4)	107984237	18046	LINC02625	long intergenic non-protein coding RNA 2625		chr1	80413223	80415084	0.45618	5.62123	-4.56419	1.12149e-11	8.98253e-11	Distal Intergenic	101927412	-120671	LINC01781	long intergenic non-protein coding RNA 1781
chr3	187467952	187469159	4.5042	1.22909	2.92102	5.34776e-07	2.43582e-06	Distal Intergenic	105374261	19107	LINC02041	long intergenic non-protein coding RNA 2041		chr5	8120821	8122891	1.23947	6.16806	-4.56381	3.21698e-17	4.23725e-16	Distal Intergenic	124900936	219754	LOC124900936	uncharacterized LOC124900936
chr17	9229471	9235584	8.09211	5.14193	2.92058	2.15362e-57	2.53428e-55	Intron (ENST00000173229.7/9423, intron 6 of 6)	9482	37850	STX8	syntaxin 8		chr17	10935478	10942374	2.75735	7.45516	-4.56381	4.74471e-41	2.66502e-39	Distal Intergenic	124903926	57285	LOC124903926	uncharacterized LOC124903926
chr8	24940685	24945265	6.6257	3.637	2.91963	9.83364e-24	2.06377e-22	Distal Intergenic	102465506	8602	MIR6841	microRNA 6841		chr20	60729263	60729728	0	3.89151	-4.56297	6.69425e-07	3.00621e-06	Distal Intergenic	105372699	-25273	LOC105372699	uncharacterized LOC105372699
chr21	10409954	10410898	5.00751	1.84833	2.91885	2.89474e-09	1.77849e-08	Promoter (2-3kb)	85319	-2579	BAGE2	BAGE family member 2 (pseudogene)		chr11	92061889	92065107	1.40949	6.3206	-4.56179	5.60043e-19	8.43025e-18	Distal Intergenic	120114	-159711	FAT3	FAT atypical cadherin 3
chr3	195726392	195728177	5.5514	2.50916	2.9154	9.43034e-13	8.41894e-12	Promoter (<=1kb)	200958	22	MUC20	mucin 20, cell surface associated		chr18	34023428	34023940	0	4.73517	-4.56161	4.63545e-07	2.13261e-06	Promoter (<=1kb)	8715	0	NOL4	nucleolar protein 4
chr8	133840407	133858396	10.0445	7.12831	2.9149	8.25423e-182	3.06549e-178	Distal Intergenic	101927822	-28100	LOC101927822	uncharacterized LOC101927822		chr3	79665722	79666732	0	3.90917	-4.56146	7.46015e-07	3.32666e-06	Intron (ENST00000464233.6/6091, intron 1 of 30)	6091	-75780	ROBO1	roundabout guidance receptor 1
chr16	54177195	54179096	5.94018	2.91765	2.91355	3.54914e-16	4.27841e-15	Distal Intergenic	100996338	91650	LINC02169	long intergenic non-protein coding RNA 2169		chr9	102513949	102514378	0	3.89385	-4.56093	6.8491e-07	3.07174e-06	Distal Intergenic	414319	-5258	LINC00587	long intergenic non-protein coding RNA 587
chr3	45883773	45885002	5.1205	2.00754	2.91247	1.18057e-09	7.60239e-09	Promoter (<=1kb)	10803	0	CCR9	C-C motif chemokine receptor 9		chr20	17040507	17042399	1.24914	6.16663	-4.56022	4.97065e-17	6.43571e-16	Distal Intergenic	105372545	179514	LOC105372545	uncharacterized LOC105372545
chr19	53201078	53201563	3.96171	0.381829	2.9124	2.42331e-05	8.35509e-05	Promoter (2-3kb)	124904792	-2453	LOC124904792	zinc finger protein 480-like		chr10	82289881	82290273	0	3.90546	-4.55991	7.50364e-07	3.34477e-06	Intron (ENST00000372141.7/10718, intron 1 of 8)	101929590	-56961	NRG3-AS1	NRG3 antisense RNA 1
chr10	14088906	14092726	6.72105	3.74747	2.91182	2.84646e-26	7.13892e-25	Intron (ENST00000357447.7/55691, intron 2 of 24)	101928453	14622	LOC101928453	uncharacterized LOC101928453		chr5	155945351	155946757	0	5.2003	-4.55974	5.71812e-08	2.99811e-07	Intron (ENST00000517913.5/6444, intron 1 of 9)	6444	75007	SGCD	sarcoglycan delta
chr20	61307276	61309531	5.88031	2.85759	2.91173	1.9175e-15	2.18177e-14	Intron (ENST00000614565.5/1002, intron 2 of 15)	1002	55015	CDH4	cadherin 4		chr6	68222707	68223171	0	3.88152	-4.55917	6.79116e-07	3.04678e-06	Distal Intergenic	101928280	106728	LINC02549	long intergenic non-protein coding RNA 2549
chr8	107395983	107401713	8.19568	5.26604	2.9113	1.05467e-64	1.66533e-62	Intron (ENST00000517746.6/284, intron 1 of 8)	284	-59461	ANGPT1	angiopoietin 1		chr8	109812370	109814009	0.0668981	5.40755	-4.55917	8.87032e-10	5.78474e-09	Distal Intergenic	55638	-120579	SYBU	syntabulin
chr14	103163702	103165580	5.87566	2.84446	2.90906	1.49082e-15	1.7135e-14	Distal Intergenic	100131366	23448	LINC00605	long intergenic non-protein coding RNA 605		chr1	104755796	104757704	1.61865	6.44716	-4.55572	7.76208e-21	1.34179e-19	Distal Intergenic	105378880	274661	LOC105378880	uncharacterized LOC105378880
chr6	165700174	165716684	9.87657	6.95964	2.90506	1.72461e-175	5.16526e-172	5' UTR	10846	-36933	PDE10A	phosphodiesterase 10A		chr10	81788137	81789529	0.725935	5.81233	-4.55399	1.8617e-13	1.77538e-12	Distal Intergenic	124902549	85604	LOC124902549	uncharacterized LOC124902549
chr11	2796574	2800376	7.17112	4.20121	2.90292	2.30919e-33	8.76529e-32	Intron (ENST00000496887.7/3784, intron 15 of 15)	3784	18999	KCNQ1	potassium voltage-gated channel subfamily Q member 1		chr2	22611281	22612746	0	4.72729	-4.55122	4.91804e-07	2.25391e-06	Distal Intergenic	102723362	74869	LINC01884	long intergenic non-protein coding RNA 1884
chr4	55552610	55553134	3.97877	0.381829	2.8991	3.0957e-05	0.000104628	Distal Intergenic	9575	-5701	CLOCK	clock circadian regulator		chr1	80671486	80674763	2.13242	6.88422	-4.54809	6.95994e-28	1.91865e-26	Distal Intergenic	101927412	30206	LINC01781	long intergenic non-protein coding RNA 1781
chr10	61734264	61738357	7.77885	4.86267	2.89665	5.98804e-50	5.13832e-48	Intron (ENST00000648843.3/219621, intron 5 of 7)	219621	71267	CABCOCO1	ciliary associated calcium binding coiled-coil 1		chr1	105829094	105831767	1.90545	6.67882	-4.54746	2.14431e-24	4.70997e-23	Distal Intergenic	105378884	121127	LINC01677	long intergenic non-protein coding RNA 1677
chr6	130390340	130396013	7.47444	4.53346	2.89628	2.35649e-41	1.34392e-39	Intron (ENST00000296978.4/114801, intron 2 of 2)	114801	24059	TMEM200A	transmembrane protein 200A		chr1	237635747	237641873	3.03136	7.68008	-4.54691	7.38736e-48	5.77832e-46	Exon (ENST00000366574.7/6262, exon 45 of 105)	6262	-149973	RYR2	ryanodine receptor 2
chr11	15772167	15789308	9.28947	6.38609	2.89599	5.41711e-123	5.29428e-120	Distal Intergenic	105376567	-13269	LOC105376567	uncharacterized LOC105376567		chr9	117616084	117618015	0.75112	5.80498	-4.54392	2.29602e-13	2.16996e-12	Distal Intergenic	101928797	-25136	LOC101928797	uncharacterized LOC101928797
chr1	5643432	5645329	6.56372	3.58859	2.89584	9.67548e-24	2.0315e-22	Intron (ENST00000637702.1/ENST00000637702.1, intron 1 of 2)	105376686	-150375	LOC105376686	uncharacterized LOC105376686		chr9	101923756	101924448	0	4.71292	-4.54386	5.10998e-07	2.33635e-06	Distal Intergenic	116443	-185109	GRIN3A	glutamate ionotropic receptor NMDA type subunit 3A
chr18	73186978	73193135	7.61973	4.70679	2.88931	1.41985e-45	1.00249e-43	Intron (ENST00000584544.5/400655, intron 3 of 9)	400655	71168	LINC02864	long intergenic non-protein coding RNA 2864		chr19	28378918	28383181	1.7443	6.55649	-4.54231	1.63129e-22	3.17324e-21	Intron (ENST00000592311.5/ENST00000592311.5, intron 1 of 5)	100420587	83501	LOC100420587	SHC binding and spindle associated 1 pseudogene
chr10	1561859	1563083	4.32992	1.07155	2.88823	2.47674e-06	1.01624e-05	Intron (ENST00000381312.6/105, intron 1 of 9)	642394	9111	ADARB2-AS1	ADARB2 antisense RNA 1		chr8	3820424	3823284	0.762431	5.79923	-4.54094	2.2942e-13	2.16846e-12	Intron (ENST00000635120.2/64478, intron 5 of 69)	64478	-111928	CSMD1	CUB and Sushi multiple domains 1
chr11	19770892	19777972	8.26642	5.36451	2.88586	2.2384e-68	4.18161e-66	Promoter (<=1kb)	89797	0	NAV2	neuron navigator 2		chr10	109453134	109454826	0.410916	5.59457	-4.54079	1.59719e-11	1.26024e-10	Distal Intergenic	7511	416206	XPNPEP1	X-prolyl aminopeptidase 1
chr4	95211060	95214635	6.55537	3.60081	2.8848	1.39837e-23	2.9039e-22	Intron (ENST00000453304.6/8633, intron 10 of 15)	658	106705	BMPR1B	bone morphogenetic protein receptor type 1B		chr8	136306996	136308641	0.811144	5.81062	-4.54017	2.92468e-13	2.74038e-12	Intron (ENST00000650445.2/124900255, intron 1 of 7)	105375775	-11764	LOC105375775	uncharacterized LOC105375775
chr11	17011145	17015617	7.56433	4.67336	2.88305	2.44949e-42	1.46254e-40	Promoter (<=1kb)	144100	0	PLEKHA7	pleckstrin homology domain containing A7		chr2	4292621	4294073	0	4.71712	-4.54	5.46918e-07	2.48722e-06	Intron (ENST00000707165.1/ENST00000707165.1, intron 1 of 5)	107985841	-151890	LOC107985841	uncharacterized LOC107985841
chr6	165551883	165553047	5.51314	2.49367	2.87938	2.3543e-12	2.02527e-11	Intron (ENST00000647989.1/10846, intron 2 of 22)	10846	-8377	PDE10A	phosphodiesterase 10A		chr14	48489580	48491758	1.0467	5.97742	-4.53814	3.36985e-15	3.75152e-14	Promoter (<=1kb)	105378178	9	LOC105378178	uncharacterized LOC105378178
chr10	17977507	17978973	5.26169	2.15536	2.87924	1.28805e-10	9.20277e-10	Exon (ENST00000539911.5/221074, exon 4 of 12)	221074	25589	SLC39A12	solute carrier family 39 member 12		chr20	60821763	60823773	0.75112	5.79485	-4.53734	2.23658e-13	2.11614e-12	Distal Intergenic	105372699	59889	LOC105372699	uncharacterized LOC105372699
chr10	76714395	76715380	4.45609	1.20029	2.87635	7.53906e-07	3.3596e-06	Distal Intergenic	83938	158008	LRMDA	leucine rich melanocyte differentiation associated		chr7	69659647	69662654	1.00543	5.98051	-4.53704	4.00101e-15	4.42763e-14	Intron (ENST00000644939.1/26053, intron 1 of 18)	26053	16344	AUTS2	activator of transcription and developmental regulator AUTS2
chr3	186413151	186414083	4.96599	1.8464	2.87583	4.4149e-09	2.65603e-08	Distal Intergenic	107986164	-25156	LINC02020	long intergenic non-protein coding RNA 2020		chr14	26647773	26653857	2.53311	7.2126	-4.5364	6.5787e-35	2.71832e-33	Intron (ENST00000653681.1/102725045, intron 2 of 3)	102725045	10532	NOVA1-DT	NOVA1 divergent transcript
chr2	23620936	23623088	5.589	2.54545	2.87535	1.85416e-12	1.61161e-11	Intron (ENST00000486442.6/114818, intron 3 of 13)	114818	-19304	KLHL29	kelch like family member 29		chr7	153829021	153830055	0	4.70579	-4.53583	5.43113e-07	2.47113e-06	Intron (ENST00000706130.1/1804, intron 2 of 26)	1804	-57042	DPP6	dipeptidyl peptidase like 6
chr18	73982075	73985158	6.91432	4.00624	2.87503	1.33835e-27	3.62593e-26	Intron (ENST00000581541.1/ENST00000581541.1, intron 1 of 2)	124904358	34195	LOC124904358	uncharacterized LOC124904358		chr9	71085998	71088239	0.0262118	5.36513	-4.52982	1.20163e-09	7.73211e-09	Intron (ENST00000677713.2/80036, intron 1 of 25)	80036	8746	TRPM3	transient receptor potential cation channel subfamily M member 3
chr7	82601570	82602718	5.07248	1.98379	2.87439	1.89506e-09	1.19198e-08	Distal Intergenic	781	-157614	CACNA2D1	calcium voltage-gated channel auxiliary subunit alpha2delta 1		chr18	25487545	25489038	0.00732053	5.37122	-4.52846	1.17483e-09	7.56803e-09	Distal Intergenic	25925	-135355	ZNF521	zinc finger protein 521
chr16	86426241	86427923	5.26448	2.21176	2.87382	1.16957e-10	8.39119e-10	Distal Intergenic	400550	62958	FENDRR	FOXF1 adjacent non-coding developmental regulatory RNA		chr9	119396792	119398210	0.0262118	5.37656	-4.52821	1.23737e-09	7.95271e-09	Distal Intergenic	1620	-27357	BRINP1	BMP/retinoic acid inducible neural specific 1
chr5	137818627	137819783	4.86039	1.74568	2.8736	2.17877e-08	1.20662e-07	Intron (ENST00000661977.1/101928005, intron 3 of 3)	4888	17400	NPY6R	neuropeptide Y receptor Y6 (pseudogene)		chr8	4392769	4395227	0.00732053	5.39077	-4.52745	1.50583e-09	9.58327e-09	Intron (ENST00000635120.2/64478, intron 3 of 69)	64478	599474	CSMD1	CUB and Sushi multiple domains 1
chr11	15747285	15752421	7.19284	4.28863	2.87226	3.72474e-35	1.56059e-33	Intron (ENST00000663676.1/105376567, intron 1 of 7)	105376567	6474	LOC105376567	uncharacterized LOC105376567		chr9	117880654	117884574	2.24431	6.95804	-4.52734	2.31859e-29	7.0581e-28	Intron (ENST00000697636.1/105376247, intron 2 of 5)	105376243	12682	LOC105376243	uncharacterized LOC105376243
chr8	133055053	133057126	6.01041	3.03892	2.87171	8.0338e-17	1.02403e-15	Promoter (<=1kb)	100302522	94	PTCSC1	papillary thyroid carcinoma susceptibility candidate 1		chr1	103905652	103906912	1.05592	5.96543	-4.52517	4.12154e-15	4.55396e-14	Distal Intergenic	278	155246	AMY1C	amylase alpha 1C
chr8	133662726	133668293	7.78425	4.88911	2.87044	2.96313e-49	2.46961e-47	Exon (ENST00000701552.1/105375773, exon 2 of 3)	105375773	15834	LINC03024	long intergenic non-protein coding RNA 3024		chr1	101788050	101788444	0	4.6873	-4.52472	5.66416e-07	2.56935e-06	Distal Intergenic	118427	48585	OLFM3	olfactomedin 3
chr5	24035117	24036151	5.2507	2.14185	2.86809	2.64928e-10	1.82759e-09	Intron (ENST00000512559.5/439936, intron 4 of 4)	439936	83553	LINC02899	long intergenic non-protein coding RNA 2899		chr11	31001405	31002662	0	4.68784	-4.5237	5.72602e-07	2.59589e-06	Intron (ENST00000684477.1/341019, intron 20 of 38)	341019	-8719	DCDC1	doublecortin domain containing 1
chr17	45321679	45322331	4.72145	1.51019	2.86751	8.04622e-08	4.13402e-07	Distal Intergenic	9020	-4650	MAP3K14	mitogen-activated protein kinase kinase kinase 14		chr14	83649118	83652898	2.14284	6.86005	-4.52316	1.17672e-27	3.20016e-26	Distal Intergenic	102724338	262265	LINC02305	long intergenic non-protein coding RNA 2305
chr5	9520105	9520635	4.28761	0.897839	2.86683	3.32559e-06	1.33695e-05	Intron (ENST00000382496.10/9037, intron 1 of 22)	101929338	8772	SEMA5A-AS1	SEMA5A antisense RNA 1		chr8	4452891	4455394	1.02621	5.96163	-4.52245	4.08245e-15	4.51238e-14	Intron (ENST00000635120.2/64478, intron 2 of 69)	64478	539307	CSMD1	CUB and Sushi multiple domains 1
chr10	17987390	17987568	3.09512	0	2.86514	0.000585922	0.00152699	Exon (ENST00000539911.5/221074, exon 6 of 12)	100129213	19702	SLC39A12-AS1	SLC39A12 antisense RNA 1		chr8	3586886	3589606	0.410916	5.58817	-4.52137	2.3713e-11	1.83426e-10	Intron (ENST00000635120.2/64478, intron 8 of 69)	64478	27133	CSMD1	CUB and Sushi multiple domains 1
chr3	195717533	195718828	5.83461	2.86487	2.8636	8.80993e-15	9.46064e-14	Promoter (2-3kb)	200958	-2056	MUC20	mucin 20, cell surface associated		chr5	161399275	161399901	0	3.83834	-4.5197	8.52912e-07	3.76824e-06	Intron (ENST00000274547.7/2561, intron 6 of 10)	2561	5033	GABRB2	gamma-aminobutyric acid type A receptor subunit beta2
chr5	9221683	9223033	5.6452	2.65745	2.86321	2.54954e-13	2.40075e-12	Intron (ENST00000382496.10/9037, intron 8 of 22)	9037	42512	SEMA5A	semaphorin 5A		chr9	119791681	119792439	0	4.6894	-4.5192	5.85554e-07	2.6524e-06	Distal Intergenic	106146149	-142614	LINC01613	long intergenic non-protein coding RNA 1613
chr21	44888681	44892305	6.20603	3.2349	2.86293	7.73601e-18	1.06915e-16	Promoter (<=1kb)	3689	0	ITGB2	integrin subunit beta 2		chr14	48004437	48007502	1.01867	5.95785	-4.51885	4.81401e-15	5.28511e-14	Distal Intergenic	101927483	-186672	LOC101927483	uncharacterized LOC101927483
chr10	110641351	110645521	7.77831	4.89066	2.86238	6.66093e-48	5.22773e-46	Promoter (<=1kb)	282996	0	RBM20	RNA binding motif protein 20		chr1	103296150	103297282	0	5.15985	-4.51853	7.63922e-08	3.93711e-07	Distal Intergenic	1301	-187278	COL11A1	collagen type XI alpha 1 chain
chr11	114167641	114191026	11.4993	8.63622	2.86158	1.21974e-274	1.61782e-270	Promoter (<=1kb)	7704	0	ZBTB16	zinc finger and BTB domain containing 16		chr19	28225358	28230357	2.24107	6.94617	-4.51784	2.77013e-29	8.38589e-28	Distal Intergenic	100420587	236325	LOC100420587	SHC binding and spindle associated 1 pseudogene
chr13	37631335	37639612	8.50635	5.63391	2.8572	1.18835e-74	2.80748e-72	3' UTR	10631	-32491	POSTN	periostin		chr13	58933651	58936495	1.0168	5.95482	-4.51579	4.62235e-15	5.0837e-14	Distal Intergenic	105370224	294141	LOC105370224	uncharacterized LOC105370224
chr5	9181076	9184614	6.82271	3.90507	2.85415	6.03582e-28	1.67134e-26	Intron (ENST00000382496.10/9037, intron 11 of 22)	9037	80931	SEMA5A	semaphorin 5A		chr11	29916168	29916969	0	4.67916	-4.5152	5.9464e-07	2.69094e-06	Intron (ENST00000528553.2/105376605, intron 1 of 6)	106456574	65423	LINC01616	long intergenic non-protein coding RNA 1616
chr8	33239904	33240298	3.07532	0	2.85311	0.000605814	0.00157423	Distal Intergenic	84750	137258	FUT10	fucosyltransferase 10		chr1	102168072	102168579	0	3.84029	-4.51389	8.99685e-07	3.96075e-06	Distal Intergenic	118427	-171146	OLFM3	olfactomedin 3
chr1	162070205	162071330	5.49152	2.50549	2.8471	6.71211e-12	5.51497e-11	Promoter (<=1kb)	9722	115	NOS1AP	nitric oxide synthase 1 adaptor protein		chr8	137436853	137438940	0.0485355	5.34562	-4.50937	1.45453e-09	9.27206e-09	Distal Intergenic	401478	398909	LOC401478	uncharacterized LOC401478
chr11	1081566	1086970	8.12763	5.26114	2.84657	1.76016e-52	1.6642e-50	Exon (ENST00000675028.1/4583, exon 7 of 30)	4583	6691	MUC2	mucin 2, oligomeric mucus/gel-forming		chr14	48876893	48878272	0	4.67437	-4.50566	6.43602e-07	2.8988e-06	Distal Intergenic	105378178	199233	LOC105378178	uncharacterized LOC105378178
chr2	215807211	215807449	3.10048	0	2.84558	0.00063168	0.00163545	Promoter (2-3kb)	107985982	-2230	LOC107985982	cytochrome c oxidase subunit NDUFA4-like		chr2	192727640	192728239	0	3.86444	-4.50547	1.06595e-06	4.64209e-06	Distal Intergenic	64002	-21606	PCGEM1	PCGEM1 prostate-specific transcript
chr9	15994332	15998216	5.95463	2.99746	2.8453	4.1799e-14	4.23029e-13	Intron (ENST00000486641.2/203238, intron 3 of 9)	203238	-44582	CCDC171	coiled-coil domain containing 171		chr18	25508958	25510991	0.0262118	5.34115	-4.50343	1.54566e-09	9.82328e-09	Distal Intergenic	25925	-156768	ZNF521	zinc finger protein 521
chr12	15578477	15579438	4.5643	1.34229	2.84232	3.19447e-07	1.50548e-06	Promoter (1-2kb)	5800	-1325	PTPRO	protein tyrosine phosphatase receptor type O		chr9	118320501	118324179	2.1463	6.83991	-4.5034	1.98974e-27	5.34391e-26	Distal Intergenic	102724929	381781	LOC102724929	uncharacterized LOC102724929
chr16	88876585	88878414	6.26811	3.32638	2.84159	4.25896e-19	6.46863e-18	Promoter (1-2kb)	863	1622	CBFA2T3	CBFA2/RUNX1 partner transcriptional co-repressor 3		chr1	102246636	102247499	0	4.68441	-4.50289	6.60678e-07	2.96995e-06	Intron (ENST00000447916.1/ENST00000447916.1, intron 5 of 5)	118427	-249710	OLFM3	olfactomedin 3
chr1	241738219	241744421	7.00364	4.08369	2.83971	5.59614e-30	1.76668e-28	Promoter (<=1kb)	128025	0	WDR64	WD repeat domain 64		chr14	82552358	82553265	0	4.66759	-4.50272	6.52095e-07	2.93463e-06	Distal Intergenic	101928599	-89335	LINC02301	long intergenic non-protein coding RNA 2301
chr8	137105564	137112040	8.00757	5.13454	2.83907	2.80223e-58	3.45061e-56	Distal Intergenic	124902073	300291	LOC124902073	uncharacterized LOC124902073		chr10	81386523	81388036	0.42522	5.56025	-4.50251	2.46687e-11	1.90374e-10	Distal Intergenic	124902549	487097	LOC124902549	uncharacterized LOC124902549
chr2	23416267	23417349	5.12527	2.07295	2.83324	6.61117e-10	4.37568e-09	Intron (ENST00000486442.6/114818, intron 1 of 13)	114818	31088	KLHL29	kelch like family member 29		chr2	21431894	21432542	0	3.82463	-4.50213	9.33942e-07	4.10145e-06	Intron (ENST00000435237.1/105374320, intron 1 of 5)	100507562	35311	LOC100507562	uncharacterized LOC100507562
chr16	87173622	87174519	4.57187	1.44252	2.83254	3.35798e-07	1.57725e-06	Intron (ENST00000562840.1/ENST00000562840.1, intron 1 of 4)	101928708	-37603	LOC101928708	uncharacterized LOC101928708		chr1	101961651	101971390	4.40723	8.95891	-4.50086	1.33333e-110	9.03611e-108	Exon (ENST00000687904.1/ENST00000687904.1, exon 1 of 1)	118427	25515	OLFM3	olfactomedin 3
chr2	215650959	215654867	7.12572	4.24419	2.83095	4.75804e-33	1.77416e-31	Intron (ENST00000417485.6/102724861, intron 2 of 7)	646324	5947	LINC00607	long intergenic non-protein coding RNA 607		chr11	21631392	21632466	0	4.67097	-4.50085	6.53165e-07	2.93902e-06	Distal Intergenic	102723370	-150193	LOC102723370	uncharacterized LOC102723370
chr5	9043816	9044451	4.81434	1.73944	2.82999	2.76617e-08	1.51057e-07	Exon (ENST00000382496.10/9037, exon 22 of 23)	100616326	9444	MIR4636	microRNA 4636		chr7	52409359	52413738	2.02528	6.73404	-4.50051	2.43873e-25	5.71783e-24	Distal Intergenic	124900240	-139790	LOC124900240	small nucleolar RNA SNORA31
chr2	227705939	227715158	8.10203	5.25462	2.82914	1.82029e-61	2.50752e-59	Promoter (<=1kb)	80704	0	SLC19A3	solute carrier family 19 member 3		chr1	104601009	104601549	0	4.66143	-4.49885	6.51816e-07	2.93352e-06	Distal Intergenic	105378880	430816	LOC105378880	uncharacterized LOC105378880
chrX	153419476	153420695	4.69174	1.57286	2.829	9.4883e-08	4.82607e-07	Exon (ENST00000338647.7/139735, exon 5 of 6)	139735	8004	ZFP92	ZFP92 zinc finger protein		chr7	37974759	37976179	0	4.67529	-4.49821	6.91485e-07	3.09853e-06	Intron (ENST00000447200.2/6424, intron 1 of 5)	6424	49516	SFRP4	secreted frizzled related protein 4
chr8	133759097	133761825	6.46089	3.54007	2.82826	1.25419e-21	2.29407e-20	Distal Intergenic	101927798	15527	LOC101927798	uncharacterized LOC101927798		chr1	80409181	80412572	2.83998	7.4535	-4.49786	6.41898e-40	3.39782e-38	Distal Intergenic	101927412	-123183	LINC01781	long intergenic non-protein coding RNA 1781
chr3	99344372	99344680	3.68255	0	2.82797	0.000124757	0.00037536	Intron (ENST00000715235.1/ENST00000715235.1, intron 1 of 3)	105374005	182433	LOC105374005	uncharacterized LOC105374005		chr10	82308115	82310361	1.04486	5.93545	-4.49383	6.82103e-15	7.38979e-14	Intron (ENST00000372141.7/10718, intron 1 of 8)	101929590	-75195	NRG3-AS1	NRG3 antisense RNA 1
chr2	227700235	227701913	5.38605	2.39195	2.82573	2.63208e-11	2.02501e-10	Promoter (<=1kb)	80704	0	SLC19A3	solute carrier family 19 member 3		chr13	70370367	70371686	0	4.6542	-4.49319	6.76602e-07	3.03624e-06	Distal Intergenic	57626	-261874	KLHL1	kelch like family member 1
chr5	59109507	59111129	4.92947	1.90856	2.82186	1.18663e-08	6.7862e-08	Intron (ENST00000507116.6/5144, intron 5 of 14)	5144	-69992	PDE4D	phosphodiesterase 4D		chr10	57398150	57400418	0.789192	5.75034	-4.49305	4.17814e-13	3.86378e-12	Distal Intergenic	100500834	-93591	MIR3924	microRNA 3924
chr1	56642097	56648713	8.39848	5.5439	2.82091	2.16841e-66	3.7214e-64	Promoter (<=1kb)	101929935	0	LOC101929935	uncharacterized LOC101929935		chr3	76711305	76712659	0	4.64971	-4.48749	7.06761e-07	3.16302e-06	Intron (ENST00000487694.7/6092, intron 2 of 26)	6092	-327227	ROBO2	roundabout guidance receptor 2
chr6	24976444	24976964	3.69175	0	2.82044	0.000136095	0.000406246	Exon (ENST00000414949.2/ENST00000414949.2, exon 1 of 2)	9750	-40392	RIPOR2	RHO family interacting cell polarization regulator 2		chr6	67092287	67093675	0	4.64939	-4.48613	7.30457e-07	3.26168e-06	Distal Intergenic	124900229	116805	LOC124900229	small nucleolar RNA SNORD65
chr7	2979372	2980218	4.91871	1.80276	2.81965	1.70771e-08	9.57161e-08	Promoter (<=1kb)	84433	376	CARD11	caspase recruitment domain family member 11		chr6	76536653	76538257	1.42522	6.24766	-4.4859	3.35605e-18	4.77541e-17	Intron (ENST00000653622.1/105377860, intron 2 of 2)	105377860	55366	LINC02540	long intergenic non-protein coding RNA 2540
chr10	61829082	61831030	6.05808	3.12324	2.81771	1.02089e-16	1.28662e-15	Distal Intergenic	107984237	-7836	LINC02625	long intergenic non-protein coding RNA 2625		chr1	101892193	101893771	0.42522	5.53492	-4.48277	2.86972e-11	2.19909e-10	Exon (ENST00000440278.2/ENST00000440278.2, exon 1 of 1)	118427	16383	OLFM3	olfactomedin 3
chr3	99566399	99568420	5.36539	2.32904	2.81576	4.14951e-11	3.12386e-10	Distal Intergenic	105374005	-39286	LOC105374005	uncharacterized LOC105374005		chr1	104314939	104315249	0	3.80064	-4.48273	1.05376e-06	4.59178e-06	Distal Intergenic	100129138	241088	THAP3P1	THAP3 pseudogene 1
chr9	16266817	16283691	8.66798	5.84409	2.81559	4.10143e-85	1.42622e-82	Promoter (<=1kb)	100129385	0	LINC03041	long intergenic non-protein coding RNA 3041		chr10	66941113	66943093	0.470045	5.53359	-4.48227	3.29433e-11	2.50874e-10	Intron (ENST00000361320.5/347731, intron 2 of 2)	347731	15077	LRRTM3	leucine rich repeat transmembrane neuronal 3
chr15	78810044	78811033	5.29444	2.27734	2.8144	2.0125e-10	1.40639e-09	Promoter (<=1kb)	10933	0	MORF4L1	mortality factor 4 like 1		chr9	103340295	103342004	0	5.12804	-4.47823	1.0295e-07	5.2104e-07	Distal Intergenic	101928496	-15261	LINC01492	long intergenic non-protein coding RNA 1492
chr10	1476951	1479923	6.10693	3.19346	2.81411	4.76644e-17	6.18425e-16	Intron (ENST00000381312.6/105, intron 1 of 9)	642394	-46714	ADARB2-AS1	ADARB2 antisense RNA 1		chr11	30269887	30270951	0	4.6394	-4.47719	7.42944e-07	3.31345e-06	Intron (ENST00000662729.1/105376607, intron 3 of 4)	2488	38871	FSHB	follicle stimulating hormone subunit beta
chr3	99323797	99328039	6.84366	3.97532	2.81338	1.14843e-27	3.12506e-26	Exon (ENST00000459991.1/ENST00000459991.1, exon 1 of 1)	105374005	199074	LOC105374005	uncharacterized LOC105374005		chr2	5615975	5618199	1.0467	5.91742	-4.47698	9.05142e-15	9.70761e-14	Intron (ENST00000458264.1/ENST00000458264.1, intron 1 of 1)	124905950	-59944	LOC124905950	uncharacterized LOC124905950
chr17	79797832	79812702	10.1002	7.28223	2.81324	1.56838e-144	2.80035e-141	Promoter (<=1kb)	57332	0	CBX8	chromobox 8		chr11	91882438	91884535	0	5.10857	-4.47546	1.0401e-07	5.26117e-07	Distal Intergenic	105369428	87131	LINC02756	long intergenic non-protein coding RNA 2756
chr10	1690606	1691816	4.68284	1.59285	2.81197	1.43615e-07	7.11492e-07	Intron (ENST00000381312.6/105, intron 1 of 9)	105	45709	ADARB2	adenosine deaminase RNA specific B2 (inactive)		chr3	95380465	95381265	0	3.79534	-4.47447	1.11821e-06	4.85602e-06	Distal Intergenic	100287639	301456	MTHFD2P1	methylenetetrahydrofolate dehydrogenase (NADP+ dependent) 2, methenyltetrahydrofolate cyclohydrolase pseudogene 1
chrX	95889269	95889924	4.90417	1.81983	2.81041	1.16405e-08	6.66528e-08	Distal Intergenic	643486	447988	BRDTP1	bromodomain testis associated pseudogene 1		chr14	48582990	48584313	0	5.10508	-4.47425	9.83546e-08	4.99198e-07	Distal Intergenic	105378178	-91223	LOC105378178	uncharacterized LOC105378178
chr15	88746983	88747963	4.25766	1.02236	2.80955	5.31671e-06	2.06275e-05	Distal Intergenic	105370960	50771	LOC105370960	uncharacterized LOC105370960		chr10	57514632	57516605	0.044859	5.30488	-4.47264	1.92852e-09	1.21196e-08	Distal Intergenic	100500834	-210073	MIR3924	microRNA 3924
chr4	61196143	61203670	10.0762	7.25431	2.80915	1.3775e-166	3.87562e-163	Promoter (<=1kb)	23284	0	ADGRL3	adhesion G protein-coupled receptor L3		chr10	115609244	115609912	0	3.81751	-4.47207	1.15013e-06	4.98391e-06	Intron (ENST00000355044.8/26033, intron 26 of 28)	26033	142070	ATRNL1	attractin like 1
chr16	85897758	85906073	8.19661	5.35379	2.80849	5.02193e-61	6.77712e-59	Promoter (<=1kb)	3394	0	IRF8	interferon regulatory factor 8		chr18	25599950	25607170	3.41487	7.98892	-4.46954	7.51355e-59	9.42707e-57	Distal Intergenic	25925	-247760	ZNF521	zinc finger protein 521
chr17	49132346	49133879	5.29176	2.30607	2.80782	1.42238e-10	1.01104e-09	Promoter (<=1kb)	124872	0	B4GALNT2	beta-1,4-N-acetyl-galactosaminyltransferase 2 (SID blood group)		chr2	79980910	79981672	0	3.79333	-4.46924	1.16319e-06	5.03765e-06	Intron (ENST00000466387.5/1496, intron 11 of 21)	102465877	-114327	MIR8080	microRNA 8080
chr18	73411060	73412920	5.59699	2.69857	2.80635	1.21047e-12	1.06944e-11	Distal Intergenic	100505817	78788	LINC02582	long intergenic non-protein coding RNA 2582		chr1	106000513	106011204	4.29561	8.81327	-4.46915	3.04099e-94	1.36398e-91	Intron (ENST00000635570.1/105378886, intron 3 of 7)	105378884	12008	LINC01677	long intergenic non-protein coding RNA 1677
chr6	136986994	136991619	7.61859	4.7775	2.80536	1.75588e-44	1.17033e-42	Promoter (1-2kb)	100294720	1615	NHEG1	neuroblastoma highly expressed DDX5 stabilizing lncRNA 1		chr8	136088843	136092728	1.91256	6.5924	-4.46582	2.10103e-23	4.31766e-22	Exon (ENST00000523150.1/107986979, exon 2 of 5)	107986979	41749	LOC107986979	uncharacterized LOC107986979
chr17	83131000	83134202	7.15181	4.31771	2.80512	3.74565e-33	1.4074e-31	Promoter (1-2kb)	101929650	-1532	LOC101929650	uncharacterized LOC101929650		chr2	213624646	213625370	0	3.789	-4.46492	1.19635e-06	5.1714e-06	Intron (ENST00000406979.6/79582, intron 12 of 17)	100616375	-132697	MIR4438	microRNA 4438
chr17	79789510	79792631	8.09392	5.26695	2.80501	5.64413e-55	5.96172e-53	3' UTR	57332	4446	CBX8	chromobox 8		chr6	67200430	67201836	0.442181	5.51416	-4.46148	3.75611e-11	2.84198e-10	Distal Intergenic	124900229	8644	LOC124900229	small nucleolar RNA SNORD65
chr8	118899171	118900928	5.19217	2.21476	2.80219	3.04688e-10	2.08883e-09	Intron (ENST00000625758.3/552860, intron 6 of 7)	4982	28145	TNFRSF11B	TNF receptor superfamily member 11b		chr11	30213006	30213589	0	3.79051	-4.45912	1.25782e-06	5.42019e-06	Intron (ENST00000662729.1/105376607, intron 3 of 4)	2488	-17425	FSHB	follicle stimulating hormone subunit beta
chr8	107458199	107465076	7.56487	4.72673	2.80159	1.0255e-43	6.56192e-42	Intron (ENST00000517746.6/284, intron 1 of 8)	284	29919	ANGPT1	angiopoietin 1		chr14	78352717	78353381	0	3.78505	-4.45875	1.21035e-06	5.22778e-06	Intron (ENST00000634499.2/9369, intron 5 of 21)	9369	-50350	NRXN3	neurexin 3
chr2	23541891	23543329	5.18956	2.1927	2.80008	4.36153e-10	2.94445e-09	Intron (ENST00000486442.6/114818, intron 2 of 13)	114818	9306	KLHL29	kelch like family member 29		chr5	105498003	105498825	0	4.61767	-4.45837	8.42896e-07	3.72753e-06	Distal Intergenic	105379110	-105033	LOC105379110	uncharacterized LOC105379110
chr5	44366	46404	5.77144	2.85278	2.7994	3.09334e-14	3.16618e-13	Distal Intergenic	153478	-45764	PLEKHG4B	pleckstrin homology and RhoGEF domain containing G4B		chr9	119238602	119239659	0	5.28779	-4.45829	2.13824e-09	1.33634e-08	Exon (ENST00000265922.8/1620, exon 5 of 8)	1620	-29716	BRINP1	BMP/retinoic acid inducible neural specific 1
chr6	137041078	137055470	9.65904	6.85378	2.79882	5.09765e-151	1.10069e-147	Promoter (<=1kb)	53832	0	IL20RA	interleukin 20 receptor subunit alpha		chr3	86329472	86330956	0	4.61686	-4.45815	8.2467e-07	3.65215e-06	Distal Intergenic	102723364	-62048	LOC102723364	uncharacterized LOC102723364
chr20	61288681	61289642	4.52849	1.38183	2.79716	4.46414e-07	2.05798e-06	Intron (ENST00000614565.5/1002, intron 2 of 15)	1002	36420	CDH4	cadherin 4		chr1	105157119	105158334	0.0262118	5.28483	-4.45606	2.14092e-09	1.33783e-08	Distal Intergenic	105378880	-124754	LOC105378880	uncharacterized LOC105378880
chr1	20348245	20348729	4.25015	0.951386	2.79657	6.56124e-06	2.5058e-05	3' UTR	127731	15327	VWA5B1	von Willebrand factor A domain containing 5B1		chr1	104745260	104747661	1.61865	6.34186	-4.45549	6.68326e-20	1.07859e-18	Distal Intergenic	105378880	284704	LOC105378880	uncharacterized LOC105378880
chr14	21909119	21910677	5.43134	2.4647	2.79474	2.4342e-11	1.88009e-10	Distal Intergenic	26687	-235301	OR4E1	olfactory receptor family 4 subfamily E member 1		chr6	51255412	51255696	0	3.77583	-4.45509	1.22757e-06	5.29821e-06	Distal Intergenic	124900230	-208994	LOC124900230	small nucleolar RNA SNORD66
chr10	22335089	22339512	8.36533	5.54782	2.79442	1.47785e-69	2.85858e-67	Distal Intergenic	9576	-5933	SPAG6	sperm associated antigen 6		chr8	137645154	137645912	0.786993	5.71052	-4.45358	7.07932e-13	6.39758e-12	Exon (ENST00000647660.1/ENST00000647660.1, exon 1 of 4)	401478	191937	LOC401478	uncharacterized LOC401478
chr9	344797	353391	8.07738	5.26976	2.79086	5.34151e-59	6.72914e-57	Intron (ENST00000432829.7/81704, intron 14 of 47)	81704	-12847	DOCK8	dedicator of cytokinesis 8		chr14	83653321	83655217	0.472784	5.50305	-4.45282	4.21155e-11	3.16768e-10	Distal Intergenic	102724338	259946	LINC02305	long intergenic non-protein coding RNA 2305
chr7	15026633	15027671	4.53296	1.41511	2.79047	5.23958e-07	2.39077e-06	Distal Intergenic	1607	-51856	DGKB	diacylglycerol kinase beta		chr11	6998651	6999261	0	3.77867	-4.45245	1.26053e-06	5.43112e-06	3' UTR	7761	20974	ZNF214	zinc finger protein 214
chr12	29609669	29610647	4.65263	1.54067	2.78937	1.54392e-07	7.61391e-07	Promoter (<=1kb)	83857	0	TMTC1	transmembrane O-mannosyltransferase targeting cadherins 1		chr7	118932946	118934101	0.762431	5.71382	-4.45213	8.91235e-13	7.97337e-12	Distal Intergenic	105375473	421004	LOC105375473	uncharacterized LOC105375473
chr6	168038295	168038691	3.46883	0	2.78716	0.000426651	0.0011472	Promoter (2-3kb)	3834	2807	KIF25	kinesin family member 25		chr2	22345428	22346888	0	4.6061	-4.45089	8.61445e-07	3.80412e-06	Intron (ENST00000450551.1/124908056, intron 1 of 4)	102723362	-161241	LINC01884	long intergenic non-protein coding RNA 1884
chr17	68195101	68198811	8.15481	5.3504	2.78374	3.22604e-57	3.76761e-55	Promoter (<=1kb)	440461	-110	ARHGAP27P2	Rho GTPase activating protein 27 pseudogene 2		chr7	69707806	69709481	0.00353733	5.29652	-4.44937	2.7223e-09	1.67932e-08	Intron (ENST00000644939.1/26053, intron 1 of 18)	26053	64503	AUTS2	activator of transcription and developmental regulator AUTS2
chr3	80008662	80009550	4.52185	1.3738	2.78327	6.56772e-07	2.95382e-06	Distal Intergenic	6091	-240664	ROBO1	roundabout guidance receptor 1		chr20	60576422	60580846	2.04299	6.68289	-4.44798	1.53309e-24	3.40366e-23	Intron (ENST00000659856.1/284757, intron 4 of 5)	100616440	11860	MIR548AG2	microRNA 548ag-2
chr11	60948507	60953970	7.63256	4.8234	2.78226	1.20399e-44	8.08281e-43	Promoter (<=1kb)	51296	0	SLC15A3	solute carrier family 15 member 3		chr11	84117079	84117994	0	3.78959	-4.44796	1.33438e-06	5.72538e-06	Intron (ENST00000280241.12/1740, intron 3 of 21)	1740	49008	DLG2	discs large MAGUK scaffold protein 2
chr8	18238998	18249356	8.18702	5.3673	2.77878	9.43127e-58	1.12697e-55	Distal Intergenic	9	17221	NAT1	N-acetyltransferase 1		chr6	23954179	23956068	0.0668981	5.29471	-4.44628	2.75857e-09	1.70045e-08	Distal Intergenic	140767	-170118	NRSN1	neurensin 1
chr16	86890800	86895888	6.89036	4.0726	2.77368	2.02855e-28	5.76678e-27	Distal Intergenic	107984819	126502	LOC107984819	uncharacterized LOC107984819		chr1	104511547	104512928	0	5.27249	-4.44264	2.91488e-09	1.79003e-08	Distal Intergenic	100129138	437696	THAP3P1	THAP3 pseudogene 1
chr6	168538943	168545700	8.20691	5.40402	2.7731	1.85002e-63	2.78842e-61	Exon (ENST00000354536.9/64094, exon 5 of 13)	64094	97759	SMOC2	SPARC related modular calcium binding 2		chr5	117032528	117034976	1.02621	5.87325	-4.43846	1.52621e-14	1.60315e-13	Intron (ENST00000511418.1/ENST00000511418.1, intron 1 of 1)	107986375	-12849	LOC107986375	thymosin beta-15A-like
chr10	72084138	72089938	8.91064	6.12635	2.77228	4.7454e-81	1.42586e-78	Promoter (<=1kb)	9806	0	SPOCK2	SPARC (osteonectin), cwcv and kazal like domains proteoglycan 2		chr6	103626816	103627567	0	3.76398	-4.43746	1.38899e-06	5.94378e-06	Distal Intergenic	124900225	43681	LOC124900225	small nucleolar RNA SNORA33
chr19	46263755	46264543	4.37629	1.19725	2.7652	2.56293e-06	1.04883e-05	Distal Intergenic	124904728	-13592	LOC124904728	uncharacterized LOC124904728		chr7	51730139	51731362	0	5.07165	-4.43741	1.29274e-07	6.44886e-07	Distal Intergenic	105375278	258422	LOC105375278	uncharacterized LOC105375278
chr11	40942484	40944759	5.67018	2.74344	2.76455	4.62684e-13	4.25921e-12	Intron (ENST00000528697.6/57689, intron 1 of 6)	57689	514877	LRRC4C	leucine rich repeat containing 4C		chr10	67095188	67101344	2.77698	7.32659	-4.43621	1.49453e-37	7.05086e-36	3' UTR	29119	79099	CTNNA3	catenin alpha 3
chr10	1520994	1523512	5.95744	3.0961	2.76158	7.30348e-16	8.59768e-15	Intron (ENST00000381312.6/105, intron 1 of 9)	642394	-3125	ADARB2-AS1	ADARB2 antisense RNA 1		chr9	102071886	102075043	1.89109	6.56127	-4.4354	4.76512e-23	9.59077e-22	Distal Intergenic	116443	-333239	GRIN3A	glutamate ionotropic receptor NMDA type subunit 3A
chr2	217901837	217925571	10.7491	7.97781	2.7613	4.53227e-179	1.55853e-175	Promoter (<=1kb)	7145	0	TNS1	tensin 1		chr9	119398377	119403604	2.76017	7.32306	-4.43354	2.63158e-38	1.2955e-36	Distal Intergenic	1620	-28942	BRINP1	BMP/retinoic acid inducible neural specific 1
chr2	215772861	215778993	8.10301	5.31122	2.76122	1.53906e-59	1.97642e-57	Intron (ENST00000445174.5/646324, intron 1 of 9)	107985982	25988	LOC107985982	cytochrome c oxidase subunit NDUFA4-like		chr6	118132854	118134891	0.762431	5.68137	-4.43117	1.08302e-12	9.61141e-12	Intron (ENST00000360388.9/222553, intron 1 of 7)	222553	-19551	SLC35F1	solute carrier family 35 member F1
chr4	1547288	1548244	4.04405	0.785008	2.76064	2.06294e-05	7.20437e-05	Distal Intergenic	152877	32283	FAM53A	family with sequence similarity 53 member A		chr1	103990039	103991222	0	5.05789	-4.43077	1.3619e-07	6.76911e-07	Distal Intergenic	100129138	-81761	THAP3P1	THAP3 pseudogene 1
chr22	27019969	27023370	6.54272	3.73128	2.75885	2.34668e-22	4.5119e-21	Exon (ENST00000623027.1/ENST00000623027.1, exon 1 of 1)	284898	37148	LOC284898	uncharacterized LOC284898		chr7	88936292	88938730	0.77809	5.68246	-4.43047	1.11365e-12	9.869e-12	Intron (ENST00000333190.5/219578, intron 1 of 3)	219557	-140555	TEX47	testis expressed 47
chr5	175816033	175821709	7.90255	5.11681	2.75815	1.15937e-52	1.0984e-50	Intron (ENST00000359546.8/10814, intron 2 of 4)	10814	19291	CPLX2	complexin 2		chr1	104414609	104415274	0	4.58541	-4.43001	9.73555e-07	4.2621e-06	Distal Intergenic	100129138	340758	THAP3P1	THAP3 pseudogene 1
chr6	39281483	39282576	4.53313	1.02236	2.75749	9.93373e-05	0.000304814	Distal Intergenic	89822	31843	KCNK17	potassium two pore domain channel subfamily K member 17		chr20	29103200	29104239	0	5.0694	-4.42878	1.36669e-07	6.79184e-07	Distal Intergenic	102723316	22810	FRG1DP	FSHD region gene 1 family member D, pseudogene
chr2	217929856	217934669	7.41804	4.62969	2.75703	1.18509e-36	5.35951e-35	Promoter (2-3kb)	7145	2493	TNS1	tensin 1		chr19	28919372	28923105	2.13678	6.76655	-4.42861	2.46033e-26	6.1822e-25	Intron (ENST00000591285.1/ENST00000591285.1, intron 1 of 2)	148145	35744	LINC00906	long intergenic non-protein coding RNA 906
chr10	17856249	17857358	5.47594	2.55803	2.75456	2.60018e-11	2.0013e-10	Exon (ENST00000569591.3/4360, exon 9 of 30)	574445	11142	MIR511	microRNA 511		chr1	105998321	105999727	0.789192	5.68085	-4.42818	1.03525e-12	9.20241e-12	Intron (ENST00000635570.1/105378886, intron 3 of 7)	105378884	23485	LINC01677	long intergenic non-protein coding RNA 1677
chr3	99778745	99781083	5.60726	2.71822	2.75319	2.14022e-12	1.8483e-11	Intron (ENST00000452013.5/1295, intron 2 of 3)	84319	-36754	CMSS1	cms1 ribosomal small subunit homolog		chr10	67089776	67094066	2.25395	6.85505	-4.42702	2.00421e-27	5.38123e-26	Intron (ENST00000361320.5/347731, intron 2 of 2)	347731	77458	LRRTM3	leucine rich repeat transmembrane neuronal 3
chr8	133052040	133053998	5.78506	2.88428	2.7531	6.24866e-14	6.21758e-13	Promoter (<=1kb)	100302522	-961	PTCSC1	papillary thyroid carcinoma susceptibility candidate 1		chr1	104915651	104919452	2.82819	7.37936	-4.42674	5.23642e-40	2.78613e-38	Distal Intergenic	105378880	112913	LOC105378880	uncharacterized LOC105378880
[truncated: 19,716 more rows]
