# Supplementary material for: Multiple modes of transcriptional regulation by the nuclear hormone receptor RARγ in human squamous cell carcinoma
Source: J Biol Chem. 2025 Nov 20;302(1):110965. doi: 10.1016/j.jbc.2025.110965 (PMC12774775; doi:10.1016/j.jbc.2025.110965)
Supplement: Supporting Information Data 4 [file mmc4.xlsx]

## Sheet: RARg Peaks at SCC-25 SE Sites
chr.peak	start.peak	end.peak	Integer Score	Enr. at Summit	-log.p	-log.q	Nearest Gene	chr.SE	start.SE	end.SE	ID.SE SCC-25 Sample_02_0479	Overlap	SE.Region	Size	Rank	Element	Common SNP	eQTL	Risk.SNP	TFBS	SE Target Gene	baseMean RA 6h	log2FC RA 6h	padj RA 6h	baseMean RA 48h	l2FC.RA48	padj.RA48	baseMean CD 6h	log2FC CD 6h	padj CD 6h	baseMean CD 48h	log2FC CD 48h	padj CD 48h	baseMean RARGKO	log2FC RARGKO	padj RARGKO
chr1	228648060	228648326	51	5.42133	8.78918	5.14913	RNA5S17	chr1	228608281	228648606	SE_02_047900004	266	chr1:228608281-228648606	40325	4	1	215	13	0	0	RHOU	227.361	0.116761	0.739169	273.01	-0.164633	0.284655	218.439	0.0364754	0.998561	284.828	0.0620505	0.699668	163.624	-1.764	2.19773e-58
chr11	73192172	73192796	293	6.94814	34.5596	29.3362	IUR1	chr11	73176139	73258914	SE_02_047900005	624	chr11:73176139-73258914	82775	5	42	2328	147	18	203	P2RY6	442.188	1.68104	2.75737e-59	438.88	1.38758	8.64616e-38	306.946	0.961782	2.10787e-14	251.211	0.197807	0.188957	142.517	-1.94627	6.88893e-28
chr11	12086062	12087036	179	8.1284	22.7153	17.9715	MICAL2	chr11	12041409	12246148	SE_02_047900008	974	chr11:12041409-12246148	204739	8	133	6540	388	38	629	DKK3	8010.78	-0.161648	1.43232e-05	8762.78	-0.412421	3.63756e-21	8149.64	-0.0825419	0.123674	8698.37	-0.317065	3.08409e-11	10180.9	0.268943	3.78749e-05
chr3	189937450	189938277	373	7.91019	42.8728	37.3736	P3H2	chr3	189787341	189962602	SE_02_047900009	827	chr3:189787341-189962602	175261	9	121	4871	95	24	661	TP63	9782.97	-0.095211	0.0767191	8641.72	-0.0544709	0.326118	9433.25	-0.178148	0.000561178	7483.36	-0.391022	4.11488e-17	13355.3	0.843383	5.80466e-15
chr10	47481939	47482218	100	7.02508	14.2586	10.0581	ANXA8	chr10	47460230	47490040	SE_02_047900014	279	chr10:47460230-47490040	29810	14	14	0	24	0	69	FAM25G	3.1303	-0.201388	NA	2.66369	-1.64364	0.273156	3.50217	0.13782	NA	2.80794	-1.19444	NA	8.43803	1.81557	0.00117682
chr10	47481939	47482218	100	7.02508	14.2586	10.0581	ANXA8	chr10	47460230	47490040	SE_02_047900014	279	chr10:47460230-47490040	29810	14	14	0	24	0	69	FAM25C	2.61411	0.321038	NA	1.48166	-0.382205	0.856255	2.21333	-0.160792	NA	1.5046	-0.238913	NA	6.24447	2.34901	0.000238766
chr1	8097300	8097715	169	7.88933	21.6854	16.9903	ERRFI1-DT	chr1	7982558	8239868	SE_02_047900015	415	chr1:7982558-8239868	257310	15	155	7350	575	17	462	ERRFI1	1645.79	-0.573222	1.83707e-24	2719.66	0.210247	0.000309354	1711.8	-0.404178	2.95508e-10	2632.9	0.221047	0.000214198	3263.13	0.936579	9.73256e-10
chr1	8097300	8097715	169	7.88933	21.6854	16.9903	ERRFI1-DT	chr1	7982558	8239868	SE_02_047900015	415	chr1:7982558-8239868	257310	15	155	7350	575	17	462	TNFRSF9	333.354	0.61617	7.82569e-07	335.619	1.42747	1.36744e-30	287.339	0.268413	0.24056	218.722	0.578729	0.000103442	247.66	0.247494	0.266279
chr8	143938895	143942142	301	10.4664	35.3797	30.1293	PLEC	chr8	143926187	143974112	SE_02_047900018	3247	chr8:143926187-143974112	47925	18	13	1615	158	6	373	GRINA	2021.77	-0.0205283	0.903446	2033.12	-0.313291	5.94358e-06	1973.74	-0.0645763	0.812596	1946.18	-0.337511	5.08896e-08	2495.48	0.401936	6.5064e-24
chr8	143938895	143942142	301	10.4664	35.3797	30.1293	PLEC	chr8	143926187	143974112	SE_02_047900018	3247	chr8:143926187-143974112	47925	18	13	1615	158	6	373	PARP10	528.961	0.157111	0.342002	479.519	0.237242	0.0282695	517.104	0.120986	0.814175	465.419	0.255427	0.0253903	415.582	-0.41178	0.000391621
chr12	52145330	52150207	246	8.83786	29.7243	24.683	LINC00592	chr12	52142376	52158116	SE_02_047900019	4877	chr12:52142376-52158116	15740	19	1	503	29	0	28	KRT80	17798.9	0.533859	4.65565e-51	33096.6	0.837406	5.1719e-74	16723	0.401596	2.32719e-30	23929.1	0.123706	0.00935407	11865.8	-1.98276	7.30111e-63
chr17	41654894	41656083	139	7.75721	18.421	13.9184	KRT42P	chr17	41641945	41691921	SE_02_047900028	1189	chr17:41641945-41691921	49976	28	17	1424	144	2	116	KRT16	501.657	-0.72243	1.56839e-10	297.168	-2.19568	2.56161e-58	502.716	-0.675455	1.31939e-10	378.41	-0.718616	1.12609e-10	794.856	0.862306	0.00197995
chr17	41654894	41656083	139	7.75721	18.421	13.9184	KRT42P	chr17	41641945	41691921	SE_02_047900028	1189	chr17:41641945-41691921	49976	28	17	1424	144	2	116	GAST	4.99986	0.749951	NA	1.85685	-0.27973	0.897463	5.41318	0.940846	NA	2.34594	0.479969	NA	6.59168	1.7967	0.006253
chr20	10598528	10599041	145	8.40243	19.133	14.5844	SLX4IP	chr20	10540233	10679208	SE_02_047900032	513	chr20:10540233-10679208	138975	32	78	3514	199	16	1131	JAG1	11331	-0.583641	1.70286e-55	10056	-0.274854	1.01222e-10	12105.4	-0.326186	1.40264e-20	9816.31	-0.236265	2.86528e-08	17540.1	0.859002	0.00151647
chr11	65477253	65477790	125	6.22667	16.9939	12.5804	LINC02736	chr11	65468988	65510813	SE_02_047900033	537	chr11:65468988-65510813	41825	33	20	1187	125	4	50	LTBP3	9905.89	0.280234	3.75561e-12	13801.7	0.670514	2.69372e-50	9838.42	0.286343	1.57395e-10	10466.7	0.0540669	0.3248	7205.05	-1.08673	1.69741e-99
chr11	72722418	72722587	115	4.74808	15.8881	11.5565	ARAP1	chr11	72699747	72791692	SE_02_047900035	169	chr11:72699747-72791692	91945	35	42	2392	221	9	452	PDE2A	36.7614	-0.405725	0.548452	33.7061	-0.505166	0.249491	39.7212	-0.115402	0.998561	38.7189	0.0456697	0.922669	70.9876	1.31119	1.01032e-13
chr11	118910287	118913464	164	6.02766	21.0904	16.4284	MIR4492	chr11	118907291	118939243	SE_02_047900041	3177	chr11:118907291-118939243	31952	41	8	816	79	4	446	UPK2	12.9598	-0.194754	0.920437	15.3218	-0.832478	0.183661	15.2847	0.299038	NA	16.8744	-0.338105	0.583717	11.9694	-1.22251	0.002568
chr12	52520600	52520847	75	5.17548	11.4889	7.54737	KRT5	chr12	52487718	52541727	SE_02_047900044	247	chr12:52487718-52541727	54009	44	22	1996	285	3	48	KRT6B	268.636	0.0335937	0.982322	83.0504	-2.07632	9.60881e-14	252.058	-0.125987	0.998561	104.384	-0.708954	0.0111671	461.003	1.80064	0.000309606
chr12	52520600	52520847	75	5.17548	11.4889	7.54737	KRT5	chr12	52487718	52541727	SE_02_047900044	247	chr12:52487718-52541727	54009	44	22	1996	285	3	48	KRT6A	60178.4	-0.266662	9.33812e-25	29892	-1.99906	0	60068.6	-0.243278	9.40711e-20	34090.5	-1.06331	4.48983e-108	97927.2	1.25811	1.03946e-12
chr12	52520600	52520847	75	5.17548	11.4889	7.54737	KRT5	chr12	52487718	52541727	SE_02_047900044	247	chr12:52487718-52541727	54009	44	22	1996	285	3	48	KRT6C	1747.17	-0.381005	1.29112e-06	871.714	-1.77993	1.69961e-66	1841.09	-0.18643	0.0444792	987.066	-0.95535	2.15452e-27	2458.03	0.924745	9.96523e-07
chr12	52520600	52520847	75	5.17548	11.4889	7.54737	KRT5	chr12	52487718	52541727	SE_02_047900044	247	chr12:52487718-52541727	54009	44	22	1996	285	3	48	KRT5	187640	-0.181229	6.0447e-13	130565	-1.52949	1.57861e-232	187375	-0.157289	4.4736e-07	146307	-0.824729	7.58992e-81	203143	0.0722817	0.342342
chr17	75723125	75723553	71	5.90589	11.0433	7.14453	ITGB4	chr17	75673381	75725360	SE_02_047900052	428	chr17:75673381-75725360	51979	52	20	1387	68	9	116	SMIM5	11.502	-0.591326	NA	13.7961	1.34997	0.0308946	12.202	-0.375484	NA	9.61985	0.657096	0.411828	9.72058	-0.402831	0.388049
chr9	133873246	133876598	380	7.8325	43.5877	38.0634	VAV2	chr9	133826143	133905057	SE_02_047900064	3352	chr9:133826143-133905057	78914	64	29	2878	120	6	83	SARDH	80.7954	0.0172695	0.984573	118.252	0.164935	0.483072	75.6879	-0.143382	0.998561	111.291	0.0931437	0.714748	55.2998	-2.64361	3.84794e-28
chr1	156114299	156114679	151	8.47079	19.7736	15.1827	LMNA	chr1	156091001	156134766	SE_02_047900069	380	chr1:156091001-156134766	43765	69	12	1055	101	5	255	SEMA4A	286.95	-0.000676185	0.998331	271.957	-0.554841	4.94178e-05	279.737	-0.0526956	0.998561	269.788	-0.454133	0.00187707	398.879	0.685606	1.13058e-21
chr10	32958354	32958856	118	6.86921	16.2026	11.8467	ITGB1-DT	chr10	32929164	33033777	SE_02_047900070	502	chr10:32929164-33033777	104613	70	44	2813	264	18	134	ITGB1	60248.1	0.0171335	0.834591	63531.6	-0.206546	4.00801e-05	58731.5	-0.0299507	0.905722	61739.5	-0.182585	0.000370184	77634.9	0.50893	1.61116e-08
chr12	75977915	75978356	75	5.5482	11.5181	7.57046	LOC105369844	chr12	75975069	76038317	SE_02_047900077	441	chr12:75975069-76038317	63248	77	43	1762	57	9	203	PHLDA1	5031.07	0.118996	0.072191	5289.31	0.0465102	0.371588	5039.25	0.149103	0.0286545	4818.32	-0.11925	0.0124645	9976.78	1.56899	1.0124e-137
chr14	22839145	22839517	53	4.36014	9.06919	5.3961	MMP14	chr14	22822357	22853772	SE_02_047900078	372	chr14:22822357-22853772	31415	78	9	947	93	8	258	SLC7A7	1625.02	-0.105003	0.244727	1753.27	-1.10481	4.96401e-74	1595.96	-0.130906	0.261487	2013.61	-0.426514	1.3672e-10	1110.68	-3.37335	2.65367e-69
chr19	12788559	12790935	311	9.91804	36.4751	31.189	JUNB	chr19	12781513	12791413	SE_02_047900089	2376	chr19:12781513-12791413	9900	89	1	242	16	0	166	RTBDN	11.8333	0.039934	NA	15.1152	-0.21004	0.763423	10.5631	-0.276814	NA	16.0753	0.071159	0.922669	9.99989	-1.17884	0.00513665
chr5	151615033	151615947	58	4.78141	9.64129	5.89703	FAT2	chr5	151564866	151652518	SE_02_047900094	914	chr5:151564866-151652518	87652	94	40	2567	191	4	236	SPARC	33.8033	-0.167893	0.876365	75.1047	0.0802779	0.799777	33.9542	-0.114606	0.998561	80.5429	0.358188	0.203037	39.4674	-1.05495	0.0198334
chr10	73906577	73907240	165	8.17412	21.2626	16.5903	PLAU	chr10	73876367	73941998	SE_02_047900102	663	chr10:73876367-73941998	65631	102	34	1787	197	8	224	CAMK2G	1367.8	0.0956587	0.378531	1550.84	-0.209312	0.00199436	1361.59	0.108407	0.502025	1527.35	-0.143995	0.0336682	1731.99	0.405203	4.71935e-19
chr15	52093715	52094417	56	3.46092	9.32448	5.62535	LOC112268150	chr15	51981127	52106319	SE_02_047900111	702	chr15:51981127-52106319	125192	111	71	3702	264	3	235	BCL2L10	35.1348	-0.395585	0.56736	53.0834	-0.276171	0.449522	35.4784	-0.334671	0.917172	67.9572	0.504334	0.0835318	34.8889	-1.22742	5.50304e-07
chr16	11640047	11641019	137	8.20263	18.2623	13.767	LITAF	chr16	11552049	11683645	SE_02_047900124	972	chr16:11552049-11683645	131596	124	45	4535	401	18	171	SNN	2199.23	0.176372	0.00472117	2953.61	0.0586693	0.357328	2160.71	0.152929	0.0483035	2654.56	-0.147442	0.0171634	1845.33	-1.00859	3.97339e-15
chr9	127569268	127570060	148	6.50988	19.4196	14.8522	NIBAN2	chr9	127494150	127584939	SE_02_047900126	792	chr9:127494150-127584939	90789	126	34	2660	302	8	313	STXBP1	1678.87	-0.39443	1.29548e-09	1908.25	-0.355404	1.85085e-07	1815.02	-0.116377	0.286839	1823.67	-0.383614	3.48269e-11	2422.53	0.474392	3.27397e-33
chr1	156747316	156747510	87	5.45765	12.8325	8.75382	HDGF	chr1	156744726	156752695	SE_02_047900135	194	chr1:156744726-156752695	7969	135	1	201	14	0	83	CRABP2	1333.25	0.696735	1.6698e-26	1669.43	0.433503	7.07805e-13	1143.43	0.345101	3.12325e-05	1699.35	0.567071	2.66566e-18	1935.02	1.13338	8.68135e-06
chr12	47753331	47753821	120	5.50861	16.3825	12.0115	SLC48A1	chr12	47735169	47786589	SE_02_047900143	490	chr12:47735169-47786589	51420	143	26	1522	202	3	346	ENDOU	13.2585	0.569245	0.657544	10.6262	1.00126	0.17441	14.5241	0.791016	NA	10.3223	1.02331	0.167946	14.3849	1.11841	0.00439443
chr12	47753331	47753821	120	5.50861	16.3825	12.0115	SLC48A1	chr12	47735169	47786589	SE_02_047900143	490	chr12:47735169-47786589	51420	143	26	1522	202	3	346	RAPGEF3	1468.39	0.809492	6.3906e-37	1471.8	1.00384	1.16307e-46	1364.86	0.663452	5.21366e-26	1108.47	0.431181	7.59429e-09	956.693	-0.227575	0.1417
chr15	41791324	41791684	75	5.5482	11.5181	7.57046	MAPKBP1	chr15	41773405	41811528	SE_02_047900145	360	chr15:41773405-41811528	38123	145	23	918	68	5	142	PLA2G4B	140.715	-0.170134	0.762942	136.299	0.7584	0.000932667	161.11	0.241066	0.996476	161.693	1.21289	1.364e-08	102.95	-0.69853	0.0053121
chr1	153565435	153567405	230	8.18385	28.0716	23.0952	S100A2	chr1	153561186	153569636	SE_02_047900148	1970	chr1:153561186-153569636	8450	148	1	237	15	1	52	S100A4	498.528	-0.0965838	0.650123	623.736	-0.0063944	0.960618	486.388	-0.14184	0.688265	779.183	0.664755	1.99934e-15	409.29	-1.19361	4.50942e-66
chr1	153565435	153567405	230	8.18385	28.0716	23.0952	S100A2	chr1	153561186	153569636	SE_02_047900148	1970	chr1:153561186-153569636	8450	148	1	237	15	1	52	S100A14	1801.72	-0.149123	0.0421765	824.072	-1.87996	1.90293e-102	1788.97	-0.140443	0.110492	1027.26	-0.636911	4.87099e-13	2314.34	0.885436	4.74527e-06
chr1	93964433	93965581	155	5.06839	20.151	15.5434	ABCA4	chr1	93960575	94046206	SE_02_047900152	1148	chr1:93960575-94046206	85631	152	34	2554	194	25	251	GCLM	11587	0.165073	3.48359e-07	14355.3	-0.0162104	0.785936	11355.3	0.134874	0.000715765	13256	-0.144995	0.0022753	9010.23	-1.2297	1.80357e-50
chr16	84985599	84985937	158	9.1452	20.4716	15.8424	ZDHHC7	chr16	84972536	85037977	SE_02_047900175	338	chr16:84972536-85037977	65441	175	26	2486	319	8	77	KIAA0513	1163.23	0.569916	5.36017e-15	1244.21	0.197079	0.00887133	1053.43	0.345209	1.35615e-05	1024.59	-0.264225	0.000863029	861.551	-0.628774	5.69554e-18
chr11	64317352	64318765	168	6.16051	21.492	16.8064	PRDX5	chr11	64315992	64326763	SE_02_047900182	1413	chr11:64315992-64326763	10771	182	1	317	24	0	85	RPS6KA4	8054.12	-0.0998176	0.039743	6966.57	-0.440082	3.65233e-14	8104.35	-0.0543423	0.585541	7046.28	-0.282229	1.43608e-09	8906.85	0.217546	0.00950215
chr11	64317352	64318765	168	6.16051	21.492	16.8064	PRDX5	chr11	64315992	64326763	SE_02_047900182	1413	chr11:64315992-64326763	10771	182	1	317	24	0	85	ESRRA	5921.11	-0.00444162	0.977294	4935.17	-0.202992	7.60424e-05	5826.57	-0.0242645	0.993837	4829.13	-0.157846	0.00248249	6169.2	0.237851	0.0227526
chr1	15833208	15833437	189	9.44976	23.7744	18.9799	SPEN	chr1	15815935	15853908	SE_02_047900192	229	chr1:15815935-15853908	37973	192	18	1041	144	4	98	UQCRHL	23.1397	0.797466	0.284064	33.641	1.14587	0.00308996	19.787	0.466497	0.908864	31.5604	1.09465	0.00952606	19.1606	0.0468708	0.890677
chr2	201116231	201116580	53	5.76086	9.00986	5.34167	CFLAR	chr2	201115446	201155538	SE_02_047900197	349	chr2:201115446-201155538	40092	197	13	1013	104	5	63	CASP10	118.029	0.0266104	0.970901	157.33	0.486302	0.0105069	115.563	-0.00551977	0.998964	130.594	0.097311	0.684615	204.289	1.19762	6.78354e-48
chr12	6336394	6336718	197	7.83355	24.6027	19.7711	TNFRSF1A	chr12	6322689	6346077	SE_02_047900205	324	chr12:6322689-6346077	23388	205	9	687	55	14	117	SCNN1A	3278.41	0.501334	2.16505e-20	3864.9	0.0725183	0.191512	2946.88	0.25242	3.62061e-06	3319.97	-0.273679	4.50356e-07	1825.99	-2.91194	2.49585e-67
chr12	6336394	6336718	197	7.83355	24.6027	19.7711	TNFRSF1A	chr12	6322689	6346077	SE_02_047900205	324	chr12:6322689-6346077	23388	205	9	687	55	14	117	LTBR	4628.79	-0.0253775	0.819763	4348.3	-0.410478	1.94886e-14	4605.69	-0.0129682	0.998561	4521.75	-0.168002	0.00148128	5138.63	0.171846	0.000175193
chr3	170689392	170689763	153	8.26654	19.903	15.3055	SLC7A14-AS1	chr3	170686554	170781116	SE_02_047900207	371	chr3:170686554-170781116	94562	207	40	2381	138	10	122	RPL22L1	826.999	0.0227328	0.932608	933.826	0.600209	6.12747e-12	831.913	0.0669385	0.955206	1071.77	0.996304	2.64197e-26	895.751	0.347725	0.00166341
chr19	13841040	13842710	104	6.79037	14.7127	10.4733	MIR23AHG	chr19	13835844	13845592	SE_02_047900218	1670	chr19:13835844-13845592	9748	218	1	305	24	1	125	ZSWIM4	412.197	1.24293	5.84416e-29	476.857	1.32938	4.66567e-35	333.83	0.807039	1.40157e-10	297.054	0.344831	0.0100138	204.062	-0.788987	9.82178e-17
chr9	122414275	122414543	111	6.11257	15.4711	11.1702	OR1J2	chr9	122346913	122414828	SE_02_047900221	268	chr9:122346913-122414828	67915	221	31	1959	179	16	203	PTGS1	24468.5	-0.113447	0.000395893	17943.7	-1.16653	7.46786e-172	24222.6	-0.116165	0.000425252	19550.2	-0.659315	1.16429e-49	19409.4	-0.904522	3.07781e-30
chr10	104338551	104338723	89	5.56722	13.0719	8.97804	ITPRIP	chr10	104292470	104351452	SE_02_047900231	172	chr10:104292470-104351452	58982	231	21	1529	149	3	167	GSTO2	414.116	-0.0190568	0.962986	643.073	-0.158315	0.101755	401.226	-0.0847728	0.957654	702.826	0.201062	0.0289489	843.724	1.08014	1.35799e-10
chr16	3023836	3024310	81	5.34453	12.2142	8.19971	HCFC1R1	chr16	3019468	3024943	SE_02_047900234	474	chr16:3019468-3024943	5475	234	1	171	7	0	95	CLDN9	91.874	-0.16994	0.766427	141.399	-0.00587587	0.980235	91.2223	-0.170744	0.973711	139.811	0.0649415	0.781708	77.0643	-1.74175	3.2791e-22
chr5	151080988	151081420	51	5.38253	8.72556	5.10629	TNIP1	chr5	151021885	151096429	SE_02_047900240	432	chr5:151021885-151096429	74544	240	25	2230	232	24	291	ANXA6	319.677	-0.116177	0.649458	697.633	-0.726424	1.80391e-15	313.95	-0.140539	0.834728	733.326	-0.415692	2.19114e-06	843.307	0.909958	0.00379479
chr17	82288105	82288505	161	9.64717	20.8097	16.1618	LINC01970	chr17	82266999	82309210	SE_02_047900244	400	chr17:82266999-82309210	42211	244	16	1376	98	2	70	CD7	7.14769	0.710883	NA	10.782	-1.37505	0.0581108	5.48298	0.0613702	NA	11.7233	-0.816367	0.260998	7.28804	-1.22742	0.0196195
chr17	82288105	82288505	161	9.64717	20.8097	16.1618	LINC01970	chr17	82266999	82309210	SE_02_047900244	400	chr17:82266999-82309210	42211	244	16	1376	98	2	70	SLC16A3	1825.4	-0.0491168	0.702315	1843.22	-0.265323	9.71135e-05	1780.71	-0.0954962	0.516993	1770.66	-0.278345	2.38932e-05	1432.24	-1.0703	9.29224e-100
chr8	144423300	144423768	51	4.21807	8.75618	5.12844	VPS28	chr8	144419957	144431023	SE_02_047900258	468	chr8:144419957-144431023	11066	258	2	424	40	0	21	CPSF1	1975.3	-0.129719	0.0717403	1644.23	-0.43129	2.09136e-11	2002.19	-0.0625373	0.831107	1667.91	-0.264854	3.27769e-05	2233.77	0.310686	0.00687232
chr5	132466520	132467100	172	9.36677	21.9537	17.2454	RAD50	chr5	132414764	132514463	SE_02_047900263	580	chr5:132414764-132514463	99699	263	41	2543	364	47	321	SLC22A5	875.274	0.343415	0.00014086	937.792	0.523492	1.165e-10	817.745	0.185478	0.173014	820.045	0.276074	0.0013707	578.151	-1.02542	3.32734e-40
chr5	132466520	132467100	172	9.36677	21.9537	17.2454	RAD50	chr5	132414764	132514463	SE_02_047900263	580	chr5:132414764-132514463	99699	263	41	2543	364	47	321	IRF1	2034.24	0.903518	5.18552e-54	1711.7	0.577107	3.18131e-21	1686.06	0.485955	2.55317e-15	1259.1	-0.150925	0.0408665	1046.36	-1.03297	8.53948e-44
chr2	218397697	218398510	57	4.41893	9.5029	5.77982	CTDSP1	chr2	218384125	218407327	SE_02_047900267	813	chr2:218384125-218407327	23202	267	4	770	42	2	174	CATIP	5.57129	-0.41042	NA	11.0284	1.8786	0.0090169	5.52201	-0.439917	NA	8.98618	1.56658	0.0481411	6.15191	0.248735	0.681322
chr11	2202283	2202465	134	6.62855	17.9297	13.456	MIR4686	chr11	2166301	2204014	SE_02_047900269	182	chr11:2166301-2204014	37713	269	12	1344	107	9	93	IGF2	3199.92	-0.344073	7.82799e-10	9537.77	-0.569915	3.15466e-19	3337.16	-0.182382	0.00432242	9934.52	-0.307895	1.52989e-06	4782.14	-1.65554	2.08181e-08
chr11	2202283	2202465	134	6.62855	17.9297	13.456	MIR4686	chr11	2166301	2204014	SE_02_047900269	182	chr11:2166301-2204014	37713	269	12	1344	107	9	93	TH	73.5491	-0.799744	0.0177772	44.1636	-1.65638	1.90534e-06	80.5063	-0.443883	0.437825	59.1047	-0.267177	0.42185	95.3684	0.415242	0.179784
chr3	195847111	195847661	204	8.84151	25.3214	20.463	LINC01983	chr3	195847438	195915632	SE_02_047900272	223	chr3:195847438-195915632	68194	272	26	2381	191	5	381	MUC4	700.839	0.990849	0.000126194	824.515	2.12722	3.85331e-10	601.72	0.666559	0.0333482	327.722	0.279514	0.559361	199.212	-7.59191	5.16827e-21
chr11	64268369	64269243	170	5.73017	21.7692	17.0707	GPR137	chr11	64266996	64272366	SE_02_047900293	874	chr11:64266996-64272366	5370	293	1	162	9	0	48	ESRRA	5921.11	-0.00444162	0.977294	4935.17	-0.202992	7.60424e-05	5826.57	-0.0242645	0.993837	4829.13	-0.157846	0.00248249	6169.2	0.237851	0.0227526
chr11	64268369	64269243	170	5.73017	21.7692	17.0707	GPR137	chr11	64266996	64272366	SE_02_047900293	874	chr11:64266996-64272366	5370	293	1	162	9	0	48	TRPT1	495.173	-0.0100585	0.981537	639.118	0.207327	0.0265236	483.221	-0.051523	0.998561	652.069	0.355814	6.05118e-05	490.716	-0.319131	1.37042e-07
chr3	189324850	189325031	51	4.83888	8.77392	5.14142	TPRG1	chr3	189267747	189364034	SE_02_047900298	181	chr3:189267747-189364034	96287	298	42	2597	28	10	400	TP63	9782.97	-0.095211	0.0767191	8641.72	-0.0544709	0.326118	9433.25	-0.178148	0.000561178	7483.36	-0.391022	4.11488e-17	13355.3	0.843383	5.80466e-15
chr20	35318636	35318925	90	6.1802	13.1311	9.02953	UQCC1	chr20	35300966	35343460	SE_02_047900300	289	chr20:35300966-35343460	42494	300	18	981	91	28	0	FAM83C	5.54235	-0.94178	NA	2.84231	-1.30302	0.393391	6.80073	-0.208022	NA	3.01232	-0.90153	NA	10.6256	1.40461	0.00592798
chr8	127668042	127669690	188	5.69377	23.6359	18.8503	LOC105375754	chr8	127654983	127689443	SE_02_047900301	1648	chr8:127654983-127689443	34460	301	13	1003	13	2	67	MYC	4722.12	-0.0631324	0.482447	3952.9	-0.464713	1.61514e-23	4743.69	-0.0225856	0.998561	3916.69	-0.372866	4.97014e-15	6587	0.830838	1.99822e-18
chr11	64240599	64242324	193	7.44207	24.1242	19.3169	LOC114841035	chr11	64241571	64248099	SE_02_047900315	753	chr11:64241571-64248099	6528	315	1	153	17	0	133	FERMT3	62.0699	-0.27862	0.615139	73.5279	0.843424	0.00121959	71.4217	0.156613	0.998561	64.8886	0.642572	0.0223667	94.1313	1.05596	1.01826e-08
chr11	67354552	67354831	55	4.73674	9.22655	5.53741	POLD4	chr11	67345595	67385152	SE_02_047900316	279	chr11:67345595-67385152	39557	316	12	950	67	1	360	TBC1D10C	13.6719	0.120314	0.954782	24.8732	2.22805	3.57694e-06	14.5674	0.332109	NA	15.8544	1.46468	0.0117278	15.6168	0.853595	0.0307935
chr11	72223179	72223745	144	6.18382	19.0091	14.4656	INPPL1	chr11	72222346	72240344	SE_02_047900329	566	chr11:72222346-72240344	17998	329	4	425	25	1	272	FOLR1	69.194	0.315794	0.493884	76.9008	0.00237407	0.994448	59.4908	-0.0824027	0.998561	67.6445	-0.281065	0.354628	49.627	-1.20849	3.01763e-10
chr1	31574871	31576695	466	15.0594	52.4408	46.6659	LOC105378626	chr1	31548766	31592267	SE_02_047900356	1824	chr1:31548766-31592267	43501	356	15	1208	68	2	172	TINAGL1	14256.4	0.711828	2.67664e-105	13633.8	1.0072	1.12076e-157	12387.6	0.393219	3.32339e-31	9682.67	0.28345	2.97659e-11	8256.93	-0.638523	1.31749e-05
chr11	66970667	66971090	65	4.80273	10.3456	6.52012	C11orf86	chr11	66948635	66984089	SE_02_047900357	423	chr11:66948635-66984089	35454	357	15	865	69	0	107	SYT12	2522.63	0.638889	1.41852e-41	1830.49	-0.0643944	0.40129	2122.45	0.228283	0.000121635	1599.83	-0.37105	2.18652e-09	1481.63	-0.915143	7.45262e-26
chr11	67054976	67055619	124	6.73809	16.8309	12.4281	RHOD	chr11	67054012	67082925	SE_02_047900361	643	chr11:67054012-67082925	28913	361	15	776	56	1	91	SYT12	2522.63	0.638889	1.41852e-41	1830.49	-0.0643944	0.40129	2122.45	0.228283	0.000121635	1599.83	-0.37105	2.18652e-09	1481.63	-0.915143	7.45262e-26
chr1	159924731	159925431	199	8.60654	24.8124	19.973	TAGLN2	chr1	159908556	159939656	SE_02_047900366	700	chr1:159908556-159939656	31100	366	18	782	58	3	295	SLAMF9	14.3456	0.30729	0.838236	16.3716	-0.891751	0.122378	13.3993	0.159833	NA	19.1879	-0.195356	0.759874	95.6198	3.3619	5.25879e-37
chr19	1248269	1248448	74	6.35401	11.4262	7.48831	MIDN	chr19	1244712	1267121	SE_02_047900370	179	chr19:1244712-1267121	22409	370	13	858	22	1	254	EFNA2	184.995	0.0968792	0.816702	308.056	0.426872	0.00170274	174.258	-0.0496641	0.998561	256.719	0.0386708	0.827344	163.919	-1.01398	2.14408e-17
chrX	12956046	12957092	107	7.71774	15.0074	10.7467	TMSB4X	chrX	12945902	13015314	SE_02_047900376	1046	chrX:12945902-13015314	69412	376	31	1435	65	1	0	FAM9C	5.9805	0.130644	NA	6.74522	1.9973	0.034631	5.32479	-0.180545	NA	7.22711	2.18587	0.019174	4.94891	0.37655	0.583333
chr17	81508703	81509683	90	6.86278	13.1084	9.00989	ACTG1	chr17	81508498	81519899	SE_02_047900386	980	chr17:81508498-81519899	11401	386	7	567	58	1	116	FSCN2	66.2476	0.137793	0.849155	52.7782	0.758369	0.0189809	72.1672	0.390905	0.590504	34.6854	-0.248425	0.570988	36.2711	-1.36654	1.00233e-05
chr19	15828541	15828862	109	6.83136	15.2329	10.9528	UCA1	chr19	15826433	15839757	SE_02_047900390	321	chr19:15826433-15839757	13324	390	4	449	85	0	0	OR10H5	21.6878	0.393289	0.743764	32.5679	1.18891	0.00859105	18.452	-0.0213136	NA	25.3362	0.719176	0.190792	22.8555	0.4363	0.264563
chr1	209657162	209658246	193	8.07216	24.1421	19.3344	LAMB3	chr1	209653286	209659768	SE_02_047900398	1084	chr1:209653286-209659768	6482	398	1	201	20	1	16	HSD11B1	32.5653	-0.0126145	0.992565	35.7088	-0.129201	0.7762	34.687	0.191442	0.998561	39.3467	0.24183	0.546271	59.6454	1.25548	9.019e-06
chr2	234446638	234446943	120	7.69413	16.3689	12.0029	LINC01891	chr2	234443982	234503028	SE_02_047900403	305	chr2:234443982-234503028	59046	403	26	1859	46	3	145	ARL4C	3764.84	-0.353768	2.85283e-11	2848.54	-0.697109	7.05423e-39	3969.34	-0.157438	0.00574183	3063.84	-0.315514	4.48066e-10	6219.04	1.11898	1.30832e-08
chr10	71766737	71768000	329	10.9153	38.308	32.9607	VSIR	chr10	71693893	71773996	SE_02_047900410	1263	chr10:71693893-71773996	80103	410	23	2501	184	14	266	CDH23	125.829	0.0181671	0.981904	140.004	0.397049	0.0514475	121.279	-0.0634792	0.998561	114.357	-0.0529248	0.846082	73.7706	-2.38912	2.14778e-36
chr1	23196707	23197411	113	5.5418	15.701	11.3865	LUZP1	chr1	23163119	23217253	SE_02_047900415	704	chr1:23163119-23217253	54134	415	16	1429	203	4	214	HTR1D	405.816	-0.15845	0.37841	764.781	-0.129255	0.175102	406.319	-0.130145	0.810079	741.9	-0.110729	0.250578	392.411	-1.74224	1.84567e-24
chr11	72102720	72103454	65	3.55517	10.3584	6.53069	LAMTOR1	chr11	72100052	72104241	SE_02_047900416	734	chr11:72100052-72104241	4189	416	1	109	11	0	26	LRTOMT	109.881	0.0531487	0.938766	147.956	0.449903	0.0290695	105.6	-0.037252	0.998561	148.998	0.558232	0.00452054	100.058	-0.475792	0.000732302
chr11	72102720	72103454	65	3.55517	10.3584	6.53069	LAMTOR1	chr11	72100052	72104241	SE_02_047900416	734	chr11:72100052-72104241	4189	416	1	109	11	0	26	ANAPC15	4711.8	0.0899597	0.135828	8095.75	0.586294	2.02378e-40	4598.55	0.0479405	0.917172	7648.76	0.536932	1.64984e-38	4790.74	-0.420701	0.0155939
chr11	72102720	72103454	65	3.55517	10.3584	6.53069	LAMTOR1	chr11	72100052	72104241	SE_02_047900416	734	chr11:72100052-72104241	4189	416	1	109	11	0	26	FOLR3	34.7256	0.481659	0.448926	46.6905	0.938187	0.00489815	29.4267	0.0823076	0.998561	35.4106	0.371476	0.380833	101.026	2.49021	4.77118e-56
chr19	12792431	12793250	269	10.0879	32.0818	26.9529	HOOK2	chr19	12791472	12796689	SE_02_047900420	819	chr19:12791472-12796689	5217	420	1	107	11	1	119	RTBDN	11.8333	0.039934	NA	15.1152	-0.21004	0.763423	10.5631	-0.276814	NA	16.0753	0.071159	0.922669	9.99989	-1.17884	0.00513665
chr1	34779630	34780341	84	6.05768	12.4939	8.44955	GJB3	chr1	34779461	34783694	SE_02_047900436	711	chr1:34779461-34783694	4233	436	1	106	14	0	14	GJB4	117.993	0.00479418	0.994462	88.4152	-0.472138	0.0882264	112.667	-0.105571	0.998561	89.8644	-0.283789	0.316734	198.267	1.35702	6.8888e-05
chr11	61968140	61968703	83	5.81241	12.4184	8.3808	LOC399900	chr11	61954915	61985660	SE_02_047900439	563	chr11:61954915-61985660	30745	439	13	810	82	27	115	RAB3IL1	291.996	-0.189929	0.342952	248.944	-1.09408	1.98526e-13	300.257	-0.0770228	0.993481	288.331	-0.389257	0.00611923	442.757	0.781313	6.52808e-25
chr1	206895048	206895819	102	6.21093	14.4323	10.2152	IL24	chr1	206873104	206910431	SE_02_047900453	771	chr1:206873104-206910431	37327	453	25	956	61	15	55	IL20	0.176652	-0.993728	NA	1.00451	-1.0461	0.679107	0.699946	1.52863	NA	1.67146	0.644966	NA	4.90867	3.4045	8.42079e-05
chr1	206895048	206895819	102	6.21093	14.4323	10.2152	IL24	chr1	206873104	206910431	SE_02_047900453	771	chr1:206873104-206910431	37327	453	25	956	61	15	55	PIGR	4.08665	-0.429567	NA	11.1843	0.728264	0.318545	4.30935	-0.245923	NA	9.70044	0.468239	0.569016	4.379	-1.52356	0.0156105
chr11	35111500	35112482	119	7.42123	16.3446	11.9818	CD44-DT	chr11	35076306	35117189	SE_02_047900460	982	chr11:35076306-35117189	40883	460	14	1220	91	3	89	CD44	29360.7	-0.173646	1.78999e-07	23858.9	-0.949342	2.32143e-120	29645.2	-0.116546	0.00151233	25180.9	-0.596825	3.91508e-46	38022.4	0.502955	6.99249e-06
chr1	38027355	38027647	57	5.05653	9.50813	5.78401	UTP11	chr1	37998671	38044537	SE_02_047900483	292	chr1:37998671-38044537	45866	483	13	1179	44	2	477	POU3F1	185.779	-0.0282478	0.961199	144.153	-0.81766	2.60056e-05	184.326	-0.0277972	0.998561	152.535	-0.483507	0.0166316	114.871	-2.15058	2.10752e-30
chr10	97687241	97687557	77	4.0434	11.732	7.76573	AVPI1	chr10	97673670	97733292	SE_02_047900495	316	chr10:97673670-97733292	59622	495	15	1708	150	7	138	SFRP5	16.2672	0.909013	0.330366	44.2278	1.34792	5.49905e-05	11.9301	0.182893	NA	19.6116	-0.664179	0.217456	11.4974	-1.77543	0.000259583
chr17	4949217	4949862	75	5.91772	11.4486	7.50881	ENO3	chr17	4945454	4950919	SE_02_047900499	645	chr17:4945454-4950919	5465	499	1	178	14	0	187	INCA1	52.194	-0.374443	0.493688	74.0808	0.0778466	0.798096	56.7143	-0.0877529	0.998561	70.6792	0.0458141	0.891805	48.0338	-1.10529	7.45425e-11
chr17	4949217	4949862	75	5.91772	11.4486	7.50881	ENO3	chr17	4945454	4950919	SE_02_047900499	645	chr17:4945454-4950919	5465	499	1	178	14	0	187	GP1BA	23.065	-0.00353977	0.99772	23.7116	0.639157	0.210592	26.8722	0.424992	0.88485	25.24	0.867648	0.0770897	35.2064	1.22632	3.64492e-06
chr17	4949217	4949862	75	5.91772	11.4486	7.50881	ENO3	chr17	4945454	4950919	SE_02_047900499	645	chr17:4945454-4950919	5465	499	1	178	14	0	187	ENO3	185.12	-0.0832646	0.857139	187.586	0.486712	0.00921887	206.351	0.24825	0.546328	189.066	0.599264	0.000282189	131.503	-1.00318	2.74571e-08
chr1	23102159	23102318	95	6.989	13.7566	9.59939	KDM1A	chr1	23095789	23149888	SE_02_047900500	159	chr1:23095789-23149888	54099	500	47	1167	81	0	58	HTR1D	405.816	-0.15845	0.37841	764.781	-0.129255	0.175102	406.319	-0.130145	0.810079	741.9	-0.110729	0.250578	392.411	-1.74224	1.84567e-24
chr9	33161114	33161718	82	6.8292	12.2198	8.2043	B4GALT1-AS1	chr9	33101445	33195191	SE_02_047900501	604	chr9:33101445-33195191	93746	501	37	2507	311	20	238	B4GALT1	6690.39	0.0642235	0.329248	6281.52	-0.333141	2.35345e-11	6479.38	-0.00138974	0.998964	6038.19	-0.343865	3.23585e-12	8278.18	0.521692	2.13095e-45
chr12	49265212	49265670	67	5.27362	10.6176	6.76758	TUBA1C	chr12	49234334	49283665	SE_02_047900503	458	chr12:49234334-49283665	49331	503	16	1384	109	2	132	PRPH	3.51157	0.418571	NA	6.32186	0.419658	0.6761	3.60225	0.524238	NA	5.80778	0.301802	0.785178	6.99157	1.23644	0.00931094
chr12	49482949	49483094	51	5.40242	8.75818	5.12844	SPATS2	chr12	49478719	49515996	SE_02_047900509	145	chr12:49478719-49515996	37277	509	28	851	61	2	44	KCNH3	104.041	-0.292564	0.399346	95.4607	-0.460845	0.0545862	108.248	-0.141585	0.982342	98.5704	-0.242236	0.346397	193.158	1.27118	3.3842e-28
chr17	7843740	7845150	416	14.0026	47.2417	41.6302	KDM6B	chr17	7833911	7845606	SE_02_047900511	1410	chr17:7833911-7845606	11695	511	4	299	15	1	315	NAA38	719.64	0.0190216	0.956269	1017.66	0.305797	5.38327e-05	694.857	-0.0538832	0.998492	1033.05	0.43856	7.5231e-09	638.74	-0.791129	9.90459e-10
chr7	5527734	5528955	153	8.0415	19.9744	15.3738	ACTB	chr7	5527758	5532393	SE_02_047900515	1197	chr7:5527758-5532393	4635	515	1	186	7	1	106	FBXL18	2270.3	-0.161485	0.0165525	2126.35	-0.230446	0.000834394	2306.14	-0.0868588	0.548811	1961.87	-0.372362	1.80715e-08	2679.81	0.340908	0.0238898
chr2	112877301	112877681	95	5.67596	13.696	9.54686	IL37	chr2	112866285	112892603	SE_02_047900531	380	chr2:112866285-112892603	26318	531	13	589	44	2	37	IL1B	375.686	0.951951	4.57799e-16	536.707	1.10075	1.09921e-25	324.618	0.644127	4.23832e-06	344.567	0.132405	0.333623	581.829	1.54107	4.44689e-40
chr11	65912751	65912931	103	6.10634	14.6287	10.3964	C11orf68	chr11	65908985	65915857	SE_02_047900536	180	chr11:65908985-65915857	6872	536	1	181	19	1	31	CTSW	5.58095	-0.249744	NA	8.42796	2.18697	0.0107416	6.58437	0.249294	NA	5.11157	1.33036	NA	5.98521	0.62832	0.340226
chr16	8878413	8878604	123	7.38084	16.7387	12.345	LITAFD	chr16	8845484	8886483	SE_02_047900537	191	chr16:8845484-8886483	40999	537	17	1857	151	0	65	CARHSP1	1677.47	0.042213	0.791462	2569.38	0.200631	0.000232024	1623.79	-0.0235619	0.998561	2537.88	0.265217	1.09557e-06	1735.83	-0.455638	2.57884e-05
chr15	80580288	80580662	64	5.48696	10.2971	6.47791	MIR5572	chr15	80567608	80616582	SE_02_047900541	374	chr15:80567608-80616582	48974	541	21	1577	91	3	94	ARNT2	96.4923	0.399256	0.204248	95.5758	-0.0856704	0.770119	91.4405	0.28359	0.751578	88.8815	-0.196335	0.501706	151.253	1.21676	5.07343e-16
chr11	406869	407365	192	9.03408	24.0732	19.2691	SIGIRR	chr11	391328	407717	SE_02_047900569	496	chr11:391328-407717	16389	569	4	554	59	1	173	ANO9	86.214	-0.472384	0.179971	79.8953	0.70913	0.00507363	96.29	-0.092814	0.998561	76.8533	0.704367	0.00792875	65.1581	-0.78376	0.0139978
chr11	406869	407365	192	9.03408	24.0732	19.2691	SIGIRR	chr11	391328	407717	SE_02_047900569	496	chr11:391328-407717	16389	569	4	554	59	1	173	B4GALNT4	150.935	-0.43031	0.0777081	153.751	0.216244	0.31617	178.321	0.10666	0.993481	162.329	0.456803	0.0101129	291.684	1.41123	3.44682e-26
chr11	406869	407365	192	9.03408	24.0732	19.2691	SIGIRR	chr11	391328	407717	SE_02_047900569	496	chr11:391328-407717	16389	569	4	554	59	1	173	SIGIRR	66.6917	0.234789	0.762942	130.865	1.37327	3.93574e-12	65.4587	0.221466	0.962711	89.2514	0.627126	0.015231	59.4512	-0.359739	0.0807418
chr9	128322563	128323020	139	7.04578	18.4025	13.9002	COQ4	chr9	128295570	128330129	SE_02_047900576	457	chr9:128295570-128330129	34559	576	10	987	75	1	35	URM1	3189.49	0.0660654	0.422826	3410.82	0.122763	0.0181309	3071.56	-0.0147013	0.998561	3284.34	0.119322	0.021467	2451.56	-0.915778	7.01581e-79
chr12	112112668	112113003	123	7.38084	16.7387	12.345	NAA25	chr12	112083212	112130629	SE_02_047900584	335	chr12:112083212-112130629	47417	584	18	1040	62	3	63	TRAFD1	2969.07	0.696313	2.91984e-33	3080.25	0.0407383	0.511912	2541.76	0.337137	1.62571e-10	2607.83	-0.357827	3.31164e-10	2336.31	-0.378035	5.47047e-06
chr19	40715928	40716162	179	8.1284	22.7153	17.9715	COQ8B	chr19	40715830	40736528	SE_02_047900585	234	chr19:40715830-40736528	20698	585	8	592	62	1	85	RAB4B-EGLN2	11.285	-1.111	NA	7.61029	-2.45826	0.0120216	14.3686	-0.189484	NA	10.7175	-0.442188	0.599768	15.2648	0.181091	0.885135
chr7	5555802	5557089	184	9.15224	23.2039	18.4357	ACTB	chr7	5547918	5570184	SE_02_047900587	1287	chr7:5547918-5570184	22266	587	11	805	29	0	37	FSCN1	31038.7	-0.101622	0.00479767	29869.3	-0.540324	6.61947e-27	31207.9	-0.0581873	0.29662	29739.2	-0.429549	c	49329	0.936799	1.39993e-37
chr7	5555802	5557089	184	9.15224	23.2039	18.4357	ACTB	chr7	5547918	5570184	SE_02_047900587	1287	chr7:5547918-5570184	22266	587	11	805	29	0	37	FBXL18	2270.3	-0.161485	0.0165525	2126.35	-0.230446	0.000834394	2306.14	-0.0868588	0.548811	1961.87	-0.372362	1.80715e-08	2679.81	0.340908	0.0238898
chr7	5555802	5557089	184	9.15224	23.2039	18.4357	ACTB	chr7	5547918	5570184	SE_02_047900587	1287	chr7:5547918-5570184	22266	587	11	805	29	0	37	ACTB	211882	-0.0931438	0.0180626	210819	-0.342179	1.19314e-14	210145	-0.0901809	0.00852315	207836	-0.270808	3.45135e-11	240700	0.152608	0.0302762
chr1	153608205	153609453	75	5.53731	11.4968	7.55445	S100A16	chr1	153596968	153613745	SE_02_047900597	1248	chr1:153596968-153613745	16777	597	7	454	46	0	59	S100A14	1801.72	-0.149123	0.0421765	824.072	-1.87996	1.90293e-102	1788.97	-0.140443	0.110492	1027.26	-0.636911	4.87099e-13	2314.34	0.885436	4.74527e-06
chr1	153608205	153609453	75	5.53731	11.4968	7.55445	S100A16	chr1	153596968	153613745	SE_02_047900597	1248	chr1:153596968-153613745	16777	597	7	454	46	0	59	S100A1	34.5686	-0.329598	0.688381	30.2717	0.921539	0.0350738	39.7677	0.1299	0.998561	33.94	1.24874	0.00169613	28.042	-0.245763	0.599343
chr20	37527731	37527897	87	5.45765	12.8325	8.75382	BLCAP	chr20	37515913	37529115	SE_02_047900605	166	chr20:37515913-37529115	13202	605	2	326	16	0	206	NNAT	55.809	-0.133063	0.875028	113.145	1.16147	3.849e-07	61.294	0.156274	0.998492	116.586	1.30044	4.65048e-09	58.7531	-0.263803	0.113505
chr1	17232851	17233843	131	6.88619	17.5984	13.1494	PADI1	chr1	17186237	17266215	SE_02_047900609	992	chr1:17186237-17266215	79978	609	27	2779	224	11	160	PADI3	83.2483	0.0800306	0.916634	63.9438	-1.36387	9.33567e-07	88.6102	0.271413	0.814735	71.3116	-0.714675	0.0070847	86.0901	-0.0269664	0.901822
chr19	46202442	46203660	195	9.48545	24.4057	19.5847	IGFL2	chr19	46179639	46207285	SE_02_047900613	1218	chr19:46179639-46207285	27646	613	20	868	40	0	0	IGFL1	139.29	-0.259699	0.404232	127.454	-1.10138	1.4676e-07	137.943	-0.259923	0.662719	156.865	-0.199536	0.322966	143.485	-0.401532	0.0112528
chr10	101060823	101060997	70	6.0289	10.8752	7.00079	KAZALD1	chr10	101031263	101068000	SE_02_047900623	174	chr10:101031263-101068000	36737	623	11	912	46	0	217	LZTS2	1476.71	0.259727	0.000313677	1358.85	0.152686	0.0354742	1426.77	0.192921	0.0180003	1216.41	-0.0576987	0.540119	1243.12	-0.190863	0.0147767
chr11	1830780	1831223	101	6.61684	14.3846	10.1708	SYT8	chr11	1820004	1844832	SE_02_047900624	443	chr11:1820004-1844832	24828	624	10	967	49	3	133	TNNI2	29.8905	-0.908241	0.0864624	17.0891	0.322672	0.59716	37.8088	-0.0634283	0.998561	26.5058	1.39363	0.00149948	16.2628	-2.65548	3.11363e-07
chr9	124834677	124835305	146	6.98133	19.1884	14.6368	WDR38	chr9	124804551	124835342	SE_02_047900647	628	chr9:124804551-124835342	30791	647	13	857	76	0	70	RPL35	23628.8	0.105751	0.0127054	36548.5	0.598282	8.1952e-65	22661.8	0.0138352	0.998561	37346.2	0.734686	1.33949e-106	23047.9	-0.352932	5.76514e-05
chr9	124834677	124835305	146	6.98133	19.1884	14.6368	WDR38	chr9	124804551	124835342	SE_02_047900647	628	chr9:124804551-124835342	30791	647	13	857	76	0	70	NR6A1	277.468	0.657066	7.00202e-05	432.575	1.07044	3.92566e-23	259.877	0.522026	0.00229993	301.615	0.312139	0.0290794	204.198	-0.602846	4.78701e-05
chr9	124834677	124835305	146	6.98133	19.1884	14.6368	WDR38	chr9	124804551	124835342	SE_02_047900647	628	chr9:124804551-124835342	30791	647	13	857	76	0	70	OLFML2A	8593.32	-0.118644	0.0326958	5763.57	-0.934959	8.06751e-70	8541.41	-0.109879	0.0642444	6011.79	-0.627426	1.12821e-33	6008.8	-1.19074	5.93308e-28
chr1	209650362	209651803	71	4.82065	11.0524	7.1501	LAMB3	chr1	209648011	209653112	SE_02_047900654	1441	chr1:209648011-209653112	5101	654	1	191	16	0	31	HSD11B1	32.5653	-0.0126145	0.992565	35.7088	-0.129201	0.7762	34.687	0.191442	0.998561	39.3467	0.24183	0.546271	59.6454	1.25548	9.019e-06
chr11	65899035	65899801	168	8.04299	21.5043	16.8184	FOSL1	chr11	65895211	65900467	SE_02_047900671	766	chr11:65895211-65900467	5256	671	1	151	21	2	49	MUS81	1732.16	-0.0958456	0.310181	1846.01	0.267906	1.41974e-05	1783.3	0.0165898	0.998561	1756.23	0.233089	0.000281275	1502.19	-0.474122	0.000159821
chr11	65899035	65899801	168	8.04299	21.5043	16.8184	FOSL1	chr11	65895211	65900467	SE_02_047900671	766	chr11:65895211-65900467	5256	671	1	151	21	2	49	CTSW	5.58095	-0.249744	NA	8.42796	2.18697	0.0107416	6.58437	0.249294	NA	5.11157	1.33036	NA	5.98521	0.62832	0.340226
chr11	65859262	65859739	142	5.78385	18.7284	14.2034	CFL1	chr11	65858376	65862497	SE_02_047900684	477	chr11:65858376-65862497	4121	684	1	114	9	0	45	CCDC85B	2233.99	0.0699325	0.565058	2426.3	-0.247197	0.000296381	2175.19	0.020325	0.998561	2458.43	-0.0951732	0.129362	2788.44	0.399768	4.65872e-11
chr11	65859262	65859739	142	5.78385	18.7284	14.2034	CFL1	chr11	65858376	65862497	SE_02_047900684	477	chr11:65858376-65862497	4121	684	1	114	9	0	45	MUS81	1732.16	-0.0958456	0.310181	1846.01	0.267906	1.41974e-05	1783.3	0.0165898	0.998561	1756.23	0.233089	0.000281275	1502.19	-0.474122	0.000159821
chr11	65859262	65859739	142	5.78385	18.7284	14.2034	CFL1	chr11	65858376	65862497	SE_02_047900684	477	chr11:65858376-65862497	4121	684	1	114	9	0	45	SNX32	28.2791	-0.810005	0.185393	28.6079	0.948736	0.0246502	33.0827	-0.238977	0.990595	29.801	1.11151	0.00651288	25.8918	-0.309808	0.505859
chr11	65859262	65859739	142	5.78385	18.7284	14.2034	CFL1	chr11	65858376	65862497	SE_02_047900684	477	chr11:65858376-65862497	4121	684	1	114	9	0	45	CTSW	5.58095	-0.249744	NA	8.42796	2.18697	0.0107416	6.58437	0.249294	NA	5.11157	1.33036	NA	5.98521	0.62832	0.340226
chr22	50305522	50305920	168	8.04299	21.5043	16.8184	PLXNB2	chr22	50296691	50314866	SE_02_047900687	398	chr22:50296691-50314866	18175	687	6	587	58	0	131	DENND6B	122.95	0.251382	0.542188	147.676	0.192491	0.361506	125.237	0.320527	0.610455	132.709	-0.00294711	0.991503	94.2905	-0.969945	4.44468e-10
chr7	27113234	27113852	281	11.2242	33.2761	28.1008	HOXA3	chr7	27096131	27116427	SE_02_047900701	618	chr7:27096131-27116427	20296	701	4	466	48	9	486	HOXA9	304.832	0.101234	0.714258	448.853	0.567617	5.70826e-08	317.333	0.234231	0.343277	396.653	0.349259	0.00194343	310.64	-0.154696	0.0971997
chr7	27113234	27113852	281	11.2242	33.2761	28.1008	HOXA3	chr7	27096131	27116427	SE_02_047900701	618	chr7:27096131-27116427	20296	701	4	466	48	9	486	HOXA6	59.1884	0.608534	0.115107	88.022	0.61378	0.0131215	53.5264	0.379761	0.739261	77.8001	0.405716	0.140242	53.4141	-0.230188	0.368645
chr7	27113234	27113852	281	11.2242	33.2761	28.1008	HOXA3	chr7	27096131	27116427	SE_02_047900701	618	chr7:27096131-27116427	20296	701	4	466	48	9	486	HOXA1	537.531	1.34857	7.60868e-43	649.112	0.91991	4.6853e-22	402.882	0.749041	4.29301e-11	439.809	0.0425008	0.76839	407.507	0.241551	0.0785279
chr7	27113234	27113852	281	11.2242	33.2761	28.1008	HOXA3	chr7	27096131	27116427	SE_02_047900701	618	chr7:27096131-27116427	20296	701	4	466	48	9	486	HOXA4	278.747	2.33178	2.7423e-61	404.273	1.65541	6.705e-49	159.186	1.30958	2.73236e-13	191.327	0.0526019	0.791676	126.858	-0.319223	0.302946
chr7	27113234	27113852	281	11.2242	33.2761	28.1008	HOXA3	chr7	27096131	27116427	SE_02_047900701	618	chr7:27096131-27116427	20296	701	4	466	48	9	486	HOXA5	442.334	2.45807	3.31114e-104	596.632	1.95226	2.87913e-91	246.582	1.40948	1.7185e-24	266.248	0.323501	0.0256776	159.6	-0.516068	0.020796
chr7	27113234	27113852	281	11.2242	33.2761	28.1008	HOXA3	chr7	27096131	27116427	SE_02_047900701	618	chr7:27096131-27116427	20296	701	4	466	48	9	486	HOXA2	96.505	2.00171	2.57641e-16	170.617	2.04011	1.49926e-30	72.7703	1.49095	1.27989e-07	79.8298	0.566266	0.026871	39.977	-0.891174	0.00151259
chr7	27113234	27113852	281	11.2242	33.2761	28.1008	HOXA3	chr7	27096131	27116427	SE_02_047900701	618	chr7:27096131-27116427	20296	701	4	466	48	9	486	HOXA7	604.107	0.0935196	0.609891	685.547	-0.0123078	0.921199	587.681	0.0413454	0.998561	633.367	-0.141132	0.159649	458.158	-1.19335	2.29028e-57
chr7	27113234	27113852	281	11.2242	33.2761	28.1008	HOXA3	chr7	27096131	27116427	SE_02_047900701	618	chr7:27096131-27116427	20296	701	4	466	48	9	486	HOXA3	1055.79	2.18381	3.7822e-184	1740.81	1.87716	3.06512e-169	743.536	1.55408	5.29841e-81	786.438	0.250615	0.00499451	501.892	-0.298051	0.247827
chr12	75863082	75863222	60	5.0198	9.77831	6.01296	LOC124902969	chr12	75848601	75879053	SE_02_047900706	140	chr12:75848601-75879053	30452	706	19	924	22	3	105	PHLDA1	5031.07	0.118996	0.072191	5289.31	0.0465102	0.371588	5039.25	0.149103	0.0286545	4818.32	-0.11925	0.0124645	9976.78	1.56899	1.0124e-137
chr1	15798893	15800926	466	15.0594	52.4408	46.6659	UQCRHL	chr1	15783264	15803060	SE_02_047900715	2033	chr1:15783264-15803060	19796	715	11	564	63	0	7	FBLIM1	5793.23	0.327737	4.92948e-18	6923.15	0.61446	1.74408e-41	5431.77	0.18124	1.20333e-05	5462.39	0.0992912	0.0481308	4609.71	-0.451241	6.66115e-12
chr2	109613977	109614517	51	4.21807	8.75618	5.12844	SEPTIN10	chr2	109586563	109616406	SE_02_047900742	540	chr2:109586563-109616406	29843	742	16	759	76	0	35	SOWAHC	2119.45	-0.229108	0.000149156	1541.68	-0.561408	1.56215e-18	2118.34	-0.201013	0.00225991	1565.83	-0.382302	1.1327e-09	2536.48	0.513257	0.000101502
chr12	52873590	52874276	363	11.5702	41.7958	36.3341	KRT78	chr12	52857241	52880067	SE_02_047900744	686	chr12:52857241-52880067	22826	744	12	705	117	0	51	KRT4	930.485	0.259404	0.0157196	289.882	-0.360355	0.0326803	856.235	0.0572575	0.968975	293.879	-0.204403	0.208649	305.909	-7.48217	1.71091e-54
chr12	52873590	52874276	363	11.5702	41.7958	36.3341	KRT78	chr12	52857241	52880067	SE_02_047900744	686	chr12:52857241-52880067	22826	744	12	705	117	0	51	KRT8	34466.5	0.210266	4.59077e-11	45486.6	0.00314229	0.960188	32550.4	0.0785353	0.104436	40397.6	-0.244628	6.51364e-08	30486.9	-0.772367	1.11562e-19
chr12	52873590	52874276	363	11.5702	41.7958	36.3341	KRT78	chr12	52857241	52880067	SE_02_047900744	686	chr12:52857241-52880067	22826	744	12	705	117	0	51	KRT78	8.44639	-0.216868	NA	5.75432	-1.20203	0.25898	8.29694	-0.246338	NA	7.58046	-0.070137	0.946397	6.25002	-1.15991	0.0428362
chr11	72181160	72181327	64	4.32953	10.204	6.40538	FOLR1	chr11	72173986	72183493	SE_02_047900753	167	chr11:72173986-72183493	9507	753	5	289	17	0	20	FOLR3	34.7256	0.481659	0.448926	46.6905	0.938187	0.00489815	29.4267	0.0823076	0.998561	35.4106	0.371476	0.380833	101.026	2.49021	4.77118e-56
chr15	99435222	99435485	78	5.17297	11.8405	7.86032	LINC02244	chr15	99399778	99487250	SE_02_047900813	263	chr15:99399778-99487250	87472	813	28	2955	183	14	298	MEF2A	3044.14	-0.311622	2.3916e-11	2885	-0.302555	1.04791e-08	3132.99	-0.192096	0.000393326	2806.68	-0.274538	1.38647e-07	2377.87	-1.18867	9.48269e-58
chr17	28717710	28717868	54	4.54805	9.16254	5.47697	RAB34	chr17	28716490	28722520	SE_02_047900837	158	chr17:28716490-28722520	6030	837	1	164	7	0	73	TRAF4	3290.89	0.157262	0.00944857	3317.39	0.48268	1.69296e-20	3198.53	0.104146	0.268834	3053.23	0.36617	2.14123e-12	2687.26	-0.303284	0.00477873
chr16	23149602	23149977	52	4.7556	8.94076	5.27756	USP31	chr16	23140420	23153783	SE_02_047900841	375	chr16:23140420-23153783	13363	841	9	319	21	3	104	SCNN1G	43.2848	1.39119	0.000274124	25.0722	0.171474	0.7435	31.7659	0.750253	0.304224	22.9944	0.0296855	0.961154	14.0602	-2.49694	3.88926e-11
chr7	76364754	76364953	72	6.43952	11.1799	7.26641	YWHAG	chr7	76362969	76395564	SE_02_047900843	199	chr7:76362969-76395564	32595	843	11	923	111	1	80	ZP3	77.9257	-0.0754313	0.923427	105.759	-0.158029	0.546077	83.1039	0.130277	0.998561	110.504	0.0751142	0.782767	59.6477	-1.97579	3.27905e-13
chr10	71868152	71868436	83	6.95931	12.4352	8.39713	LOC124902447	chr10	71831766	71896995	SE_02_047900844	284	chr10:71831766-71896995	65229	844	17	1971	183	6	16	CDH23	125.829	0.0181671	0.981904	140.004	0.397049	0.0514475	121.279	-0.0634792	0.998561	114.357	-0.0529248	0.846082	73.7706	-2.38912	2.14778e-36
chr16	31459135	31459944	65	4.80273	10.3456	6.52012	ARMC5	chr16	31450956	31461491	SE_02_047900849	809	chr16:31450956-31461491	10535	849	8	287	17	0	61	TGFB1I1	1175.55	-0.209629	0.00693926	1720.58	0.533653	5.31653e-16	1155.7	-0.235743	0.0128328	1490.74	0.262385	0.000113273	903.084	-1.51045	1.64496e-105
chr1	94854606	94855313	178	5.22129	22.5676	17.8318	SLC44A3-AS1	chr1	94854187	94884482	SE_02_047900858	707	chr1:94854187-94884482	30295	858	12	872	73	9	91	SLC44A3	821.044	0.130692	0.304379	1125.11	0.366809	9.31018e-07	799.742	0.0840395	0.880063	1005.92	0.167777	0.0403009	737.912	-0.571533	1.48907e-15
chr1	94854606	94855313	178	5.22129	22.5676	17.8318	SLC44A3-AS1	chr1	94854187	94884482	SE_02_047900858	707	chr1:94854187-94884482	30295	858	12	872	73	9	91	CNN3	28427.6	0.199463	1.34205e-11	41547	0.470813	2.27196e-37	27784.3	0.162439	3.00945e-08	40450	0.494621	7.02377e-48	24673.5	-0.699149	7.78913e-41
chr17	41625409	41626084	152	7.27688	19.8516	15.2578	KRT17	chr17	41608987	41628725	SE_02_047900873	675	chr17:41608987-41628725	19738	873	8	656	23	1	179	KRT9	56.3379	-0.221996	0.736494	22.1573	-1.84338	0.000234246	52.5383	-0.423454	0.661949	28.7167	-0.482401	0.284	92.5686	1.48394	1.0563e-09
chr17	41625409	41626084	152	7.27688	19.8516	15.2578	KRT17	chr17	41608987	41628725	SE_02_047900873	675	chr17:41608987-41628725	19738	873	8	656	23	1	179	KRT14	59736	-0.261828	2.70858e-19	26465.8	-1.74145	0	58947.5	-0.274628	1.71504e-15	30582.2	-0.845022	3.38039e-64	85110	1.10123	9.93015e-07
chr17	41625409	41626084	152	7.27688	19.8516	15.2578	KRT17	chr17	41608987	41628725	SE_02_047900873	675	chr17:41608987-41628725	19738	873	8	656	23	1	179	KRT16	501.657	-0.72243	1.56839e-10	297.168	-2.19568	2.56161e-58	502.716	-0.675455	1.31939e-10	378.41	-0.718616	1.12609e-10	794.856	0.862306	0.00197995
chr1	40967620	40968204	57	4.15635	9.48119	5.76348	CTPS1	chr1	40948434	40985796	SE_02_047900899	584	chr1:40948434-40985796	37362	899	20	1123	115	2	68	SLFNL1	30.6938	-0.530521	0.423226	49.5569	1.49028	4.62114e-06	33.9544	-0.156477	0.998561	37.462	0.993039	0.00883119	37.4335	0.457484	0.106497
chr12	75944407	75944620	52	4.7556	8.94076	5.27756	LOC124902969	chr12	75928468	75955582	SE_02_047900916	213	chr12:75928468-75955582	27114	916	27	669	15	3	68	PHLDA1	5031.07	0.118996	0.072191	5289.31	0.0465102	0.371588	5039.25	0.149103	0.0286545	4818.32	-0.11925	0.0124645	9976.78	1.56899	1.0124e-137
chr11	65915189	65916279	54	3.55329	9.14456	5.46081	C11orf68	chr11	65915936	65919131	SE_02_047900930	343	chr11:65915936-65919131	3195	930	1	90	15	0	85	CTSW	5.58095	-0.249744	NA	8.42796	2.18697	0.0107416	6.58437	0.249294	NA	5.11157	1.33036	NA	5.98521	0.62832	0.340226
chr19	11142628	11143549	68	4.66731	10.7002	6.8415	SPC24	chr19	11119979	11153621	SE_02_047900944	921	chr19:11119979-11153621	33642	944	14	1135	150	10	36	LDLR	6046.22	-0.386997	8.75159e-17	5749.75	-0.545114	9.02656e-34	6628.19	-0.0701783	0.474312	5745.46	-0.421712	2.74531e-20	8559.6	0.573446	9.29268e-08
chr12	6962270	6963450	477	13.288	53.509	47.7049	MIR200CHG	chr12	6960642	6965928	SE_02_047900977	1180	chr12:6960642-6965928	5286	977	1	188	10	1	50	ATN1	4379.84	-0.195014	0.000123604	4687.91	-0.359442	1.35231e-11	4561.34	-0.0462748	0.903341	4509.4	-0.367286	3.35166e-13	5450.16	0.248443	3.23688e-09
chr7	2523027	2524407	164	7.19735	21.1008	16.4377	LFNG	chr7	2508362	2535581	SE_02_047900991	1380	chr7:2508362-2535581	27219	991	6	944	45	1	232	BRAT1	1629.93	0.05151	0.722022	1439.18	-0.290322	4.75921e-05	1631.76	0.0824711	0.724509	1440.18	-0.172378	0.0154666	1839.81	0.375599	4.96916e-06
chr3	172563314	172563987	56	5.75312	9.33022	5.6309	LINC02068	chr3	172536042	172563567	SE_02_047900997	253	chr3:172536042-172563567	27525	997	21	819	27	5	20	TNFSF10	1438.81	1.23609	2.85283e-11	2482.86	1.32504	3.68035e-15	967.219	0.353711	0.00286582	1915.79	0.851668	8.25121e-07	948.971	-0.539205	0.113868
