# Supplementary material for: Multiple modes of transcriptional regulation by the nuclear hormone receptor RARγ in human squamous cell carcinoma
Source: J Biol Chem. 2025 Nov 20;302(1):110965. doi: 10.1016/j.jbc.2025.110965 (PMC12774775; doi:10.1016/j.jbc.2025.110965)
Supplement: Supporting Information Data 5 [file mmc5.zip]

Archive with 1 entries (1 files):
- jbc_110965_mmc5.txt
