# Supplementary material for: Multiple modes of transcriptional regulation by the nuclear hormone receptor RARγ in human squamous cell carcinoma
Source: J Biol Chem. 2025 Nov 20;302(1):110965. doi: 10.1016/j.jbc.2025.110965 (PMC12774775; doi:10.1016/j.jbc.2025.110965)
Supplement: Supporting Information Data 5 [file mmc5.zip › jbc_110965_mmc5.txt]

MEME version 5

ALPHABET= ACGT

strands: + -

Background letter frequencies
A 0.215000 C 0.285000 G 0.285000 T 0.215000

MOTIF RARG_R3_PWM1_DR:4_seedseq-NNGGTCACNNNNGGTCANN DR4
letter-probability matrix: alength= 4 w= 19
 0.259100  0.225430  0.327643  0.187828 
 0.351308  0.292308  0.315804  0.040580 
 0.029183  0.001248  0.927726  0.041844 
 0.002318  0.003828  0.827481  0.166373 
 0.085018  0.099489  0.132655  0.682839 
 0.012628  0.835395  0.059144  0.092833 
 0.746673  0.020697  0.220006  0.012623 
 0.275663  0.366169  0.106342  0.251826 
 0.195052  0.321845  0.254486  0.228617 
 0.244138  0.303120  0.271880  0.180862 
 0.223003  0.258970  0.365329  0.152698 
 0.308599  0.334042  0.330745  0.026614 
 0.022542  0.003911  0.929172  0.044376 
 0.001926  0.003160  0.701701  0.293213 
 0.099700  0.163971  0.233207  0.503122 
 0.029116  0.701422  0.116258  0.153203 
 0.644271  0.024782  0.308965  0.021983 
 0.232278  0.377853  0.091495  0.298374 
 0.168465  0.310809  0.376139  0.144586 

MOTIF RARG_R3_PWM2_DR:3_seedseq-NNNGGTCACNNNGGTCANNN DR3 
letter-probability matrix: alength= 4 w= 20
 0.226222  0.309256  0.264720  0.199802 
 0.215002  0.265713  0.350451  0.168834 
 0.396113  0.233504  0.351666  0.018717 
 0.025233  0.007075  0.939313  0.028379 
 0.000933  0.004576  0.812274  0.182217 
 0.096019  0.103200  0.138325  0.662455 
 0.019967  0.808316  0.066992  0.104724 
 0.738369  0.019314  0.231123  0.011194 
 0.215335  0.438333  0.096323  0.250009 
 0.266012  0.305141  0.212760  0.216087 
 0.224075  0.225235  0.444957  0.105733 
 0.392442  0.289146  0.289042  0.029370 
 0.054934  0.007107  0.894705  0.043254 
 0.003932  0.000000  0.731243  0.264825 
 0.093703  0.191024  0.190185  0.525088 
 0.028505  0.714746  0.116417  0.140332 
 0.696248  0.032010  0.248330  0.023412 
 0.271453  0.388399  0.104296  0.235851 
 0.134652  0.330022  0.329463  0.205863 
 0.178743  0.312162  0.358531  0.150564 

MOTIF RARG_R3_PWM3_ER:11_seedseq-ACCCCNNNNNNNNNNAGGTC ER11
letter-probability matrix: alength= 4 w= 20
 0.654709  0.115885  0.100256  0.129151 
 0.104574  0.879906  0.013372  0.002148 
 0.044829  0.896465  0.034791  0.023914 
 0.019004  0.445367  0.160424  0.375205 
 0.163111  0.503997  0.191366  0.141527 
 0.242242  0.173720  0.313990  0.270047 
 0.252288  0.234764  0.285033  0.227914 
 0.223359  0.245768  0.317731  0.213142 
 0.225767  0.254342  0.307384  0.212507 
 0.239357  0.307683  0.249156  0.203804 
 0.229714  0.313995  0.252466  0.203824 
 0.199446  0.345801  0.254336  0.200417 
 0.199534  0.352286  0.219347  0.228833 
 0.287226  0.299303  0.185542  0.227929 
 0.348658  0.172874  0.314423  0.164044 
 0.602575  0.160204  0.213353  0.023867 
 0.018834  0.023386  0.932720  0.025059 
 0.013931  0.021046  0.765437  0.199586 
 0.049746  0.057232  0.079665  0.813358 
 0.014836  0.891479  0.041649  0.052036 

MOTIF RARG_R3_PWM4_DR:2_seedseq-NNNNGGTCANNAGGTCNNNN DR2
letter-probability matrix: alength= 4 w= 20
 0.244132  0.280977  0.248098  0.226793 
 0.288155  0.243474  0.232375  0.235996 
 0.262062  0.235169  0.324020  0.178749 
 0.298171  0.378286  0.272608  0.050935 
 0.073927  0.015649  0.839881  0.070543 
 0.006472  0.009822  0.710611  0.273095 
 0.085443  0.160790  0.235304  0.518463 
 0.029098  0.659551  0.171736  0.139614 
 0.682574  0.031010  0.258718  0.027698 
 0.397475  0.310881  0.113368  0.178276 
 0.361535  0.201802  0.285905  0.150758 
 0.438406  0.212295  0.308169  0.041130 
 0.127053  0.018426  0.811259  0.043261 
 0.007771  0.014937  0.509514  0.467777 
 0.087107  0.160586  0.257652  0.494654 
 0.031548  0.653585  0.164875  0.149992 
 0.515260  0.058458  0.374433  0.051849 
 0.217888  0.398467  0.133390  0.250255 
 0.109316  0.321913  0.383257  0.185515 
 0.177878  0.316228  0.365996  0.139898 

MOTIF RARG_R3_PWM5_IR:0_seedseq-NNNNNGGTCATGACCNNNNN IR0
letter-probability matrix: alength= 4 w= 20
 0.175294  0.303722  0.298321  0.222663 
 0.257568  0.333965  0.269814  0.138653 
 0.303884  0.280213  0.215338  0.200566 
 0.257245  0.224631  0.337912  0.180211 
 0.433292  0.215999  0.298644  0.052064 
 0.053709  0.035304  0.847314  0.063673 
 0.012407  0.030506  0.735927  0.221161 
 0.103801  0.102489  0.143316  0.650395 
 0.008831  0.886462  0.035198  0.069508 
 0.638240  0.008568  0.325713  0.027479 
 0.027479  0.325713  0.008568  0.638240 
 0.069508  0.035198  0.886462  0.008831 
 0.650395  0.143316  0.102489  0.103801 
 0.221161  0.735927  0.030506  0.012407 
 0.063673  0.847314  0.035304  0.053709 
 0.052064  0.298644  0.215999  0.433292 
 0.180211  0.337912  0.224631  0.257245 
 0.200566  0.215338  0.280213  0.303884 
 0.138653  0.269814  0.333965  0.257568 
 0.222663  0.298321  0.303722  0.175294 

MOTIF RARG_R3_PWM6_DR:4_seedseq-NNNGGTCACNNNAGGTCNNN DR4
letter-probability matrix: alength= 4 w= 20
 0.227770  0.329426  0.215642  0.227162 
 0.281764  0.200174  0.362768  0.155295 
 0.411673  0.243218  0.312616  0.032492 
 0.030753  0.003336  0.924060  0.041851 
 0.001460  0.000000  0.862136  0.136405 
 0.085035  0.087870  0.118160  0.708935 
 0.016119  0.839607  0.060336  0.083938 
 0.768160  0.032826  0.183533  0.015481 
 0.273648  0.391364  0.089906  0.245081 
 0.194271  0.302722  0.239495  0.263511 
 0.264508  0.285481  0.274928  0.175083 
 0.310758  0.229041  0.352778  0.107423 
 0.409894  0.199802  0.370229  0.020075 
 0.020769  0.008841  0.938453  0.031937 
 0.001865  0.000000  0.636727  0.361408 
 0.069621  0.107412  0.249871  0.573096 
 0.019515  0.776700  0.064557  0.139228 
 0.489324  0.045812  0.441056  0.023808 
 0.181470  0.365331  0.152297  0.300902 
 0.180648  0.342346  0.344193  0.132813 

MOTIF RARG_R3_PWM7_DR:5_seedseq-NNGGTCACNNNNNGGTCANN DR4
letter-probability matrix: alength= 4 w= 20
 0.217495  0.319892  0.279914  0.182698 
 0.363622  0.350098  0.262538  0.023742 
 0.033598  0.000000  0.930337  0.036066 
 0.004931  0.000000  0.808879  0.186191 
 0.084706  0.122049  0.116637  0.676608 
 0.020583  0.803358  0.067685  0.108373 
 0.788097  0.015421  0.177446  0.019035 
 0.274324  0.379849  0.121379  0.224448 
 0.215153  0.279841  0.271123  0.233882 
 0.195994  0.274882  0.293305  0.235820 
 0.255233  0.268283  0.252655  0.223829 
 0.236119  0.283570  0.304950  0.175360 
 0.295349  0.324985  0.373396  0.006270 
 0.044257  0.015418  0.894381  0.045943 
 0.001471  0.000000  0.780306  0.218222 
 0.067462  0.171986  0.268973  0.491579 
 0.043270  0.743352  0.127317  0.086062 
 0.726274  0.005972  0.256864  0.010890 
 0.229008  0.392366  0.099365  0.279261 
 0.110045  0.338466  0.406428  0.145060 

MOTIF RARG_R3_PWM8_DR:3_seedseq-NNNGGTCATNGGGGTCNNN DR3
letter-probability matrix: alength= 4 w= 19
 0.292726  0.261661  0.199884  0.245730 
 0.227247  0.206102  0.375712  0.190939 
 0.434579  0.212680  0.320580  0.032161 
 0.018750  0.000000  0.954793  0.026457 
 0.003523  0.000000  0.792550  0.203927 
 0.118990  0.116604  0.167280  0.597126 
 0.005761  0.861653  0.049649  0.082937 
 0.741550  0.021662  0.228006  0.008782 
 0.220073  0.403042  0.094374  0.282511 
 0.322795  0.197465  0.282031  0.197709 
 0.170494  0.180061  0.568602  0.080843 
 0.424912  0.172673  0.383725  0.018690 
 0.010491  0.007380  0.941581  0.040548 
 0.002424  0.014837  0.764645  0.218093 
 0.153062  0.126315  0.201823  0.518800 
 0.028478  0.709939  0.097884  0.163699 
 0.570676  0.048994  0.359747  0.020584 
 0.196402  0.357268  0.128098  0.318232 
 0.165231  0.295919  0.392821  0.146029 

MOTIF RARG_R3_PWM9_M_seedseq-NNNNNAAAGGTCACGNNNNN M
letter-probability matrix: alength= 4 w= 20
 0.177202  0.269750  0.317449  0.235599 
 0.244476  0.282959  0.300555  0.172010 
 0.220130  0.223477  0.294938  0.261455 
 0.165970  0.368778  0.291549  0.173703 
 0.285334  0.294804  0.265691  0.154171 
 0.386911  0.160172  0.261215  0.191702 
 0.435105  0.090662  0.371728  0.102505 
 0.730925  0.052472  0.200726  0.015876 
 0.006465  0.000000  0.980283  0.013251 
 0.001638  0.003924  0.723871  0.270566 
 0.073998  0.040397  0.063599  0.822006 
 0.010679  0.831638  0.050089  0.107595 
 0.776902  0.012219  0.199776  0.011102 
 0.225013  0.339465  0.086339  0.349183 
 0.257359  0.273040  0.291177  0.178424 
 0.218527  0.316456  0.345206  0.119811 
 0.332119  0.316265  0.231819  0.119796 
 0.104987  0.270446  0.511091  0.113476 
 0.055175  0.174440  0.545515  0.224871 
 0.215094  0.308146  0.258978  0.217782 

MOTIF RARG_R3_PWM10_DR:3_seedseq-NNNGGTCACNNAGGTCNNN DR3
letter-probability matrix: alength= 4 w= 19
 0.258538  0.271072  0.244523  0.225867 
 0.244710  0.221523  0.377655  0.156112 
 0.364254  0.254708  0.345890  0.035149 
 0.032539  0.011133  0.931994  0.024334 
 0.002292  0.005303  0.816710  0.175696 
 0.088868  0.101440  0.139635  0.670057 
 0.024393  0.814773  0.062243  0.098591 
 0.754713  0.026000  0.200205  0.019082 
 0.208932  0.435212  0.077785  0.278071 
 0.241593  0.253483  0.311677  0.193247 
 0.283772  0.182730  0.432401  0.101097 
 0.441465  0.202796  0.334003  0.021736 
 0.062236  0.011405  0.906857  0.019502 
 0.005999  0.008587  0.659234  0.326180 
 0.088933  0.115662  0.218752  0.576654 
 0.013059  0.747437  0.088953  0.150552 
 0.582636  0.040691  0.337171  0.039502 
 0.214476  0.380512  0.143283  0.261729 
 0.151276  0.296500  0.371264  0.180960 

MOTIF RARG_R3_PWM11_DR:6_seedseq-NGGTCACNNNNNNGGTCAN DR6
letter-probability matrix: alength= 4 w= 19
 0.404626  0.268808  0.309197  0.017370 
 0.020104  0.004788  0.965607  0.009500 
 0.005288  0.000000  0.882005  0.112707 
 0.037749  0.061084  0.065887  0.835281 
 0.010085  0.893274  0.053811  0.042830 
 0.836895  0.015246  0.134658  0.013202 
 0.271346  0.395364  0.097066  0.236224 
 0.178169  0.302563  0.332888  0.186380 
 0.237307  0.330666  0.250229  0.181798 
 0.253113  0.300695  0.220224  0.225968 
 0.327703  0.314752  0.175850  0.181695 
 0.271786  0.245518  0.356054  0.126642 
 0.411203  0.206840  0.354221  0.027735 
 0.013465  0.038477  0.915955  0.032103 
 0.003119  0.026907  0.815888  0.154086 
 0.051252  0.066625  0.104378  0.777745 
 0.042727  0.845804  0.046075  0.065394 
 0.819168  0.012885  0.156272  0.011675 
 0.217056  0.499132  0.087688  0.196124 

MOTIF RARG_R3_PWM12_DR:2_seedseq-NNNNGGTCAANAGGGCNNNN DR2
letter-probability matrix: alength= 4 w= 20
 0.269939  0.267791  0.267020  0.195250 
 0.316688  0.230318  0.191964  0.261030 
 0.231533  0.223479  0.402660  0.142328 
 0.427345  0.249182  0.303526  0.019947 
 0.031504  0.000000  0.930810  0.037686 
 0.006426  0.000000  0.830654  0.162920 
 0.036368  0.044708  0.159106  0.759819 
 0.007398  0.834064  0.090339  0.068199 
 0.864904  0.000000  0.130088  0.005008 
 0.516730  0.184809  0.087571  0.210890 
 0.415069  0.102044  0.265846  0.217041 
 0.504828  0.216804  0.246470  0.031898 
 0.139693  0.012042  0.838131  0.010134 
 0.032903  0.008082  0.503980  0.455035 
 0.102899  0.188770  0.283714  0.424618 
 0.009783  0.624299  0.174722  0.191195 
 0.592668  0.065520  0.310018  0.031794 
 0.236686  0.317270  0.172899  0.273145 
 0.139214  0.339445  0.300609  0.220733 
 0.260228  0.287706  0.320754  0.131311 

MOTIF RARG_R3_PWM13_DR:4_seedseq-NAAGGTCACNNNCGGTCN DR4
letter-probability matrix: alength= 4 w= 18
 0.315149  0.228904  0.294034  0.161913 
 0.433535  0.076858  0.387459  0.102148 
 0.669160  0.043668  0.287172  0.000000 
 0.017126  0.000000  0.965186  0.017688 
 0.000000  0.000000  0.808073  0.191927 
 0.038382  0.034156  0.070589  0.856873 
 0.013126  0.888844  0.034483  0.063547 
 0.900158  0.000000  0.083084  0.016757 
 0.293453  0.349497  0.076393  0.280657 
 0.182083  0.286559  0.369243  0.162115 
 0.329785  0.158153  0.275389  0.236672 
 0.294549  0.247425  0.309785  0.148241 
 0.322421  0.265093  0.357265  0.055221 
 0.118444  0.055745  0.798498  0.027312 
 0.013632  0.031106  0.870750  0.084511 
 0.087699  0.173489  0.200482  0.538330 
 0.039395  0.701160  0.140336  0.119109 
 0.591420  0.082036  0.270092  0.056452 

MOTIF RARG_R3_PWM14_DR:4_seedseq-NNNGGTCACCNGGGGTCNNN DR4
letter-probability matrix: alength= 4 w= 20
 0.250148  0.207244  0.157334  0.385274 
 0.292815  0.236332  0.383721  0.087132 
 0.486130  0.196763  0.235090  0.082017 
 0.000000  0.000000  0.936511  0.063489 
 0.000000  0.000000  0.905769  0.094231 
 0.106363  0.053380  0.157624  0.682633 
 0.000000  0.957822  0.010987  0.031191 
 0.855825  0.021735  0.105019  0.017421 
 0.251475  0.461161  0.076721  0.210644 
 0.195098  0.413747  0.191998  0.199157 
 0.276870  0.155250  0.363500  0.204380 
 0.157622  0.180037  0.557889  0.104452 
 0.373305  0.091150  0.521621  0.013923 
 0.000000  0.000000  0.973386  0.026614 
 0.000000  0.000000  0.857386  0.142614 
 0.142523  0.153075  0.156382  0.548020 
 0.064294  0.756823  0.060051  0.118831 
 0.431947  0.000000  0.464918  0.103135 
 0.289870  0.260308  0.184002  0.265820 
 0.164976  0.269872  0.384618  0.180535 

MOTIF RARG_R3_PWM15_ER:11_seedseq-ACCTTNNNNNNNNNNCGGTC ER11
letter-probability matrix: alength= 4 w= 20
 0.822191  0.069714  0.074605  0.033490 
 0.184090  0.810410  0.004021  0.001479 
 0.017940  0.965005  0.003729  0.013325 
 0.007359  0.155989  0.047867  0.788784 
 0.060947  0.417875  0.085074  0.436105 
 0.178824  0.159119  0.235723  0.426334 
 0.208911  0.290984  0.285575  0.214530 
 0.228454  0.311401  0.330152  0.129993 
 0.235800  0.361321  0.232655  0.170224 
 0.190981  0.375987  0.225335  0.207697 
 0.165946  0.380209  0.269267  0.184579 
 0.202628  0.353488  0.260478  0.183407 
 0.194882  0.364647  0.214425  0.226046 
 0.252691  0.322250  0.161798  0.263261 
 0.171752  0.369213  0.223525  0.235510 
 0.394949  0.220519  0.347182  0.037349 
 0.084056  0.096339  0.719846  0.099758 
 0.060941  0.109918  0.714729  0.114412 
 0.104185  0.170980  0.129628  0.595207 
 0.047767  0.767807  0.079686  0.104739 

MOTIF RARG_R3_PWM16_DR:4_seedseq-NGGGTCACNNNNGGTCAAN DR4
letter-probability matrix: alength= 4 w= 19
 0.254386  0.285399  0.323497  0.136718 
 0.414710  0.235568  0.286292  0.063430 
 0.064069  0.000000  0.828649  0.107283 
 0.000000  0.000000  0.919971  0.080029 
 0.112371  0.085349  0.210780  0.591500 
 0.042168  0.772604  0.097756  0.087472 
 0.603693  0.019851  0.361777  0.014679 
 0.325059  0.350266  0.106392  0.218283 
 0.092124  0.381318  0.254051  0.272507 
 0.198004  0.240651  0.352696  0.208649 
 0.179125  0.182416  0.440159  0.198299 
 0.302888  0.321708  0.375404  0.000000 
 0.000000  0.000000  0.976505  0.023495 
 0.000000  0.000000  0.723543  0.276457 
 0.153171  0.219590  0.182514  0.444725 
 0.017040  0.781862  0.064086  0.137012 
 0.747894  0.019179  0.232927  0.000000 
 0.200032  0.393897  0.085597  0.320473 
 0.124421  0.384483  0.339081  0.152015 

MOTIF RARG_R3_PWM17_DR:4_seedseq-NAGTTCACCNNNGGTCAN DR4
letter-probability matrix: alength= 4 w= 18
 0.326148  0.104396  0.331610  0.237845 
 0.669440  0.067784  0.262777  0.000000 
 0.000000  0.021939  0.978061  0.000000 
 0.000000  0.007542  0.688795  0.303663 
 0.041289  0.048761  0.072084  0.837866 
 0.000000  0.903142  0.031395  0.065463 
 0.795606  0.057646  0.119624  0.027123 
 0.309904  0.297316  0.137066  0.255713 
 0.175344  0.300447  0.356172  0.168037 
 0.340456  0.289469  0.130111  0.239965 
 0.358595  0.133585  0.450922  0.056897 
 0.410303  0.132498  0.413337  0.043862 
 0.033454  0.000000  0.908742  0.057804 
 0.000000  0.000000  0.814136  0.185864 
 0.063244  0.099644  0.171792  0.665320 
 0.042043  0.842906  0.030470  0.084582 
 0.679967  0.000000  0.320033  0.000000 
 0.236147  0.373794  0.132366  0.257693 

MOTIF RARG_R3_PWM18_DR:4_seedseq-GGGTCACNNNAGGTCAA DR4
letter-probability matrix: alength= 4 w= 17
 0.248517  0.348605  0.317159  0.085719 
 0.044774  0.000000  0.820375  0.134851 
 0.000000  0.000000  0.831393  0.168607 
 0.096142  0.099002  0.179623  0.625234 
 0.056627  0.754833  0.086929  0.101611 
 0.631314  0.044293  0.289771  0.034622 
 0.252496  0.448682  0.083430  0.215392 
 0.216198  0.315724  0.255098  0.212980 
 0.246115  0.263058  0.349904  0.140922 
 0.227123  0.184032  0.342498  0.246347 
 0.343862  0.367859  0.276797  0.011482 
 0.027005  0.000000  0.946612  0.026383 
 0.000000  0.000000  0.575317  0.424683 
 0.104827  0.250721  0.183609  0.460843 
 0.000000  0.723191  0.149058  0.127752 
 0.645800  0.060266  0.293934  0.000000 
 0.283994  0.362709  0.107010  0.246286 

MOTIF RARG_R3_PWM19_DR:5_seedseq-NNAGGTCACNNNNCGGTCNN DR5
letter-probability matrix: alength= 4 w= 20
 0.390278  0.158940  0.249942  0.200839 
 0.356987  0.089039  0.491868  0.062106 
 0.477626  0.114393  0.407981  0.000000 
 0.032702  0.000000  0.967298  0.000000 
 0.000000  0.000000  0.677823  0.322177 
 0.000000  0.028797  0.080319  0.890884 
 0.000000  0.851001  0.041220  0.107779 
 0.877375  0.000000  0.122625  0.000000 
 0.296133  0.353150  0.119167  0.231551 
 0.378221  0.209055  0.266268  0.146456 
 0.251734  0.102180  0.382320  0.263766 
 0.264267  0.187638  0.278998  0.269097 
 0.192917  0.295957  0.354248  0.156878 
 0.279305  0.310767  0.333909  0.076019 
 0.025019  0.029611  0.945370  0.000000 
 0.067145  0.000000  0.847162  0.085693 
 0.092996  0.188537  0.221350  0.497117 
 0.025612  0.832614  0.068680  0.073094 
 0.551804  0.036174  0.343396  0.068626 
 0.205265  0.456787  0.126883  0.211066 

MOTIF RARG_R3_PWM20_DR:3_seedseq-NNNAGGTCACCNGGGTCNNN DR3
letter-probability matrix: alength= 4 w= 20
 0.200481  0.334482  0.270048  0.194989 
 0.229206  0.161161  0.263743  0.345889 
 0.241657  0.351451  0.246314  0.160577 
 0.368457  0.265025  0.366518  0.000000 
 0.093137  0.000000  0.814744  0.092119 
 0.000000  0.000000  0.571558  0.428442 
 0.122718  0.132699  0.089508  0.655075 
 0.000000  0.779828  0.088173  0.132000 
 0.653815  0.000000  0.301697  0.044488 
 0.256434  0.418175  0.100206  0.225185 
 0.375427  0.249616  0.152513  0.222443 
 0.207151  0.068007  0.497608  0.227234 
 0.390552  0.240692  0.331813  0.036943 
 0.055733  0.117321  0.721244  0.105703 
 0.000000  0.000000  0.770505  0.229495 
 0.101515  0.101342  0.367902  0.429241 
 0.025273  0.614757  0.083540  0.276430 
 0.659652  0.000000  0.254202  0.086147 
 0.281792  0.383108  0.102209  0.232891 
 0.227916  0.378792  0.248175  0.145117 

MOTIF RARG-ATRA_R2_PWM1_DR:4_seedseq-NNNGGTCANNNNGGGTCNNN RA_DR4
letter-probability matrix: alength= 4 w= 20
 0.165749  0.377141  0.133297  0.323812 
 0.277239  0.261500  0.241197  0.220063 
 0.297193  0.242032  0.364484  0.096291 
 0.135182  0.057737  0.633400  0.173681 
 0.058902  0.034914  0.735063  0.171120 
 0.095321  0.118008  0.212359  0.574312 
 0.074312  0.671075  0.132363  0.122250 
 0.595443  0.080982  0.282827  0.040748 
 0.264850  0.274581  0.078195  0.382374 
 0.194822  0.357677  0.266342  0.181158 
 0.108495  0.286093  0.370705  0.234707 
 0.173622  0.257099  0.320249  0.249029 
 0.334964  0.274932  0.336082  0.054022 
 0.136032  0.120107  0.601095  0.142765 
 0.008977  0.097697  0.574582  0.318744 
 0.139452  0.290523  0.225279  0.344746 
 0.160602  0.429875  0.183212  0.226312 
 0.526807  0.000000  0.473193  0.000000 
 0.160695  0.247772  0.223611  0.367923 
 0.243566  0.204706  0.361593  0.190134 

MOTIF RARG-ATRA_R2_PWM2_ER:11_seedseq-ACCCCNNNNNNNNNNAGGTC RA_ER11
letter-probability matrix: alength= 4 w= 20
 0.573536  0.123779  0.086075  0.216611 
 0.251455  0.725333  0.000000  0.023212 
 0.071267  0.746465  0.068950  0.113318 
 0.057776  0.424726  0.205024  0.312474 
 0.146795  0.422510  0.245787  0.184908 
 0.274454  0.208173  0.287145  0.230229 
 0.296975  0.201108  0.273519  0.228398 
 0.220216  0.234678  0.399792  0.145313 
 0.329255  0.241512  0.213893  0.215340 
 0.278184  0.331677  0.207931  0.182208 
 0.190094  0.346338  0.216432  0.247137 
 0.255357  0.289788  0.269438  0.185417 
 0.192199  0.383429  0.144194  0.280178 
 0.287498  0.276623  0.218162  0.217717 
 0.305495  0.285136  0.238209  0.171160 
 0.465943  0.219158  0.229498  0.085401 
 0.102752  0.080543  0.748961  0.067744 
 0.050600  0.035010  0.595258  0.319132 
 0.087422  0.093308  0.191965  0.627305 
 0.087611  0.673745  0.070646  0.167998 

MOTIF RARG-ATRA_R2_PWM3_DR:2_seedseq-NNNNGGTCANNAGGTCNNNN RA_DR2
letter-probability matrix: alength= 4 w= 20
 0.387446  0.039500  0.285429  0.287625 
 0.226835  0.319258  0.196791  0.257116 
 0.458210  0.208549  0.219032  0.114210 
 0.319089  0.209065  0.268405  0.203441 
 0.079150  0.000000  0.676801  0.244049 
 0.053332  0.062330  0.444568  0.439770 
 0.200170  0.155712  0.297222  0.346896 
 0.034660  0.464586  0.274263  0.226492 
 0.513375  0.068934  0.275357  0.142334 
 0.313762  0.374320  0.171873  0.140045 
 0.324167  0.240321  0.287272  0.148241 
 0.320766  0.242244  0.296932  0.140058 
 0.131305  0.152225  0.654454  0.062016 
 0.048334  0.062051  0.458514  0.431101 
 0.134156  0.266377  0.316328  0.283139 
 0.077944  0.430651  0.200060  0.291345 
 0.209914  0.154196  0.357882  0.278008 
 0.295173  0.168736  0.173149  0.362941 
 0.113149  0.255983  0.341306  0.289562 
 0.287803  0.207039  0.230909  0.274249 

MOTIF RARG-ATRA_R2_PWM4_DR:3_seedseq-NNNGGTCANNNNGGTCANNN RA_DR3
letter-probability matrix: alength= 4 w= 20
 0.224448  0.282444  0.212074  0.281033 
 0.290190  0.199443  0.270901  0.239465 
 0.192354  0.443019  0.308619  0.056008 
 0.191304  0.093389  0.569093  0.146214 
 0.048362  0.081507  0.638181  0.231950 
 0.207405  0.138792  0.217861  0.435942 
 0.056767  0.530628  0.239572  0.173033 
 0.500570  0.124514  0.229099  0.145817 
 0.333000  0.174520  0.186434  0.306046 
 0.231478  0.258181  0.298318  0.212022 
 0.181565  0.166059  0.505974  0.146401 
 0.268413  0.240695  0.350049  0.140843 
 0.113840  0.057672  0.617540  0.210948 
 0.016681  0.102524  0.551864  0.328931 
 0.213878  0.243815  0.194275  0.348033 
 0.114992  0.496252  0.144547  0.244209 
 0.453748  0.098635  0.369521  0.078096 
 0.215605  0.302035  0.201551  0.280808 
 0.191136  0.261586  0.316932  0.230346 
 0.269206  0.273999  0.250789  0.206007 

MOTIF RARG-ATRA_R2_PWM5_IR:0_seedseq-NNNNNGGTCATGACCNNNNN RA_IR0
letter-probability matrix: alength= 4 w= 20
 0.179056  0.209640  0.216480  0.394824 
 0.232830  0.289887  0.256417  0.220866 
 0.213892  0.379067  0.307563  0.099479 
 0.270137  0.200783  0.292349  0.236731 
 0.427480  0.320950  0.199934  0.051636 
 0.151573  0.176478  0.507519  0.164430 
 0.054953  0.030918  0.633601  0.280529 
 0.190528  0.140747  0.207728  0.460996 
 0.035134  0.724547  0.114017  0.126302 
 0.407164  0.024946  0.417655  0.150235 
 0.150235  0.417655  0.024946  0.407164 
 0.126302  0.114017  0.724547  0.035134 
 0.460996  0.207728  0.140747  0.190528 
 0.280529  0.633601  0.030918  0.054953 
 0.164430  0.507519  0.176478  0.151573 
 0.051636  0.199934  0.320950  0.427480 
 0.236731  0.292349  0.200783  0.270137 
 0.099479  0.307563  0.379067  0.213892 
 0.220866  0.256417  0.289887  0.232830 
 0.394824  0.216480  0.209640  0.179056 

MOTIF RARG-ATRA_R2_PWM6_DR:5_seedseq-NNGGTCANNNNNGGGTCNN RA_DR5
letter-probability matrix: alength= 4 w= 19
 0.291582  0.143131  0.299238  0.266049 
 0.438866  0.174884  0.336817  0.049432 
 0.105136  0.048969  0.817031  0.028864 
 0.040191  0.028147  0.619729  0.311933 
 0.083000  0.087938  0.220823  0.608239 
 0.077511  0.618339  0.150396  0.153754 
 0.651075  0.054238  0.210018  0.084669 
 0.340550  0.268043  0.157428  0.233979 
 0.165617  0.259040  0.298609  0.276734 
 0.190658  0.260304  0.292339  0.256699 
 0.255331  0.262829  0.232956  0.248884 
 0.157996  0.295106  0.320223  0.226675 
 0.303595  0.236320  0.395362  0.064724 
 0.118507  0.116436  0.627664  0.137393 
 0.034745  0.068224  0.689390  0.207641 
 0.177058  0.223791  0.186247  0.412903 
 0.158658  0.503073  0.175205  0.163063 
 0.450768  0.077386  0.349848  0.121997 
 0.248490  0.290639  0.191454  0.269416 

MOTIF RARG-ATRA_R2_PWM7_M_seedseq-NNNNNCAAAGGTCATNNNNN RA_M
letter-probability matrix: alength= 4 w= 20
 0.351490  0.394365  0.087669  0.166477 
 0.185215  0.301131  0.306241  0.207414 
 0.338027  0.234493  0.260873  0.166607 
 0.275914  0.302652  0.210521  0.210912 
 0.248089  0.236794  0.169422  0.345695 
 0.299037  0.386855  0.167185  0.146923 
 0.535028  0.154145  0.095178  0.215649 
 0.530681  0.193708  0.248066  0.027546 
 0.551375  0.087458  0.272119  0.089049 
 0.036285  0.064073  0.827592  0.072051 
 0.025655  0.041458  0.704011  0.228876 
 0.116137  0.038203  0.158722  0.686938 
 0.120708  0.728827  0.032007  0.118458 
 0.680315  0.070773  0.159871  0.089040 
 0.367063  0.238534  0.109657  0.284745 
 0.051460  0.467281  0.235850  0.245409 
 0.102778  0.446569  0.113313  0.337339 
 0.224922  0.326421  0.248984  0.199673 
 0.336908  0.234318  0.240930  0.187844 
 0.273307  0.278893  0.324707  0.123093 

MOTIF RARG-ATRA_R2_PWM8_DR:3_seedseq-NNGGTCACNNNGGTCANN RA_DR3
letter-probability matrix: alength= 4 w= 18
 0.074827  0.266653  0.373341  0.285179 
 0.435497  0.270224  0.177811  0.116467 
 0.063246  0.031187  0.634965  0.270602 
 0.057234  0.064034  0.609292  0.269440 
 0.242527  0.161536  0.186215  0.409723 
 0.121024  0.483640  0.190899  0.204437 
 0.457123  0.071932  0.272475  0.198470 
 0.257717  0.276354  0.149014  0.316915 
 0.218504  0.370797  0.155697  0.255002 
 0.270340  0.146142  0.411848  0.171669 
 0.322066  0.377938  0.161515  0.138482 
 0.127383  0.089185  0.659382  0.124051 
 0.016703  0.080813  0.580872  0.321612 
 0.175602  0.230569  0.222212  0.371617 
 0.142393  0.463950  0.188665  0.204992 
 0.429712  0.104781  0.332108  0.133399 
 0.446494  0.120993  0.258949  0.173564 
 0.274695  0.284204  0.280594  0.160508 

MOTIF RARG-ATRA_R2_PWM9_DR:6_seedseq-NGGTCANNNNNNNGGTCAN RA_DR6
letter-probability matrix: alength= 4 w= 19
 0.306839  0.399640  0.191764  0.101757 
 0.128759  0.022098  0.719070  0.130073 
 0.056132  0.133379  0.629181  0.181308 
 0.126051  0.120503  0.174029  0.579417 
 0.089577  0.675072  0.083308  0.152043 
 0.603069  0.101668  0.260379  0.034883 
 0.289503  0.319311  0.124091  0.267095 
 0.179011  0.315226  0.275865  0.229899 
 0.179000  0.321640  0.270334  0.229026 
 0.120551  0.328863  0.202085  0.348500 
 0.298234  0.174149  0.244109  0.283508 
 0.184136  0.287423  0.231956  0.296485 
 0.419026  0.245957  0.281371  0.053646 
 0.103452  0.152779  0.569443  0.174326 
 0.045148  0.144705  0.582557  0.227591 
 0.073990  0.219886  0.204868  0.501256 
 0.140116  0.484500  0.152062  0.223322 
 0.595383  0.058141  0.214566  0.131910 
 0.411035  0.203354  0.107136  0.278475 

MOTIF RARG-ATRA_R2_PWM10_DR:2_seedseq-NNNGTCAANNGGTCANNN RA_DR2
letter-probability matrix: alength= 4 w= 18
 0.287678  0.188926  0.293547  0.229849 
 0.313298  0.160463  0.359479  0.166759 
 0.276444  0.023635  0.526105  0.173816 
 0.196587  0.053849  0.423167  0.326397 
 0.233028  0.211256  0.210197  0.345519 
 0.108813  0.522835  0.170965  0.197388 
 0.502227  0.129070  0.251399  0.117305 
 0.323913  0.192497  0.180305  0.303286 
 0.342361  0.161355  0.220827  0.275456 
 0.288977  0.219564  0.311257  0.180202 
 0.187616  0.128568  0.517469  0.166347 
 0.059372  0.127181  0.437645  0.375802 
 0.169390  0.303779  0.215695  0.311137 
 0.105257  0.391866  0.280582  0.222295 
 0.388396  0.130791  0.301866  0.178947 
 0.261267  0.316282  0.162622  0.259828 
 0.203708  0.244239  0.356993  0.195061 
 0.252555  0.247480  0.212233  0.287731 

MOTIF RARG-ATRA_R2_PWM11_DR:4_seedseq-NAGTTCNNNNNNGGTCAN RA_DR4
letter-probability matrix: alength= 4 w= 18
 0.332209  0.081413  0.411934  0.174444 
 0.494685  0.083447  0.320394  0.101474 
 0.095304  0.142670  0.653281  0.108744 
 0.054884  0.067277  0.519780  0.358060 
 0.132536  0.141476  0.154974  0.571013 
 0.121062  0.582847  0.155537  0.140553 
 0.635976  0.142264  0.159854  0.061906 
 0.240237  0.340407  0.068179  0.351177 
 0.174971  0.324997  0.214809  0.285223 
 0.442950  0.159784  0.164623  0.232643 
 0.222663  0.255312  0.342144  0.179881 
 0.326182  0.387237  0.189232  0.097349 
 0.179621  0.119385  0.502007  0.198987 
 0.103063  0.119071  0.614999  0.162867 
 0.124613  0.168395  0.185947  0.521046 
 0.092036  0.439516  0.223350  0.245098 
 0.518537  0.083342  0.291933  0.106188 
 0.414110  0.157321  0.088944  0.339624 

MOTIF RARG-ATRA_R2_PWM12_DR:4_seedseq-NNAGGTCNNNNNGGGTCNN RA_DR4
letter-probability matrix: alength= 4 w= 19
 0.219806  0.338813  0.199205  0.242176 
 0.349789  0.173046  0.302086  0.175080 
 0.392303  0.182588  0.358065  0.067044 
 0.165847  0.092358  0.666272  0.075523 
 0.053969  0.100692  0.529962  0.315377 
 0.066560  0.156076  0.269190  0.508173 
 0.071663  0.604004  0.161562  0.162771 
 0.604145  0.150583  0.215681  0.029592 
 0.182411  0.290723  0.168834  0.358031 
 0.195919  0.325973  0.231635  0.246473 
 0.337220  0.241488  0.279370  0.141922 
 0.193266  0.235711  0.388416  0.182607 
 0.352283  0.243271  0.326719  0.077727 
 0.155107  0.146409  0.582997  0.115486 
 0.022694  0.103375  0.576802  0.297129 
 0.143478  0.161311  0.301135  0.394076 
 0.140500  0.415428  0.189243  0.254829 
 0.440469  0.072515  0.421598  0.065418 
 0.193690  0.267288  0.299685  0.239337 

MOTIF RARG-ATRA_R2_PWM13_M_seedseq-NNNNNGAGGTCACGGNNNNN RA_M
letter-probability matrix: alength= 4 w= 20
 0.201511  0.377977  0.211049  0.209463 
 0.165310  0.143818  0.385705  0.305168 
 0.180863  0.277542  0.376765  0.164829 
 0.234942  0.280643  0.228869  0.255547 
 0.344477  0.209739  0.288483  0.157301 
 0.377874  0.054972  0.409925  0.157230 
 0.453865  0.160219  0.343055  0.042861 
 0.000000  0.103934  0.849849  0.046218 
 0.038846  0.000000  0.596964  0.364189 
 0.090627  0.080355  0.065256  0.763763 
 0.064135  0.693971  0.167036  0.074857 
 0.678158  0.191255  0.130587  0.000000 
 0.234322  0.330563  0.115755  0.319361 
 0.198318  0.215658  0.347322  0.238702 
 0.219214  0.278863  0.326049  0.175874 
 0.204156  0.326531  0.263028  0.206285 
 0.442888  0.049727  0.366520  0.140864 
 0.162550  0.154096  0.473679  0.209675 
 0.038912  0.207625  0.412536  0.340928 
 0.165478  0.384572  0.255202  0.194748 

MOTIF RARG-ATRA_R2_PWM14_DR:6_seedseq-NNGGTCANNNNNNGGGTCNN RA_DR6
letter-probability matrix: alength= 4 w= 20
 0.319885  0.114947  0.405365  0.159803 
 0.343501  0.396016  0.260484  0.000000 
 0.141717  0.056854  0.749726  0.051704 
 0.088053  0.057577  0.615674  0.238696 
 0.174452  0.120331  0.090586  0.614631 
 0.108062  0.631898  0.064536  0.195504 
 0.530124  0.135248  0.299303  0.035325 
 0.321374  0.359662  0.208073  0.110890 
 0.129398  0.119889  0.331298  0.419416 
 0.255895  0.119513  0.387042  0.237550 
 0.203856  0.277231  0.228894  0.290019 
 0.388929  0.111067  0.213338  0.286665 
 0.118840  0.428000  0.251920  0.201241 
 0.476545  0.113265  0.337306  0.072885 
 0.097421  0.179588  0.386178  0.336814 
 0.056250  0.311662  0.488344  0.143744 
 0.147817  0.219507  0.200165  0.432512 
 0.233771  0.424271  0.168042  0.173916 
 0.634377  0.080202  0.142182  0.143239 
 0.455857  0.178257  0.138676  0.227210 

MOTIF RARG-ATRA_R2_PWM15_DR:2_seedseq-NNNAGGTCNNNAGGTCNNN RA_DR2
letter-probability matrix: alength= 4 w= 19
 0.206734  0.248321  0.276135  0.268810 
 0.301582  0.287635  0.243093  0.167691 
 0.299435  0.174456  0.216434  0.309675 
 0.392861  0.235879  0.293445  0.077815 
 0.114679  0.133494  0.609054  0.142774 
 0.076803  0.067979  0.455076  0.400142 
 0.127289  0.231880  0.263112  0.377720 
 0.097533  0.556016  0.197359  0.149092 
 0.501132  0.102035  0.236351  0.160483 
 0.462009  0.307801  0.199696  0.030493 
 0.291220  0.222707  0.360390  0.125682 
 0.365222  0.245431  0.338534  0.050814 
 0.201032  0.112475  0.491101  0.195392 
 0.047440  0.127128  0.332079  0.493354 
 0.131563  0.302721  0.249238  0.316477 
 0.135616  0.476687  0.196029  0.191668 
 0.301756  0.211951  0.332048  0.154246 
 0.333832  0.257367  0.146536  0.262265 
 0.173202  0.165267  0.269062  0.392469 

MOTIF RARG-ATRA_R2_PWM16_DR:6_seedseq-NAGGTCNNNNNNAAGGTN RA_DR6
letter-probability matrix: alength= 4 w= 18
 0.246166  0.336390  0.186245  0.231200 
 0.348120  0.209975  0.338339  0.103566 
 0.260493  0.181634  0.420317  0.137556 
 0.062985  0.108619  0.670190  0.158206 
 0.125512  0.186802  0.286256  0.401429 
 0.232819  0.496176  0.127281  0.143724 
 0.328077  0.073724  0.350105  0.248094 
 0.280921  0.432878  0.233324  0.052878 
 0.172839  0.518914  0.218604  0.089642 
 0.131180  0.328986  0.226323  0.313511 
 0.163246  0.454864  0.218115  0.163775 
 0.259635  0.227622  0.272313  0.240429 
 0.288174  0.275562  0.326099  0.110164 
 0.332164  0.192668  0.361168  0.114000 
 0.287961  0.228683  0.366360  0.116996 
 0.136757  0.199021  0.373307  0.290915 
 0.106149  0.233994  0.261430  0.398427 
 0.093150  0.556436  0.084494  0.265921 

MOTIF RARG-ATRA_R2_PWM17_ER:8_seedseq-ACCCCNNNNNNNAGGTC RA_ER8
letter-probability matrix: alength= 4 w= 17
 0.562465  0.234907  0.091889  0.110739 
 0.282785  0.579604  0.098451  0.039161 
 0.134009  0.500847  0.170689  0.194454 
 0.100403  0.524594  0.113618  0.261386 
 0.205598  0.388624  0.212980  0.192797 
 0.264020  0.210962  0.298402  0.226617 
 0.249080  0.176605  0.381189  0.193126 
 0.207595  0.345883  0.237314  0.209209 
 0.336614  0.205233  0.156556  0.301596 
 0.266095  0.317703  0.221225  0.194978 
 0.249159  0.283790  0.254562  0.212490 
 0.372951  0.238167  0.187381  0.201501 
 0.515363  0.209296  0.145646  0.129694 
 0.125139  0.111509  0.631726  0.131626 
 0.084474  0.072693  0.556122  0.286712 
 0.144156  0.140740  0.166152  0.548951 
 0.132077  0.575608  0.111515  0.180800 

MOTIF RARG-ATRA_R2_PWM18_DR:3_seedseq-NNNGTCACNNAGGTCNNN RA_DR3
letter-probability matrix: alength= 4 w= 18
 0.208544  0.209910  0.367129  0.214417 
 0.474262  0.064721  0.419915  0.041103 
 0.067949  0.063456  0.582545  0.286050 
 0.079455  0.110320  0.552638  0.257587 
 0.173752  0.187656  0.136106  0.502485 
 0.078945  0.537705  0.157512  0.225838 
 0.548598  0.090471  0.243522  0.117409 
 0.208366  0.341521  0.159804  0.290309 
 0.283945  0.292496  0.229871  0.193688 
 0.183944  0.059407  0.568093  0.188556 
 0.474059  0.211635  0.174888  0.139418 
 0.137794  0.141473  0.637979  0.082754 
 0.015659  0.000000  0.552521  0.431821 
 0.187407  0.205995  0.207374  0.399224 
 0.047112  0.530002  0.129425  0.293462 
 0.412439  0.078259  0.268345  0.240957 
 0.334298  0.334239  0.167011  0.164453 
 0.312478  0.258275  0.218199  0.211048 

MOTIF RARG-ATRA_R2_PWM19_DR:5_seedseq-NNGTCACNNNNNGGTCANN RA_DR5
letter-probability matrix: alength= 4 w= 19
 0.384892  0.319151  0.295958  0.000000 
 0.129701  0.000000  0.679860  0.190439 
 0.165462  0.092227  0.537340  0.204971 
 0.085821  0.171002  0.140392  0.602785 
 0.096564  0.624714  0.152205  0.126516 
 0.531409  0.114721  0.224608  0.129262 
 0.232788  0.316019  0.224836  0.226357 
 0.377695  0.121808  0.269143  0.231354 
 0.296229  0.187467  0.303170  0.213134 
 0.305843  0.149665  0.251245  0.293247 
 0.470146  0.182955  0.180974  0.165926 
 0.324342  0.189322  0.486336  0.000000 
 0.121411  0.112511  0.652316  0.113762 
 0.066944  0.068812  0.730666  0.133578 
 0.230757  0.119085  0.160926  0.489232 
 0.235676  0.418831  0.149289  0.196205 
 0.638871  0.078961  0.106533  0.175636 
 0.214279  0.335948  0.117533  0.332240 
 0.217216  0.221987  0.276467  0.284330 

MOTIF RARG-ATRA_R2_PWM20_DR:4_seedseq-NNGGTCAANNNGGGTCNN RA_DR4
letter-probability matrix: alength= 4 w= 18
 0.207106  0.166421  0.396680  0.229794 
 0.220344  0.400720  0.331070  0.047865 
 0.159068  0.093672  0.610697  0.136564 
 0.000000  0.036101  0.618310  0.345588 
 0.108762  0.206957  0.211546  0.472735 
 0.069192  0.657700  0.129655  0.143453 
 0.567216  0.120551  0.236425  0.075808 
 0.222730  0.299087  0.125173  0.353010 
 0.244786  0.277803  0.375783  0.101629 
 0.222537  0.259139  0.353363  0.164961 
 0.284612  0.155990  0.347889  0.211508 
 0.333027  0.243267  0.302707  0.121000 
 0.113477  0.040085  0.590989  0.255449 
 0.051106  0.099600  0.546073  0.303221 
 0.139048  0.212150  0.302990  0.345812 
 0.116713  0.451631  0.226869  0.204788 
 0.512380  0.124474  0.363145  0.000000 
 0.299961  0.215845  0.154085  0.330109 

MOTIF RARG-RXRA_R3_PWM1_DR:1_seedseq-NNNNGGTCAAAGGTNNNN RX_DR1
letter-probability matrix: alength= 4 w= 18
 0.239748  0.312996  0.249060  0.198196 
 0.264582  0.285325  0.183606  0.266488 
 0.305134  0.210124  0.294274  0.190468 
 0.330253  0.321137  0.230366  0.118244 
 0.072405  0.090753  0.810988  0.025854 
 0.050160  0.142004  0.579579  0.228257 
 0.126250  0.109571  0.257012  0.507167 
 0.066437  0.615279  0.187596  0.130688 
 0.727720  0.036786  0.107233  0.128260 
 0.497826  0.165552  0.083008  0.253614 
 0.466772  0.189059  0.266157  0.078012 
 0.165676  0.195124  0.486039  0.153161 
 0.140640  0.162666  0.465344  0.231350 
 0.066710  0.183530  0.337855  0.411905 
 0.079365  0.259607  0.315238  0.345790 
 0.447956  0.319739  0.114238  0.118066 
 0.114733  0.237983  0.276646  0.370639 
 0.171867  0.227530  0.369850  0.230753 

MOTIF RARG-RXRA_R3_PWM2_DR:2_seedseq-NNNGGTCANNNGGTCANNN RX_DR2
letter-probability matrix: alength= 4 w= 19
 0.329927  0.129096  0.426267  0.114710 
 0.350550  0.262831  0.351329  0.035290 
 0.436055  0.175586  0.236145  0.152214 
 0.041894  0.053907  0.771712  0.132487 
 0.022583  0.094987  0.607825  0.274605 
 0.145434  0.171115  0.240522  0.442929 
 0.052881  0.503208  0.292335  0.151577 
 0.603758  0.000000  0.253585  0.142657 
 0.221189  0.397153  0.133384  0.248274 
 0.105303  0.238767  0.323476  0.332455 
 0.360607  0.233538  0.272165  0.133690 
 0.159487  0.076149  0.484968  0.279396 
 0.025606  0.077002  0.496538  0.400854 
 0.129616  0.077909  0.320064  0.472412 
 0.052198  0.536744  0.165861  0.245197 
 0.530178  0.039020  0.299822  0.130980 
 0.235605  0.414860  0.141048  0.208487 
 0.073100  0.327600  0.249192  0.350108 
 0.145960  0.309276  0.313398  0.231366 

MOTIF RARG-RXRA_R3_PWM3_DR:4_seedseq-NNGGTCANNNNGGGTCNN RX_DR4
letter-probability matrix: alength= 4 w= 18
 0.347466  0.101364  0.469993  0.081176 
 0.448560  0.260144  0.235806  0.055490 
 0.247588  0.000000  0.708759  0.043653 
 0.049351  0.051295  0.570810  0.328544 
 0.225377  0.181671  0.173630  0.419322 
 0.139791  0.503168  0.160775  0.196266 
 0.388400  0.260220  0.227736  0.123645 
 0.179622  0.399035  0.066936  0.354407 
 0.165904  0.216184  0.361334  0.256578 
 0.172163  0.318768  0.349036  0.160034 
 0.222609  0.284891  0.269851  0.222649 
 0.345182  0.281756  0.291438  0.081624 
 0.255239  0.136884  0.484034  0.123844 
 0.017747  0.192841  0.549900  0.239512 
 0.207717  0.217135  0.291117  0.284032 
 0.103302  0.290474  0.253901  0.352323 
 0.321198  0.147602  0.347599  0.183602 
 0.229876  0.277996  0.082430  0.409698 

MOTIF RARG-RXRA_R3_PWM4_DR:5_seedseq-NNGGTCANNNNNAGGTCNN RX_DR5
letter-probability matrix: alength= 4 w= 19
 0.280601  0.365777  0.219022  0.134600 
 0.311772  0.223863  0.464365  0.000000 
 0.221117  0.230285  0.482622  0.065976 
 0.000000  0.186600  0.500367  0.313033 
 0.135642  0.298586  0.181416  0.384355 
 0.058635  0.421043  0.259006  0.261317 
 0.442798  0.128393  0.365680  0.063129 
 0.231348  0.304781  0.188474  0.275396 
 0.078256  0.345839  0.237418  0.338486 
 0.155438  0.238326  0.283273  0.322963 
 0.042991  0.331083  0.354268  0.271658 
 0.377626  0.148988  0.247735  0.225652 
 0.371839  0.309304  0.298203  0.020654 
 0.192517  0.090181  0.466225  0.251077 
 0.038981  0.099000  0.486580  0.375439 
 0.210331  0.210407  0.294264  0.284998 
 0.071206  0.404490  0.236068  0.288237 
 0.372218  0.082024  0.200751  0.345008 
 0.084756  0.579866  0.084526  0.250852 

MOTIF RARG-RXRA_R3_PWM5_DR:3_seedseq-NNGGTCANNNNGGTCANN RX_DR3
letter-probability matrix: alength= 4 w= 18
 0.266359  0.208164  0.354528  0.170949 
 0.343219  0.424983  0.194707  0.037091 
 0.215322  0.068965  0.630918  0.084795 
 0.024217  0.048084  0.767872  0.159828 
 0.180334  0.140491  0.134719  0.544456 
 0.140244  0.525211  0.181917  0.152629 
 0.569409  0.114075  0.290107  0.026409 
 0.167050  0.359963  0.178570  0.294416 
 0.162738  0.259935  0.234273  0.343054 
 0.322961  0.246176  0.284384  0.146479 
 0.244023  0.210493  0.353888  0.191595 
 0.095052  0.045928  0.648450  0.210569 
 0.021271  0.106118  0.544130  0.328480 
 0.139935  0.278395  0.149906  0.431765 
 0.110613  0.492023  0.256264  0.141100 
 0.389872  0.141614  0.145213  0.323301 
 0.196638  0.283639  0.062019  0.457705 
 0.106912  0.455701  0.271760  0.165627 

MOTIF RARG-RXRA_R3_PWM6_M_seedseq-NNNNCAAAGGTCATNNNN RX_M
letter-probability matrix: alength= 4 w= 18
 0.165506  0.283127  0.350949  0.200417 
 0.343412  0.117256  0.344047  0.195284 
 0.214006  0.250335  0.288823  0.246836 
 0.191257  0.321568  0.438188  0.048988 
 0.145690  0.446431  0.265901  0.141978 
 0.476379  0.188319  0.235148  0.100153 
 0.496574  0.053579  0.261222  0.188626 
 0.703586  0.126485  0.076124  0.093806 
 0.063806  0.059168  0.815728  0.061298 
 0.049129  0.044768  0.749846  0.156257 
 0.112455  0.125264  0.236518  0.525763 
 0.076420  0.534512  0.062485  0.326583 
 0.487470  0.074724  0.341053  0.096753 
 0.193319  0.341824  0.111948  0.352910 
 0.250079  0.142543  0.380746  0.226631 
 0.299607  0.149444  0.412901  0.138048 
 0.153452  0.145295  0.326870  0.374383 
 0.240881  0.146433  0.352035  0.260650 

MOTIF RARG-RXRA_R3_PWM7_M_seedseq-NNNNGGTCAAGAGTNNNN RX_M
letter-probability matrix: alength= 4 w= 18
 0.218872  0.245972  0.251948  0.283208 
 0.315212  0.312032  0.209832  0.162924 
 0.132027  0.135414  0.457459  0.275100 
 0.308439  0.000000  0.498204  0.193357 
 0.107866  0.043533  0.618860  0.229742 
 0.023383  0.136266  0.731305  0.109045 
 0.128859  0.044667  0.231574  0.594900 
 0.101221  0.642554  0.086432  0.169792 
 0.531288  0.047358  0.162602  0.258751 
 0.420840  0.325438  0.057373  0.196350 
 0.202231  0.110769  0.476161  0.210840 
 0.420119  0.076463  0.298476  0.204942 
 0.099799  0.250374  0.518489  0.131337 
 0.216986  0.227995  0.170476  0.384544 
 0.201346  0.359250  0.210444  0.228959 
 0.160243  0.454302  0.124911  0.260543 
 0.266711  0.080668  0.434735  0.217887 
 0.316882  0.278002  0.258199  0.146917 

MOTIF RARG-RXRA_R3_PWM8_DR:5_seedseq-NGGGGTNNNNNNGAGGTN RX_DR5
letter-probability matrix: alength= 4 w= 18
 0.249843  0.259996  0.272797  0.217364 
 0.221038  0.214803  0.482253  0.081907 
 0.268504  0.093527  0.568405  0.069564 
 0.280299  0.029534  0.593004  0.097163 
 0.070959  0.115138  0.606035  0.207869 
 0.159829  0.149863  0.213177  0.477131 
 0.105858  0.387915  0.193229  0.312999 
 0.630931  0.093270  0.187502  0.088297 
 0.236903  0.437232  0.202661  0.123204 
 0.197680  0.198695  0.386836  0.216789 
 0.153456  0.380322  0.187435  0.278788 
 0.254516  0.168787  0.264012  0.312685 
 0.145111  0.249786  0.479795  0.125308 
 0.423749  0.139524  0.292968  0.143759 
 0.168057  0.200363  0.463667  0.167914 
 0.000000  0.109843  0.619515  0.270642 
 0.045824  0.220592  0.240975  0.492609 
 0.112584  0.442553  0.211022  0.233841 

MOTIF RARG-RXRA_R3_PWM9_M_seedseq-NNNNGGTCACGGGGNNNN RX_M
letter-probability matrix: alength= 4 w= 18
 0.344400  0.379707  0.163545  0.112348 
 0.258674  0.254367  0.105700  0.381260 
 0.388131  0.197604  0.339839  0.074426 
 0.433900  0.213295  0.293111  0.059694 
 0.131733  0.041995  0.792821  0.033451 
 0.067225  0.095296  0.551129  0.286350 
 0.127913  0.074772  0.290064  0.507251 
 0.105807  0.638682  0.162652  0.092859 
 0.735754  0.100470  0.116735  0.047041 
 0.222695  0.393214  0.091054  0.293036 
 0.353463  0.151034  0.285342  0.210161 
 0.145473  0.231369  0.451088  0.172070 
 0.393948  0.025706  0.380619  0.199727 
 0.197806  0.180305  0.446768  0.175121 
 0.158392  0.117419  0.408163  0.316026 
 0.197709  0.192839  0.350169  0.259283 
 0.241136  0.134438  0.389193  0.235232 
 0.214388  0.254686  0.344776  0.186150 

MOTIF RARG-RXRA_R3_PWM10_DR:1_seedseq-NNNGTCAAAGGTCNNN RX_DR1
letter-probability matrix: alength= 4 w= 16
 0.261675  0.222974  0.359362  0.155990 
 0.288748  0.340479  0.195724  0.175048 
 0.149691  0.170268  0.470114  0.209928 
 0.145640  0.203598  0.377588  0.273174 
 0.166543  0.173513  0.373023  0.286922 
 0.101540  0.319197  0.333821  0.245442 
 0.638801  0.153917  0.169155  0.038128 
 0.289669  0.262508  0.223793  0.224030 
 0.458811  0.221679  0.244853  0.074657 
 0.208154  0.234478  0.402993  0.154375 
 0.111736  0.180410  0.338588  0.369266 
 0.138614  0.155009  0.361893  0.344484 
 0.099670  0.286661  0.283512  0.330156 
 0.327695  0.449020  0.223284  0.000000 
 0.189162  0.268644  0.208305  0.333889 
 0.211695  0.292385  0.256390  0.239530 

MOTIF RARG-RXRA_R3_PWM11_DR:2_seedseq-NNNGGTCGNAAGGTNNN RX_DR2
letter-probability matrix: alength= 4 w= 17
 0.270703  0.386202  0.107469  0.235626 
 0.277566  0.195418  0.375043  0.151974 
 0.426599  0.307027  0.266375  0.000000 
 0.079625  0.103732  0.733521  0.083122 
 0.117823  0.000000  0.534795  0.347381 
 0.215665  0.166688  0.099211  0.518437 
 0.128586  0.519978  0.174984  0.176452 
 0.386711  0.040164  0.468343  0.104782 
 0.397749  0.075688  0.219186  0.307376 
 0.502667  0.185750  0.152047  0.159536 
 0.464886  0.174512  0.259858  0.100744 
 0.108417  0.102774  0.635961  0.152848 
 0.037988  0.141752  0.550906  0.269355 
 0.114694  0.194321  0.172100  0.518885 
 0.000000  0.384547  0.247944  0.367509 
 0.332336  0.162389  0.368147  0.137128 
 0.092369  0.444613  0.165924  0.297094 

MOTIF RARG-RXRA_R3_PWM12_DR:8_seedseq-AAGGGNNNNNNNNNGGGGT RX_DR8
letter-probability matrix: alength= 4 w= 19
 0.309375  0.239273  0.277049  0.174303 
 0.275909  0.252950  0.267846  0.203294 
 0.299180  0.201816  0.365015  0.133989 
 0.302183  0.202462  0.380883  0.114471 
 0.172837  0.153354  0.429444  0.244365 
 0.148244  0.154603  0.477450  0.219703 
 0.231468  0.263798  0.311157  0.193578 
 0.181455  0.259246  0.303500  0.255799 
 0.299613  0.232330  0.311096  0.156960 
 0.265895  0.217481  0.345773  0.170851 
 0.219932  0.381579  0.179502  0.218987 
 0.229132  0.336910  0.270210  0.163748 
 0.205031  0.248909  0.174581  0.371479 
 0.214388  0.353005  0.231039  0.201568 
 0.111334  0.192362  0.417237  0.279067 
 0.326152  0.176763  0.398078  0.099007 
 0.156017  0.128835  0.464237  0.250912 
 0.021782  0.167955  0.508222  0.302041 
 0.105063  0.177580  0.216071  0.501286 

MOTIF RARG-RXRA_R3_PWM13_DR:2_seedseq-NNGGGTCNNNGGGTCNN RX_DR8
letter-probability matrix: alength= 4 w= 17
 0.309683  0.363987  0.257664  0.068667 
 0.313843  0.258096  0.348061  0.079999 
 0.311286  0.252444  0.332720  0.103551 
 0.177323  0.114070  0.541747  0.166860 
 0.009791  0.038216  0.559288  0.392706 
 0.280833  0.125222  0.147596  0.446348 
 0.138851  0.433615  0.151715  0.275819 
 0.402044  0.288325  0.208055  0.101576 
 0.337120  0.340186  0.110865  0.211829 
 0.156225  0.384946  0.271396  0.187432 
 0.300741  0.197139  0.389426  0.112694 
 0.131761  0.111862  0.681450  0.074926 
 0.030114  0.192384  0.498781  0.278721 
 0.201080  0.157064  0.224894  0.416963 
 0.123099  0.371575  0.218336  0.286990 
 0.317475  0.069664  0.385487  0.227374 
 0.072175  0.467291  0.114034  0.346500 

MOTIF RARG-RXRA_R3_PWM14_M_seedseq-NNNCACGGGGTCANNN RX_M
letter-probability matrix: alength= 4 w= 16
 0.000000  0.209305  0.520864  0.269831 
 0.074152  0.189465  0.360463  0.375920 
 0.230568  0.280950  0.193143  0.295339 
 0.104015  0.506594  0.200854  0.188538 
 0.464305  0.224658  0.156663  0.154374 
 0.200889  0.470238  0.155119  0.173754 
 0.191679  0.189552  0.508762  0.110006 
 0.330957  0.164065  0.411339  0.093639 
 0.236245  0.083656  0.583307  0.096791 
 0.013712  0.096727  0.685130  0.204432 
 0.228618  0.140350  0.057692  0.573341 
 0.182282  0.392122  0.105368  0.320227 
 0.552439  0.039331  0.299228  0.109002 
 0.366576  0.250849  0.086418  0.296158 
 0.265089  0.242468  0.374523  0.117920 
 0.336256  0.092821  0.375019  0.195904 

MOTIF RARG-RXRA_R3_PWM15_DR:1_seedseq-NNNGGGTCNAAGGTNNN RX_DR1
letter-probability matrix: alength= 4 w= 17
 0.119526  0.480114  0.244192  0.156169 
 0.355378  0.233272  0.178642  0.232709 
 0.327720  0.236457  0.298871  0.136952 
 0.336582  0.193817  0.363121  0.106480 
 0.147743  0.125842  0.692576  0.033838 
 0.071308  0.065304  0.519264  0.344124 
 0.156433  0.111334  0.207801  0.524432 
 0.097386  0.433240  0.241487  0.227887 
 0.561472  0.077980  0.203034  0.157515 
 0.411980  0.179454  0.166652  0.241914 
 0.429731  0.189266  0.239996  0.141007 
 0.213233  0.250848  0.388765  0.147154 
 0.076303  0.272902  0.377339  0.273455 
 0.097704  0.239629  0.262399  0.400268 
 0.090382  0.237298  0.288829  0.383490 
 0.390559  0.230471  0.233961  0.145009 
 0.159476  0.444344  0.265248  0.130931 

MOTIF RARG-RXRA_R3_PWM16_DR:2_seedseq-NNAGGTCNNGAGGTNN RX_DR2
letter-probability matrix: alength= 4 w= 16
 0.350557  0.194144  0.233929  0.221371 
 0.307408  0.089184  0.401445  0.201962 
 0.505410  0.113750  0.282755  0.098084 
 0.135742  0.140093  0.688757  0.035408 
 0.075045  0.091003  0.524466  0.309486 
 0.123549  0.207212  0.235954  0.433285 
 0.134369  0.549904  0.216497  0.099230 
 0.386183  0.171122  0.283243  0.159452 
 0.180806  0.421231  0.207345  0.190619 
 0.339523  0.173046  0.293171  0.194259 
 0.332042  0.232981  0.310973  0.124004 
 0.218875  0.206340  0.482385  0.092399 
 0.112045  0.107746  0.413521  0.366688 
 0.150434  0.158217  0.362358  0.328991 
 0.062121  0.627840  0.150120  0.159919 
 0.381154  0.221937  0.264743  0.132166 

MOTIF RARG-RXRA_R3_PWM17_M_seedseq-NNNAAAGGTCAATNNN RX_M
letter-probability matrix: alength= 4 w= 16
 0.258874  0.232555  0.357637  0.150933 
 0.327789  0.099447  0.323728  0.249036 
 0.267690  0.252839  0.285260  0.194211 
 0.360185  0.287299  0.204148  0.148368 
 0.372816  0.175752  0.208397  0.243035 
 0.534737  0.075721  0.275297  0.114245 
 0.108460  0.173636  0.606913  0.110991 
 0.110495  0.000000  0.787747  0.101758 
 0.185652  0.076451  0.193709  0.544189 
 0.065960  0.525600  0.224169  0.184271 
 0.434664  0.212036  0.274498  0.078803 
 0.330625  0.228908  0.114712  0.325755 
 0.278596  0.146191  0.316021  0.259192 
 0.408223  0.240699  0.124900  0.226178 
 0.195931  0.268280  0.340672  0.195117 
 0.241273  0.218192  0.250441  0.290094 

MOTIF RARG-RXRA_R3_PWM18_DR:5_seedseq-NAGGTCNNNNNGAGGTN RX_DR5
letter-probability matrix: alength= 4 w= 17
 0.541030  0.216271  0.171500  0.071199 
 0.374541  0.151624  0.434750  0.039085 
 0.115910  0.153593  0.605192  0.125305 
 0.017050  0.000000  0.491664  0.491286 
 0.098904  0.156667  0.311665  0.432764 
 0.081761  0.455352  0.188118  0.274769 
 0.390539  0.246987  0.312224  0.050250 
 0.407674  0.066519  0.215092  0.310716 
 0.073013  0.315238  0.438390  0.173360 
 0.170387  0.302849  0.312279  0.214485 
 0.223834  0.422368  0.208994  0.144805 
 0.241540  0.236995  0.332857  0.188608 
 0.284375  0.280156  0.327368  0.108101 
 0.062751  0.213922  0.530354  0.192972 
 0.031197  0.207797  0.492896  0.268111 
 0.067570  0.255412  0.243118  0.433901 
 0.000000  0.521556  0.183006  0.295437 

MOTIF RARG-RXRA_R3_PWM19_DR:4_seedseq-NNGGGTCNNNNGGGGTNN RX_DR4
letter-probability matrix: alength= 4 w= 18
 0.417145  0.234207  0.268705  0.079943 
 0.210199  0.168869  0.444661  0.176271 
 0.484209  0.074493  0.376596  0.064701 
 0.170061  0.137815  0.562381  0.129744 
 0.061671  0.097855  0.612388  0.228086 
 0.190419  0.275967  0.189375  0.344240 
 0.200891  0.407533  0.140329  0.251246 
 0.345495  0.172785  0.315701  0.166018 
 0.134784  0.448867  0.158682  0.257667 
 0.142370  0.221328  0.421054  0.215248 
 0.349046  0.103691  0.301122  0.246141 
 0.250021  0.191489  0.389646  0.168844 
 0.201912  0.120730  0.408532  0.268827 
 0.255639  0.200859  0.405767  0.137735 
 0.099294  0.153387  0.522833  0.224486 
 0.260154  0.146678  0.268029  0.325139 
 0.192405  0.258207  0.237430  0.311958 
 0.274971  0.163495  0.194104  0.367430 

MOTIF RARG-RXRA_R3_PWM20_DR:3_seedseq-NNGGTCANNNAGGTCNN RX_DR3
letter-probability matrix: alength= 4 w= 17
 0.328532  0.303182  0.241722  0.126564 
 0.392731  0.309727  0.129891  0.167650 
 0.150708  0.094142  0.595203  0.159946 
 0.009299  0.220374  0.406585  0.363743 
 0.202317  0.187211  0.208956  0.401516 
 0.166334  0.393270  0.234191  0.206206 
 0.487219  0.190352  0.288473  0.033956 
 0.283248  0.441079  0.137282  0.138391 
 0.070240  0.290095  0.279660  0.360005 
 0.189823  0.403108  0.300634  0.106435 
 0.279785  0.183971  0.413885  0.122359 
 0.140593  0.213842  0.514740  0.130825 
 0.038300  0.095384  0.339489  0.526827 
 0.147723  0.170446  0.327815  0.354016 
 0.069099  0.506436  0.269192  0.155274 
 0.263833  0.199943  0.196633  0.339590 
 0.138389  0.422141  0.134672  0.304799 
 
MOTIF RARG.H13CORE.1.PSM.A 
letter-probability matrix: alength= 4 w= 11
 0.240323  0.244895  0.182109  0.332673 
 0.484000  0.107000  0.244000  0.165000 
 0.827000  0.038000  0.130000  0.004000 
 0.000001  0.000203  0.999187  0.000609 
 0.000001  0.000001  0.957533  0.042466 
 0.001000  0.002000  0.027000  0.969000 
 0.000508  0.962308  0.010363  0.026821 
 0.834000  0.001000  0.163000  0.001000 
 0.234000  0.309000  0.137000  0.319000 
 0.165000  0.185000  0.492000  0.158000 
 0.243000  0.215000  0.306000  0.237000 

MOTIF RARG.H13CORE.0.P.B
letter-probability matrix: alength= 4 w= 18
 0.120652  0.385870  0.238043  0.255435  
 0.183696  0.466304  0.165217  0.184783  
 0.272826  0.416304  0.168478  0.142391  
 0.760870  0.011957  0.217391  0.009783  
 0.005435  0.001087  0.886957  0.106522  
 0.018478  0.014130  0.916304  0.051087  
 0.023913  0.004348  0.114130  0.857609  
 0.000001  0.927174  0.064130  0.008696  
 0.960870  0.011957  0.016304  0.010870  
 0.133696  0.360870  0.382609  0.122826  
 0.252174  0.309783  0.314130  0.123913  
 0.193478  0.315217  0.352174  0.139130  
 0.191304  0.171739  0.067391  0.569565  
 0.151087  0.096739  0.695652  0.056522  
 0.394565  0.289130  0.161957  0.154348  
 0.071739  0.706522  0.077174  0.144565  
 0.109783  0.658696  0.036957  0.194565  
 0.102174  0.372826  0.118478  0.406522   
