# Supplementary material for: Multiple modes of transcriptional regulation by the nuclear hormone receptor RARγ in human squamous cell carcinoma
Source: J Biol Chem. 2025 Nov 20;302(1):110965. doi: 10.1016/j.jbc.2025.110965 (PMC12774775; doi:10.1016/j.jbc.2025.110965)
Supplement: Supporting Information Data 6 [file mmc6.xlsx]

## Sheet: Info
SI Data S6:	DESeq2 results for SCC-25 cells categorized by response to agonist treatment and annotated with RARγ peak information. The RARγ peak closest to the TSS is reported for genes with RARγ interactions at their regions.
	Genes containing RARγ peak(s) are highlighted in yellow.
	Genes upregulated in RARGKO vs. PAR without added agonist are in red text.
	Genes downregulated in RARGKO vs. PAR without added agonist are in blue text.
	Threshold for Differentially Expressed/Responsive: p.adj < 0.05 & |Log2(FC)| > 0.3
	Sheets:
	1_6h Up PAR Only	Genes significantly increased after 6h Agonist Treatment in PAR but not in RARGKO
	2_6h Up PAR & KO	Genes significantly increased after 6h Agonist Treatment in both PAR and RARGKO
	3_6h Down PAR Only	Genes significantly decreased after 6h Agonist Treatment in PAR but not in RARGKO
	4_6h Down PAR & KO	Genes significantly decreased after 6h Agonist Treatment in both PAR and RARGKO
	5_48h Up PAR Only	Genes significantly increased after 48h Agonist Treatment in PAR but not in RARGKO
	6_48h Up PAR & KO	Genes significantly increased after 48h Agonist Treatment in both PAR and RARGKO
	7_48h Down PAR Only	Genes significantly decreased after 48h Agonist Treatment in PAR but not in RARGKO
	8_48h Down PAR & KO	Genes significantly decreased after 48h Agonist Treatment in both PAR and RARGKO
	9_GeneLists	Gene lists of putative direct transcriptional targets of RARγ - ligand dependent and ligand independent
	10_GeneTargets	RARγ Target Genes of Interest - RARγ peaks near TSS, differentially expressed in RARGKO, responsive to agonist treatments in PAR

## Sheet: 1_6h Up PAR Only
		DE Results in PAR after Agonist Treatment				DE Results in KO after Agonist Treatment					DE Results RARGKO vs. PAR (no added agonist)		RARγ peak site			Peak Information (Peak closest to TSS shown for genes with multiple RARγ peaks)
Responsive in PAR:	Gene	PAR + RA (LFC)	PAR + RA (p.adj)	PAR + CD1530 (LFC)	PAR + CD1530 (p.adj)	KO + RA (LFC)	KO + RA (p.adj)	KO + CD1530 (LFC)	KO + CD1530 (p.adj)	Sustained (Also Up at 48h)	KO v. PAR (LFC)	KO v. PAR (p.adj)	In Peak Set	Peak within 3 kb of TSS	Peak within 250 bp of TSS	Chr.	Start	End	Integer Score	Distance to TSS (bp)	Annotation
RA/CD1530	AAK1	0.372927	8.84831e-08	0.307932	1.77931e-05	-0.0714748	0.609715	0.0124047	0.999218		0.233079	0.000169062	✓			chr2	69616846	69617116	368	26538	Intron (ENST00000409085.9/22848, intron 2 of 21)
RA only	ABCC10	0.487021	9.11651e-09	0.278446	0.00255517	0.108118	0.450308	0.0580676	0.971397	✓	-0.097448	0.474599	✓	✓		chr6	43436703	43437057	119	905	Promoter (<=1kb)
RA only	ABHD2	0.364749	1.83347e-10	0.238661	6.82829e-05	-0.0620166	0.616906	0.0314715	0.947448		-0.00879473	0.924474	✓	✓	✓	chr15	89088019	89088423	83	0	Promoter (<=1kb)
RA/CD1530	AGFG2	0.508304	1.65767e-17	0.320923	4.54139e-06	0.20624	0.249622	0.10473	0.923111		-1.76405	1.20189e-150	✓	✓	✓	chr7	100538953	100539222	77	0	Promoter (<=1kb)
RA only	ALDH1A3	0.351164	8.71553e-36	0.29527	1.80909e-31	0.277881	6.71463e-09	0.203787	3.71269e-23		-0.939655	1.08682e-104	✓	✓	✓	chr15	100877398	100877893	84	0	Promoter (<=1kb)
RA/CD1530	ALOX5AP	1.20931	3.85945e-08	0.814601	0.00394273	1.12329	NA	0.99561	NA		-4.70937	3.34465e-30	✓	✓		chr13	30743533	30744043	87	1197	Promoter (1-2kb)
RA only	ANKRD33B	0.407079	3.68315e-14	0.1728	0.0145443	0.0540239	0.691842	0.0590579	0.65542		-0.13629	0.103857	✓			chr5	10555520	10555649	93	-8421	Distal Intergenic
RA only	ANXA11	0.338754	5.33924e-29	0.194934	9.66677e-09	0.185487	0.0010998	0.12343	0.000415481	✓	-0.618478	7.67983e-24	✓	✓	✓	chr10	80205340	80205957	109	0	Promoter (<=1kb)
RA only	ARID3B	0.427234	2.86568e-06	0.264919	0.0300891	0.188081	0.217066	0.232025	0.160192		-0.591155	1.7972e-05	✓	✓		chr15	74546010	74546601	73	1660	Promoter (1-2kb)
RA only	ARL14EPL	2.92292	6.94028e-08	1.58021	NA	2.95328	NA	1.48129	NA		-1.81323	0.0207282	✓	✓	✓	chr5	116032144	116032424	56	0	Promoter (<=1kb)
RA only	ARRB2	0.313904	1.20836e-06	0.209541	0.0172808	0.117789	0.415052	0.145424	0.467766		-0.847151	2.00625e-30	✓			chr17	4721621	4721878	51	4185	Downstream (<=300bp)
RA only	BAMBI	0.380197	0.00113697	0.173519	0.553818	-0.0276687	0.897371	0.00783144	0.999218	✓	0.258336	0.000308655	✓	✓	✓	chr10	28677289	28677705	63	0	Promoter (<=1kb)
RA/CD1530	BCL2L11	0.496052	0.000137323	0.348	0.0122828	0.205914	0.25364	0.231416	0.306815		-0.151934	0.134745	✓	✓	✓	chr2	111120422	111120806	70	56	Promoter (<=1kb)
RA only	C15ORF39	0.306275	1.42441e-09	0.268329	3.47908e-07	0.0152706	0.912462	0.0519147	0.904036		-0.339115	0.000938338	✓	✓	✓	chr15	75201916	75202571	89	0	Promoter (<=1kb)
RA only	CAMK2A	0.822166	6.98825e-06	0.113391	0.998561	0.452784	NA	0.358043	0.822981		-0.928806	0.00965217	✓			chr5	150295367	150295610	52	-5274	Distal Intergenic
RA/CD1530	CASP9	1.06376	7.14315e-11	0.603627	0.00533751	0.273207	NA	0.321811	0.484541	✓	-0.174103	0.234889	✓	✓	✓	chr1	15523885	15525398	86	0	Promoter (<=1kb)
RA/CD1530	CBLB	0.721322	3.75475e-23	0.449988	1.75677e-07	-0.184977	0.166507	-0.0522159	0.978212	✓	-0.0516705	0.500416	✓	✓	✓	chr3	105869171	105869381	123	20	Promoter (<=1kb)
RA only	CDIN1	0.34098	0.0134088	0.235781	0.289871	0.27196	0.0920832	0.234636	0.251655		0.132151	0.310724	✓			chr15	36612485	36612660	54	17585	Intron (ENST00000566621.6/84529, intron 1 of 10)
RA/CD1530	CEL	0.926004	1.09183e-14	0.604204	5.84764e-06	0.0565866	NA	0.0974587	0.995571	✓	-1.37046	2.47966e-26	✓	✓		chr9	133060487	133060770	56	-1211	Promoter (1-2kb)
RA only	CHST11	0.315391	4.56156e-07	0.128472	0.270792	0.139865	0.113949	0.0943418	0.280868		0.715092	0.000504867	✓	✓	✓	chr12	104588553	104588815	71	-33	Promoter (<=1kb)
RA only	CLOCK	0.326951	2.68491e-06	0.266166	0.000812335	-0.108462	0.380411	0.0480118	0.931969		0.350878	9.90906e-08	✓	✓	✓	chr4	55546963	55547139	68	-54	Promoter (<=1kb)
RA only	CNR1	2.54893	7.85065e-07	1.66208	NA	1.1891	NA	-0.150935	NA	✓	-3.20903	8.41851e-06	✓	✓	✓	chr6	88166394	88166702	50	-47	Promoter (<=1kb)
RA only	CSF1	0.427087	2.55015e-10	0.213914	0.0262074	0.163371	0.248921	-0.0174974	0.999218		-0.573351	0.00039455	✓			chr1	109928511	109928676	56	12854	Intron (ENST00000329608.11/1435, intron 8 of 8)
RA only	CTNND1	0.345119	1.15357e-19	0.129769	0.00830346	0.13037	0.0806539	0.135949	5.06658e-06		-0.183198	1.70633e-07	✓	✓		chr11	57799016	57799685	378	-339	Promoter (<=1kb)
RA/CD1530	CYP26B1	3.64683	0	1.7437	1.02105e-214	0.257757	0.0124087	0.113342	0.673384		-0.591424	0.0308951	✓			chr2	72115632	72116218	149	26866	Distal Intergenic
RA/CD1530	CYSRT1	1.33412	1.79018e-27	0.888825	2.95508e-10	0.783883	NA	0.583701	0.114143	✓	-1.57137	2.11609e-11	✓	✓	✓	chr9	137224694	137225098	141	-76	Promoter (<=1kb)
RA only	DAB2IP	0.382978	2.1907e-35	0.241373	2.97713e-12	0.275872	5.50954e-05	0.245247	3.01244e-07		-1.85043	5.30352e-83	✓	✓	✓	chr9	121699955	121700859	58	0	Promoter (<=1kb)
RA/CD1530	DAPK2	1.09472	2.61817e-20	0.663118	1.32636e-06	0.433871	NA	0.325016	0.420027		-1.0532	4.76259e-23	✓			chr15	64019746	64020067	91	9953	Intron (ENST00000261891.7/23604, intron 1 of 10)
RA only	DLG1	0.460759	1.00821e-29	0.280446	6.97196e-11	-0.00198179	0.990185	0.0877039	0.0599176	✓	0.0789232	0.284417	✓	✓	✓	chr3	197297618	197297867	50	0	Promoter (<=1kb)
RA/CD1530	EHF	0.495603	6.25523e-21	0.330785	3.38575e-10	0.103776	0.183365	0.0730322	0.394663		0.501694	0.000940312	✓	✓		chr11	34640088	34640572	78	-1605	Promoter (1-2kb)
RA only	EPS8	0.42609	1.61941e-15	0.187397	0.00738074	0.241296	0.0791093	0.235072	0.041646		-1.61525	2.27524e-88	✓	✓	✓	chr12	15882069	15882222	57	70	Promoter (<=1kb)
RA only	ETV6	0.386885	1.83629e-09	0.273931	0.000387661	0.0131119	0.935995	0.0841152	0.718051		0.0677203	0.204885	✓			chr12	11746099	11746625	51	-5876	Intron (ENST00000396373.9/2120, intron 1 of 7)
RA only	EXPH5	0.323393	0.0444506	0.247348	0.214434	0.115343	0.551703	0.294872	0.025151	✓	0.251235	0.0917402	✓	✓	✓	chr11	108593704	108593906	51	0	Promoter (<=1kb)
RA only	EYA2	0.532664	0.0123381	0.202807	0.874712	0.190116	NA	0.116527	NA		-2.42396	1.88378e-30	✓			chr20	47125927	47126398	58	36688	Intron (ENST00000357410.7/2139, intron 9 of 13)
RA/CD1530	FAM43A	0.647483	3.50988e-32	0.418234	5.02342e-11	0.263308	0.000129804	0.198091	0.00067472		0.199001	0.0355767	✓	✓		chr3	194682810	194683031	70	-2852	Promoter (2-3kb)
RA/CD1530	FAM83A	0.934336	4.85468e-173	0.474031	3.67706e-42	0.294245	1.61655e-11	0.193064	1.06803e-21		0.408434	0.313701	✓			chr8	123174273	123174724	142	-4236	Distal Intergenic
RA only	FBLIM1	0.327737	4.92948e-18	0.18124	1.20333e-05	0.171784	0.0107116	0.113919	0.0157764	✓	-0.451241	6.66115e-12	✓			chr1	15788348	15788509	64	11275	Distal Intergenic
RA only	FGF19	1.02224	6.09092e-05	-0.144459	0.998561	-0.455013	NA	-0.191476	NA	✓	-0.664307	0.00146955	✓			chr11	69707272	69707431	68	-3250	Distal Intergenic
RA only	FHAD1	1.23051	2.23041e-06	0.643095	0.17856	0.339043	NA	0.178501	0.966868	✓	0.463332	0.0375289	✓	✓		chr1	15356423	15356693	73	-1098	Promoter (1-2kb)
RA only	FHOD3	0.324141	9.39538e-16	0.198793	1.20268e-05	0.129159	0.172811	0.12701	0.19285		-1.28083	3.84423e-18	✓			chr18	36309036	36310564	153	11200	Intron (ENST00000590592.6/80206, intron 1 of 28)
RA/CD1530	FOSB	0.548747	1.19376e-05	0.401429	0.00658523	0.0658318	0.73035	0.230908	0.126199	✓	0.409601	0.229999	✓	✓	✓	chr19	45467770	45467994	123	-1	Promoter (<=1kb)
RA only	FOXK1	0.44368	1.47499e-17	0.245096	5.84464e-05	0.148056	0.0841321	0.136237	0.000246186		0.503104	9.39641e-11	✓	✓		chr7	4682770	4684134	87	475	Promoter (<=1kb)
RA only	GGA2	0.338174	5.77466e-14	0.263547	1.86115e-07	0.175417	0.0222099	0.197999	0.000222133		-0.429698	2.75465e-23	✓			chr16	23504870	23505204	91	5185	Intron (ENST00000309859.8/23062, intron 1 of 16)
RA/CD1530	GPR37L1	2.02451	2.49898e-07	1.40109	0.00708791	0.164762	NA	-0.0643211	NA		3.26858	1.13527e-06	✓			chr1	202119209	202119378	64	-3508	Distal Intergenic
RA/CD1530	GRB7	0.790405	3.36246e-12	0.512469	9.93911e-05	0.14832	0.299916	0.173405	0.360314		0.438674	0.0182845	✓	✓		chr17	39739440	39739598	55	-369	Promoter (<=1kb)
RA/CD1530	GREB1L	0.364518	0.00157669	0.320966	0.0160155	-0.0470974	0.833665	0.0573454	0.993571		-0.523594	0.000105229	✓			chr18	21391289	21391614	153	25248	Intron (ENST00000424526.7/80000, intron 4 of 32)
RA only	GSDME	0.363415	1.32811e-17	0.118896	0.0621115	0.111489	0.160919	-0.02699	0.985837		-0.29509	3.71759e-13	✓	✓		chr7	24755571	24755735	55	1729	Promoter (1-2kb)
RA/CD1530	HCAR2	1.13268	5.29067e-23	0.632219	3.90055e-07	0.844874	NA	0.491256	0.305016		-1.18372	0.00505451	✓			chr12	122679036	122679248	92	24109	Distal Intergenic
RA only	HES2	0.422473	1.56859e-08	0.240484	0.0171517	0.0457377	0.736454	0.0831065	0.792413		-0.0108315	0.965375	✓	✓	✓	chr1	6420020	6420487	74	-101	Promoter (<=1kb)
RA/CD1530	HOXB3	0.497518	0.000121342	0.451432	0.00114527	0.0387003	0.84326	0.121305	0.761891		0.595633	3.29102e-10	✓	✓		chr17	48576665	48576823	55	-1115	Promoter (1-2kb)
RA only	HRK	1.40049	8.22456e-07	0.769251	0.0989368	0.0382124	NA	0.104503	NA	✓	-1.72882	1.67711e-12	✓	✓	✓	chr12	116878640	116878978	89	-143	Promoter (<=1kb)
RA only	IFFO2	0.334862	1.00843e-19	0.000685172	0.998964	-0.00608138	0.96388	-0.00349387	0.999218		-0.421496	0.0173686	✓			chr1	18926590	18927184	81	-14598	Intron (ENST00000455833.7/126917, intron 1 of 8)
RA only	IFT81	0.383875	0.00214383	0.195197	0.490995	0.095336	0.700459	0.0230332	0.999218		-0.38138	7.65613e-05	✓			chr12	110109191	110109451	101	-14884	Distal Intergenic
RA/CD1530	INAVA	0.451196	3.72389e-29	0.321578	2.96497e-15	0.0484031	0.659998	0.0580518	0.834915	✓	-1.27396	1.78504e-16	✓	✓		chr1	200905804	200906004	67	-2491	Promoter (2-3kb)
RA/CD1530	INPP1	0.70971	1.73116e-16	0.374894	0.000160108	0.241132	0.088301	0.150722	0.628797		-0.275484	0.0215886	✓	✓		chr2	190358322	190359102	69	-916	Promoter (<=1kb)
RA/CD1530	IRF1	0.903518	5.18552e-54	0.485955	2.55317e-15	0.203233	0.126361	-0.0109179	0.999218	✓	-1.03297	8.53948e-44	✓	✓	✓	chr5	132490780	132491028	92	-3	Promoter (<=1kb)
RA/CD1530	ISLR2	2.22478	4.54432e-47	1.11579	3.60996e-08	1.79932	NA	0.596679	NA		-2.71884	2.97734e-15	✓	✓	✓	chr15	74127835	74128101	66	-25	Promoter (<=1kb)
RA only	ITGA4	0.400153	9.0468e-19	0.226639	2.97623e-05	0.278053	0.00187717	0.241994	1.91379e-05	✓	-0.384514	0.0894169	✓	✓	✓	chr2	181457502	181457626	50	74	Promoter (<=1kb)
RA only	KANSL3	0.417116	4.26164e-09	0.201614	0.0261721	0.139135	0.265972	0.129199	0.522174	✓	-0.371929	2.30939e-08	✓	✓	✓	chr2	96637607	96638620	142	0	Promoter (<=1kb)
RA only	KPNA7	0.587502	0.043639	0.433471	0.33622	1.17333	NA	-0.432931	NA		-1.80874	0.00242995	✓	✓	✓	chr7	99207987	99208478	70	0	Promoter (<=1kb)
RA only	LCN2	0.762317	1.07876e-16	0.247848	0.0606562	0.0353601	NA	-0.0597278	0.999218		-1.90721	6.78513e-07	✓	✓	✓	chr9	128148700	128149377	83	0	Promoter (<=1kb)
RA only	LGALS8	0.322287	2.32164e-10	0.0983262	0.434437	0.040973	0.748328	0.0410878	0.967401		-0.696317	1.55204e-18	✓	✓	✓	chr1	236524013	236524158	57	0	Promoter (<=1kb)
RA/CD1530	LHFPL2	0.632347	1.69706e-25	0.37606	1.50207e-08	0.124474	0.248059	0.153285	0.140941	✓	-0.271085	0.00164079	✓			chr5	78595163	78595604	56	-4971	Intron (ENST00000380345.7/10184, intron 2 of 4)
RA/CD1530	LIMK1	0.488643	1.4612e-24	0.347423	9.49847e-13	0.211989	0.0161139	0.237096	0.000296584		-0.719091	4.89473e-08	✓			chr7	74079277	74079627	54	-3306	Distal Intergenic
RA only	LITAF	0.32011	1.29555e-20	0.146348	0.00050313	-0.04341	0.602229	-0.0307712	0.923111		-0.573998	1.38028e-08	✓			chr16	11640048	11641019	113	-3667	Distal Intergenic
RA only	LOXL4	1.13772	0.00460295	0.569223	0.662719	-1.92893	NA	1.56682	NA	✓	-3.77904	2.8903e-09	✓	✓		chr10	98269223	98269672	148	-1029	Promoter (1-2kb)
RA only	MB21D2	0.445083	3.56225e-12	0.294304	5.68802e-05	0.295951	0.000127251	0.173354	0.0109796		0.319066	0.000345624	✓	✓	✓	chr3	192916994	192917672	53	184	Promoter (<=1kb)
CD1530 only	METTL21A	0.299539	0.0935226	0.400528	0.0193331	0.12948	0.582005	0.140165	0.852807		0.24837	0.0622471	✓	✓	✓	chr2	207625548	207625780	64	147	Promoter (<=1kb)
RA only	MMP13	0.613619	0.0180041	-0.184966	0.754752	-0.0916623	0.674504	-0.276326	0.212714		-1.27879	0.00182157	✓			chr11	102976851	102977257	51	-21119	Distal Intergenic
RA only	MMP7	0.425465	0.00287774	0.0664645	0.998561	0.161643	NA	0.0917441	0.999218		-2.16512	5.16469e-07	✓			chr11	102552578	102553257	61	-21828	Distal Intergenic
RA/CD1530	MPPED2	1.69483	5.31907e-56	1.13968	7.08319e-19	-0.522886	NA	-0.25438	NA	✓	-6.04075	8.03766e-82	✓			chr11	30452158	30452404	66	-10755	Intron (ENST00000448418.6/744, intron 4 of 6)
RA/CD1530	MUC4	0.990849	0.000126194	0.666559	0.0333482	0.440922	NA	-1.15396	NA		-7.59191	5.16827e-21	✓			chr3	195815191	195815776	51	-3218	Distal Intergenic
RA/CD1530	MYADM	0.60229	2.75737e-59	0.304625	6.80365e-14	0.240288	0.00011737	0.179862	2.53065e-05	✓	-0.6277	3.3652e-15	✓	✓	✓	chr19	53869426	53869758	89	0	Promoter (<=1kb)
RA only	MYEOV	0.568252	0.00438868	0.358638	0.355214	0.0994414	0.739776	0.0128068	0.999218	✓	0.505201	0.0484362	✓			chr11	69288194	69288888	68	-5263	Distal Intergenic
RA only	NEDD4L	0.326967	1.13121e-10	0.137281	0.0542323	0.0911396	0.34571	0.117721	0.105701		-0.210805	0.000900965	✓	✓		chr18	58223911	58224297	59	2280	Promoter (2-3kb)
RA only	NINL	0.468203	4.63032e-06	0.188914	0.35863	0.0679134	0.764197	0.184176	0.545657	✓	-0.118049	0.280628	✓	✓	✓	chr20	25585280	25585469	80	62	Promoter (<=1kb)
RA/CD1530	NPAS2	0.481801	2.49898e-07	0.3009	0.0161945	-0.0368655	0.868982	0.0964913	0.922064		-0.0246167	0.769778	✓			chr2	100902960	100903301	96	-21845	Intron (ENST00000335681.10/4862, intron 1 of 20)
RA/CD1530	NR6A1	0.657066	7.00202e-05	0.522026	0.00229993	0.0956619	NA	0.312996	0.543759		-0.602846	4.78701e-05	✓	✓	✓	chr9	124770910	124771610	195	0	Promoter (<=1kb)
RA only	NRP1	0.414154	3.29501e-22	0.294103	5.63773e-10	0.200184	0.00508778	0.200829	4.21475e-09		0.555163	5.41442e-37	✓			chr10	33156267	33156530	65	29125	Distal Intergenic
RA only	NT5C2	0.49407	7.27982e-26	0.297208	1.29842e-09	0.0967252	0.291799	0.0987037	0.306815		-0.539521	7.50299e-18	✓	✓		chr10	103192621	103192979	60	282	Promoter (<=1kb)
RA only	NTRK2	0.490055	0.0360102	0.354633	0.362242	0.142239	NA	0.228001	NA	✓	-1.29204	4.05754e-15	✓	✓	✓	chr9	84996178	84996308	57	-55	Promoter (<=1kb)
RA only	OAF	0.408378	1.05837e-16	0.226745	0.000397634	0.0883581	0.295284	0.0117489	0.999218	✓	0.35519	6.89241e-37	✓	✓	✓	chr11	120210747	120210918	62	-114	Promoter (<=1kb)
CD1530 only	OSBPL7	-0.0283686	0.957484	0.405976	0.0288873	-0.0388304	NA	0.237477	0.844199		-1.37381	2.15664e-14	✓	✓		chr17	47820187	47820463	50	395	Promoter (<=1kb)
RA only	OTUD7B	0.353529	2.46001e-07	0.173319	0.0556552	0.103242	0.397173	0.0693955	0.84582		-0.283516	1.91055e-11	✓	✓	✓	chr1	150010221	150010896	56	0	Promoter (<=1kb)
RA/CD1530	P2RY6	1.68104	2.75737e-59	0.961782	2.10787e-14	0.608179	NA	0.714859	0.181823		-1.94627	6.88893e-28	✓	✓	✓	chr11	73288607	73289606	342	0	Promoter (<=1kb)
RA only	PARP4	0.353001	6.42114e-11	0.234618	0.000145291	-0.00318885	0.988144	0.0638814	0.900268		-0.606194	3.3993e-10	✓	✓	✓	chr13	24512368	24512755	71	23	Promoter (<=1kb)
RA/CD1530	PCDH1	0.523448	2.91612e-29	0.30948	8.06978e-10	0.260615	0.00132501	0.231112	0.000661435		-1.21065	2.12874e-21	✓			chr5	141848876	141849745	77	16457	Distal Intergenic
RA only	PCSK5	0.501227	1.48423e-12	0.204626	0.0487884	0.257933	0.0416333	0.144499	0.580903	✓	-0.806703	2.08573e-07	✓			chr9	75918214	75918455	91	27541	Intron (ENST00000545128.5/5125, intron 1 of 36)
RA only	PDP1	0.34185	2.63845e-06	0.25155	0.00332829	0.202772	0.020415	0.269783	6.81058e-06		0.62456	4.56958e-08	✓			chr8	93828391	93828557	89	-29250	Distal Intergenic
RA only	PFKFB3	0.403408	2.17863e-18	0.19274	0.000616768	0.114769	0.168859	0.054767	0.821144		0.0675675	0.0759703	✓	✓		chr10	6219024	6219326	54	-2078	Promoter (2-3kb)
RA only	PGPEP1	0.562714	0.00940315	0.417557	0.190451	0.092202	NA	-0.00946245	0.999417	✓	-0.686038	0.000312849	✓			chr19	18365110	18365334	73	7604	3' UTR
RA only	PHACTR2	0.453769	2.5632e-13	0.238537	0.00233284	-0.0712969	0.583077	0.0153094	0.999218		0.386813	0.00321765	✓	✓	✓	chr6	143677806	143678251	51	0	Promoter (<=1kb)
RA/CD1530	PHLPP1	1.09309	4.44577e-46	0.693255	7.80878e-16	0.0328771	0.895343	0.0102719	0.999218		-0.455511	5.64636e-05	✓			chr18	62881660	62881781	55	-21369	Intron (ENST00000262719.10/23239, intron 4 of 16)
RA only	PNKD	0.449034	2.89906e-12	0.223527	0.00662855	0.0144771	0.945703	0.031725	0.999218		-0.568111	1.68696e-08	✓	✓	✓	chr2	218323283	218323688	87	4	Promoter (<=1kb)
RA/CD1530	PPARG	0.509904	5.45904e-07	0.516441	1.1739e-06	0.21079	0.336542	0.137863	0.917669		-0.70379	0.0292493	✓	✓	✓	chr3	12288719	12288880	62	0	Promoter (<=1kb)
RA only	PPP1R12B	0.350203	0.00961664	0.103095	0.948185	-0.265198	0.283531	-0.114621	0.966868		-0.773023	1.89981e-11	✓			chr1	202589407	202589671	70	21889	3' UTR
RA only	PRKAG2	0.31316	0.000184264	0.203155	0.0817395	0.188068	0.262727	0.179557	0.539969		-0.83691	9.08749e-22	✓			chr7	151687604	151687953	58	48225	Intron (ENST00000287878.9/51422, intron 3 of 15)
RA only	PRXL2A	0.325819	2.8938e-10	0.0460442	0.930737	0.0138167	0.904618	-0.00237314	0.999218		0.0354573	0.537268	✓			chr10	80429473	80429975	309	9475	Intron (ENST00000372188.5/84293, intron 5 of 5)
RA only	PTK2B	0.473747	7.24176e-24	0.198721	0.000513984	0.237481	0.00207039	0.231409	2.71379e-05		-0.43142	0.037726	✓			chr8	27361671	27362361	100	-18290	Intron (ENST00000397501.5/2185, intron 6 of 35)
RA/CD1530	PTPRJ	1.10849	2.04155e-57	0.477304	1.05975e-08	0.24749	0.0616858	0.132265	0.709242		-0.254347	0.313003	✓	✓		chr11	47981348	47981570	56	621	Promoter (<=1kb)
RA only	RABGAP1L	0.451503	1.69519e-09	0.256543	0.00702415	-0.0756079	0.607009	0.056862	0.955389	✓	0.0534874	0.359422	✓	✓	✓	chr1	174238881	174239307	150	59	Promoter (<=1kb)
RA/CD1530	RARB	1.88998	6.25734e-15	1.36089	5.78962e-06	1.6964	NA	1.46479	NA		-0.148194	0.81144	✓	✓	✓	chr3	25428049	25428435	99	0	Promoter (<=1kb)
RA only	RASGRF1	0.715329	5.74548e-05	0.3471	0.319075	0.00607569	NA	0.19155	0.93166	✓	-0.191424	0.157533	✓			chr15	78988409	78988787	76	-3099	Intron (ENST00000558480.7/5923, intron 22 of 26)
RA/CD1530	RBPMS	0.523979	1.45131e-07	0.35742	0.00662855	0.18382	0.295107	0.104277	0.92411		-0.180304	0.0219863	✓			chr8	30364491	30364876	50	-19635	Distal Intergenic
RA only	SCNN1A	0.501334	2.16505e-20	0.25242	3.62061e-06	0.158451	0.441273	0.240148	0.30593		-2.91194	2.49585e-67	✓	✓	✓	chr12	6375579	6376773	99	0	Promoter (<=1kb)
RA only	SERPINB13	0.593573	4.75815e-09	0.278017	0.0526747	0.575933	NA	0.601611	NA	✓	-2.33546	5.74602e-11	✓	✓		chr18	63584981	63585311	73	-1678	Promoter (1-2kb)
RA/CD1530	SIPA1L2	0.689366	8.20506e-15	0.416553	3.64929e-06	0.043552	0.799093	0.19628	0.0911007		-0.108423	0.372259	✓	✓	✓	chr1	232630286	232630497	95	0	Promoter (<=1kb)
RA only	SIX1	0.372283	1.05977e-06	0.26211	0.00407085	0.216751	0.027736	0.225285	0.00588739		0.341665	1.70552e-07	✓	✓	✓	chr14	60649246	60649533	60	0	Promoter (<=1kb)
RA/CD1530	SKAP2	0.818914	2.22065e-39	0.56844	5.5456e-18	0.268481	0.00297253	0.24014	0.000918857		0.328332	0.00468069	✓	✓	✓	chr7	26864322	26864789	64	0	Promoter (<=1kb)
RA only	SKIL	0.32635	3.63957e-13	0.17686	0.00178133	-0.0511072	0.670938	0.0683393	0.619834		-0.229565	0.000519976	✓	✓	✓	chr3	170357671	170358273	50	0	Promoter (<=1kb)
RA only	SLC22A5	0.343415	0.00014086	0.185478	0.173014	0.0891107	0.653843	0.149884	0.714934	✓	-1.02542	3.32734e-40	✓	✓	✓	chr5	132387704	132388820	253	0	Promoter (<=1kb)
RA only	SLC25A28	0.333046	0.000203205	0.130162	0.60016	0.157211	0.338615	0.147274	0.641778		-0.353095	0.000413856	✓	✓		chr10	99621347	99621643	174	-485	Promoter (<=1kb)
RA/CD1530	SLC35E2B	0.476724	2.60115e-20	0.307436	1.67635e-09	0.28159	2.8279e-06	0.237835	1.71637e-09	✓	0.107076	0.0898649	✓			chr1	1686395	1686823	87	5886	Intron (ENST00000614300.4/728661, intron 2 of 6)
RA/CD1530	SLC48A1	0.442286	1.84331e-20	0.347083	3.78064e-12	0.214094	0.0087458	0.197649	0.00252522		-0.48793	5.32707e-08	✓	✓	✓	chr12	47753332	47753821	120	-95	Promoter (<=1kb)
RA only	SLC6A2	0.828581	2.31745e-05	0.356908	0.44076	0.182452	NA	0.129243	NA		-2.29946	1.42552e-47	✓	✓		chr16	55668485	55669103	85	-2568	Promoter (2-3kb)
RA only	SMAD3	0.640729	1.26257e-77	0.28886	1.01763e-15	0.27879	5.96704e-06	0.150658	0.0100147		-1.00499	5.5777e-17	✓	✓	✓	chr15	67065574	67065814	115	0	Promoter (<=1kb)
RA/CD1530	SMAD6	0.475577	6.86673e-06	0.492346	5.9147e-06	0.481593	NA	0.193364	0.88554	✓	-1.42806	9.69999e-07	✓	✓	✓	chr15	66701340	66702124	50	-112	Promoter (<=1kb)
RA only	SPEN	0.322577	0.0383745	0.203953	0.297205	-0.00241473	0.995047	0.051297	0.544024		-0.0518831	0.668281	✓	✓		chr1	15833209	15833437	189	-2658	Promoter (2-3kb)
RA only	SREBF1	0.300067	7.76627e-08	0.233442	0.00063469	0.245226	0.00409888	0.20857	0.00580936		-0.0815609	0.496997	✓	✓	✓	chr17	17836398	17837298	58	0	Promoter (<=1kb)
RA only	SRGAP1	0.482232	3.68263e-12	0.289855	0.00015489	-0.00495664	0.982277	0.0983031	0.285667		0.48249	2.63624e-08	✓			chr12	63917815	63918920	52	-63605	Intron (ENST00000631006.3/57522, intron 1 of 21)
RA only	STK39	0.424909	4.23179e-18	0.225936	0.000128184	0.109036	0.215985	0.0789335	0.597604	✓	-0.276651	0.000984601	✓			chr2	168211327	168211562	61	35873	Intron (ENST00000355999.5/27347, intron 1 of 17)
RA/CD1530	STRA6	1.92715	3.30174e-37	1.29002	7.64302e-12	1.51263	NA	0.362935	NA		-3.30616	2.09456e-44	✓	✓	✓	chr15	74196180	74196783	160	0	Promoter (<=1kb)
RA only	SYT12	0.638889	1.41852e-41	0.228283	0.000121635	0.28711	0.00257612	0.157672	0.229304		-0.915143	7.45262e-26	✓	✓	✓	chr11	67022617	67023182	107	0	Promoter (<=1kb)
RA only	TFPI	0.519432	2.54397e-24	0.264691	4.82278e-06	0.151285	0.136843	0.177803	0.00903494		-0.353051	0.0325433	✓			chr2	187539878	187540227	91	14124	Intron (ENST00000412276.6/105373786, intron 3 of 7)
RA only	TG	0.795943	0.0445146	0.735135	0.172636	-0.306657	NA	-0.504586	NA		-3.21538	1.58629e-18	✓	✓	✓	chr8	132881899	132882034	74	27	Promoter (<=1kb)
RA/CD1530	TLCD4	0.885972	1.94772e-14	0.400467	0.00367525	0.131968	NA	0.184463	0.966931		-2.55254	2.04556e-17	✓	✓	✓	chr1	95117172	95117359	103	0	Promoter (<=1kb)
RA only	TMEM44	0.312611	0.0179312	0.184497	0.494909	0.141267	0.41816	0.0950554	0.917669		0.300457	0.000207276	✓			chr3	194598611	194598949	66	-8665	Intron (ENST00000392432.6/93109, intron 10 of 10)
RA/CD1530	TMPRSS4	0.662762	2.40005e-06	0.334671	0.0172966	-0.0105085	0.969421	0.0495981	0.993571	✓	0.714093	2.60454e-05	✓	✓		chr11	118074918	118075275	64	-1737	Promoter (1-2kb)
RA/CD1530	TNFAIP2	1.1282	6.17053e-118	0.470547	8.03716e-19	-0.19651	NA	-0.171442	NA		-5.13443	1.49658e-196	✓	✓		chr14	103128230	103128444	54	654	Promoter (<=1kb)
RA/CD1530	TOX2	0.484428	3.66327e-12	0.411539	4.07051e-08	0.194814	0.236349	0.253061	0.164241		-1.25928	3.61839e-22	✓			chr20	43939369	43939577	53	-6128	Intron (ENST00000341197.9/84969, intron 1 of 8)
RA/CD1530	TRIM2	0.935583	3.0589e-20	0.579425	1.14189e-09	0.264947	0.206081	0.281553	0.270549	✓	-1.16956	7.51918e-60	✓	✓		chr4	153205920	153206203	55	772	Promoter (<=1kb)
RA/CD1530	TSPAN15	0.535494	6.97596e-15	0.344671	8.53311e-06	0.269494	0.0231736	0.135323	0.548338	✓	-0.250366	0.245011	✓			chr10	69458847	69458995	53	7370	Intron (ENST00000373290.7/23555, intron 1 of 7)
RA/CD1530	TTC6	1.93715	5.57058e-09	1.57443	0.000107397	1.12382	NA	1.29012	NA		-1.26378	0.000121272	✓	✓	✓	chr14	37595354	37596488	65	0	Promoter (<=1kb)
RA/CD1530	UGCG	0.531381	2.79222e-29	0.336437	3.36964e-10	0.120804	0.1174	0.20784	2.23397e-07		0.409631	1.37491e-06	✓	✓	✓	chr9	111896460	111896901	58	0	Promoter (<=1kb)
RA only	USP31	0.363129	1.41901e-15	0.208226	0.000157239	0.0443856	0.739353	0.0512235	0.870928	✓	-0.427266	4.11166e-05	✓	✓	✓	chr16	23149603	23149977	52	-151	Promoter (<=1kb)
RA only	VPS13D	0.475697	1.20669e-13	0.227588	0.00399446	0.0221828	0.901939	-0.0390133	0.953665		0.293304	0.00736687	✓	✓	✓	chr1	12477919	12479073	306	0	Promoter (<=1kb)
RA only	VWA8	0.358467	2.75604e-05	0.128297	0.6239	0.116789	0.478216	0.108215	0.839133		-0.594393	3.56178e-26	✓	✓		chr13	41696559	41696811	52	-440	Promoter (<=1kb)
RA/CD1530	WNT7B	0.559106	3.21109e-57	0.384782	2.2907e-23	0.137768	0.0470471	0.148323	0.00096557		-0.792253	1.29291e-149	✓			chr22	45969240	45969578	95	3137	Intron (ENST00000339464.9/7477, intron 1 of 3)
RA/CD1530	ZSWIM4	1.24293	5.84416e-29	0.807039	1.40157e-10	0.637726	NA	0.315614	0.473589		-0.788987	9.82178e-17	✓			chr19	13803342	13803770	61	7882	Intron (ENST00000590508.6/65249, intron 2 of 13)
RA only	A4GALT	0.325183	0.000960477	0.0734693	0.927037	0.248288	0.00277306	0.16276	0.0627903	✓	0.669666	2.24444e-16
RA/CD1530	ABCG2	0.767737	1.56775e-14	0.491674	1.42593e-05	-0.087955	0.736633	-0.0391789	0.999218		-0.5001	0.000680458
RA only	ACE2	0.637097	0.0184462	0.126805	0.998561	0.484988	NA	0.0580483	NA	✓	-1.0655	7.92235e-05
RA/CD1530	ACP6	0.589202	4.454e-08	0.348991	0.0263919	0.191494	0.37977	0.247463	0.401387		-0.478332	4.11394e-08
RA only	ACSL5	0.499546	0.000268428	0.163826	0.78483	-0.221255	NA	0.0180882	NA	✓	-2.24795	3.83817e-36
RA/CD1530	ADAMTS14	2.01591	3.70701e-08	1.3731	0.00615709	0.240746	NA	0.299021	0.844199	✓	1.45922	1.50217e-07
RA only	ADARB2	1.12672	6.32385e-05	0.530771	0.372071	0.564119	NA	0.600983	NA		-2.98059	1.13951e-19
RA only	ADGRF1	0.745071	2.77776e-09	0.326825	0.122358	-0.0486966	0.882543	0.181617	0.817546	✓	0.171135	0.463716
RA only	ADRA1D	1.38606	0.0106399	0.647137	NA	0.266976	NA	0.285722	NA	✓	0.238231	0.512678
RA only	AFF1	0.395451	1.04209e-05	0.240556	0.0331689	-0.0922853	0.562856	0.0850367	0.821144		0.430447	4.43889e-14
RA only	AGFG1	0.493793	3.10191e-31	0.2785	1.49529e-09	0.0583305	0.515842	0.0685394	0.576777		-0.0779764	0.00964618
RA only	AGPAT3	0.301744	7.86626e-07	0.221709	0.00303018	0.0591885	0.655703	0.0066832	0.999218		-0.431065	0.000793576
RA only	ANKRD2	0.586453	0.0022514	0.487244	0.0560235	0.405249	NA	0.26464	NA		-2.37878	3.92969e-25
RA only	AOC1	0.818069	0.0080934	0.385632	0.726661	0.379297	NA	-0.545089	NA		-3.60499	6.22718e-10
RA/CD1530	AP4B1	0.734821	0.000401865	0.527484	0.0473486	0.276344	0.292498	-0.164309	0.917669		0.200089	0.580181
CD1530 only	APBA1	0.159888	0.969372	1.32818	0.0105147	1.54138	NA	1.71339	NA		-1.03323	0.130787
RA only	APOL3	0.531898	0.000117455	0.231477	0.478932	0.20858	NA	-0.107696	0.993571		-0.909483	8.93801e-16
RA only	APOL6	0.56756	2.79211e-15	0.28103	0.000407347	-0.0605314	0.785113	-0.0445853	0.999218		-1.10936	5.49788e-10
RA/CD1530	APPL1	0.761079	1.02273e-17	0.521925	2.00937e-07	0.186882	0.122076	0.198905	0.0595382	✓	0.878728	2.58092e-08
RA only	ARFGAP3	0.322551	1.00102e-05	0.0958673	0.733317	0.0190039	0.892619	0.00171365	0.999417		0.416054	4.72428e-16
RA/CD1530	ARHGAP10	0.534313	7.45147e-13	0.336232	0.000254449	0.131751	0.422104	0.0261553	0.999218		-0.89745	5.33369e-58
RA only	ARHGDIB	0.340273	5.63148e-22	0.166363	8.02568e-05	0.165767	0.007987	0.072525	0.255335		-0.00533956	0.94026
RA/CD1530	ARHGEF26	0.343923	3.80743e-06	0.311592	8.71176e-05	-0.0915475	0.681675	-0.0254277	0.999218		-1.30709	2.3697e-32
RA only	ARHGEF3	0.36645	4.02517e-07	0.147361	0.27949	-0.030892	0.845987	0.0065051	0.999218		-0.0399071	0.620987
RA only	ARPIN	0.318769	0.0188337	0.268521	0.105676	0.0527117	0.7543	0.0479329	0.988032		0.687904	1.0692e-10
RA only	ASAP1	0.303102	1.3222e-06	0.252046	0.000301324	0.0661469	0.612736	0.173686	0.00215661		-0.105567	0.263184
RA only	ATF7IP2	0.506288	0.00279656	0.317241	0.288727	0.350298	0.129717	0.309812	0.406449		-0.0195222	0.879296
RA only	B3GNT8	1.52749	0.000550757	0.551789	0.834728	0.301885	NA	0.0951757	NA		-0.729948	0.0575394
RA only	BCL10	0.30235	0.00550558	0.212283	0.186908	0.0839339	0.512434	0.103707	0.659609		0.756721	3.08145e-15
RA only	BICDL1	0.437967	0.000890353	0.173276	0.711914	0.130169	0.558517	0.133419	0.895805		-0.121073	0.355273
CD1530 only	BMPR1A	0.0650365	0.820617	0.306872	0.0132112	-0.109828	0.616488	0.0762545	0.964786		0.128743	0.55607
RA/CD1530	BOLA2B	0.446377	0.0236071	0.563037	0.0156645	0.0530213	0.96582	-0.160471	0.999218		-0.0860123	0.777803
RA only	C15ORF48	1.33542	0.0170084	0.217314	NA	-0.0979	NA	0.0582251	NA		-0.561323	0.116896
RA only	C16ORF87	0.309185	0.00183579	0.130437	0.66694	0.0699488	0.656889	0.0501046	0.978212	✓	0.451974	8.23524e-11
RA only	C1GALT1	0.308802	2.22198e-05	0.156375	0.185532	0.0934392	0.268634	0.102235	0.170293		1.11372	5.38731e-36
RA only	C1GALT1C1	0.331227	0.028064	0.190985	0.605458	0.101146	0.717509	0.0292712	0.999218		-0.345939	0.117644
RA/CD1530	CACNG6	0.843365	7.81431e-13	0.467675	0.00143373	0.731267	NA	0.699307	NA		-3.23476	5.84385e-22
RA/CD1530	CAMK1D	0.454431	4.10418e-06	0.33315	0.0121074	0.199952	0.109867	0.156467	0.404339		0.319218	0.0766575
RA only	CARD6	0.485697	8.71866e-10	0.229275	0.0212156	0.00962369	0.96582	0.0978782	0.662749		0.223698	0.0289558
RA only	CARMIL1	0.407323	7.83404e-10	0.260495	0.000234433	-0.0226098	0.879615	0.105075	0.40906		-0.345093	1.41283e-13
RA only	CASK	0.318108	1.87193e-10	0.137739	0.0990259	-0.0284954	0.816175	0.0282312	0.985837		-0.00656488	0.915524
RA/CD1530	CCDC33	2.38979	1.76342e-19	1.255	0.00135265	2.45028	NA	2.06872	NA		-4.51393	1.78705e-13
RA/CD1530	CCDC80	1.00751	2.45992e-45	0.450191	3.80173e-10	0.289012	0.03062	0.1191	0.832725		-0.877511	4.06153e-15
RA only	CCDC92	0.49908	0.0480068	0.107929	0.998561	0.179336	NA	0.188881	0.962718		-0.841009	7.39312e-08
RA only	CCL26	0.855755	0.00872963	0.629431	0.23008	0.682717	NA	0.256879	NA		0.184672	0.48248
RA only	CCND2	0.404182	5.19357e-06	0.274323	0.0176769	0.111528	0.510807	0.0338457	0.999218		-0.947344	7.204e-05
RA only	CCNDBP1	0.390154	2.80969e-07	0.119044	0.611537	0.134514	0.410953	0.106776	0.864605		-0.968172	3.6535e-33
RA only	CD14	1.12271	0.00363877	0.734144	0.286839	0.110081	NA	0.136265	NA		-1.32	1.0087e-06
RA only	CDH5	3.7813	4.02426e-13	1.66226	NA	2.28735	NA	0.821739	NA		-3.02169	0.00128846
RA/CD1530	CDH6	0.399873	2.46462e-15	0.321242	3.58021e-09	0.232349	0.0519287	0.173051	0.226908		-1.42674	3.36293e-26
CD1530 only	CDK7	2.70147	0.115236	3.349	3.40064e-05	-0.809582	NA	0.520742	0.993571		0.530736	0.573269
RA only	CDR2	0.491854	1.36027e-17	0.289673	2.75913e-05	0.0501471	0.694578	0.105489	0.473589	✓	-0.0865486	0.151654
RA only	CDX2	0.563734	1.71899e-10	0.264887	0.0406934	0.229368	0.110023	0.0789401	0.953665		-0.0342417	0.60728
RA only	CEMIP	0.329381	9.00059e-05	0.137307	0.490995	-0.153737	0.183651	-0.062764	0.831462		0.870475	0.00670969
RA only	CEP70	0.310158	0.0131898	0.22027	0.24056	0.0912108	0.709746	0.184181	0.669057		-0.285284	0.230164
RA only	CEP85L	0.611601	3.25727e-05	0.386778	0.0761627	0.17379	NA	0.0525903	0.999218		-0.406904	0.000993652
RA only	CHST7	0.521901	3.61238e-05	0.315661	0.0852938	0.277832	0.108964	0.0938832	0.958652		0.288664	0.000866991
RA only	CIR1	0.308103	0.00409335	0.120494	0.784567	0.205244	0.158611	0.0475244	0.994114		0.140385	0.0635334
RA/CD1530	CLDN7	1.22421	7.24176e-24	0.762943	7.48297e-08	0.435785	NA	0.218773	0.885949		-0.860254	1.41141e-07
RA only	CLEC2D	0.890822	0.00575626	0.493609	0.432144	0.248262	NA	-0.123681	NA		-0.505864	0.0262057
RA only	CLU	0.381671	2.37107e-13	0.0438099	0.893404	0.0944508	0.223688	0.0243622	0.978212		-0.2475	0.129686
RA only	CNGA1	1.46288	6.3646e-05	1.02393	0.050775	1.35804	NA	0.549254	NA		-0.00554855	0.986048
RA only	CNGB1	0.794127	0.00519618	0.455651	0.423275	-0.554151	NA	-0.306496	NA	✓	-0.572046	0.0625869
RA only	CNNM4	0.303468	0.00411392	0.127711	0.708723	-0.0738614	0.641496	0.032267	0.999218		0.220798	0.000267768
RA only	COL8A1	0.40398	6.55759e-17	0.239549	1.20333e-05	0.26841	0.24545	0.282714	0.409213		-4.15934	1.59622e-133
RA only	COLCA2	1.02374	0.0202377	0.393463	0.892168	-1.01817	NA	-1.10181	NA	✓	-6.18744	5.60127e-12
RA/CD1530	CRISPLD2	0.991878	5.72266e-21	0.638101	1.46635e-07	0.224936	0.236349	0.248002	0.318301	✓	-0.455986	0.00338777
RA only	CRTAC1	0.560581	0.00427308	0.187562	0.886925	-0.886728	NA	-0.336476	NA		-2.8504	1.79721e-43
CD1530 only	CYP1A1	0.297069	0.372694	0.780996	0.00010135	0.0324699	NA	0.432484	0.282435		-0.225916	0.480524
RA/CD1530	CYP26A1	7.51155	0	5.43425	2.57591e-164	2.98905	NA	-0.165677	NA		-4.34699	1.20712e-14
RA/CD1530	CYP2S1	0.416689	7.72555e-14	0.306281	1.02175e-06	0.041883	0.723056	0.142	0.0522985		-0.00810313	0.918263
RA only	CYRIA	1.07828	0.00201007	0.582111	0.535031	0.124142	NA	-0.0691384	NA	✓	-1.74017	2.38004e-08
RA only	DACT1	0.488793	0.0440538	0.180417	0.928271	1.02397	NA	0.378284	0.767724	✓	-1.35447	2.40124e-13
RA only	DAPK1	0.448896	2.10989e-24	0.234039	5.53391e-06	-0.0534345	0.685835	-0.0325205	0.994028		-1.80388	1.56622e-30
RA only	DLK2	0.310907	2.26988e-08	0.131603	0.149217	0.207159	0.0667186	-0.0114384	0.999218		-0.718101	2.01776e-16
RA only	DNAJC22	0.627332	1.20836e-06	0.327397	0.108427	0.130086	0.545601	0.11598	0.92484	✓	0.286551	0.000700122
RA only	DNAJC25-GNG10	0.373191	0.0322058	0.155102	0.878502	0.0626381	0.805417	4.21095e-05	0.99984		0.165719	0.481918
RA/CD1530	DOCK11	0.651136	1.56649e-07	0.389795	0.0105028	0.269882	0.0880583	0.302248	0.059935		0.66531	0.000147173
RA/CD1530	DOCK8	1.64934	3.49675e-11	0.904351	0.0160815	-0.239754	NA	-0.182906	NA	✓	-0.391369	0.0986965
RA only	DTX3L	0.305602	8.48652e-06	0.192249	0.0172971	0.0337044	0.842339	0.0566353	0.944948		-0.168577	0.0776273
RA/CD1530	DTX4	0.549375	2.56771e-13	0.463543	3.14483e-09	0.113157	0.504008	0.09595	0.916195		-0.179715	0.502969
RA only	EDARADD	0.468909	1.42225e-10	0.146902	0.415821	-0.0135075	0.962843	0.0743671	0.964786		-0.509786	5.03563e-06
RA only	EGLN1	0.337266	4.0659e-07	0.194225	0.0405771	0.0684245	0.630134	-0.0511262	0.976814		-0.329967	0.000637816
RA only	ELMOD1	0.944974	0.00503493	0.757277	0.107313	0.578791	NA	0.311301	NA		-0.776859	0.00125963
RA/CD1530	ELOVL6	0.541648	1.17179e-18	0.384942	1.50207e-08	0.111406	0.310064	0.18763	0.0306219		0.00192458	0.985306
RA only	ELOVL7	0.387652	0.0121999	0.17742	0.743455	0.176653	0.449429	-0.0198815	0.999218		-0.738261	0.00740599
RA only	EMP1	0.327283	1.28809e-20	0.155657	0.000123268	0.121175	0.0519287	0.149339	2.29158e-07		-0.00400151	0.970731
RA only	ENDOD1	0.385724	3.55383e-13	0.166867	0.0206099	0.0583456	0.62504	0.0314306	0.989975		0.101544	0.459532
RA/CD1530	ENTPD7	0.62801	1.3133e-38	0.317139	7.49616e-09	0.219299	0.0126367	0.131667	0.12076	✓	-0.527905	2.73226e-24
RA/CD1530	ERICH5	2.35793	1.42865e-24	1.30698	2.79847e-05	-0.0564018	NA	0.781256	NA	✓	-6.97122	3.38282e-15
RA only	ERP27	2.22563	0.000858198	1.50664	NA	0.455586	NA	0.124951	NA	✓	-0.883846	0.169171
RA only	ESX1	1.34181	0.0307679	0.840855	NA	1.0615	NA	-0.0653607	NA		-1.15153	0.00606317
RA only	EVA1C	0.650079	0.0204179	0.42581	0.434433	0.281669	NA	-0.0577268	0.999218		-0.0840799	0.661832
RA only	EXOC6	0.387939	0.00846519	0.266197	0.288727	0.102079	NA	0.24616	0.683477		-0.842727	3.75594e-09
RA only	FAAP24	0.403028	0.011875	0.199695	0.67154	0.201133	0.340862	0.157405	0.844393	✓	0.0317376	0.727647
RA/CD1530	FAM110C	0.445939	2.22198e-05	0.320602	0.0132112	0.214696	0.250513	0.267553	0.190057		-0.502956	0.00155283
RA only	FAM131B	1.73048	4.63246e-08	0.574291	0.57023	-1.03142	NA	-0.31851	NA	✓	-2.95821	5.26689e-11
RA only	FAM13B	0.379454	2.49016e-05	0.213892	0.0477936	-0.0688284	0.71087	-0.00914612	0.999218		-0.820415	0.0228997
RA only	FAM214A	0.343018	0.00147306	0.198998	0.304625	-0.102663	0.58512	-0.0186716	0.999218		-0.530867	3.08534e-05
RA/CD1530	FAT3	0.705609	2.60525e-15	0.446546	2.02748e-07	0.647245	NA	0.693033	0.0756185		-4.13297	4.04246e-97
RA only	FGD4	0.340576	3.13999e-06	0.232693	0.00777773	0.0919738	0.570832	0.268502	0.000146582		-0.345834	2.32814e-15
RA/CD1530	FGF12	1.62307	1.97244e-15	1.188	1.23794e-06	0.638109	NA	0.290487	0.901567		-0.923031	0.0002194
RA only	FLOT1	0.609067	0.0446947	0.00798993	0.998964	0.0478384	0.957646	0.387524	0.941067		-0.872967	0.00578042
RA/CD1530	FRK	0.477143	1.03251e-08	0.304057	0.0112002	0.0205303	0.931735	0.157795	0.456756		0.01995	0.841266
RA/CD1530	FUT8	0.688902	3.21448e-45	0.486369	4.78603e-21	0.243886	0.00418672	0.223803	0.000919917		-0.289383	0.177546
RA only	FZD5	0.322444	0.000452829	0.12744	0.677883	0.0723114	0.667582	0.106205	0.795111		0.0441635	0.534186
RA only	GALNT4	0.303283	0.0266422	0.289355	0.0583631	-0.110483	0.431346	0.0182866	0.999218		0.857603	4.19939e-13
RA/CD1530	GATA3	0.941781	6.49127e-17	0.561091	3.97673e-05	0.347357	0.124405	0.242375	0.682498		-0.62312	5.35265e-13
RA only	GBP2	0.335491	0.0171544	-0.0844814	0.970577	0.21916	NA	0.241543	0.941699		-2.65536	1.77642e-35
RA/CD1530	GBP4	1.11401	1.61923e-13	0.586621	0.00143373	-0.306163	NA	-0.288163	NA	✓	-1.74848	1.28961e-20
RA/CD1530	GLP2R	0.96525	0.00609933	0.915443	0.0235479	0.778273	NA	0.975061	NA		-2.68989	3.0354e-12
RA only	GLUL	0.578885	1.18317e-42	0.151244	0.00123383	-0.0053276	0.964451	0.0271552	0.951579		-0.213679	0.000377425
RA only	GPATCH11	0.330702	0.00130162	0.173186	0.421548	0.201804	0.136872	0.180974	0.278989		0.0079266	0.914381
RA only	H2AW	0.497657	0.032725	0.18119	0.928271	0.166784	NA	0.0713443	0.999218		-0.0109362	0.95861
RA/CD1530	HCAR3	1.43825	3.37141e-41	0.854368	1.04632e-11	0.982063	NA	0.528778	0.161141		-1.15753	0.000590321
RA only	HDAC9	0.438795	2.15407e-06	0.241102	0.0668589	-0.0347656	0.811825	-0.0475706	0.962961		1.1836	6.32685e-15
RA only	HEG1	0.308566	1.80406e-06	0.0566242	0.945683	-0.150995	0.240595	-0.101322	0.603308		-1.24747	3.7303e-07
RA only	HIC1	0.755879	4.15598e-08	0.241782	0.534505	0.20786	0.330066	0.232401	0.546793		0.182491	0.454999
RA/CD1530	HOXA2	2.00171	2.57641e-16	1.49095	1.27989e-07	1.06801	NA	0.804164	NA		-0.891174	0.00151259
RA only	HS3ST2	0.385014	1.69959e-06	0.298868	0.00349769	-0.0648918	0.78144	-0.038643	0.999218		-1.49287	1.88833e-05
RA only	HTRA3	0.472603	2.92789e-20	0.182815	0.00878198	0.0756553	0.528663	-0.00349086	0.999218		-0.608409	3.69098e-15
RA/CD1530	IDH1	0.601123	3.32362e-23	0.316623	5.13137e-08	0.0753874	0.507777	0.0308798	0.994028		-0.0906663	0.787823
RA only	IFIT2	0.421503	5.06769e-08	0.081746	0.924555	0.107085	0.621617	-0.205047	0.590801		-0.746077	0.082091
RA only	IFIT3	0.501871	3.66327e-15	0.231518	0.00435681	0.242078	0.133788	-0.0498846	0.998154		-0.917069	0.0308146
RA only	IGFBP1	1.53677	0.000957159	1.02662	0.18305	0.149966	NA	0.14978	NA	✓	0.446515	0.140657
RA/CD1530	IKZF2	0.850492	6.91282e-07	0.475158	0.0473486	-0.142896	0.562583	-0.130418	0.942441	✓	0.685606	4.01607e-11
RA only	IL1RN	0.567851	9.25057e-09	0.29038	0.0478859	-0.0201872	0.919223	-0.142738	0.657399		0.903666	3.26781e-12
RA only	ISM1	0.568439	0.00348163	0.327506	0.36183	0.105191	0.496484	0.0782886	0.92411		1.41673	4.01255e-14
RA/CD1530	ITGB3	0.76376	7.95158e-31	0.344797	4.89093e-05	0.331539	NA	0.0705568	0.999218		-3.22098	4.09323e-260
RA only	ITPKC	0.364929	1.95278e-08	0.0235565	0.998561	0.146654	0.172249	0.0885971	0.764626		-0.128656	0.183331
RA only	KLF3	0.402558	9.03514e-11	0.184112	0.0642444	0.01104	0.940772	0.066901	0.758034		0.421795	9.48156e-07
RA only	KLK13	1.41655	0.0177284	0.703367	NA	-0.246213	NA	-0.50438	NA		-1.06957	0.0219789
RA only	KLK5	0.356323	6.45307e-12	0.177214	0.00878198	0.248225	0.0293944	0.142495	0.470009	✓	-1.80432	1.1919e-11
RA/CD1530	KLK6	0.956543	3.82267e-17	0.475783	0.00145537	0.630319	NA	0.369523	0.755995		-2.44272	8.23608e-67
RA only	KLK7	0.633093	0.0421797	0.227668	0.947533	0.187724	NA	0.0885843	0.994028		1.35253	7.49082e-22
RA only	KLK9	0.84659	0.000104729	0.394584	0.420738	0.431215	NA	0.545105	NA		-1.85377	6.4906e-16
RA/CD1530	LBH	0.505425	6.16552e-13	0.333222	3.81307e-06	0.145759	0.188391	0.145503	0.254151	✓	-0.311159	0.0601569
RA only	LIF	0.918209	8.44712e-05	0.526589	0.150268	0.804975	NA	0.622131	NA		-0.853294	0.000557958
RA only	LIFR	0.466629	1.3585e-13	0.284154	9.99077e-05	-0.026631	0.859163	0.126891	0.154614	✓	0.216537	0.0665939
RA only	LONRF1	0.788855	0.0302423	0.563257	0.411178	-0.48479	NA	-0.22585	0.999218		1.10441	0.00322784
RA only	LPIN1	0.475948	2.83095e-07	0.25537	0.0801071	-0.199386	0.158122	-0.01736	0.999218		0.11654	0.0442043
RA only	LRG1	0.738672	0.0211024	0.249386	0.956347	0.307403	NA	0.196722	NA	✓	-0.489242	0.0379231
RA/CD1530	LYPD1	0.550506	1.08642e-05	0.357518	0.0266887	0.272427	NA	0.241006	0.87714		-2.33961	6.75234e-24
RA/CD1530	MAP3K5	0.550801	7.26869e-08	0.397887	0.000749706	0.00428436	0.988955	0.0204192	0.999218		-0.0733482	0.352246
RA only	MAP7D2	1.80065	0.00193971	0.9032	NA	0.110817	NA	-0.835218	NA		-1.49583	0.00359216
RA only	MARVELD3	0.317539	0.00716394	0.204398	0.297334	0.105836	0.424641	-0.00406417	0.999218		0.867534	3.60314e-25
RA only	MDGA1	0.376185	0.00096756	0.203972	0.289298	0.0248936	NA	0.0182376	0.999218	✓	-2.21957	4.16486e-132
CD1530 only	MEF2C	0.419556	0.0851596	0.520351	0.0139038	0.520197	NA	0.377775	NA	✓	-2.44869	1.33419e-20
RA only	METTL7A	0.523635	0.00360196	0.366256	0.109791	-0.112059	NA	-0.114439	NA		-1.86197	3.9744e-06
RA only	MIA2	0.380051	1.59585e-05	0.209034	0.117173	0.221083	0.0965048	0.279279	0.022534		-0.252693	0.00368187
RA only	MINDY2	0.467235	1.21929e-13	0.290068	3.66671e-05	0.124166	0.274025	0.2037	0.0147229		-0.239551	0.0745212
RA only	MMP1	0.474976	0.000538659	-0.0142393	0.998561	0.103458	0.437988	0.00414815	0.999218		1.44361	0.00022405
RA only	MMP12	1.25346	0.0262675	0.528331	NA	0.822391	NA	0.326104	NA		0.0338525	0.949629
RA only	MOV10L1	0.795353	0.0104233	0.680926	0.100678	0.0976443	NA	0.72879	NA	✓	-1.3865	1.91963e-10
RA only	MROH6	0.837229	0.0014331	0.268664	0.998561	0.845844	NA	0.448601	0.849142		0.122944	0.714586
RA only	MUC20	1.09279	0.00765074	0.569055	0.667589	0.102128	NA	0.626268	NA	✓	-2.7	1.50934e-06
RA/CD1530	MYOCD	0.513486	5.80316e-06	0.334346	0.0200999	-0.544259	NA	-0.932471	NA	✓	-7.30062	3.26665e-52
RA only	NANOS1	0.42496	2.60622e-07	0.236292	0.0358274	0.2848	0.0579211	0.176753	0.369258		-0.359172	1.24967e-06
RA/CD1530	NDRG4	0.883855	6.6328e-13	0.510954	0.000745926	0.277669	0.122822	0.166434	0.804924		-0.126505	0.441328
RA only	NETO2	0.412176	2.5185e-31	0.239268	5.33663e-09	0.157572	0.00698002	0.106337	0.000666247		0.352607	0.00041793
RA only	NGFR	0.512973	6.88126e-05	0.238552	0.362301	-0.0265899	0.935077	0.0198882	0.999218		-0.307412	0.000718647
RA/CD1530	NIBAN1	0.593359	1.60827e-17	0.313639	0.000206239	0.109832	0.560503	0.158278	0.447468		-0.647357	7.15339e-10
RA only	NIM1K	1.53507	5.3686e-05	0.861852	0.249131	-0.0538439	NA	-0.065244	NA	✓	0.251781	0.435879
RA only	NOS1AP	0.526238	0.0237259	0.188809	0.908178	-0.015401	NA	0.179611	0.964786	✓	-0.779276	1.48449e-10
RA/CD1530	NR2F2	0.44673	7.62927e-15	0.385564	1.67635e-09	0.276395	0.000226244	0.233318	0.00023793		-0.355229	0.00165257
RA only	NR5A2	0.874234	0.00619417	0.544358	0.352825	0.475286	NA	0.684537	NA	✓	-1.32687	1.0897e-09
RA only	NRG4	0.87789	1.51908e-11	0.371461	0.100196	0.638847	NA	0.314035	NA	✓	-1.67825	1.4724e-07
RA/CD1530	NRP2	0.68831	4.35162e-21	0.408415	1.0041e-06	-0.0779228	0.554697	-0.00909235	0.999218		0.805547	7.15726e-41
RA/CD1530	NTF3	0.493703	6.08133e-05	0.354175	0.0231639	0.218984	0.338832	0.256253	0.470009		-0.715429	4.46962e-12
RA only	NTN1	0.427763	5.77477e-18	0.248853	3.27762e-05	-0.0969757	NA	-0.271453	NA		-5.18523	1.45519e-99
RA only	OASL	0.36272	5.77349e-06	0.152924	0.343116	0.101473	0.518177	-0.0514657	0.988797		0.0559105	0.889473
RA only	OAT	0.44526	1.08213e-35	0.24744	6.09779e-11	0.206504	0.000517879	0.167697	4.7577e-06		-0.39086	3.92395e-31
RA only	OTUB2	1.09017	0.00269027	0.812876	0.129934	0.303291	NA	0.142217	0.966931	✓	1.52355	1.62862e-11
RA only	P2RY2	0.366876	9.71704e-19	0.208904	9.1144e-06	0.135941	0.0998263	0.0626618	0.357154		-0.415786	3.02809e-05
RA only	PACSIN2	0.364717	9.19219e-18	0.212277	1.77804e-05	0.107022	0.172811	0.105171	0.0822523		-0.0955315	0.185015
RA/CD1530	PAQR7	0.562255	5.82465e-25	0.306404	1.00595e-06	0.0372434	0.792587	-0.0266688	0.999218		-0.565977	2.06548e-27
RA only	PARP14	0.436521	5.84387e-12	0.254786	0.000911018	0.0569652	0.795505	0.0991017	0.755995		-0.470395	7.83573e-08
RA only	PARP9	0.336055	0.00211619	0.175127	0.434437	-0.00421914	0.990185	0.00504704	0.999417		-0.348035	0.0621527
RA only	PAX6	0.578469	0.00157129	0.349384	0.330274	-0.0853253	0.741374	-0.10809	0.953665		0.748653	1.6347e-07
RA only	PBX1	0.352902	0.00368706	0.0738117	0.972415	-0.164902	0.53793	-0.112323	0.976814		-0.972591	0.000142249
RA only	PDE5A	0.397854	0.0300588	0.204177	0.708723	-0.147628	NA	-0.0587136	0.999218	✓	-0.612753	1.07585e-05
RA only	PDZD2	0.440373	1.95165e-06	0.149511	0.421688	-0.26327	0.0381409	-0.0580742	0.951579		-0.358099	0.109752
RA/CD1530	PELI2	0.870034	1.21891e-06	0.615159	0.00574183	0.165425	NA	0.298352	0.709242		-0.895176	0.0109803
RA only	PGM2L1	0.309487	0.00619417	0.131371	0.761948	0.00470724	0.986329	0.0923389	0.849142		0.385964	0.0415292
RA only	PLCE1	0.301373	3.72112e-05	0.178151	0.0687793	-0.18318	0.101996	-0.0692808	0.904656	✓	-0.59113	4.52652e-14
RA only	POLB	0.317205	0.00298289	0.174759	0.34162	0.139118	0.235014	0.0655072	0.941699		0.263794	0.000821286
RA only	POU2F3	1.17759	0.0475286	0.65558	0.799365	-0.511702	NA	-0.208994	NA		0.823444	0.0035885
RA only	PPP2R2B	0.589332	7.33643e-06	0.184983	0.731269	0.322948	NA	0.141186	NA		-4.01661	2.42416e-60
RA only	PRR15	0.998736	0.00112419	0.491172	0.508436	0.116448	NA	0.0809303	NA	✓	-1.41191	7.57422e-10
RA only	PRRG4	0.409294	7.60994e-15	0.19309	0.00588013	0.140876	0.137122	0.138632	0.117757		0.00427954	0.986245
RA only	PTPRS	0.330884	2.56311e-08	0.228335	0.000569467	0.00656607	0.969623	0.0653225	0.732877		0.345657	0.0276256
RA only	PUS10	0.477063	0.000131533	0.216996	0.438741	0.239573	NA	0.185119	0.869835		-0.80753	5.64273e-09
RA only	PXYLP1	0.978844	1.45301e-05	0.539834	0.138869	0.28708	NA	0.107173	0.999218		-0.234258	0.315868
RA/CD1530	RAC2	0.397902	1.91576e-17	0.32181	8.6561e-10	0.156778	0.0447348	0.120424	0.0346419		0.584113	1.70593e-11
RA only	RALGPS2	0.413365	1.38273e-10	0.229118	0.00808413	0.174812	0.0427907	0.161513	0.00296566	✓	0.541524	0.000301631
RA only	RASA4B	0.364801	0.0408703	0.385733	0.0851748	0.019337	0.9554	0.0685825	0.999218	✓	0.794977	6.28564e-06
RA/CD1530	RASL11A	1.36122	5.80296e-09	0.742671	0.0264992	0.25324	NA	0.222782	NA		-0.494462	0.0168519
RA/CD1530	RBM20	0.963965	0.00034245	0.855071	0.0122974	0.775736	NA	0.850269	NA	✓	-2.78078	1.87606e-16
RA only	RBM47	0.466955	9.22671e-11	0.299602	0.000106778	0.223704	0.0894467	0.255147	0.0280778	✓	-0.490237	0.0018092
RA/CD1530	RCBTB1	0.690481	1.43592e-24	0.440244	4.81918e-08	-0.0345813	0.847287	0.0386989	0.997304	✓	-0.270977	1.79771e-05
RA only	RGPD6	0.612915	1.15494e-06	0.811239	0.445257	-0.62947	0.195762	-0.554814	0.266624		0.638357	0.0948476
RA only	RIPOR2	0.671154	9.11419e-05	0.209534	0.804556	-0.0974134	NA	-0.251067	NA		-2.13551	7.0987e-38
RA only	RND1	1.70453	5.76192e-05	0.95029	0.20982	0.190097	NA	0.153785	NA		-0.151446	0.694436
RA only	RNF208	0.720585	0.0286052	0.665635	0.0990487	0.67324	NA	0.42438	NA		-1.24644	1.00914e-09
RA/CD1530	ROR1	0.58835	3.64579e-16	0.440221	3.22498e-09	0.123489	0.371936	0.0775882	0.917669	✓	-0.650792	2.2804e-15
RA only	RTP4	0.976017	0.00101484	0.482865	0.52181	0.79162	NA	0.198423	NA		-2.19652	1.05569e-10
RA only	SAMD12	0.450538	0.000924225	0.279159	0.103521	-0.065823	0.742334	-0.0734834	0.976814	✓	-0.0354262	0.825628
RA only	SAMD9L	0.61058	6.63537e-06	0.240232	0.478513	0.319248	NA	0.266953	0.740595	✓	-0.888806	4.3802e-11
RA only	SASH1	0.4119	0.000993083	0.273937	0.0494339	-0.065144	0.774877	0.0465366	0.999218		-0.367584	1.14905e-07
RA only	SCNN1G	1.39119	0.000274124	0.750253	0.304224	0.636013	NA	0.745592	NA		-2.49694	3.88926e-11
RA/CD1530	SEC16B	0.785159	2.98507e-05	0.523181	0.032673	0.448392	NA	0.00949051	0.999417		-0.543307	0.00066686
RA only	SELENOP	0.717139	3.65152e-05	0.133516	0.472721	0.270553	NA	0.189925	0.92484		-3.45584	5.71253e-151
RA only	SERPINB9	0.650237	0.0133544	0.40293	0.458298	0.210323	NA	0.157189	0.991725		-0.116949	0.586426
RA only	SGTB	0.314179	0.0380929	0.301217	0.143325	0.0964052	0.675773	0.170503	0.718027		-0.0572587	0.684568
RA/CD1530	SH3RF3	0.554466	8.88316e-06	0.420583	0.00501311	0.129878	0.5112	0.164424	0.706633		-0.213697	0.286696
RA/CD1530	SHH	1.02294	1.46853e-21	0.539782	6.62206e-05	0.281834	NA	0.144521	0.994028		-3.19931	7.97319e-34
RA/CD1530	SLC2A12	1.96047	1.45447e-25	1.35147	3.54082e-10	1.0026	NA	0.620478	NA		-1.53258	9.69272e-05
RA only	SLC34A3	0.913172	0.028861	0.420529	0.835914	-0.605606	NA	0.0260514	NA	✓	-1.40009	0.0028201
RA/CD1530	SLC41A2	0.83786	2.06921e-06	0.524994	0.0255407	-0.119225	NA	-0.112573	0.997304	✓	-0.915177	7.70453e-10
RA only	SLFN5	0.467016	1.0161e-21	0.239216	6.41466e-05	0.059451	0.583331	0.122205	0.00819115		0.561181	2.92407e-07
RA only	SMCHD1	0.352267	1.93546e-07	0.217609	0.00349939	-0.0968273	0.415052	0.00543661	0.999218		0.170284	0.00146191
RA only	SMIM29	0.525634	2.71749e-05	0.27168	0.189399	0.228163	0.264873	0.0797714	0.985837	✓	-0.247196	0.007162
RA/CD1530	SNCAIP	0.783375	2.33385e-09	0.424909	0.0145602	-0.0515578	NA	0.00969792	0.999417		-1.13907	1.27363e-08
RA only	SOX4	0.395939	2.68235e-17	0.186161	0.000460368	0.253009	1.17973e-05	0.127334	0.00215661	✓	-0.0746384	0.673894
RA only	SOX7	0.361842	0.037626	0.346325	0.28398	0.15094	0.623803	0.0868018	0.994028	✓	-0.189228	0.428888
RA only	SOX9	0.477693	2.35336e-09	0.187518	0.168278	0.252123	0.0214286	0.206383	0.0168106		0.471272	0.0195175
RA only	SPC25	0.541352	0.00652996	-0.205917	0.830784	-0.403736	0.133958	-0.322341	0.40906		0.433512	0.0380982
RA only	SPR	0.335903	1.44711e-07	0.171281	0.0705032	0.110608	0.391222	-0.0260535	0.999218	✓	0.204896	0.00645669
RA only	SPRED1	0.30535	8.43375e-06	0.230949	0.00206576	0.0282701	0.836582	0.14481	0.114143	✓	-0.225568	9.39321e-05
RA/CD1530	SRGAP3	0.34389	0.000550481	0.336881	0.00103737	-0.0712674	0.687241	0.00579792	0.999218		-0.0176994	0.825949
RA only	SSPN	0.459685	0.00875936	0.0278353	0.998561	0.0464583	0.863135	0.0104456	0.999218		0.710349	0.00497313
RA only	ST3GAL1	0.353748	1.97978e-13	0.22727	5.92132e-06	-0.000982511	0.995295	0.0406806	0.92486		-0.287545	0.159453
RA only	STOX2	0.312619	0.000491279	0.225469	0.0507838	0.106082	0.700357	0.201	0.707542		-1.41437	8.03236e-47
RA only	SUSD6	0.40332	1.41982e-13	0.188944	0.00507015	0.0459318	0.705115	0.0798145	0.642903		-0.111288	0.443364
RA/CD1530	SYNPO2	0.872627	8.49497e-10	0.53352	0.000744494	-0.35143	NA	-0.238002	NA	✓	-3.38989	7.14871e-112
RA only	SYTL2	1.03765	3.31689e-05	0.461134	0.438741	0.194436	NA	0.509889	0.514736		-0.755941	0.000254821
RA only	TACSTD2	0.589355	6.79354e-55	0.274757	4.41979e-13	0.278302	7.29047e-07	0.0919342	0.0613282		-0.379566	1.46184e-12
RA/CD1530	TCF7	0.682351	3.15688e-14	0.449388	8.97676e-06	0.195993	0.176259	0.0817894	0.941699	✓	-0.111505	0.0919143
RA only	TDRD7	0.335744	0.00518313	0.176801	0.53998	-0.077859	NA	-0.0971563	0.994028	✓	-1.70465	1.48021e-95
RA only	TFPI2	0.45128	9.84202e-16	0.167918	0.051176	0.180849	0.00185907	0.0739191	0.230741	✓	1.50589	9.39375e-121
RA only	THEM6	0.334242	2.9869e-05	0.20974	0.0582999	0.228661	0.243577	0.173014	0.758667		-0.94723	3.23169e-14
RA only	TIFA	0.349602	0.00247271	0.143098	0.725266	0.165213	0.381609	0.177913	0.653769		-0.195033	0.323387
RA only	TIMP3	0.702266	1.0301e-80	0.229327	4.97484e-06	0.0395628	0.601456	-0.0212438	0.951579	✓	0.725572	3.1081e-06
RA only	TJP3	1.61811	0.0029185	0.74663	NA	0.740063	NA	-0.205875	NA	✓	-2.7394	1.30632e-05
RA/CD1530	TLR4	0.795066	0.000193287	0.639511	0.0163572	0.963843	NA	0.713097	NA		-5.27049	1.45339e-13
RA/CD1530	TMC5	1.35182	1.26547e-05	1.00641	0.0124044	0.349989	NA	0.163177	NA		0.15825	0.490559
RA only	TMEM51	0.343576	0.000494122	0.155534	0.45725	0.113007	0.357686	0.025464	0.999218		0.373812	4.98128e-09
RA/CD1530	TMEM52B	1.13498	3.25403e-60	0.632598	7.92098e-16	1.04417	NA	0.586212	0.0573792		-1.76382	1.0322e-06
RA only	TMPRSS11E	0.600392	1.51382e-06	0.359516	0.0943872	0.27724	0.0228334	0.217196	0.083863		1.04333	1.07299e-21
RA only	TNFRSF9	0.61617	7.82569e-07	0.268413	0.24056	0.361927	0.0561149	0.0324413	0.999218		0.247494	0.266279
RA/CD1530	TNFSF15	1.02249	2.55334e-10	0.625656	0.0017676	-0.0283526	NA	-0.0347893	0.999218	✓	-0.380965	0.0927567
RA only	TP53INP1	0.627093	0.0123364	0.0840559	0.998561	-0.050711	NA	-0.031604	0.999218		0.202356	0.226906
RA/CD1530	TRAFD1	0.696313	2.91984e-33	0.337137	1.62571e-10	0.151883	0.0840847	0.0997314	0.41466	✓	-0.378035	5.47047e-06
RA only	TRIM21	0.30291	0.00231917	0.17833	0.316153	0.0565277	0.763015	-0.0590313	0.985515		-0.225816	4.45988e-05
RA only	TRIM34	0.798126	0.017826	0.608607	0.224269	0.256683	NA	0.0415479	NA		-0.179339	0.619594
RA/CD1530	TRIM6	0.838922	2.21827e-24	0.567868	2.75601e-10	0.214535	0.254242	0.266696	0.164608		-0.732411	4.50378e-06
RA only	TRIM69	0.60496	0.0152582	0.225254	0.884926	0.116438	NA	-0.096891	0.999218		-0.399345	0.0336006
RA only	TRPV6	1.3155	7.58424e-06	0.71333	0.19701	1.08818	NA	-2.33323	NA	✓	-3.82859	2.41577e-20
RA only	TSC22D3	0.302927	4.94892e-07	0.115128	0.282568	-0.00623542	0.974719	-0.030196	0.994028		-0.74242	1.07403e-18
RA/CD1530	TXK	2.6225	8.71545e-12	1.77508	0.000710176	2.74767	NA	1.93753	NA		0.309652	0.475532
RA only	UBE2D1	0.563542	9.14117e-16	0.296701	0.000318898	0.177552	0.0598493	0.13504	0.265852		0.329275	0.00659175
CD1530 only	UGT1A1	0.252572	0.0984792	0.305918	0.0421434	0.249408	0.312443	0.192375	0.831462		-0.450124	0.0457249
RA only	WNT16	1.13947	0.0468219	1.15582	0.081912	1.62097	NA	0.895615	NA		-0.197431	0.575525
CD1530 only	WNT2B	0.564973	0.0717617	0.708644	0.0195387	-0.179917	NA	0.17941	0.93166	✓	0.737804	0.00059119
RA only	XPR1	0.305468	4.34626e-07	0.0932147	0.54263	-0.0921764	0.432205	0.0232522	0.999218		-0.623911	5.18024e-21
RA only	ZBTB10	0.30326	0.00629358	0.177107	0.458298	-0.0811316	0.687415	0.131274	0.789568		-0.33859	0.0197717
RA only	ZC3H12C	0.319741	0.000843226	0.122356	0.705307	-0.0427266	0.852664	0.0268805	0.999218		-0.232943	0.0459259
RA only	ZFHX3	0.34066	0.000987682	0.199917	0.339244	0.123341	0.550997	-0.0244712	0.999218		-0.15645	0.252509
RA only	ZMYM1	0.385606	1.44571e-05	0.251422	0.0255768	0.169573	0.250171	0.231666	0.0811347		-0.0809548	0.25506
RA/CD1530	ZNF704	0.53332	1.73354e-21	0.402466	1.16714e-12	0.0763773	0.696932	0.171772	0.439505		-1.66783	1.50256e-60
RA/CD1530	ZNRF1	0.482569	1.94794e-09	0.312399	0.00101626	0.0823974	0.569607	-0.0229401	0.999218		0.282572	0.0510009

## Sheet: 2_6h Up PAR & KO
		DE Results in PAR after Agonist Treatment				DE Results in KO after Agonist Treatment					DE Results RARGKO vs. PAR (no added agonist)		RARγ peak site			Peak Information (Peak closest to TSS shown for genes with multiple RARγ peaks)
Responsive in PAR:	Gene	PAR + RA (LFC)	PAR + RA (p.adj)	PAR + CD1530 (LFC)	PAR + CD1530 (p.adj)	KO + RA (LFC)	KO + RA (p.adj)	KO + CD1530 (LFC)	KO + CD1530 (p.adj)	Sustained (Also Up at 48h)	KO v. PAR (LFC)	KO v. PAR (p.adj)	In Peak Set	Peak within 3 kb of TSS	Peak within 250 bp of TSS	Chr.	Start	End	Integer Score	Distance to TSS (bp)	Annotation
RA only	AKAP12	0.721265	1.22667e-17	0.275438	0.00584233	0.303983	3.61235e-05	0.21029	1.21068e-26	✓	-0.0421366	0.885143	✓	✓	✓	chr6	151240160	151240407	51	0	Promoter (<=1kb)	Intron (ENST00000505113.6/116412618, intron 7 of 12)
RA/CD1530	AQP3	0.693279	8.11873e-38	0.301739	1.56484e-09	0.349224	1.31572e-11	0.260425	7.59178e-14		0.0649191	0.754965	✓			chr9	33452790	33453591	164	-5194	Distal Intergenic	Promoter (<=1kb)
RA only	ARSI	0.665243	4.1218e-55	0.211342	0.000183123	0.494977	4.23335e-12	0.179714	0.0380056		-0.954029	3.587e-09	✓			chr5	150317028	150317624	150	-14123	Intron (ENST00000515301.2/340075, intron 1 of 1)	Promoter (<=1kb)
RA only	ATP9A	0.449135	3.36947e-18	0.294393	2.77533e-08	0.449525	1.8731e-06	0.412755	1.16846e-13	✓	-1.44037	5.39505e-50	✓	✓		chr20	51767178	51767641	115	687	Promoter (<=1kb)	Intron (ENST00000715288.1/104326193, intron 3 of 5)
RA only	BCL3	0.401982	0.000151516	0.141438	0.695037	0.397745	0.000760102	0.138631	0.726331		0.239573	0.0112849	✓	✓	✓	chr19	44747837	44748351	54	1	Promoter (<=1kb)	Promoter (1-2kb)
RA/CD1530	CAVIN2	1.19984	1.58971e-29	0.616906	2.31103e-07	0.813979	1.67824e-05	0.589832	0.00288852		-1.38847	5.35457e-19	✓			chr2	191866947	191867184	70	-19859	Intron (ENST00000424116.7/105373813, intron 1 of 2)	Promoter (<=1kb)
RA/CD1530	CCDC71L	1.50953	5.94732e-137	1.06541	1.60078e-66	0.552329	1.16783e-12	0.24346	0.00299167	✓	-0.160292	0.152956	✓			chr7	106679226	106679740	202	-18068	Intron (ENST00000490856.5/ENST00000490856.5, intron 1 of 4)	Intron (ENST00000558921.1/51621, intron 1 of 1)
RA/CD1530	CYP24A1	0.801292	2.81828e-16	0.534952	3.22782e-06	0.525913	4.10969e-05	0.266692	0.130519	✓	0.312859	0.0269367	✓			chr20	54168109	54168269	64	-3561	Intron (ENST00000216862.8/1591, intron 4 of 11)	Promoter (<=1kb)
RA/CD1530	DHRS3	2.15667	0	1.62251	0	2.2737	0	1.77745	5.35558e-286	✓	-1.02242	6.49472e-05	✓	✓	✓	chr1	12595136	12596924	64	0	Promoter (<=1kb)	Promoter (<=1kb)
RA/CD1530	EDAR	0.933458	6.38062e-20	0.518549	1.51508e-05	0.747087	0.000126018	0.695259	1.0197e-05		-1.28174	1.74932e-30	✓	✓	✓	chr2	108989009	108989191	74	29	Promoter (<=1kb)	Distal Intergenic
RA/CD1530	EFHD2	0.798203	1.90121e-113	0.414093	1.70754e-31	0.416201	3.67651e-16	0.165885	1.10668e-06		-0.155189	0.316441	✓			chr1	15415921	15416440	73	5656	Intron (ENST00000375980.9/79180, intron 1 of 3)	Promoter (<=1kb)
RA/CD1530	ELF3	2.26231	0	1.28562	1.06111e-118	2.06166	1.54724e-151	1.45698	5.43193e-82	✓	-1.20681	8.48047e-12	✓	✓	✓	chr1	202008123	202008685	73	178	Promoter (<=1kb)	Distal Intergenic
RA/CD1530	EPB41L1	1.19582	8.89509e-174	0.812872	5.36215e-103	0.79201	3.65807e-31	0.660499	1.75536e-38		-1.79581	2.67298e-132	✓			chr20	36086886	36087182	131	-4322	Intron (ENST00000433587.1/ENST00000433587.1, intron 1 of 1)	Promoter (<=1kb)
RA/CD1530	FGD3	0.982982	1.53341e-32	0.78164	1.1146e-18	0.993688	2.00253e-08	0.763309	3.23611e-05	✓	-1.69767	6.19041e-14	✓	✓	✓	chr9	92974217	92974661	162	0	Promoter (<=1kb)	Intron (ENST00000515059.6/658, intron 1 of 12)
RA/CD1530	FOXA1	1.7902	1.39337e-169	1.26914	1.61253e-75	1.73578	1.93397e-89	1.46474	1.9582e-77	✓	-0.73966	0.00305908	✓			chr14	37588522	37588744	60	5518	Exon (ENST00000701518.1/ENST00000701518.1, exon 1 of 1)	Intron (ENST00000272462.3/7851, intron 1 of 3)
RA/CD1530	FYB1	1.62214	1.23376e-29	0.963708	3.00945e-08	0.558725	0.000350631	0.310172	0.179712	✓	0.543326	0.049963	✓			chr5	39101027	39101350	57	9292	Intron (ENST00000659554.1/ENST00000659554.1, intron 2 of 3)	Promoter (2-3kb)
RA/CD1530	GABARAPL1	0.851764	2.84854e-95	0.4703	2.35872e-27	0.386466	7.12597e-10	0.327179	2.86614e-11	✓	-0.560167	3.83268e-08	✓	✓	✓	chr12	10212822	10213111	75	0	Promoter (<=1kb)	Distal Intergenic
RA/CD1530	GALNT12	1.25569	1.58401e-71	0.701817	9.22453e-18	1.04279	6.50522e-25	0.726391	2.90096e-13	✓	-0.900125	3.7084e-24	✓			chr9	98811016	98811311	87	3013	Intron (ENST00000375011.4/79695, intron 1 of 9)	Promoter (1-2kb)
RA only	GATA6	0.362217	8.77606e-09	0.228747	0.00195925	0.303533	0.000555463	0.314211	2.93011e-06		-0.535965	1.88926e-35	✓	✓	✓	chr18	22170367	22170989	56	0	Promoter (<=1kb)	Promoter (<=1kb)
RA/CD1530	GCNT3	0.986178	3.44181e-08	0.494621	0.044884	0.337753	0.0373226	0.290365	0.121958		1.23031	1.09697e-16	✓			chr15	59570461	59570641	63	-24234	Distal Intergenic	Distal Intergenic
RA/CD1530	GFI1	1.56423	1.26935e-42	1.00786	6.82688e-14	0.787505	8.31805e-06	0.665158	0.000133346	✓	-0.521259	1.92995e-05	✓	✓	✓	chr1	92484753	92485113	68	0	Promoter (<=1kb)	5' UTR
RA only	GNPDA1	0.411932	1.69308e-14	0.231948	9.40481e-05	0.373077	7.28929e-06	0.307301	2.39453e-05		-0.723927	1.67529e-05	✓			chr5	142024927	142025200	69	-11886	Distal Intergenic	Promoter (<=1kb)
RA/CD1530	GPRC5A	0.692447	4.34643e-81	0.373455	8.42095e-21	0.305283	4.96411e-07	0.244672	6.26094e-12		-0.100048	0.439372	✓	✓	✓	chr12	12890631	12891789	84	0	Promoter (<=1kb)	Promoter (<=1kb)
RA/CD1530	HOXA3	2.18381	3.7822e-184	1.55408	5.29841e-81	1.40844	3.19711e-47	1.09467	2.18696e-32	✓	-0.298051	0.247827	✓	✓	✓	chr7	27113235	27113852	142	0	Promoter (<=1kb)	Intron (ENST00000356083.8/85301, intron 37 of 60)
RA/CD1530	HOXA4	2.33178	2.7423e-61	1.30958	2.73236e-13	1.13166	NA	0.745305	0.0172352	✓	-0.319223	0.302946	✓	✓	✓	chr7	27131024	27131238	80	-244	Promoter (<=1kb)	Promoter (<=1kb)
RA only	ID1	0.408241	1.97978e-13	-0.0121478	0.998561	0.325049	0.000344429	-0.00696667	0.999218		-0.586787	0.0835911	✓	✓	✓	chr20	31604007	31606318	163	0	Promoter (<=1kb)	Promoter (2-3kb)
RA only	IGFBP6	0.392563	1.39207e-28	0.163489	0.000562978	0.40105	3.15703e-07	0.200834	0.0828615		-0.163551	0.00778962	✓	✓	✓	chr12	53097765	53098166	93	98	Promoter (<=1kb)	Promoter (<=1kb)
RA only	ITCH	0.535287	2.2206e-34	0.226222	5.68802e-05	0.352482	9.50019e-08	0.297666	1.73501e-10		-0.0451946	0.738621	✓			chr20	34349564	34349861	90	-13374	Distal Intergenic	Promoter (<=1kb)
RA/CD1530	KLK10	0.765013	5.96802e-17	0.410431	0.000183123	0.371664	0.00301926	0.280938	0.0614874		-0.397585	0.191637	✓	✓	✓	chr19	51018699	51019389	114	0	Promoter (<=1kb)	Promoter (<=1kb)
RA only	KRT15	0.533728	3.02049e-05	0.237191	0.200425	0.469197	0.000663498	0.419762	0.00202743		0.0843145	0.73967	✓	✓	✓	chr17	41522052	41522392	106	137	Promoter (<=1kb)	Intron (ENST00000330394.3/2049, intron 1 of 15)
RA only	KRT7	0.336197	2.81182e-24	0.169187	2.00937e-07	0.563502	2.03352e-28	0.277248	1.54576e-23	✓	-1.07714	1.7802e-121	✓	✓	✓	chr12	52243958	52244811	67	0	Promoter (<=1kb)	Promoter (<=1kb)
RA/CD1530	KRT80	0.533859	4.65565e-51	0.401596	2.32719e-30	0.717474	4.16932e-48	0.54515	1.76422e-76	✓	-1.98276	7.30111e-63	✓	✓	✓	chr12	52192048	52192601	299	-34	Promoter (<=1kb)	Promoter (1-2kb)
RA/CD1530	LAMA4	0.792995	4.36698e-39	0.451882	9.49847e-13	0.537249	2.42605e-14	0.467891	1.77289e-25		-0.00876367	0.942358	✓			chr6	112203807	112204551	59	11898	Intron (ENST00000230538.12/3910, intron 4 of 38)	Intron (ENST00000263388.7/4854, intron 2 of 32)
RA/CD1530	MAP3K9	0.586165	3.53735e-23	0.426408	9.64435e-14	0.513165	7.843e-09	0.500119	1.33341e-28	✓	-0.192078	0.195587	✓	✓		chr14	70781899	70782775	155	665	Promoter (<=1kb)	Distal Intergenic
RA/CD1530	MCC	0.66472	1.79999e-36	0.442012	1.83765e-17	0.317408	0.0009342	0.368159	1.04087e-13		-0.292459	1.18743e-08	✓	✓	✓	chr5	113203353	113203626	58	-36	Promoter (<=1kb)	Promoter (<=1kb)
RA/CD1530	MECOM	0.725985	3.71243e-33	0.390204	5.66441e-12	0.410006	1.3988e-07	0.330882	2.45639e-07		-0.377008	3.92033e-08	✓	✓	✓	chr3	169147544	169147815	89	0	Promoter (<=1kb)	Promoter (<=1kb)
RA/CD1530	MEIS2	0.617139	2.38716e-18	0.418221	4.07051e-08	0.433265	0.00111619	0.273322	0.105473		-0.99649	1.38553e-18	✓			chr15	37019954	37020359	57	8654	Intron (ENST00000561208.6/4212, intron 8 of 11)	Promoter (<=1kb)
RA/CD1530	NAV2	0.547802	5.46675e-20	0.392596	1.86734e-10	-0.323326	0.00387917	-0.224644	0.00395494	✓	-0.57606	6.97853e-08	✓	✓		chr11	20112338	20112643	100	-1740	Promoter (1-2kb)	Promoter (1-2kb)
RA/CD1530	NKX1-2	0.903779	1.27286e-59	0.687839	1.64263e-32	0.572034	3.8232e-14	0.518643	3.1608e-17	✓	-0.166146	0.0143702	✓			chr10	124440632	124440827	80	9208	Distal Intergenic	Promoter (<=1kb)
RA/CD1530	NR2F1	0.837937	1.31508e-11	0.695463	2.66301e-07	0.504637	0.00105248	0.323073	0.0976816	✓	-0.202671	0.364874	✓	✓	✓	chr5	93582931	93583079	68	-143	Promoter (<=1kb)	Distal Intergenic
RA/CD1530	PAPPA	0.885418	3.93548e-21	0.566631	3.60996e-08	0.567046	2.2127e-08	0.510592	7.49161e-21		1.53962	2.26828e-81	✓			chr9	116100714	116101139	91	-52652	Distal Intergenic	Intron (ENST00000395407.7/54852, intron 1 of 8)
RA/CD1530	PISD	0.996668	4.88724e-105	0.537091	1.2574e-28	0.441699	9.14233e-11	0.291508	8.56012e-07	✓	-0.188137	0.175376	✓	✓	✓	chr22	31661801	31662221	78	0	Promoter (<=1kb)	Promoter (<=1kb)
RA/CD1530	PLAT	1.14651	2.25209e-196	0.459176	1.04567e-27	0.477091	2.92554e-13	0.318635	1.44496e-08		-1.29132	9.7731e-25	✓			chr8	42214950	42215164	75	-7241	Distal Intergenic	Promoter (<=1kb)
RA only	PRKCE	0.458892	0.00180474	0.310172	0.149155	0.422781	0.00460526	0.386387	0.00621741		0.524472	9.13689e-11	✓			chr2	45682520	45682919	96	5495	Intron (ENST00000421201.1/5581, intron 2 of 2)	Intron (ENST00000262483.13/83394, intron 1 of 19)
RA/CD1530	PTGES	0.943953	8.0044e-198	0.558741	9.85241e-69	0.699605	1.98791e-24	0.440472	1.1729e-16		-2.02628	8.14882e-61	✓	✓		chr9	129751714	129752434	212	585	Promoter (<=1kb)	Promoter (<=1kb)
RA only	PTPRH	0.586192	0.000133879	0.185739	0.834728	0.366804	0.0360282	0.496226	0.000506834		0.373593	0.263155	✓	✓	✓	chr19	55206873	55207330	54	0	Promoter (<=1kb)	Promoter (<=1kb)
RA/CD1530	RAI14	0.605713	5.02716e-49	0.374824	3.88945e-19	0.434455	5.75698e-14	0.397638	1.54077e-61	✓	0.417775	1.50204e-07	✓			chr5	34598144	34598301	84	-58027	Distal Intergenic	Promoter (<=1kb)
RA/CD1530	RAPGEF3	0.809492	6.3906e-37	0.663452	5.21366e-26	0.50415	2.73686e-11	0.429863	5.61641e-11	✓	-0.227575	0.1417	✓	✓	✓	chr12	47758659	47759138	83	0	Promoter (<=1kb)	Promoter (<=1kb)
RA/CD1530	RASSF6	0.549432	0.000730029	0.414737	0.0468761	0.335976	0.0838058	0.384345	0.049019	✓	0.22523	0.0126052	✓	✓	✓	chr4	73620245	73620585	310	0	Promoter (<=1kb)	Intron (ENST00000531744.5/6392, intron 3 of 5)
RA only	RBP1	0.331783	3.14745e-07	0.116981	0.460453	0.317332	0.000280816	0.131413	0.0705551	✓	0.491029	8.84241e-10	✓	✓	✓	chr3	139539543	139539741	62	0	Promoter (<=1kb)	Intron (ENST00000072516.7/3556, intron 1 of 10)
RA/CD1530	RFFL	0.729386	3.69501e-16	0.515707	2.65857e-07	0.540564	7.13235e-08	0.39646	2.83379e-05		0.196043	0.00199381	✓			chr17	35085107	35085301	50	3534	Intron (ENST00000315249.11/117584, intron 1 of 6)	Promoter (<=1kb)
RA/CD1530	RUNX2	0.497648	1.16681e-09	0.385198	2.4397e-05	0.620014	2.76176e-09	0.390766	0.000150294		-0.130331	0.397435	✓			chr6	45446109	45446289	69	23532	Intron (ENST00000483377.5/860, intron 4 of 7)	Promoter (1-2kb)
RA/CD1530	SAMD9	0.997128	1.05733e-118	0.613457	1.06847e-48	0.719285	1.83917e-23	0.693625	1.22309e-80		-0.528529	4.35343e-12	✓	✓		chr7	93115872	93116208	64	1754	Promoter (1-2kb)	Promoter (<=1kb)
RA only	SYTL3	0.472242	1.4098e-10	0.195844	0.0887086	0.464315	9.14892e-10	0.236684	0.00244972	✓	0.321038	0.000487275	✓			chr6	158704349	158704595	52	54295	Intron (ENST00000360448.8/94120, intron 7 of 18)	Promoter (<=1kb)
RA/CD1530	THBD	1.04557	3.05271e-126	0.516935	7.31241e-23	0.880687	1.68984e-39	0.634662	4.31225e-27		-1.22933	9.4023e-30	✓	✓	✓	chr20	23049326	23050942	100	0	Promoter (<=1kb)	Promoter (2-3kb)
RA only	TMTC2	0.341945	0.000275302	0.297252	0.00432059	0.40487	7.88658e-05	0.397209	3.65457e-06		0.178012	0.0468351	✓			chr12	82650685	82651021	71	-35859	Distal Intergenic	Promoter (<=1kb)
RA/CD1530	VSIR	0.761202	2.05638e-67	0.500013	5.94221e-26	0.811739	8.40391e-50	0.716776	2.87606e-65		-0.350782	6.84402e-22	✓			chr10	71766738	71768000	128	-4794	Intron (ENST00000224721.12/64072, intron 38 of 69)	Distal Intergenic
RA only	ABCA1	0.582152	1.94015e-05	0.0192217	0.998561	0.418622	0.000162764	-0.117601	0.318301		2.10867	2.96632e-21										Promoter (1-2kb)
RA/CD1530	ABTB3	0.830656	5.27372e-24	0.65092	1.35486e-13	0.39834	3.41552e-07	0.325265	2.29158e-07		0.746663	4.37165e-10										Intron (ENST00000331920.11/5727, intron 2 of 23)
RA/CD1530	ADAM19	0.765161	9.68427e-54	0.505682	6.91229e-23	0.355508	8.8668e-08	0.307369	6.02516e-15	✓	-0.370788	0.0883291										Promoter (<=1kb)
RA/CD1530	ADAMTS16	0.775601	4.85947e-15	0.570836	3.21007e-07	0.448383	0.00233101	0.396168	0.00326118	✓	-0.157561	0.0125309										Promoter (<=1kb)
RA/CD1530	ADRA1B	1.13401	1.35029e-72	0.669134	1.25192e-24	0.599114	8.2603e-09	0.311957	0.0199709	✓	-1.24987	5.45263e-28										Intron (ENST00000334062.8/22821, intron 2 of 23)
RA/CD1530	ALKBH8	0.430324	5.84065e-08	0.349231	0.000165405	0.340431	0.0023018	0.186786	0.227541		-0.342229	2.3495e-06										Promoter (<=1kb)
RA only	ANGPTL4	1.10806	1.05071e-21	0.19563	0.776929	0.705269	4.10798e-06	0.118202	0.941699	✓	0.0513553	0.872449										Promoter (<=1kb)
RA only	ANXA10	0.862105	0.0039987	0.483351	0.467216	0.544499	1.03852e-05	0.416273	0.000753703	✓	2.90882	2.65216e-14										Promoter (<=1kb)
RA/CD1530	APOBEC3B	0.583035	1.55935e-07	0.343536	0.0111815	0.381861	0.0256833	0.258421	0.285688	✓	-0.489132	1.65566e-05										Promoter (<=1kb)
RA/CD1530	BHLHE41	1.14974	4.58282e-42	0.471952	1.14028e-06	0.797868	1.49703e-09	0.516117	0.00029935		-0.695644	9.25714e-06										Promoter (<=1kb)
RA only	BIK	0.698397	0.00427308	0.227204	0.908178	0.762096	9.81391e-05	0.353625	0.346617	✓	0.925485	3.72184e-07										Promoter (1-2kb)
RA only	CA2	0.505954	0.000576914	0.356827	0.0796621	0.87998	5.11908e-33	0.657534	1.29351e-26	✓	2.22963	7.93039e-21										Promoter (<=1kb)
RA only	CALML3	0.328878	7.22166e-15	0.076209	0.408589	0.424858	4.91163e-10	0.122162	0.0583083	✓	-0.876068	1.68721e-07										Promoter (<=1kb)
RA only	CDKN2B	0.423968	2.17462e-17	0.198366	0.000510518	0.391769	4.4317e-08	0.268	1.54924e-06	✓	-0.923309	1.88672e-16										Intron (ENST00000381541.7/124902894, intron 12 of 13)
RA only	CGNL1	0.431896	6.5617e-05	0.0739205	0.973711	0.395188	0.0378632	0.0665998	0.995261	✓	-0.851596	8.43633e-07										Promoter (<=1kb)
RA/CD1530	CRABP2	0.696735	1.6698e-26	0.345101	3.12325e-05	0.405341	7.26483e-07	0.207148	0.0125855	✓	1.13338	8.68135e-06										Intron (ENST00000328089.11/80176, intron 1 of 2)
RA only	CTSH	0.374384	2.93663e-18	0.167464	0.000383457	0.319373	6.33712e-08	0.176443	9.30364e-05	✓	-0.300262	0.24303										Promoter (<=1kb)
RA/CD1530	FAM107B	0.797958	2.06188e-57	0.429063	4.12062e-14	0.303187	1.91058e-06	0.293039	5.85295e-13	✓	0.380296	0.00207826										Intron (ENST00000614646.5/85439, intron 4 of 7)
RA only	FAM20C	0.476051	2.58351e-11	0.264909	0.00351439	0.316395	0.00096849	0.207593	0.0338486		0.0929726	0.554892										Promoter (<=1kb)
RA/CD1530	FAM3C	0.778904	4.20646e-102	0.469073	5.81535e-44	0.852412	5.54881e-62	0.642067	2.33963e-80	✓	-0.654269	2.21796e-15										Distal Intergenic
RA/CD1530	FBXO32	1.09399	7.83056e-78	0.443188	4.594e-11	0.761065	3.67651e-16	0.312918	0.00164256	✓	-0.835272	1.03732e-23										Intron (ENST00000416140.6/7942, intron 1 of 8)
RA/CD1530	FOXQ1	0.927174	6.41446e-31	0.543378	3.61183e-08	0.729015	3.85346e-11	0.567341	5.03847e-08		-0.556253	0.000223583										Intron (ENST00000061240.7/7092, intron 1 of 20)
RA/CD1530	GPRC5B	1.07104	1.00076e-110	0.679899	4.87026e-40	1.06432	3.93185e-77	0.561308	1.06529e-34	✓	-0.523885	2.95111e-14										Intron (ENST00000432054.6/23023, intron 2 of 3)
RA/CD1530	HAS2	0.882968	1.25602e-26	0.597671	4.41979e-13	1.32914	1.32103e-98	0.988551	9.56127e-92	✓	1.3536	0.00275757										Intron (ENST00000274456.6/25816, intron 1 of 1)
RA/CD1530	HAS3	1.39122	2.72362e-229	0.670531	3.12777e-53	0.868082	3.13106e-70	0.59601	2.16326e-118	✓	1.58016	1.77381e-28										Promoter (<=1kb)
RA/CD1530	HOXA1	1.34857	7.60868e-43	0.749041	4.29301e-11	0.53348	2.07607e-05	0.521013	4.09168e-06	✓	0.241551	0.0785279										Intron (ENST00000370056.9/10451, intron 1 of 26)
RA/CD1530	HOXA5	2.45807	3.31114e-104	1.40948	1.7185e-24	1.39608	NA	0.910758	2.93011e-06	✓	-0.516068	0.020796										Intron (ENST00000379416.4/7498, intron 3 of 35)
RA/CD1530	IGFBP3	1.18194	0	0.583321	1.35574e-53	0.736279	5.22815e-61	0.348261	3.82147e-41	✓	-0.39556	0.000573779										Promoter (<=1kb)
RA/CD1530	IL1B	0.951951	4.57799e-16	0.644127	4.23832e-06	0.574445	2.75169e-14	0.444862	5.0654e-12	✓	1.54107	4.44689e-40										Promoter (<=1kb)
RA only	IL1RL1	0.544615	0.000552076	0.40161	0.0645127	0.433308	7.44378e-09	0.349599	6.16053e-08	✓	2.10518	1.82144e-35										Promoter (<=1kb)
RA/CD1530	KCNN4	0.821313	3.76968e-20	0.488816	1.40331e-05	0.416749	0.00197771	0.221613	0.25864		-0.466289	0.0692534
RA/CD1530	KIAA0513	0.569916	5.36017e-15	0.345209	1.35615e-05	0.319608	0.00951208	0.321139	0.00437195		-0.628774	5.69554e-18
RA only	KRT13	0.446543	3.82368e-06	0.0977754	0.237857	0.369153	5.92128e-08	0.161462	0.0346419		-2.24149	3.38125e-34
RA only	LOXL2	0.530427	1.19687e-30	0.226243	5.68802e-05	0.504988	5.35018e-13	0.24184	0.000666782		-0.546961	0.0425726
RA/CD1530	LRATD2	0.683203	5.64919e-14	0.529353	1.82302e-07	0.674365	1.75358e-26	0.507783	4.99026e-20		1.32159	7.55927e-25
RA only	MARCKS	0.443064	5.29056e-34	0.232105	5.13137e-08	0.364823	1.59105e-08	0.184498	3.10207e-10		-0.575557	5.09248e-09
RA/CD1530	MOK	0.618154	4.18864e-23	0.428134	2.68958e-10	0.365237	7.58181e-08	0.215254	0.000183722		0.625606	2.22319e-31
RA/CD1530	MTUS1	0.892368	1.05874e-30	0.639247	4.92921e-17	0.731323	1.49169e-10	0.642966	6.43176e-11	✓	-0.574028	0.0416369
RA/CD1530	MYB	1.53503	2.94344e-29	1.02371	9.46319e-11	2.06311	NA	1.58662	5.7761e-08	✓	-1.68667	1.41518e-15
RA only	NDFIP1	0.398291	7.7996e-19	0.223209	1.02451e-05	0.33727	9.45655e-08	0.209352	3.59675e-05	✓	-0.510309	1.2213e-07
RA only	NEDD9	0.545895	6.0245e-29	0.242395	4.54139e-06	0.486516	2.02004e-17	0.189468	0.000133346	✓	-0.280518	0.18671
RA/CD1530	NIPAL1	0.713979	2.31261e-22	0.481114	8.35872e-10	0.467926	1.86861e-08	0.437122	4.81999e-13	✓	0.26952	0.00021647
RA/CD1530	NMU	0.722249	2.60525e-15	0.444165	3.49362e-05	0.397802	0.0375269	0.262387	0.342479	✓	-0.961932	4.20802e-07
RA/CD1530	NRIP1	1.80022	8.70239e-142	1.06107	4.45968e-38	1.05953	5.03463e-42	0.687475	5.31035e-31	✓	0.589391	1.08184e-08
CD1530 only	NTAN1	0.310529	0.734197	1.43686	0.000702791	-1.48043	NA	-2.14155	0.0244086	✓	1.15483	0.0163154
RA/CD1530	OLR1	0.901511	2.0955e-94	0.436023	1.07805e-16	0.842401	3.81409e-13	0.456915	0.000462604	✓	-2.04714	2.17467e-14
CD1530 only	PEAR1	0.242333	0.0603717	0.395534	0.000290415	0.244513	0.0971077	0.302237	0.0190495	✓	-0.223899	0.640272
RA only	PLPP3	0.573041	1.16395e-07	0.271474	0.103014	0.330374	0.0334966	0.298975	0.084459		-0.322904	1.86443e-06
RA/CD1530	PRICKLE1	1.72853	9.40036e-22	1.01912	4.17038e-06	1.16895	8.27363e-17	1.02459	1.97067e-13	✓	1.03339	5.03388e-13
RA/CD1530	PTAFR	0.819533	4.35054e-21	0.367301	0.00154724	0.397784	0.000162764	0.30418	0.00388716		0.261162	0.354004
RA/CD1530	RAPGEF5	0.527214	4.83846e-09	0.415104	0.000189506	0.223295	0.134692	0.335151	0.000741908		0.311414	0.00088925
CD1530 only	RNF207	0.269011	0.150818	0.685382	1.70988e-06	0.424923	NA	0.688458	8.79698e-05	✓	-0.85484	0.000717235
RA only	RPS9	1.22724	0.0281781	1.57431	0.0705708	1.71315	4.29009e-07	1.37592	0.426347		-1.13813	0.0372439
RA/CD1530	SCEL	0.956622	2.11542e-07	0.567826	0.0311917	0.54054	0.000134625	0.37725	0.0181514		0.845413	0.0108412
RA/CD1530	SEC14L2	0.638431	5.15528e-26	0.442953	3.76416e-11	0.645288	1.91053e-14	0.532104	1.21541e-12		-0.624979	1.15151e-37
RA/CD1530	SIPA1	0.549151	1.52909e-08	0.409239	0.000304955	0.382291	0.00675664	0.258151	0.164241		-0.0727808	0.594336
RA/CD1530	SLC16A14	0.903138	4.14295e-09	0.850494	2.03392e-07	0.598102	0.00148661	0.573729	0.0004269		0.572896	0.185364
RA/CD1530	SLC9A7	0.761954	1.68763e-14	0.531738	3.15828e-06	0.40408	0.00366332	0.313894	0.0150631	✓	0.181299	0.0369416
RA/CD1530	SMIM3	1.47077	6.67165e-44	0.937561	6.83727e-15	0.388701	0.0432324	0.275085	0.381355	✓	-0.559082	0.000548922
RA only	SPOCD1	0.391586	1.57495e-06	0.252675	0.0168465	0.348522	0.0368348	0.17952	0.702042	✓	-1.56125	2.41701e-20
RA/CD1530	SRPX2	0.561905	4.44956e-12	0.340177	0.000334709	0.470969	1.23903e-07	0.33413	7.86837e-05	✓	0.0564875	0.712681
RA only	STOM	0.77972	0.00050148	0.425775	0.28577	0.946929	NA	0.904507	1.55235e-07	✓	0.227693	0.354466
RA only	SUOX	0.411506	0.00178701	0.30732	0.0764844	0.398738	0.0462982	0.344428	0.162864		-0.451234	0.00720641
RA/CD1530	TINAGL1	0.711828	2.67664e-105	0.393219	3.32339e-31	0.502121	1.83264e-26	0.332076	2.16114e-30	✓	-0.638523	1.31749e-05
RA/CD1530	TMCC3	0.581054	2.80317e-09	0.443491	3.27762e-05	0.500144	3.53433e-09	0.435692	7.2058e-10		0.604946	5.15175e-09
RA/CD1530	TMEM156	0.614778	0.000491983	0.525136	0.0141002	0.516645	3.97044e-05	0.380956	0.00243573	✓	1.04986	2.56006e-21
RA/CD1530	TNFSF10	1.23609	2.85283e-11	0.353711	0.00286582	0.446227	0.00035304	0.111881	0.881168	✓	-0.539205	0.113868
RA only	TRIM25	0.430686	1.82383e-32	0.270038	1.23725e-11	0.309254	4.72243e-07	0.24037	7.55518e-13		-0.0373593	0.222508
RA only	TTC9	0.719379	0.000957159	0.398321	0.343277	0.751846	7.21958e-07	0.44184	0.0146601	✓	0.885917	5.6037e-18
RA/CD1530	WWTR1	0.548027	1.94825e-26	0.345771	3.23537e-09	0.441561	1.37194e-13	0.404312	4.42612e-23		0.197974	0.000161969
RA only	ZNF503	0.369639	7.03657e-05	0.237969	0.0333482	0.431966	8.8668e-08	0.263459	0.00067472		0.477257	8.96922e-23

## Sheet: 3_6h Down PAR Only
		DE Results in PAR after Agonist Treatment				DE Results in KO after Agonist Treatment					DE Results RARGKO vs. PAR (no added agonist)		RARγ peak site			Peak Information (Peak closest to TSS shown for genes with multiple RARγ peaks)
Responsive in PAR:	Gene	PAR + RA (LFC)	PAR + RA (p.adj)	PAR + CD1530 (LFC)	PAR + CD1530 (p.adj)	KO + RA (LFC)	KO + RA (p.adj)	KO + CD1530 (LFC)	KO + CD1530 (p.adj)	Sustained (Also Down at 48h)	KO v. PAR (LFC)	KO v. PAR (p.adj)	In Peak Set	Peak within 3 kb of TSS	Peak within 250 bp of TSS	Chr.	Start	End	Integer Score	Distance to TSS (bp)	Annotation
RA only	AHRR	-0.550449	0.00899264	-0.41301	0.217234	-0.318345	0.103941	-0.0815975	0.978024		0.833575	5.67207e-11	✓			chr5	413632	413788	59	-7132	Intron (ENST00000505113.6/116412618, intron 7 of 12)
RA only	AJUBA	-0.333878	1.16084e-24	-0.132335	0.000389101	-0.283489	2.21568e-09	-0.148331	9.80901e-08		-0.618925	9.43326e-07	✓	✓		chr14	22979360	22979669	57	-1623	Promoter (1-2kb)
RA/CD1530	AMIGO2	-0.860953	5.56863e-61	-0.382562	3.97119e-16	-0.200244	9.17909e-05	-0.123786	4.22536e-05	✓	0.906428	1.40703e-11	✓	✓	✓	chr12	47080148	47081088	51	-189	Promoter (<=1kb)
RA only	ANKRD1	-0.613482	1.22246e-11	-0.297068	0.0132112	-0.11685	0.508227	-0.0369919	0.999218		-1.00366	0.000382083	✓			chr10	90931496	90931670	53	-10409	Distal Intergenic
RA only	ASCL2	-0.695818	0.00380374	-0.544915	0.0692832	-0.177147	NA	-0.26041	0.808901		0.0768878	0.744955	✓			chr11	2257260	2257464	57	13124	Distal Intergenic
RA only	BMPR1B	-0.371508	0.0417356	-0.220484	0.54263	-0.118522	0.589446	-0.0356407	0.999218	✓	0.333328	0.000706162	✓			chr4	94841402	94841587	75	83447	Intron (ENST00000515059.6/658, intron 1 of 12)
RA only	CASZ1	-0.315962	3.04369e-06	-0.241876	0.00177227	-0.194405	0.0731421	-0.109185	0.616778		-0.769117	6.63088e-36	✓			chr1	10635527	10636359	100	8717	Distal Intergenic
RA only	CCDC88B	-0.454474	0.0278042	-0.137327	0.955206	-0.18913	0.406488	0.103134	0.951579		0.0420613	0.857576	✓	✓	✓	chr11	64342028	64342887	61	0	Promoter (<=1kb)
RA/CD1530	CDKN1A	-0.623979	3.47692e-39	-0.382472	1.18607e-15	-0.235912	1.13225e-05	-0.198081	5.40659e-10		0.571407	0.0502789	✓			chr6	36682435	36682927	95	3664	5' UTR
RA only	CITED2	-0.311128	0.0012316	-0.218344	0.0903134	-0.101302	0.518279	-0.065065	0.966931	✓	-0.444867	2.07292e-07	✓	✓	✓	chr6	139374323	139374583	51	0	Promoter (<=1kb)
RA only	COL27A1	-0.306949	8.18957e-15	-0.104983	0.0672518	-0.110622	0.135886	-0.00632281	0.999218		-0.404735	0.247457	✓			chr9	114278697	114279316	107	9890	Intron (ENST00000356083.8/85301, intron 37 of 60)
RA only	COL7A1	-0.496555	8.94413e-31	-0.136875	0.0438064	-0.191628	0.000350631	0.0123099	0.999218		-0.591925	0.0768545	✓	✓	✓	chr3	48595450	48595615	56	-121	Promoter (<=1kb)
RA only	CRIP2	-0.301919	5.95628e-05	-0.286126	0.000419728	0.120762	0.429759	0.00811639	0.999218		-0.754009	2.08323e-06	✓	✓		chr14	105481128	105481985	77	2536	Promoter (2-3kb)
RA/CD1530	EDN2	-0.575327	0.0311153	-1.02832	5.5853e-05	-0.46505	NA	-0.503034	NA		-2.26443	7.61294e-08	✓	✓	✓	chr1	41484509	41484709	89	0	Promoter (<=1kb)
RA only	EFS	-0.351218	0.000977565	-0.0204852	0.998561	-0.0134585	0.939903	0.0244139	0.999218	✓	0.790613	6.88996e-14	✓	✓		chr14	23366641	23366845	51	-889	Promoter (<=1kb)
RA only	EPHB3	-0.398866	5.99719e-14	-0.184343	0.00561871	-0.065722	0.542405	-0.0223939	0.999218		-0.522475	6.15648e-09	✓			chr3	184565810	184566135	54	4025	Intron (ENST00000330394.3/2049, intron 1 of 15)
RA only	F2RL1	-0.614933	1.81278e-20	-0.272039	0.000240856	-0.273867	1.39265e-05	-0.0956245	0.213776		0.6515	8.66874e-05	✓	✓	✓	chr5	76818790	76819031	70	0	Promoter (<=1kb)
RA/CD1530	F3	-0.673428	6.21248e-65	-0.414953	1.71346e-38	-0.103464	0.0528122	-0.0674207	0.00955629		0.0636393	0.839846	✓	✓		chr1	94539624	94540044	70	1593	Promoter (1-2kb)
RA only	FOS	-0.857706	0.000619659	-0.408789	0.344595	-0.372392	NA	0.15084	0.946556		0.167384	0.218352	✓	✓	✓	chr14	75278562	75278725	85	-101	Promoter (<=1kb)
RA only	FZD1	-0.335226	8.02493e-12	-0.177477	0.0022367	-0.0247566	0.841991	-0.0762359	0.605434		-0.16185	0.332366	✓	✓	✓	chr7	91264447	91264730	58	14	Promoter (<=1kb)
RA only	GHR	-0.48423	0.0492011	-0.205258	0.843701	-0.257625	NA	-0.18645	0.910584		0.507346	0.0465464	✓			chr5	42734833	42735131	50	20966	Distal Intergenic
RA only	GPR39	-0.440789	0.00199554	-0.258677	0.190863	-0.143112	0.383908	-0.191444	0.39504		0.0397881	0.739821	✓	✓		chr2	132416221	132416484	86	-321	Promoter (<=1kb)
RA/CD1530	ID3	-0.630826	1.10928e-12	-0.375782	0.000115678	0.0402567	0.847287	-0.249432	0.131852	✓	-0.204704	0.724172	✓	✓		chr1	23558157	23558400	50	675	Promoter (<=1kb)
RA only	IGSF9	-0.458182	5.47024e-10	-0.264602	0.00273141	-0.187674	0.104455	-0.0987587	0.717649		5.40114e-06	0.99996	✓	✓	✓	chr1	159945776	159946013	103	-163	Promoter (<=1kb)
RA/CD1530	IL18	-0.397085	2.06021e-06	-0.372512	2.03982e-05	-0.121217	0.401596	-0.101037	0.814711		-0.244936	0.0587751	✓			chr11	112157389	112157515	82	-6316	Intron (ENST00000531744.5/6392, intron 3 of 5)
RA only	IL1RAP	-0.362483	6.04304e-19	-0.259538	1.71556e-09	-0.188427	0.0100166	-0.0775669	0.126199	✓	0.523305	8.02336e-20	✓			chr3	190534403	190534654	120	18184	Intron (ENST00000072516.7/3556, intron 1 of 10)
RA only	IL6R	-0.341619	1.11205e-05	-0.287798	0.000778419	-0.128773	0.175781	-0.140224	0.0992936		0.620368	1.68218e-05	✓	✓		chr1	154432024	154432250	51	-2403	Promoter (2-3kb)
RA only	ITGA6	-0.31714	1.97442e-20	-0.240062	3.93001e-11	-0.208807	0.00129372	-0.10173	6.34592e-07		1.01976	3.29458e-16	✓			chr2	172228072	172228506	63	-5710	Intron (ENST00000715288.1/104326193, intron 3 of 5)
RA only	ITPRID2	-0.344179	1.5084e-17	-0.183984	3.4e-05	-0.0673851	0.419105	0.00502801	0.999218	✓	0.894887	4.5839e-08	✓			chr2	181791402	181791589	55	-100141	Distal Intergenic
RA/CD1530	JAG1	-0.583641	1.70286e-55	-0.326186	1.40264e-20	-0.221987	0.000272009	-0.101719	3.51019e-06		0.859002	0.00151647	✓	✓		chr20	10654583	10654975	50	-1861	Promoter (1-2kb)
RA only	JUN	-0.36198	4.1456e-17	-0.17151	0.00063303	-0.0811185	0.425645	0.00016797	0.99984		0.0791359	0.743087	✓	✓	✓	chr1	58783136	58784515	52	0	Promoter (<=1kb)
RA/CD1530	JUNB	-0.432868	1.48637e-17	-0.347833	3.93001e-11	-0.13724	0.0921995	-0.151029	0.00225914		-0.0439936	0.658025	✓	✓	✓	chr19	12791066	12792288	84	0	Promoter (<=1kb)
RA only	KCNK1	-0.350052	2.08331e-06	-0.215992	0.0110336	-0.157361	0.070453	-0.0877662	0.526375	✓	0.159537	0.2856	✓	✓		chr1	233654812	233655117	54	-578	Promoter (<=1kb)
RA only	KCTD11	-0.39041	1.01913e-07	-0.187501	0.0447978	-0.161612	0.134348	-0.161206	0.150657		-0.190041	0.135177	✓	✓	✓	chr17	7351796	7352389	73	0	Promoter (<=1kb)
RA only	KLF10	-0.327234	1.45293e-10	-0.167506	0.004219	-0.171605	0.0170738	-0.107924	0.105528		0.0902126	0.10028	✓	✓	✓	chr8	102654380	102655220	60	-5	Promoter (<=1kb)
RA only	KLF13	-0.31992	2.34943e-11	-0.252608	3.92757e-06	-0.245969	0.000374815	-0.126679	0.00216678		0.0441522	0.746508	✓			chr15	31396981	31397556	67	3406	Intron (ENST00000558921.1/51621, intron 1 of 1)
CD1530 only	KRT17	-0.277032	1.15377e-17	-0.322786	1.72518e-27	-0.0222517	0.837264	-0.105054	0.326515		-0.294572	0.0799945	✓	✓	✓	chr17	41623056	41623311	58	0	Promoter (<=1kb)
RA only	LETM2	-0.403935	0.031036	-0.112699	0.962711	-0.174064	0.252872	-0.0755552	0.960827		0.869778	1.22457e-18	✓	✓	✓	chr8	38386192	38386690	70	0	Promoter (<=1kb)
RA/CD1530	LRIG3	-0.569796	2.79137e-15	-0.301623	0.000183123	-0.209237	0.0295623	-0.134199	0.229669	✓	0.133305	0.364167	✓	✓	✓	chr12	58877473	58877609	56	0	Promoter (<=1kb)
RA only	MALL	-0.443975	1.80499e-31	-0.283022	4.54638e-11	-0.146075	0.0135739	-0.13343	9.63026e-05		0.262682	0.154432	✓			chr2	110101439	110101640	51	14181	Intron (ENST00000272462.3/7851, intron 1 of 3)
RA/CD1530	MICAL2	-0.618174	2.51668e-10	-0.454558	9.00213e-06	-0.0780349	0.619606	-0.170297	0.831462		0.810061	0.000299202	✓	✓		chr11	12090386	12091057	132	-2951	Promoter (2-3kb)
RA only	MISP	-0.342709	4.28015e-11	-0.169242	0.00303018	-0.229627	0.00654137	-0.132679	0.117536		-0.9157	5.03797e-12	✓	✓		chr19	752952	753235	93	1840	Promoter (1-2kb)
RA only	MTURN	-0.436779	6.98949e-05	-0.259595	0.0881556	-0.0556669	0.670118	-0.10849	0.603772		0.916633	3.20193e-43	✓			chr7	30166465	30166619	66	8934	Distal Intergenic
CD1530 only	MUC1	-0.236683	0.149973	-0.343917	0.0429849	-0.0332762	NA	0.153862	0.976814	✓	-1.93025	8.17153e-25	✓	✓		chr1	155193639	155193900	58	-723	Promoter (<=1kb)
RA/CD1530	NDRG1	-0.388707	1.94935e-28	-0.314684	5.44562e-22	-0.150188	0.0027786	-0.150046	5.59157e-08		0.997397	2.49714e-63	✓	✓	✓	chr8	133297292	133297987	157	0	Promoter (<=1kb)
CD1530 only	NOTCH3	-0.195073	0.513979	-0.452151	0.0365965	0.313675	NA	0.226229	NA	✓	-3.23776	1.35591e-43	✓			chr19	15195631	15196125	56	4777	Intron (ENST00000263388.7/4854, intron 2 of 32)
RA only	NRARP	-0.307725	3.1876e-06	-0.133129	0.207942	-0.0716411	0.54689	-0.113077	0.419876	✓	-0.145926	0.250833	✓	✓	✓	chr9	137302491	137303834	130	-220	Promoter (<=1kb)
RA only	NUAK1	-0.433046	2.10446e-10	-0.237207	0.00237446	-0.274786	0.000235011	-0.173644	0.00225914		0.139443	0.455119	✓	✓	✓	chr12	106138770	106139550	52	0	Promoter (<=1kb)
RA only	PAQR5	-0.342714	0.000226857	-0.129432	0.565061	-0.077118	0.564904	-0.00302436	0.999417		0.357396	4.98736e-09	✓			chr15	69305598	69305749	54	6646	Intron (ENST00000395407.7/54852, intron 1 of 8)
RA only	PHLDA2	-0.360577	2.7968e-05	-0.159749	0.16992	0.113099	0.347654	-0.0254378	0.998154		0.627094	4.04055e-18	✓	✓	✓	chr11	2928920	2929584	62	0	Promoter (<=1kb)
RA only	PITPNM3	-0.377666	2.09976e-05	-0.293614	0.00544901	-0.195424	0.197622	-0.118622	0.80163		-0.369645	0.000107014	✓			chr17	6552163	6552612	65	3848	Intron (ENST00000262483.13/83394, intron 1 of 19)
RA only	PLEC	-0.315021	3.15646e-15	-0.193968	2.92606e-05	-0.166887	0.0624629	-0.118708	0.0640691		0.159715	0.529728	✓	✓	✓	chr8	143938896	143942142	66	0	Promoter (<=1kb)
RA only	PLEK2	-0.321825	1.00205e-07	-0.275129	1.69308e-05	-0.0929094	0.247765	-0.110899	0.0402455		0.441592	0.0383753	✓	✓	✓	chr14	67412205	67412487	53	-38	Promoter (<=1kb)
RA only	PLEKHG2	-0.300317	0.000472879	-0.0505656	0.986046	-0.23263	0.0341969	-0.0653119	0.923111		-0.155669	0.345459	✓	✓		chr19	39411317	39411494	58	-1175	Promoter (1-2kb)
RA/CD1530	PLEKHG5	-0.64568	5.50829e-19	-0.306646	9.75104e-05	-0.253907	0.00132501	-0.0613571	0.820068	✓	0.54793	0.0902518	✓	✓		chr1	6488923	6489993	52	577	Promoter (<=1kb)
RA only	PPP1R1C	-0.910707	0.0174775	-0.602373	0.287243	-0.032393	NA	-0.0605615	0.999218		0.233453	0.19143	✓	✓	✓	chr2	182030791	182031010	184	0	Promoter (<=1kb)
RA only	PPP1R3C	-0.89302	0.0187946	-0.419591	0.652118	-0.487295	NA	-0.39981	0.140941	✓	1.38497	3.04293e-07	✓			chr10	91653144	91653569	56	-20073	Distal Intergenic
RA only	PPP1R9B	-0.363137	9.24818e-14	-0.213803	1.42593e-05	-0.14065	0.0841321	-0.109776	0.129207		0.0416624	0.67902	✓	✓		chr17	50152227	50152350	60	-1550	Promoter (1-2kb)
RA only	PTCH1	-0.421553	7.15058e-05	-0.17825	0.322555	-0.257881	0.0975715	-0.068319	0.967401		-0.546381	8.75137e-16	✓			chr9	95499972	95500195	58	3151	Intron (ENST00000331920.11/5727, intron 2 of 23)
RA only	PTHLH	-0.53115	1.37657e-31	-0.293212	2.31377e-09	-0.0163753	0.861837	-0.00412364	0.999218		1.22086	3.94856e-17	✓	✓	✓	chr12	27970055	27970270	58	0	Promoter (<=1kb)
RA only	RARA	-0.345609	0.000214833	-0.0775389	0.918967	-0.201881	0.0829059	-0.0180087	0.999218		0.254191	6.8449e-05	✓	✓	✓	chr17	40341273	40341977	152	0	Promoter (<=1kb)
RA only	RASA3	-0.307938	0.0130091	-0.197184	0.338034	-0.211424	0.204518	-0.199244	0.33542		-0.207079	0.102875	✓			chr13	114065304	114065813	71	-29111	Intron (ENST00000334062.8/22821, intron 2 of 23)
RA only	SAMD4A	-0.471042	3.98455e-16	-0.230861	0.000254738	-0.124256	0.210154	0.021247	0.999218		-0.430206	0.000357452	✓	✓	✓	chr14	54567161	54567485	54	25	Promoter (<=1kb)
RA/CD1530	SERPINB5	-0.512639	4.27742e-47	-0.367069	2.55837e-22	-0.227394	2.39779e-05	-0.13882	4.5224e-06	✓	0.0595716	0.345292	✓	✓	✓	chr18	63476837	63477146	76	0	Promoter (<=1kb)
CD1530 only	SERPINE1	-0.276673	8.08921e-15	-0.36704	6.37099e-33	-0.161438	0.0016945	-0.176769	1.33598e-16		-1.28028	5.23668e-06	✓	✓	✓	chr7	101126553	101127096	112	-8	Promoter (<=1kb)
RA only	SERTAD3	-0.327001	0.00428987	-0.189514	0.355333	-0.115755	0.489045	-0.143277	0.705913		0.113832	0.104562	✓	✓	✓	chr19	40444516	40444989	55	-181	Promoter (<=1kb)
RA only	SFN	-0.380652	1.09945e-24	-0.28336	2.24015e-12	-0.0123708	0.916575	-0.116544	0.000109539		0.246248	0.169171	✓	✓		chr1	26862067	26862865	56	-284	Promoter (<=1kb)
RA only	SH3PXD2A	-0.45134	5.80391e-16	-0.239612	0.000158411	-0.283816	0.00167043	-0.120488	0.000834305		0.38278	0.0407871	✓	✓		chr10	103676318	103676685	123	1479	Promoter (1-2kb)
RA only	SLC30A1	-0.407221	3.78858e-11	-0.155083	0.0876629	-0.205643	0.00764421	-0.0355204	0.96931	✓	0.175501	0.00530263	✓	✓	✓	chr1	211578975	211579338	57	0	Promoter (<=1kb)
RA only	SLC38A2	-0.505765	1.74617e-64	-0.261123	2.9783e-12	-0.292139	1.55847e-08	-0.0579904	0.0980641	✓	0.220414	1.74614e-09	✓	✓	✓	chr12	46372661	46373013	56	0	Promoter (<=1kb)
CD1530 only	SLCO1B3-SLCO1B7	-0.867544	0.0910457	-1.10891	0.0491173	-0.406508	NA	-0.435445	NA		-1.33504	0.0817268	✓			chr12	21073623	21073764	54	6272	Intron (ENST00000381541.7/124902894, intron 12 of 13)
RA only	SP4	-0.335303	0.0148041	-0.114828	0.907602	-0.222589	0.286609	0.0552347	0.994028		-0.113389	0.17575	✓	✓	✓	chr7	21428039	21428499	58	0	Promoter (<=1kb)
RA only	SPSB1	-0.328022	9.99805e-06	-0.121326	0.426715	-0.0881732	0.469634	-0.0175075	0.999218	✓	-0.456456	3.31802e-07	✓			chr1	9302967	9303362	70	8439	Intron (ENST00000328089.11/80176, intron 1 of 2)
RA only	STK17B	-0.638668	1.96511e-06	-0.299364	0.0411795	-0.282356	0.00953849	-0.196978	0.0484324		0.764292	5.86128e-07	✓	✓	✓	chr2	196171493	196171629	50	0	Promoter (<=1kb)
RA only	STON2	-0.394531	5.44373e-11	-0.164044	0.0122828	-0.29406	0.00123284	-0.149415	0.00191179		-0.0479801	0.841266	✓			chr14	81329626	81330274	82	-5943	Intron (ENST00000614646.5/85439, intron 4 of 7)
RA only	SYT8	-0.582848	0.00822388	0.0504839	0.998561	-0.205765	NA	0.149443	NA	✓	-2.70787	1.39674e-27	✓	✓	✓	chr11	1830781	1831223	101	0	Promoter (<=1kb)
RA only	TFAP2C	-0.42705	1.75358e-07	-0.179442	0.131346	-0.280128	0.00392924	-0.0559656	0.951579		-0.0647027	0.678106	✓			chr20	56804549	56804914	66	174315	Distal Intergenic
RA only	TFEB	-0.455829	0.000569871	-0.305513	0.0876629	-0.199092	NA	-0.00952188	0.999218		-0.967941	1.81461e-06	✓			chr6	41713065	41713652	67	-7125	Intron (ENST00000416140.6/7942, intron 1 of 8)
RA/CD1530	TLL1	-0.421794	8.77606e-09	-0.340914	9.78326e-06	-0.251817	0.0434475	-0.193386	0.125159	✓	-0.646414	4.40933e-19	✓			chr4	165967671	165967800	50	92713	Intron (ENST00000061240.7/7092, intron 1 of 20)
RA only	TMCC1	-0.300059	0.000477766	-0.0738399	0.906089	-0.142253	0.192983	-0.0994917	0.550476		0.34778	0.00872209	✓			chr3	129663088	129663337	110	-6362	Intron (ENST00000432054.6/23023, intron 2 of 3)
CD1530 only	TNFAIP8	-0.260541	0.00367387	-0.30565	0.000933936	-0.101827	0.532688	-0.0412165	0.998154		-0.696251	4.57158e-35	✓			chr5	119274503	119274858	68	5749	Intron (ENST00000274456.6/25816, intron 1 of 1)
RA only	TNS4	-0.344976	5.36017e-15	-0.250491	5.24042e-08	-0.198785	0.0107994	-0.10141	0.000183722		0.522646	0.190256	✓	✓	✓	chr17	40500709	40501428	75	195	Promoter (<=1kb)
RA only	VAV3	-0.495654	7.20008e-09	-0.282686	0.000425834	-0.22637	0.0189849	-0.031947	0.99433	✓	0.129057	0.655847	✓			chr1	107936581	107937009	110	26491	Intron (ENST00000370056.9/10451, intron 1 of 26)
RA only	XDH	-0.37663	0.00404327	-0.263341	0.144328	-0.157375	0.275925	-0.0914385	0.802014		1.13072	4.91114e-10	✓			chr2	31401654	31401837	101	-12021	Intron (ENST00000379416.4/7498, intron 3 of 35)
RA only	ZC3H12A	-0.488478	1.18414e-06	-0.185511	0.261335	-0.286528	0.0379157	-0.137107	0.701585		-0.279446	0.288035	✓	✓		chr1	37479171	37479713	68	-286	Promoter (<=1kb)
RA only	ZDHHC11B	-1.21205	0.0128287	-0.0306836	0.998561	-0.56592	NA	-0.128799	0.995463		0.537696	0.0540461	✓	✓	✓	chr5	784896	785086	59	-167	Promoter (<=1kb)
RA only	ZFP36	-0.531036	3.99297e-08	-0.152557	0.447855	-0.263858	0.0205815	-0.0378189	0.994028	✓	0.282583	0.165198	✓	✓		chr19	39407725	39408223	63	286	Promoter (<=1kb)
RA only	ACAP3	-0.402806	3.62818e-08	-0.0668888	0.904772	-0.0902898	0.458417	0.0683993	0.849142	✓	0.0126642	0.963695
RA only	ADARB1	-0.388193	0.00224761	-0.177482	0.52871	-0.0722762	0.683883	-0.0510727	0.994028		0.23074	0.0758969
RA only	ADAT2	-0.323527	0.0252698	-0.110454	0.917172	-0.0159689	0.955915	0.101587	0.92486		0.217455	0.068737
RA only	ADPRHL1	-0.577839	7.28093e-05	-0.276214	0.168733	-0.335698	0.0755336	-0.120659	0.923111	✓	-0.783572	1.9288e-10
RA only	AFAP1L1	-0.338228	0.00107336	-0.15296	0.476691	-0.132977	0.377023	-0.0762132	0.935035		-0.0783379	0.443364
RA only	AGAP6	-0.400235	0.0076494	-0.117318	0.890739	-0.0875297	0.671759	-0.00262276	0.999417		0.388501	0.0822973
RA only	AIPL1	-0.839989	0.0371115	-0.601356	0.311802	0.0994291	NA	-0.0333648	0.999218		0.235791	0.664476
RA only	ALS2CL	-0.650534	8.97376e-11	-0.0103151	0.998561	-0.294008	0.026057	-0.0435228	0.994669		-0.465722	0.234859
RA only	ANKRD13D	-0.50798	4.3769e-06	-0.133155	0.733317	-0.0836208	0.605965	0.0913058	0.870264		0.144936	0.366252
RA only	ANO8	-0.405408	0.0160522	-0.0536884	0.998561	-0.140551	0.578782	-0.0271664	0.999218		-0.209721	0.0266444
RA only	APCDD1L	-0.375067	1.37761e-08	-0.269021	7.91184e-05	-0.204402	0.0428857	-0.151487	0.0854086		0.02781	0.739114
CD1530 only	AREG	-0.294384	0.0211245	-0.32539	0.0454686	-0.000383417	0.997288	-0.00752098	0.999218		2.379	1.51787e-14
RA only	ARHGAP18	-0.36896	9.32658e-09	-0.198675	0.00942426	-0.244722	0.00795958	-0.160002	0.0804041		-0.486097	9.1234e-06
RA only	ARHGAP42	-0.323064	0.0454429	-0.149263	0.817217	-0.293452	0.19788	-0.113039	0.957316		-1.12777	4.42281e-15
RA only	ARHGEF10	-0.384723	0.000346948	-0.169552	0.476691	-0.175852	0.222258	-0.099452	0.872638		-0.219155	0.209009
RA only	ARL4C	-0.353768	2.85283e-11	-0.157438	0.00574183	0.0733076	0.274025	-0.0272505	0.918867		1.11898	1.30832e-08
RA only	ARRDC4	-0.415247	6.78395e-05	-0.185085	0.286839	-0.128939	0.515207	-0.102382	0.941067	✓	-0.821185	1.31819e-20
RA only	BCL11A	-0.339072	0.016725	-0.194973	0.518966	-0.000373809	0.998504	0.133741	0.876176		-0.455968	2.67073e-08
RA only	BCL11B	-0.532782	3.06554e-10	-0.298834	0.00233284	-0.229964	0.0193783	-0.145329	0.153672		0.739569	0.00217699
RA only	BDKRB2	-0.398496	3.62149e-12	-0.281913	7.70497e-06	-0.236975	0.00246825	-0.140648	0.0543617		0.0599289	0.80956
RA only	C6ORF141	-0.466257	0.0100292	-0.127106	0.9389	-0.203344	0.39424	0.0269558	0.999218		-0.177153	0.515358
RA only	CACNG4	-0.306266	1.44228e-05	-0.164201	0.113125	-0.269593	0.17752	-0.297889	0.240226		-1.52531	7.50226e-07
RA only	CAMK2D	-0.38246	0.00350545	-0.247781	0.168278	-0.215782	0.093836	-0.0636862	0.951579		0.701195	1.74541e-16
RA only	CAMK4	-0.462207	0.00369789	-0.203884	0.60016	-0.201107	NA	-0.140433	NA		-2.89507	5.35043e-30
RA only	CCDC57	-0.313351	0.00194877	0.171287	0.295336	-0.116368	0.436585	0.101953	0.844199		-0.214443	0.409451
RA only	CCDC78	-0.678548	0.0150839	0.0355216	0.998561	-0.120968	NA	0.290618	0.836405	✓	-0.47624	0.190133
RA only	CCDC9B	-0.361184	0.0325741	0.189277	0.582316	-0.239231	NA	0.0573215	0.999218		-1.06868	1.32228e-11
RA only	CCN1	-0.377572	1.40718e-11	-0.175474	0.0500495	0.13405	0.070257	0.0689997	0.626475		0.0311621	0.833191
RA only	CCN3	-0.781376	1.65099e-05	-0.315669	0.325481	-0.23034	0.13901	-0.102831	0.903916		1.52629	6.84367e-15
RA only	CCNL2	-0.321487	5.96322e-06	0.0271833	0.998561	-0.106407	0.27524	0.144557	0.0521459		0.00357231	0.99173
CD1530 only	CD36	-0.267449	0.0228573	-0.319943	0.00561817	-0.401574	NA	-0.332056	NA		-3.32843	3.24716e-60
RA only	CDC42EP3	-0.421894	1.00895e-13	-0.112102	0.291136	-0.152074	0.134184	-0.0480456	0.953665		-0.554217	9.85391e-08
RA/CD1530	CDK5R1	-0.648483	2.3799e-07	-0.366699	0.00956112	-0.230029	0.0789455	-0.0824177	0.912056	✓	0.506503	0.0336541
RA/CD1530	CDKN1C	-1.37832	5.1398e-12	-1.11907	3.40247e-08	0.0150239	NA	-0.151611	0.999218	✓	-0.681741	0.00656152
RA only	CENPT	-0.323203	0.00435318	0.0338062	0.998561	-0.0114637	0.958537	0.10209	0.701686		0.175887	0.467345
RA only	CGB7	-0.382644	0.019681	-0.168395	0.740745	-0.047088	NA	-0.0189143	0.999218		-1.10857	2.21313e-08
RA only	CHKB-CPT1B	-0.777872	3.46786e-05	-0.0498403	0.998561	-0.249732	0.700918	0.164984	0.903816		0.12087	0.818361
RA only	CITED4	-0.456309	0.000917355	-0.270388	0.10232	-0.0817724	0.84395	-0.285857	0.293447		0.962788	0.000949523
RA/CD1530	CLDN1	-0.705923	2.29499e-55	-0.607603	1.18668e-42	-0.206947	0.000563781	-0.229679	4.06243e-11		0.388376	8.50608e-09
RA only	CLN8	-0.6328	0.00348163	-0.162591	0.998561	-0.00167981	0.998332	0.26742	0.928546		-0.18955	0.379937
RA only	CLTCL1	-0.448678	0.00919176	-0.21644	0.614566	-0.178909	0.378608	-0.110591	0.923111		0.264973	0.0259572
RA only	COBL	-0.318625	0.0323623	-0.16556	0.693589	-0.222561	NA	-0.149201	0.978212	✓	-2.17285	1.84642e-21
RA/CD1530	CRYBG2	-0.425049	3.31834e-05	-0.304533	0.0163063	-0.149748	0.385927	-0.0464061	0.998154	✓	-0.421047	9.13095e-09
RA only	CSF2	-1.06704	0.0183743	-0.229237	0.982227	-0.127123	NA	-0.283685	0.824006		0.500118	0.456352
RA/CD1530	CSPG4	-0.462522	1.12964e-42	-0.370146	3.31415e-27	-0.225899	0.000104144	-0.187652	7.18266e-14		-0.50836	0.00394778
RA only	CSRNP1	-0.338409	0.0164045	-0.0697317	0.993481	-0.091454	0.617926	0.00951498	0.999218		0.0971376	0.654805
RA/CD1530	DCBLD1	-0.396727	1.08913e-13	-0.328656	2.17053e-09	-0.235452	0.00912337	-0.176264	0.0210364	✓	-0.465028	3.16133e-15
RA only	DCLK2	-1.03495	0.00640179	-0.637267	0.255513	-0.972448	NA	-0.886605	NA		-3.23314	1.93331e-22
RA only	DGKA	-0.36783	3.08678e-09	-0.210953	0.00268636	-0.245895	0.00023844	-0.0963892	0.22101		0.461097	0.0701251
RA/CD1530	DIO2	-0.587704	4.69403e-05	-0.581231	0.000103396	0.070438	NA	-0.113486	0.998154		-1.75962	7.34232e-06
RA only	DKK1	-0.336707	9.68863e-19	-0.103544	0.0319501	0.289874	7.77325e-09	0.196183	3.21932e-17		0.283562	2.99378e-05
RA only	DLGAP4	-0.334231	7.17748e-10	-0.212994	0.00307743	-0.221508	0.00145849	-0.102171	0.167237		0.126703	0.369719
RA only	DLX2	-0.975175	0.000591794	-0.528444	0.16946	-0.299749	NA	-0.120667	0.978024		0.4073	0.000345284
RA only	DLX3	-0.368616	0.0342191	-0.280068	0.282727	-0.0671624	0.828686	0.0742555	0.997304		-0.173661	0.441034
RA only	DNAJA4	-0.328667	0.00048091	-0.033842	0.998561	-0.192797	0.0382576	0.0184314	0.999218	✓	0.790347	1.1542e-32
RA only	DUSP4	-0.355891	0.0156786	-0.140257	0.730647	-0.259606	5.19071e-05	-0.0914008	0.306815		2.24096	5.72589e-09
RA only	DUSP7	-0.574816	2.47374e-32	-0.276015	7.96136e-08	-0.228873	0.000406301	-0.093456	0.056381		0.407009	0.0566065
RA only	DUSP8	-2.25781	4.15645e-06	0.230331	0.986982	0.869232	NA	1.24338	0.947448		-0.350684	0.62526
RA only	EDNRA	-0.506777	0.0395735	-0.367253	0.358309	-0.658839	NA	-0.264417	0.818872		-0.479498	0.0167388
RA only	EFNB1	-0.314269	7.11011e-13	-0.220771	3.21007e-07	-0.13105	0.0264016	-0.14811	1.56334e-07		1.34949	5.02055e-10
RA/CD1530	ELFN2	-0.478144	2.2843e-19	-0.31149	9.07183e-09	-0.219476	0.000549506	-0.151567	5.40761e-05		0.789266	2.63999e-22
RA only	ELL2	-0.344057	3.00545e-14	-0.20838	4.63659e-05	-0.132347	0.0840298	-0.0210262	0.993571		-0.264383	5.17183e-06
RA only	ENGASE	-0.305786	0.0141534	-0.072115	0.972158	-0.187529	0.319551	-0.00894126	0.999218		-0.586645	1.14345e-08
RA only	EPHA3	-0.37032	0.00658616	-0.212955	0.424842	-0.277627	NA	-0.437871	0.486342		-1.54005	5.63084e-07
RA only	ERF	-0.454886	1.24799e-18	-0.225775	0.000387661	-0.0580449	0.54691	-0.0496661	0.870264		0.165411	0.0570411
RA/CD1530	EVA1A	-0.342225	0.012582	-0.347477	0.0226455	-0.076009	0.671463	-0.0735672	0.951579		0.26788	0.00163666
RA only	EVPL	-0.426102	8.89239e-18	-0.213315	0.000157239	-0.197283	0.00333162	-0.0264467	0.978212		0.316255	0.162447
RA only	F2R	-0.668169	6.1805e-09	-0.211293	0.321874	-0.169387	0.171261	0.0199437	0.999218	✓	0.373737	0.0042068
RA only	FAM135A	-0.417947	9.65902e-07	-0.204363	0.0778344	-0.252961	0.0643026	-0.0658799	0.953665	✓	-0.315245	0.000807741
RA only	FAM156B	-2.11438	0.000388617	-1.36278	0.65724	-0.153881	0.8845	-0.132016	0.999218		-0.217832	0.720971
CD1530 only	FAM174A	-1.50263	0.77289	-3.48419	0.0118771	4.10422	NA	-1.38096	NA	✓	0.338912	0.88105
RA/CD1530	FGFR3	-0.624734	3.35494e-09	-0.506766	3.16927e-05	-0.255223	0.0375269	-0.139465	0.564541		0.241906	0.210943
RA only	FHOD1	-0.321563	5.34987e-05	-0.0702506	0.904772	-0.187108	0.0375269	-0.131437	0.111605	✓	0.401901	0.0595063
RA only	FLVCR2	-0.631839	0.0140378	-0.408246	0.349747	-0.444227	NA	-0.530922	NA	✓	-1.28278	1.70135e-17
RA only	FMNL1	-0.823354	0.00983194	-0.21037	0.955206	-0.0884974	NA	-0.313499	0.814711		-0.106961	0.538756
RA only	FOXC2	-0.498744	1.7816e-07	-0.212063	0.159178	-0.151597	0.413112	-0.178817	0.499909		-0.573291	3.85036e-15
RA only	FOXD1	-0.395993	0.0228199	-0.163174	0.798171	0.00242139	0.992968	-0.10308	0.951579	✓	0.0803318	0.717529
RA only	FRMD4A	-0.359227	4.46723e-05	-0.162658	0.273555	-0.178298	0.0789455	-0.00151485	0.999417		0.581327	2.66635e-09
RA/CD1530	FST	-0.860747	2.20921e-41	-0.540849	3.97119e-16	-0.168033	0.015622	-0.217698	6.26094e-12		0.864311	0.0521316
RA only	FUT1	-0.591392	0.00157762	-0.265733	0.498658	-0.169954	0.484636	-0.0694529	0.998154		0.0367363	0.830888
RA/CD1530	GAS1	-0.68499	2.68428e-11	-0.401983	0.000901783	-0.257089	0.193722	-0.309536	0.184421		-1.37982	1.51409e-79
RA only	GDI1	-0.300115	1.17532e-10	-0.135765	0.0243281	-0.0346815	0.69492	-0.0293244	0.951579		0.201277	8.09394e-09
RA only	GIGYF1	-0.307937	3.58571e-07	0.0355821	0.993481	-0.108748	0.23079	0.0909863	0.458039		-0.578968	4.60488e-06
RA only	GJA3	-0.668637	0.000164031	-0.410411	0.0566929	-0.242146	NA	-0.170744	0.939276		-0.337244	0.149081
RA/CD1530	GJB2	-0.38207	2.94963e-05	-0.47618	2.00937e-07	-0.201169	0.0443048	-0.220496	0.00473653		0.799951	0.123474
RA/CD1530	GJB6	-0.543178	1.19449e-07	-0.475741	9.2514e-06	-0.0579506	0.711128	-0.125057	0.657712		0.797687	0.00631183
RA only	GLI2	-0.482231	0.00190309	-0.271705	0.290818	-0.123848	0.576823	-0.117423	0.916195		0.245543	0.201881
RA only	GLS	-0.450358	2.0995e-27	-0.258391	3.84804e-08	-0.234661	4.43051e-05	-0.118054	0.0027936	✓	0.475889	0.00579708
RA only	GNAI1	-0.32824	1.32001e-06	-0.22026	0.00206576	-0.0941583	0.425645	-0.0408819	0.985097		-0.534523	3.05686e-23
RA only	GOLGA8A	-0.968801	0.00272931	-0.0627358	0.998561	-0.219244	0.344398	0.218858	0.403294		-1.03967	0.00127541
RA only	GPR68	-0.430404	0.0263747	-0.177342	0.814735	0.0737721	NA	-0.017988	NA		-1.88984	1.49242e-29
RA/CD1530	GRAMD2B	-0.477364	0.000616736	-0.406939	0.00808413	-0.32757	0.136127	-0.167097	0.844199	✓	-0.703522	1.48139e-07
RA only	GRIK2	-0.34103	0.00182823	-0.254357	0.0746595	-0.183374	0.435549	-0.115841	0.953986	✓	-1.23632	2.25545e-50
RA only	GSDMC	-0.412444	0.0458691	-0.209485	0.74738	-0.194813	0.312222	-0.11651	0.918118		0.586858	5.36406e-05
RA only	GSTT2B	-1.66471	0.00783045	-0.728336	0.998561	1.16886	NA	2.10506	NA		-2.04841	0.323021
RA only	GTF2H2	-1.87217	0.00756418	-0.835686	0.986982	1.00595	NA	1.89093	NA		-2.07894	4.91914e-06
RA only	H4C14	-0.462285	0.0066555	-0.192781	0.733317	0.244293	0.782505	-0.210805	0.999218		-0.466927	0.0371161
RA only	HAGHL	-0.349101	0.0357846	-0.140574	0.825486	0.179444	0.488382	0.16786	0.832725	✓	-0.695021	0.000420009
RA only	HIC2	-0.324522	0.0257812	-0.106711	0.924555	-0.214669	0.134692	-0.00125186	0.999417		0.182429	0.261062
RA/CD1530	HMGA2	-0.610561	6.24869e-41	-0.389894	1.13708e-16	-0.209407	4.93619e-05	-0.139688	4.90062e-08		1.77282	5.02497e-31
RA only	HR	-0.419289	7.02123e-08	-0.172162	0.147971	-0.221918	0.0421468	-0.132338	0.477328		-0.252506	0.212488
RA only	HSF4	-0.623756	0.0182494	0.149551	0.957654	-0.501896	NA	0.169979	0.928546		0.0815837	0.827292
RA only	ICAM5	-0.405207	0.0245156	-0.0203911	0.998561	-0.072993	0.767556	0.059775	0.994028		0.375948	0.107439
RA/CD1530	IFITM10	-0.646663	0.00227077	-0.533372	0.0362535	-0.633815	NA	-0.307275	NA		-1.79054	2.24067e-05
RA only	IGF2	-0.344073	7.82799e-10	-0.182382	0.00432242	-0.116611	0.253276	-0.0895993	0.46918		-1.65554	2.08181e-08
RA only	IL11	-1.05273	7.9791e-07	-0.452275	0.118487	-0.314028	0.200913	-0.166535	0.873148		0.0921211	0.819085
RA only	IL18BP	-0.31563	0.00112954	0.16802	0.287243	-0.248221	0.03639	0.061978	0.941699		0.15205	0.525255
RA only	IL6	-1.22039	9.34279e-08	-0.538406	0.0796831	-0.113206	NA	-0.230659	0.811054		0.0930199	0.739094
RA only	IL7R	-0.325391	1.54091e-11	-0.209674	6.5442e-05	-0.205938	0.000235011	-0.0778214	0.0860322	✓	1.12154	3.13538e-133
RA/CD1530	INHBA	-0.525492	1.23418e-14	-0.358689	4.37659e-08	0.0690341	0.299501	-0.0332147	0.789568		2.26497	3.05637e-20
RA only	INO80B-WBP1	-1.09088	0.0406561	-0.410947	0.869255	0.0137297	NA	0.0728848	0.999218		-0.116553	0.844196
RA only	IQANK1	-0.329627	0.00224701	-0.157816	0.433967	-0.109509	0.401612	-0.0599687	0.965304		0.425649	1.00604e-06
RA only	IRF6	-0.302071	1.46917e-15	-0.238641	4.21951e-10	-0.129513	0.0492159	-0.0896375	0.0431483		-0.117771	0.342074
RA only	IRS1	-0.45983	6.38062e-20	-0.216653	0.000160108	-0.21544	0.00582246	-0.05657	0.630402		0.4553	0.000930452
RA only	ITGB8	-0.302766	0.012415	-0.213018	0.288727	-0.198109	0.144128	-0.0474398	0.988032		0.740345	5.96647e-08
RA only	JMJD7-PLA2G4B	-0.773331	4.14632e-10	-0.131618	0.829016	-0.189766	0.292273	0.0607471	0.994028		-0.461857	0.0293508
RA/CD1530	JPH2	-0.520654	0.00253622	-0.51324	0.00671648	-0.166714	NA	-0.364659	0.27826		-0.862001	5.33026e-08
RA only	KIF13A	-0.380279	8.06602e-16	-0.216257	2.3623e-05	-0.27018	4.43051e-05	-0.148441	0.000156885		0.298745	0.0694477
RA only	KIF26A	-0.30447	9.31722e-05	-0.225152	0.0210499	-0.120598	0.350412	-0.11754	0.594083		-0.297255	0.000827906
RA only	KIFC2	-0.648364	9.72029e-07	0.0202976	0.998561	-0.158284	0.528606	0.19757	0.724627		-0.720556	0.0025504
RA only	KLF6	-0.387972	6.6322e-11	-0.241112	0.000121635	-0.103667	0.16916	-0.0424519	0.88831		0.467366	0.00893872
RA only	KLHL17	-0.569287	3.35422e-05	0.0619949	0.998561	-0.0973737	0.598324	0.0756845	0.966931		0.0528514	0.877858
RA only	KRBA1	-0.364782	0.00276818	-0.222716	0.179667	-0.14637	NA	-0.101229	0.985515		-1.44072	3.02443e-22
RA only	KRT6C	-0.381005	1.29112e-06	-0.18643	0.0444792	-0.0940588	0.25345	-0.11471	0.109296		0.924745	9.96523e-07
RA only	L1CAM	-0.327581	0.00141267	-0.294243	0.0121935	-0.214032	0.353394	-0.204705	0.702042		-1.3509	2.7064e-53
RA only	LCAT	-0.545688	0.00457942	-0.112423	0.966502	0.0103231	0.979294	0.106012	0.959043		0.284927	0.436654
RA only	LDLRAD4	-0.300278	0.0149418	-0.158691	0.539457	-0.0535379	NA	0.0620257	0.999218		-2.59763	1.46364e-129
RA only	LENG8	-0.61259	0.0472825	0.00604665	0.998964	-0.236904	0.13296	0.0233228	0.999218		-0.287738	0.389626
RA only	LIPG	-0.324613	0.00138688	-0.114863	0.730918	-0.129168	0.169023	0.0187879	0.999218		1.09019	2.64942e-63
CD1530 only	LOX	-0.206487	1.57508e-07	-0.316272	7.07099e-10	-0.144437	0.142563	-0.208042	0.0023317		-1.14068	3.17386e-05
RA only	LRRC17	-0.39194	0.0317863	-0.272907	0.396573	-0.170095	0.183599	-0.209383	0.112465		1.05626	7.24103e-10
RA only	LTB4R	-0.401366	0.0285534	0.0295454	0.998561	-0.186522	0.359981	-0.088428	0.971728		0.306809	0.313221
RA only	LTB4R2	-0.608545	0.0114688	-0.0214334	0.998561	-0.406911	NA	-0.0747946	0.999218		0.097435	0.728039
RA only	LURAP1L	-0.833613	0.0114081	-0.505006	0.384005	-0.469365	NA	-0.156632	0.949671		0.933538	0.000337077
RA only	LY6G5B	-0.829063	0.0072198	0.0825645	0.998561	-0.336893	NA	0.201629	0.999218		-0.140005	0.799878
RA only	MAFB	-0.865732	0.000282384	-0.342525	0.548194	-0.138888	NA	0.116645	NA	✓	-2.58222	7.12066e-42
RA only	MAGED4	-0.318579	0.0178919	0.0469141	0.998561	-0.480553	0.401675	-0.118007	0.767355		0.0510942	0.865323
RA only	MAMDC4	-0.698043	0.00515604	0.0336515	0.998561	-0.0915699	NA	0.181538	0.941067		-0.809288	0.0421592
RA only	MDFI	-0.341045	1.92322e-07	-0.203744	0.00544901	-0.0247927	0.82881	-0.0491295	0.836085		0.360878	0.0255198
RA only	MDFIC	-0.363739	1.75179e-06	-0.245244	0.00635129	-0.176739	0.135886	-0.128926	0.520308	✓	-0.408121	3.15685e-10
RA only	MEF2A	-0.311622	2.3916e-11	-0.192096	0.000393326	-0.172488	0.0989145	-0.0532786	0.941699	✓	-1.18867	9.48269e-58
RA only	MEGF9	-0.462907	9.50868e-09	-0.186666	0.131679	-0.180533	0.13729	-0.0602416	0.923111		-0.119431	0.210517
RA only	MFNG	-0.559548	0.0185533	0.0451716	0.998561	-0.184614	0.374163	0.130599	0.886939		0.971589	0.00922608
RA only	MFSD2A	-0.34252	0.00238267	-0.131743	0.664589	-0.130402	0.261976	-0.0350114	0.990833		1.03846	0.00129336
RA only	MICAL1	-0.343821	0.00537393	-0.102649	0.908864	-0.0742747	0.657972	0.0343134	0.999218		0.117825	0.579574
RA only	MICALL2	-0.439696	8.72095e-07	-0.0857758	0.904772	-0.165948	0.172989	0.075685	0.87714		-0.0930624	0.735375
CD1530 only	MMP9	-0.0728899	0.780192	-0.319479	0.0276036	0.123433	0.344398	-0.152171	0.421823		0.962164	0.0309905
RA only	MMRN2	-0.625572	0.00071005	-0.281097	0.416589	-0.151535	0.366809	-0.0291728	0.999218		1.00642	0.00235558
RA/CD1530	MSC	-0.565673	7.85065e-07	-0.313122	0.0206099	0.0131605	0.97307	-0.0220837	0.999218	✓	-0.80254	8.98897e-05
RA only	MST1R	-0.380667	1.25325e-07	-0.147985	0.255513	-0.066995	0.583077	0.0288746	0.994028		0.608697	0.0016781
RA/CD1530	MTAP	-0.622375	1.12056e-12	-0.388277	3.88377e-05	-0.228611	0.00175411	-0.105729	0.203099	✓	1.65496	1.24474e-33
RA/CD1530	MTSS1	-0.467727	1.10489e-14	-0.318253	5.43607e-07	-0.281218	0.0003369	-0.251512	1.17902e-08		0.88326	1.72526e-07
RA only	MTSS2	-0.385809	4.76987e-25	-0.157598	0.000460368	-0.126612	0.0681311	-0.029731	0.944124		-0.197356	0.00111979
RA/CD1530	MYBL1	-0.572648	7.52478e-06	-0.387969	0.00919855	-0.268741	0.173418	-0.00987053	0.999218		-0.176059	0.114796
RA only	MYH15	-0.437242	0.0228091	-0.275259	0.435684	-0.234862	0.135886	-0.216014	0.300725		0.814373	2.86907e-06
RA only	MYO15B	-0.476156	0.0189564	0.0802659	0.998561	-0.258672	NA	0.153124	0.903816		-0.0483867	0.899132
RA only	NAB2	-0.551449	5.44924e-16	-0.292521	0.000176865	-0.179093	0.054009	-0.0726664	0.802199		0.296752	0.0119573
RA only	NABP1	-0.309623	0.000413094	-0.083108	0.883074	-0.0525557	0.679716	-0.0152583	0.999218		0.195057	0.207107
RA only	NEFL	-0.51281	2.50373e-06	-0.254873	0.0967723	-0.0183773	0.950463	-0.156571	0.816314		0.0989835	0.871038
RA only	NEURL1B	-0.388451	2.47734e-06	-0.240509	0.0406157	-0.141857	0.422268	-0.201118	0.394184		-1.34512	1.88705e-43
RA/CD1530	NGF	-1.07757	0.000890353	-0.910498	0.0149254	-0.774362	NA	-0.575265	0.0933471	✓	0.36765	0.387637
RA only	NLGN2	-0.336003	0.0475681	-0.127599	0.908178	-0.18868	0.414311	-0.0909386	0.978024		-0.203476	0.0192857
RA only	NLRP1	-0.326985	3.82063e-09	-0.0602572	0.834728	-0.178151	0.0427907	0.0606801	0.844199		-0.214514	0.24804
RA only	NOCT	-0.447202	0.00251277	-0.159176	0.77537	-0.183374	0.299869	0.0796169	0.957316		0.273421	0.0757345
RA only	NOTCH1	-0.407809	1.16074e-14	-0.160427	0.012188	-0.181743	0.047445	-0.0505949	0.773577		-0.341102	0.00130367
RA only	NPY4R	-0.471959	0.012855	-0.210329	0.669292	-0.24065	NA	-0.166212	0.966868	✓	-0.779104	0.000423782
RA only	NRBP2	-0.521323	0.00380374	-0.246663	0.54983	-0.17221	0.477262	-0.0725204	0.994028	✓	-0.127089	0.618945
RA only	NRG1	-0.472302	6.54632e-17	-0.279971	1.86115e-07	-0.170795	0.00301926	-0.146951	2.28619e-06	✓	1.42236	4.59838e-23
RA only	NTNG1	-0.656851	8.70771e-05	-0.283062	0.350859	-0.396021	NA	-0.195619	0.975662	✓	-2.11406	1.07544e-18
RA only	NUAK2	-0.400406	6.95578e-06	-0.225446	0.0400548	-0.296294	0.0321065	-0.196793	0.230741		-0.681776	0.000939897
RA only	OBSCN	-0.300376	0.0123364	-0.0204142	0.998561	-0.0709322	0.698763	-0.0259959	0.999218		-0.0144426	0.93174
CD1530 only	OLFM2	-0.41773	0.0606216	-0.478534	0.0409266	-0.0191405	0.950912	0.0332449	0.999218		0.679245	9.40359e-05
RA only	PABPC1L	-0.528184	0.0036277	0.156653	0.885361	-0.16973	0.510129	0.0570472	0.999218		-0.29437	0.222732
RA only	PALLD	-0.350295	6.68183e-21	-0.23052	5.66365e-08	-0.197496	0.00434014	-0.0947849	0.123556		-1.07862	2.49545e-56
RA only	PARD6G	-0.392109	1.73175e-11	-0.249761	0.000318898	-0.143556	0.133246	-0.118332	0.263867		0.254844	0.0095259
RA/CD1530	PCDH7	-0.480788	4.44984e-21	-0.307427	1.18606e-09	-0.285793	9.95911e-05	-0.193156	0.000779313		-0.120642	0.449507
RA only	PDE7A	-0.339091	6.74928e-05	-0.0628166	0.933766	-0.0873785	0.397173	-0.0604248	0.869835		0.538221	1.25326e-18
RA only	PDGFA	-0.368777	3.9446e-11	-0.110387	0.287243	-0.223914	0.000910553	-0.151296	0.00527901		0.0432596	0.583651
RA only	PDLIM2	-0.506563	4.0401e-07	-0.233571	0.0858228	-0.201736	0.198039	-0.254905	0.109034		-0.546898	0.00271473
CD1530 only	PER2	-0.706929	0.855407	-0.599294	0.00556891	-0.51172	0.67512	-0.362464	0.976702		0.469002	0.0245847
RA only	PHLDB3	-0.440086	0.0174047	-0.20827	0.691753	-0.019842	0.949484	0.00758816	0.999218		0.645605	1.9876e-11
RA only	PID1	-0.371702	6.29903e-06	-0.182677	0.147971	-0.106348	0.597707	-0.108941	0.912056		-1.3644	4.64648e-128
RA only	PIF1	-0.479346	7.08735e-06	0.0202175	0.998561	-0.124227	0.59879	0.0687504	0.993571		-0.836746	0.00159646
RA only	PIK3CD	-0.482473	2.97858e-11	-0.262413	0.000971175	-0.236689	0.0171575	-0.256796	0.000539348		-0.357697	0.333489
RA only	PLXNA3	-0.458338	4.44736e-08	-0.116137	0.688733	-0.289809	0.0117716	-0.0298358	0.999218		-0.296696	0.140711
RA only	PMAIP1	-0.40416	4.26118e-05	-0.244507	0.0636444	-0.213602	0.0699704	0.0111628	0.999218		0.555754	0.00299831
RA only	POLR2A	-1.04554	0.027063	0.350207	0.998561	0.795187	NA	0.583605	NA		-0.406022	0.162684
RA only	PPAN-P2RY11	-0.420978	0.0193234	0.184445	0.804316	0.206101	0.392528	0.00590065	0.999417		0.082487	0.758723
RA only	PPP1R14C	-0.347022	1.97978e-13	-0.298902	3.27158e-09	-0.128367	0.0844774	-0.135359	0.0118785	✓	0.334489	5.57458e-07
RA only	PPP2R5B	-0.354654	0.0445655	-0.175733	0.751578	-0.103012	0.569106	-0.0391364	0.999218		0.672367	0.00106556
RA/CD1530	PTGS2	-0.6593	4.31395e-28	-0.359311	1.87511e-10	-0.22221	0.00145849	0.0136758	0.999218		0.860698	0.0377446
RA only	PTP4A3	-0.846872	0.0197449	-0.322688	0.697969	0.263148	0.401268	-0.02505	0.999218		1.105	8.31266e-08
RA only	RAB11FIP3	-0.762856	0.00175307	0.260449	0.998561	-0.830833	NA	0.272823	0.999218		-0.313711	0.654122
RA only	RAB27B	-0.454254	0.020639	-0.227165	0.662719	-0.322782	0.0886943	-0.125474	0.897003		0.963671	0.000190034
RA only	RAB30	-0.430343	0.00387781	-0.292809	0.193658	-0.142512	0.490631	-0.00970054	0.999218		0.0383152	0.701798
RA only	RAD52	-0.328683	0.0259187	-0.137502	0.817217	-0.0653639	0.765135	0.0473774	0.999218		0.169746	0.206218
RA/CD1530	RAP1GAP	-0.331174	0.00483313	-0.304418	0.0239194	-0.173386	0.37274	-0.102032	0.941699		-0.701796	3.39477e-05
RA only	RASSF10	-0.313639	0.00871973	-0.236041	0.130441	0.107622	0.580437	-0.176381	0.616767		-0.437017	0.10267
RA/CD1530	RASSF9	-0.852189	9.82074e-06	-0.564409	0.0080624	-0.331306	0.0842209	-0.197627	0.616778	✓	1.06216	1.1408e-16
RA only	RGMB	-0.355231	0.0156786	-0.242013	0.292176	-0.146945	0.411313	0.020211	0.999218		0.172378	0.0508809
RA only	RGPD5	-1.05899	9.60669e-05	-1.1284	0.695655	1.40883	0.161082	1.59245	0.277677		-0.4176	0.517515
RA only	RGS2	-0.317045	0.0107433	-0.248842	0.111973	-0.191139	0.0994487	-0.109986	0.659609		0.662219	1.73735e-10
RA/CD1530	RHOB	-0.541212	2.86647e-36	-0.476625	1.66719e-27	-0.234354	0.000616222	-0.266504	6.04009e-11		-0.0921992	0.500878
RA only	RIMKLB	-0.333328	0.000174934	-0.0957385	0.81595	-0.192701	0.0499972	-0.0938329	0.632699		0.650207	1.39755e-13
RA only	RTL10	-0.374256	6.97936e-09	-0.238095	0.000425252	-0.168349	0.0787322	-0.0936404	0.580903		-0.402288	4.99829e-06
RA only	RTN4RL1	-0.367616	0.00468912	-0.190394	0.438741	0.0127593	0.947506	-0.0721178	0.916195		1.24657	2.90744e-30
RA only	SCD5	-0.367125	0.0371826	-0.212313	0.628094	-0.101817	0.489865	-0.0602785	0.966931		1.39963	1.90768e-33
RA only	SEMA3F	-0.334725	1.45827e-09	-0.253546	0.000475007	-0.116131	0.152437	-0.117784	0.106818		0.108544	0.00398706
RA only	SEPTIN5	-1.06671	0.0055694	-0.393125	0.779837	-0.0715182	NA	-0.28486	0.844199		0.803723	0.0308951
RA only	SFI1	-0.411896	0.00929934	-0.109737	0.957654	-0.109169	0.653843	-0.031717	0.999218	✓	0.0515436	0.783679
RA only	SGSM2	-0.350105	3.70825e-05	-0.0221056	0.998561	-0.0798791	0.626495	0.15141	0.49034	✓	-0.562674	0.000320435
RA only	SH2D5	-0.669623	2.38745e-10	-0.211006	0.153344	-0.183604	0.104455	-0.113045	0.552695		0.752827	0.0890259
RA only	SH3RF2	-0.327869	0.00109371	-0.226168	0.0937054	-0.228028	0.120159	-0.182617	0.212848		-0.0911916	0.134943
RA only	SHISAL1	-0.334683	0.00363557	-0.180558	0.352956	-0.248522	0.121849	-0.12114	0.839133		-0.384581	0.00423967
RA only	SIK1	-0.381654	4.32288e-18	-0.230144	1.10651e-07	-0.0389294	0.721086	-0.0859152	0.355575		-0.493268	0.00486347
RA/CD1530	SIX2	-0.33533	0.00277694	-0.335498	0.00675642	-0.128999	0.370578	-0.126796	0.65542	✓	0.199154	0.0133007
RA only	SKA1	-0.375404	0.0493139	-0.277945	0.267913	1.97699	0.13296	0.591071	0.994028	✓	-1.40735	0.000742275
RA only	SLC12A4	-0.3919	9.72086e-10	-0.205357	0.00574183	-0.158948	0.062795	-0.0434618	0.923111		0.411328	0.0438732
RA only	SLC26A6	-0.641391	5.79541e-08	-0.119861	0.849215	-0.208459	0.173396	0.0216165	0.999218		0.06271	0.876509
RA/CD1530	SLC31A2	-0.542873	2.24398e-09	-0.542846	1.12946e-08	-0.211848	0.0712258	-0.209819	0.0201518		-0.00804088	0.961971
RA only	SLC7A2	-0.38139	7.0192e-05	-0.183121	0.25767	-0.277904	0.0416333	-0.11393	0.550722		0.406243	0.00277807
RA only	SMTN	-0.501955	2.70858e-19	-0.254044	0.000729197	-0.162521	0.020983	-0.11017	0.040569		1.08785	1.83151e-06
RA only	SNAI2	-0.399043	5.62204e-17	-0.189139	5.55981e-05	-0.157342	0.0161805	-0.095564	0.0659525		0.424647	5.25886e-08
RA only	SOCS1	-0.61342	0.0306679	-0.404425	0.426041	-0.322889	NA	-0.41879	0.275792		0.201948	0.573462
RA only	SOX2	-0.391336	0.0011335	-0.067645	0.990595	0.00401856	0.988456	0.0785881	0.938315	✓	0.372207	5.70488e-06
RA/CD1530	SOX6	-0.739098	6.41452e-08	-0.520252	0.000304955	-0.584704	NA	-0.325115	0.636526		-1.31659	1.22336e-12
CD1530 only	SPON2	-0.273619	0.00299393	-0.369377	7.91184e-05	0.134296	0.303476	-0.0175485	0.999218	✓	-0.477721	0.000301631
RA only	SQLE	-0.30183	2.15097e-10	-0.13685	0.0263386	-0.220076	0.000910553	-0.0716784	0.439772		0.409011	4.53952e-16
RA only	STXBP1	-0.39443	1.29548e-09	-0.116377	0.286839	-0.104529	0.280351	-0.0852654	0.473459		0.474392	3.27397e-33
RA only	SUSD4	-1.03234	0.0204039	-0.463654	0.695171	-0.243845	NA	-0.202596	0.962176		0.364517	0.500416
RA only	SYNC	-0.345365	0.00133897	-0.197784	0.232486	0.0654077	0.710816	-0.0107213	0.999218	✓	-0.362456	4.42216e-08
RA only	SYNM	-0.334669	9.7049e-07	-0.11681	0.333106	-0.190101	0.143952	-0.186627	0.0911007		-1.0581	6.57869e-33
RA only	SYT15	-0.473472	2.79733e-05	-0.224038	0.287243	-0.356734	0.0519287	-0.16928	0.790465	✓	-0.729215	0.0154021
RA only	TACC2	-0.425263	4.63001e-12	-0.152266	0.0477819	-0.120707	0.174836	-0.0466161	0.923111		0.0521768	0.531922
RA only	TBX1	-0.355509	0.0253178	-0.050955	0.998561	0.0211622	0.947506	-0.118062	0.923111		-0.255767	0.0152547
RA only	TCF20	-0.306132	0.000332063	-0.0925458	0.849417	-0.209322	0.591384	0.128794	0.975253		0.314144	0.0288911
RA only	TH	-0.799744	0.0177772	-0.443883	0.437825	-0.0868635	NA	0.0613612	0.999218		0.415242	0.179784
RA only	THSD1	-0.354165	0.020026	-0.273751	0.193658	-0.123375	0.583162	-0.224772	0.56249	✓	-0.366557	0.00592782
RA only	TIGAR	-0.374165	0.00611503	-0.217316	0.344197	-0.133265	0.430362	-0.0715938	0.962961		0.345617	0.0377159
RA only	TMEM171	-1.05011	0.0292981	-0.0623095	0.998561	-0.533002	NA	-0.2443	0.850793		0.774003	0.0389305
RA only	TMEM200A	-0.498229	0.04446	-0.295434	0.575125	-0.796836	NA	-0.599494	NA		-2.61727	5.02974e-54
RA only	TMEM92	-0.525855	0.0198326	-0.250532	0.690854	-0.159762	0.461968	-0.125535	0.915206		0.702592	5.32458e-11
RA only	TMTC1	-0.429568	6.55014e-10	-0.287456	0.000410794	-0.296587	0.0126611	-0.140288	0.347645		-0.276333	0.228018
RA only	TNFRSF25	-0.739184	3.05824e-10	-0.142747	0.720378	-0.298833	0.010175	0.0199349	0.999218		0.402651	0.291841
RA only	TOM1L2	-0.336948	1.918e-14	-0.21646	4.26844e-05	-0.213419	0.00387917	-0.105037	0.177569		-0.581396	1.54891e-37
RA only	TRAM2	-0.317553	8.14637e-10	-0.165359	0.0110459	-0.263639	0.000224918	-0.132816	0.000313095		0.228426	0.00420346
RA only	TRIM39	-0.798594	0.00251277	-0.0305145	0.998913	-0.202696	0.888098	-0.00880794	0.999417		-0.0176327	0.968962
RA only	TRIM47	-0.323929	7.34336e-07	-0.186503	0.0107054	-0.00480765	0.980749	-0.128318	0.338739		-0.552299	2.79263e-05
RA only	TRIM73	-0.60482	0.0342191	0.139239	0.984341	-0.00763609	NA	0.0656607	0.999218		-0.402733	0.0409863
RA only	TRIM9	-0.549396	0.0174775	-0.179696	0.905722	0.043002	NA	0.264563	NA		-1.67902	6.86089e-22
RA only	TUBB3	-0.321353	6.92024e-06	-0.226346	0.00143814	0.0542487	0.642834	-0.078965	0.692934		-0.0777159	0.25928
RA/CD1530	UAP1L1	-0.562426	4.43537e-09	-0.34512	0.000954096	-0.180785	0.420552	-0.238364	0.590801		-1.29803	4.82104e-54
RA only	UVSSA	-0.300404	0.0320725	-0.0722404	0.993481	-0.100008	0.637129	-0.0629935	0.989975		-0.0685967	0.698121
RA only	VANGL2	-0.383141	1.32069e-06	-0.227182	0.0119808	-0.255293	0.0616858	-0.143645	0.484541		-0.605305	6.63212e-46
RA only	VEGFC	-0.467632	5.43814e-22	-0.262253	2.00937e-07	-0.228402	0.00098189	-0.17676	1.79706e-05		0.39112	0.0116366
RA only	VIM	-0.318846	2.14538e-18	-0.227882	3.48422e-13	-0.094595	0.137379	-0.101397	1.01559e-05		0.297216	1.76446e-06
RA only	WHRN	-0.589331	0.0194057	-0.31052	0.546451	-0.170729	0.526224	-0.00901412	0.999218		0.603021	9.69272e-05
RA/CD1530	WNT7A	-0.660814	3.82043e-14	-0.31258	0.000964927	-0.193023	0.0269376	-0.164812	0.0073225		1.16014	1.76547e-05
RA only	WNT9A	-0.46253	3.50431e-06	-0.248205	0.0664548	-0.0204022	0.934296	-0.0403194	0.999218	✓	-0.810158	0.00539377
RA only	YJEFN3	-0.546761	0.0248889	0.137251	0.966502	-0.204447	NA	0.136131	0.957316		0.235813	0.499792
RA only	ZBED2	-0.948137	1.14331e-08	-0.354573	0.144328	-0.215083	0.0210111	-0.133394	0.162922		2.66439	1.31656e-10
RA only	ZFP36L2	-0.444166	6.20568e-20	-0.215545	0.00089729	-0.259456	0.00167292	-0.0857568	0.277677	✓	0.360337	0.0533847
RA only	ZIC5	-0.324532	0.0110425	-0.119545	0.863248	-0.00534496	0.986461	0.108102	0.908523		-0.165957	0.306228
RA only	ZNF276	-0.320309	0.00189364	0.0426437	0.998561	-0.0902887	0.555179	0.0794373	0.908836		0.016701	0.963278
RA only	ZNF281	-0.30555	3.18495e-07	-0.216684	0.00130588	-0.237089	0.00279108	-0.0599389	0.832725		-0.109282	0.25735
RA/CD1530	ZNF474	-0.741114	0.000887765	-0.72702	0.00413831	-0.894253	NA	-0.546283	NA		-0.633711	0.120819
RA only	ZNF692	-0.377395	0.00788364	0.102258	0.925746	-0.121088	0.610434	0.0074223	0.999218		-0.135889	0.608773

## Sheet: 4_6h Down PAR & KO
		DE Results in PAR after Agonist Treatment				DE Results in KO after Agonist Treatment					DE Results RARGKO vs. PAR (no added agonist)		RARγ peak site			Peak Information (Peak closest to TSS shown for genes with multiple RARγ peaks)
Responsive in PAR:	Gene	PAR + RA (LFC)	PAR + RA (p.adj)	PAR + CD1530 (LFC)	PAR + CD1530 (p.adj)	KO + RA (LFC)	KO + RA (p.adj)	KO + CD1530 (LFC)	KO + CD1530 (p.adj)	Sustained (Also Down at 48h)	KO v. PAR (LFC)	KO v. PAR (p.adj)	In Peak Set	Peak within 3 kb of TSS	Peak within 250 bp of TSS	Chr.	Start	End	Integer Score	Distance to TSS (bp)	Annotation
RA only	AHDC1	-0.368926	1.14755e-06	-0.138429	0.326123	-0.300145	0.00807375	-0.0478847	0.971728	✓	-0.0358786	0.619844	✓			chr1	27542293	27543309	124	10236	Intron (ENST00000247087.10/27245, intron 5 of 5)
RA/CD1530	AHNAK2	-0.568174	6.42043e-08	-0.399545	0.00245662	-0.377969	0.048096	-0.301012	7.44685e-28	✓	-0.0519985	0.801627	✓	✓	✓	chr14	104970562	104970752	70	-81	Promoter (<=1kb)
RA only	BAHCC1	-0.428945	2.11688e-07	-0.275788	0.00555398	-0.402849	0.00582246	-0.224919	0.109724		-0.660928	0.000747841	✓			chr17	81422832	81423380	101	-20085	Intron (ENST00000675386.2/57597, intron 2 of 27)
RA/CD1530	CCNA1	-0.731774	6.42862e-11	-0.430636	0.00054319	-0.430109	1.07276e-05	-0.245484	0.0140113	✓	0.710441	2.1055e-12	✓	✓	✓	chr13	36431866	36432465	51	0	Promoter (<=1kb)
RA only	DSP	-0.32976	1.6058e-14	-0.296269	0.000727	-0.319354	0.00014957	-0.184172	1.42712e-19	✓	-0.122224	0.506349	✓			chr6	7479953	7480194	52	-61132	Distal Intergenic
RA/CD1530	EDN1	-0.814076	2.15226e-15	-0.63067	1.09777e-06	-0.277524	0.0893718	-0.345326	0.0244437	✓	-0.819542	5.26155e-05	✓			chr6	12324161	12324408	129	33800	Distal Intergenic
RA only	EGR1	-0.863838	3.27145e-14	-0.208277	0.24056	-0.361249	0.00959298	0.208242	0.103089	✓	0.669938	1.3943e-11	✓	✓	✓	chr5	138464343	138465450	83	-29	Promoter (<=1kb)
RA/CD1530	EPPK1	-0.522937	2.46878e-31	-0.372236	0.00494423	-0.402842	3.40181e-08	-0.317687	9.88355e-14	✓	-0.817168	8.95398e-06	✓	✓		chr8	143877024	143877375	64	1092	Promoter (1-2kb)
CD1530 only	FAM83H	-0.490804	0.0823367	-0.613266	0.0108586	-0.366125	0.000138343	-0.0520421	0.999218		-0.153458	0.559257	✓	✓	✓	chr8	143738321	143738487	51	-87	Promoter (<=1kb)
RA only	GFPT2	-0.568496	1.27253e-10	-0.279409	0.00959123	-0.355226	0.00123284	-0.136132	0.536576	✓	-0.207292	0.00849194	✓	✓		chr5	180332161	180332375	100	-513	Promoter (<=1kb)
RA only	IL24	-0.747254	0.0134999	-0.233954	0.911213	-0.389109	0.000953573	-0.167786	0.308674		2.73579	3.95687e-11	✓	✓		chr1	206895049	206895819	55	-1624	Promoter (1-2kb)
RA only	LDLR	-0.386997	8.75159e-17	-0.0701783	0.474312	-0.320734	1.61725e-10	-0.000295401	0.999554	✓	0.573446	9.29268e-08	✓	✓	✓	chr19	11089400	11089617	51	0	Promoter (<=1kb)
RA only	MAPKBP1	-0.322294	3.69486e-07	-0.204482	0.00233284	-0.34356	6.95549e-05	-0.118106	0.430812		-0.639561	0.01315	✓			chr15	41791325	41791684	75	15990	Intron (ENST00000512970.5/23005, intron 2 of 29)
RA only	RHBDF1	-0.43659	6.49459e-06	-0.17532	0.289298	-0.325585	0.00824899	-0.107448	0.767724		-0.183524	0.385072	✓	✓		chr16	71627	72000	98	621	Promoter (<=1kb)
RA only	SH3TC2	-0.434811	0.014986	-0.245259	0.503459	-0.338214	0.0275846	-0.0622042	0.985515		0.584708	0.0413426	✓			chr5	148978949	148979476	52	27436	Intron (ENST00000504690.5/79628, intron 17 of 19)
RA/CD1530	TENM2	-0.500805	1.01456e-05	-0.414539	3.10105e-11	-0.304166	8.22258e-05	-0.23425	6.11421e-11	✓	0.493878	2.34418e-06	✓			chr5	167759574	167759742	97	4571	Intron (ENST00000518659.6/57451, intron 4 of 30)
RA/CD1530	TENT5B	-0.8723	6.47448e-36	-0.507303	1.22788e-12	-0.358509	0.00011737	-0.344708	8.4919e-06	✓	-0.360598	1.97122e-05	✓			chr1	27031417	27031632	67	-18567	Distal Intergenic
RA/CD1530	THBS1	-1.15795	9.36957e-183	-0.656731	2.08759e-65	-0.460884	2.96955e-17	-0.243734	5.62122e-50	✓	0.279805	0.0774081	✓	✓	✓	chr15	39580751	39580885	51	-194	Promoter (<=1kb)
RA only	VEGFA	-0.568221	2.8911e-28	-0.144491	0.0397135	-0.375426	1.01315e-09	-0.0900126	0.260305	✓	0.425655	0.110304	✓	✓		chr6	43769699	43769832	60	-352	Promoter (<=1kb)
RA only	ZNF608	-0.545981	1.64121e-06	-0.160053	0.562771	-0.51404	0.0123486	-0.183746	0.79739	✓	-1.60573	9.60778e-42	✓	✓		chr5	124741845	124742069	61	2298	Promoter (2-3kb)
RA only	ADAMTS6	-0.650879	0.00373183	-0.357725	0.342963	-0.397785	0.00972692	-0.222457	0.281999	✓	0.818545	0.0152809
RA/CD1530	ARID5B	-0.843844	8.02054e-16	-0.500839	8.09214e-07	-0.691231	2.08344e-11	-0.319496	0.000700508	✓	0.01809	0.872176
RA only	BACH1	-0.367887	7.33288e-06	-0.271468	0.00422616	-0.416216	3.19369e-08	-0.214	0.000636854		0.701909	9.08143e-17
RA only	BMP4	-0.536348	2.47342e-10	-0.229286	0.0564212	-0.417707	9.25786e-05	-0.130197	0.573774	✓	-0.563408	0.00460338
RA only	CAPRIN2	-0.370151	2.14954e-06	-0.0433835	0.996476	-0.326047	6.59911e-05	-0.033284	0.993571	✓	0.474621	0.0267778
RA only	CRYBG1	-0.422502	3.82043e-14	-0.274815	1.02021e-06	-0.337949	7.41426e-06	-0.175174	2.02157e-06	✓	0.264673	0.033627
RA only	DOCK4	-0.480104	0.000857418	-0.342843	0.0610071	-0.301294	0.0491434	-0.115669	0.818	✓	0.593914	0.0645666
RA only	DSEL	-0.743835	4.21258e-14	-0.384471	0.272488	-0.449164	4.01376e-05	-0.214598	0.49489		0.269809	0.0303809
RA/CD1530	ERRFI1	-0.573222	1.83707e-24	-0.404178	2.95508e-10	-0.377318	1.49703e-09	-0.158961	0.00056803		0.936579	9.73256e-10
RA only	FHIP1A	-0.378974	0.000380038	-0.159473	0.341053	-0.360619	0.00590064	-0.215127	0.140624	✓	-0.497402	3.57027e-15
RA only	FLRT2	-0.507731	2.82204e-17	-0.189562	0.0126411	-0.385286	3.19369e-08	-0.21053	5.22199e-11		1.59836	5.22876e-64
RA only	FOXN2	-0.408637	0.00458675	-0.273569	0.190998	-0.34745	0.00651018	-0.0742842	0.923186		0.869414	6.14985e-26
RA only	FRY	-0.554393	0.0278823	-0.27782	0.642829	-0.672127	NA	-0.527335	0.0107518	✓	-0.146046	0.808646
RA only	GABRE	-0.609963	3.67529e-08	0.0705446	0.981092	-0.550936	1.27988e-05	0.0720884	0.966931	✓	-0.550471	6.78513e-07
RA only	GLCCI1	-0.605502	1.62257e-05	-0.311959	0.0631446	-0.419714	0.000313473	-0.141135	0.550476	✓	0.564322	0.057848
RA only	GOLGA8B	-0.54452	9.26596e-11	0.248699	0.0172971	-0.392625	0.0206735	0.182366	0.470898	✓	-1.32297	4.17164e-07
RA only	HSPA12A	-0.350292	4.33036e-05	-0.0376519	0.998561	-0.364527	0.0102179	-0.0802863	0.962961		-0.670736	2.86278e-14
RA only	HTR7	-0.961009	2.45024e-06	-0.281633	0.512218	-0.374437	0.0200124	-0.141759	0.817546	✓	1.15743	1.49032e-44
RA only	KCNJ15	-0.599845	9.18932e-15	-0.287374	0.00130151	-0.312164	4.01376e-05	-0.121654	0.227541	✓	0.55474	3.63414e-06
RA/CD1530	KLHL4	-0.650116	9.43069e-05	-0.644033	0.000318898	-0.509101	0.00473171	-0.138999	0.876176	✓	-0.227074	0.0316434
RA/CD1530	KRT16	-0.72243	1.56839e-10	-0.675455	1.31939e-10	-0.152598	0.128434	-0.317425	0.000227444	✓	0.862306	0.00197995
RA/CD1530	LPAR5	-0.529909	0.00121199	-0.487266	0.0108048	-0.468903	0.00371322	-0.344139	0.0146601	✓	0.627169	2.49182e-06
RA only	LYST	-0.397883	9.03724e-05	-0.27468	0.0284714	-0.305463	0.00677863	-0.0524613	0.971728		0.260829	0.0816851
RA only	MAF	-0.679512	0.00577112	-0.341022	0.554706	-0.464618	0.00681825	-0.292173	0.198372	✓	1.32811	5.36794e-23
RA only	MARCHF4	-0.86818	0.00110412	-0.451031	0.376256	-0.417981	0.0165484	-0.320097	0.106449	✓	0.281322	0.455417
RA/CD1530	MN1	-0.756298	5.36608e-31	-0.393857	6.66662e-09	-0.497887	1.49169e-10	-0.281935	7.62524e-09	✓	0.33832	0.0991004
RA only	NAV3	-0.72633	4.62653e-10	-0.300355	0.0736623	-0.508996	5.80141e-08	-0.204437	0.0539968		0.808846	0.0934068
CD1530 only	NBPF26	-0.378757	0.209482	-0.526959	0.000126179	-0.278742	0.0561149	-0.317858	0.00789694		0.147037	0.684484
RA only	NEK7	-0.308848	7.68028e-07	-0.252272	0.0017716	-0.335274	2.72736e-07	-0.193957	0.000113178	✓	0.830764	2.07068e-55
RA only	NHS	-0.811926	0.0499504	-0.411754	0.673764	-0.336855	0.0264406	-0.314595	0.0166209		2.46245	8.38703e-28
RA only	PAG1	-0.545103	2.74193e-13	-0.279087	0.00310859	-0.378679	6.7466e-06	-0.228415	0.000860291	✓	0.141115	0.630833
RA only	PER1	-0.598946	4.80652e-41	-0.233119	7.87314e-07	-0.337939	2.22241e-08	-0.15005	0.00339933	✓	-0.289579	0.00222526
RA only	PFKFB4	-0.79483	7.84852e-31	-0.192768	0.0824948	-0.39765	2.29254e-06	-0.0325781	0.994028	✓	-0.0766125	0.924474
RA only	PRAG1	-0.325863	0.000147339	-0.129233	0.573328	-0.300266	0.00681825	-0.135737	0.495717	✓	-0.00167219	0.991132
RA/CD1530	PTPRE	-0.527839	3.59816e-13	-0.303086	0.000318637	-0.392669	2.26629e-07	-0.141762	0.117136		0.056402	0.880754
RA only	RAB7B	-0.609393	3.19345e-06	-0.21134	0.424749	-0.330622	0.0336078	-0.214139	0.436531	✓	0.547678	8.81106e-06
RA only	RTKN2	-0.47684	2.51595e-05	-0.146186	0.664589	-0.365046	0.0260509	-0.188682	0.590801	✓	-0.985566	0.0013884
RA only	SHISA2	-0.567629	0.0122802	-0.189973	0.886864	-0.478154	0.000523578	-0.155248	0.614368	✓	1.01217	0.00032926
RA only	SLC7A11	-0.514089	1.17173e-11	-0.166175	0.177448	-0.363527	7.59378e-05	-0.0790257	0.78372	✓	0.624234	4.0152e-11
RA/CD1530	SLC7A8	-0.5486	1.1008e-52	-0.353368	6.28574e-23	-0.307489	7.24729e-08	-0.176885	1.82916e-11	✓	0.603228	7.60074e-08
RA only	SLITRK6	-1.39129	1.94591e-05	-0.647486	0.146924	-0.517181	0.00148721	-0.333	0.0854086	✓	1.83698	1.2471e-35
RA only	SMAD7	-0.351795	0.00909737	-0.0892911	0.957199	-0.317739	0.0229114	-0.190573	0.366016		0.0466346	0.741078
RA only	SPRY2	-0.638194	0.000144062	-0.277665	0.357685	-0.529224	7.77325e-09	-0.117047	0.591018		1.57095	1.56128e-09
RA only	SPRY4	-0.616784	9.31385e-05	-0.015944	0.998561	-0.342494	0.0015279	-0.0289893	0.999218		1.26436	7.63816e-07
RA/CD1530	SYNE3	-1.08529	2.4727e-14	-0.684718	6.72202e-06	-0.609391	0.0003369	-0.337293	0.0829571	✓	-0.157357	0.42825
RA only	TNS1	-0.334913	0.00848147	-0.216721	0.279241	-0.365944	0.019119	-0.0950076	0.928477	✓	-0.180969	0.135078
RA/CD1530	TOX	-0.47482	6.42897e-06	-0.302693	0.0149254	-0.425998	0.00633481	-0.35076	0.0271035	✓	-0.722112	4.64388e-25
RA only	TPPP	-0.553484	0.0071907	-0.414244	0.138261	-0.508919	4.82222e-10	-0.266943	0.000396522	✓	2.30396	4.93978e-26
RA/CD1530	TTLL11	-0.58977	2.03243e-18	-0.33715	5.25822e-06	-0.347982	4.38169e-05	-0.299706	2.02116e-06	✓	0.00492646	0.960411
RA only	UCN2	-0.718604	1.41164e-07	-0.168077	0.730918	-0.502783	0.00098189	0.0411844	0.999218	✓	-0.00850203	0.99173
RA only	ZNF365	-0.892462	0.00190309	-0.481121	0.246147	-0.659188	0.000351161	-0.307755	0.351134		0.75076	0.115273

## Sheet: 5_48h Up PAR Only
		DE Results in PAR after Agonist Treatment				DE Results in KO after Agonist Treatment				DE Results RARGKO vs. PAR (no added agonist)		RARγ peak site			Peak Information (Peak closest to TSS shown for genes with multiple RARγ peaks)
Responsive in PAR:	Gene	PAR + RA (LFC)	PAR + RA (p.adj)	PAR + CD1530 (LFC)	PAR + CD1530 (p.adj)	KO + RA (LFC)	KO + RA (p.adj)	KO + CD1530 (LFC)	KO + CD1530 (p.adj)	KO v. PAR (LFC)	KO v. PAR (p.adj)	In Peak Set	Peak within 3 kb of TSS	Peak within 250 bp of TSS	Chr.	Start	End	Integer Score	Distance to TSS (bp)	Annotation
RA only	ABCA13	0.611557	7.52098e-15	-0.188277	0.0531745	0.0830331	0.438529	-0.204602	0.0247062	0.455453	4.01187e-08	✓			chr7	48183437	48183617	67	11979	Intron (ENST00000417403.5/154664, intron 1 of 17)
RA only	ABCC10	0.411617	1.32219e-05	-0.0690612	0.534174	-0.157782	0.146515	-0.182787	0.0861722	-0.097448	0.474599	✓	✓		chr6	43436703	43437057	119	905	Promoter (<=1kb)
RA/CD1530	ABO	0.369877	1.29963e-05	0.315222	2.94441e-05	0.0506739	0.70998	0.0970967	0.526016	-1.23835	2.59278e-43	✓			chr9	133252095	133252979	120	22235	Exon (ENST00000680600.1/ENST00000680600.1, exon 1 of 2)
CD1530 only	ADRB2	0.115279	0.218293	0.312544	0.00015613	0.173592	0.0280773	0.234146	0.00235642	0.606913	2.00989e-09	✓	✓	✓	chr5	148826211	148826519	51	-92	Promoter (<=1kb)
RA/CD1530	ALDH1A2	1.48197	0.00165102	1.10082	0.0323024	0.816679	0.180678	0.69259	0.267083	0.109901	0.790975	✓			chr15	58470116	58470246	53	3667	Intron (ENST00000356113.10/3990, intron 3 of 10)
CD1530 only	AMIGO2	0.140947	0.00537956	0.434474	7.18099e-22	0.200999	0.000556983	0.222654	0.000127921	0.906428	1.40703e-11	✓	✓	✓	chr12	47080148	47081088	51	-189	Promoter (<=1kb)
CD1530 only	ANKMY1	0.339555	0.0693142	0.375413	0.0417465	0.182994	0.330494	0.288699	0.115405	0.1799	0.386827	✓			chr2	240544739	240544903	79	10657	Intron (ENST00000373318.6/51281, intron 4 of 13)
RA only	ANXA13	1.56463	0.0257174	1.36499	0.0639223	0.733785	0.375284	-0.221719	0.847179	-0.724016	0.355563	✓			chr8	123708208	123708902	66	19021	Intron (ENST00000419625.6/312, intron 2 of 10)
RA only	BAMBI	0.527175	5.15942e-08	0.154018	0.236583	-0.00793702	0.956485	0.0692212	0.584449	0.258336	0.000308655	✓	✓	✓	chr10	28677289	28677705	63	0	Promoter (<=1kb)
RA only	BHLHE40	0.336692	2.405e-08	-0.214888	0.0011008	0.222532	0.000974095	-0.197725	0.00471675	0.334229	6.54951e-11	✓	✓	✓	chr3	4979464	4979759	91	27	Promoter (<=1kb)
RA/CD1530	BIRC7	2.5045	4.17967e-09	1.61447	0.00282388	1.55464	0.676913	1.96616	NA	-5.12436	2.67682e-07	✓			chr20	63232290	63232776	54	-3107	Distal Intergenic
RA only	C11ORF86	0.710879	0.0388614	0.669155	0.0523321	-0.0861655	0.877768	0.173715	0.684286	-0.130144	0.614773	✓			chr11	66970668	66971090	65	-4187	Distal Intergenic
RA only	CASP9	0.418656	0.00851102	-0.224731	0.288071	0.21612	0.317303	-0.000626602	0.997856	-0.174103	0.234889	✓	✓	✓	chr1	15523885	15525398	86	0	Promoter (<=1kb)
RA/CD1530	CBFA2T2	0.479706	2.91889e-08	0.442067	9.04411e-08	0.199402	0.0516134	0.289531	0.0109359	-0.388583	2.0664e-05	✓			chr20	33648224	33648919	134	9485	3' UTR
RA only	CCDC18	0.375986	9.11508e-07	0.293083	0.000143111	0.149307	0.10997	0.185064	0.058338	-0.334546	0.134209	✓	✓	✓	chr1	93179685	93180852	74	0	Promoter (<=1kb)
RA only	CDC14A	0.325696	0.000312706	0.0543052	0.640722	0.0174562	0.894344	0.00771153	0.953286	0.215767	0.000388938	✓	✓	✓	chr1	100352298	100353077	69	0	Promoter (<=1kb)
RA/CD1530	CDC42BPG	0.620111	1.15347e-22	0.533989	1.59319e-14	0.144873	0.110857	0.191921	0.0382522	-0.346805	2.08885e-09	✓	✓	✓	chr11	64844493	64844734	65	0	Promoter (<=1kb)
RA/CD1530	CDKN2AIP	0.343064	1.99404e-05	0.421985	1.33958e-08	0.252895	0.0149121	0.288734	0.00483097	-0.722026	3.48996e-45	✓	✓		chr4	183444074	183444364	67	-271	Promoter (<=1kb)
RA only	CDKN2D	0.322321	0.0343254	0.190415	0.255045	0.161503	0.334434	0.0327177	0.865851	-0.0344102	0.774665	✓	✓	✓	chr19	10568946	10569071	51	0	Promoter (<=1kb)
RA only	CEL	0.543592	5.07239e-07	-0.0603332	0.675291	0.282996	0.183837	0.310247	0.157357	-1.37046	2.47966e-26	✓	✓		chr9	133060487	133060770	56	-1211	Promoter (1-2kb)
RA/CD1530	CFLAR	0.608566	2.0565e-12	0.331727	0.000108206	0.290643	7.74316e-05	0.215335	0.00985162	0.793351	9.59437e-12	✓	✓	✓	chr2	201116232	201116580	53	0	Promoter (<=1kb)
RA only	CLIP1	0.310794	8.05264e-11	-0.0922132	0.0818307	0.00875182	0.914719	-0.147286	0.0089488	-0.0140642	0.888116	✓	✓		chr12	122400370	122400585	110	-356	Promoter (<=1kb)
RA only	CNBD2	1.04485	0.0209658	0.678818	0.232727	0.719856	0.0946159	0.402281	0.410773	0.287491	0.427202	✓	✓	✓	chr20	35954099	35954599	82	0	Promoter (<=1kb)
RA only	CNR1	2.21549	6.84701e-11	-0.257606	0.703304	0.349674	0.86906	0.109428	NA	-3.20903	8.41851e-06	✓	✓	✓	chr6	88166394	88166702	50	-47	Promoter (<=1kb)
RA/CD1530	CREB5	0.832574	9.03602e-11	0.483149	0.000664023	0.288654	0.00414368	-0.108231	0.354546	1.69942	8.80178e-42	✓	✓		chr7	28612046	28612321	70	2985	Promoter (2-3kb)
RA only	CYSRT1	0.617054	1.01955e-05	0.0774037	0.685456	0.205781	0.582552	-0.1718	0.695642	-1.57137	2.11609e-11	✓	✓	✓	chr9	137224694	137225098	141	-76	Promoter (<=1kb)
RA only	DAAM1	0.32164	1.89419e-11	0.269734	1.85803e-07	0.079901	0.192489	0.14362	0.0175856	-0.326782	0.00810027	✓	✓	✓	chr14	59188263	59188431	119	-215	Promoter (<=1kb)
RA only	DLG1	0.301309	3.64871e-11	-0.0977174	0.0845956	0.0646	0.210915	-0.100877	0.0675161	0.0789232	0.284417	✓	✓	✓	chr3	197297618	197297867	50	0	Promoter (<=1kb)
RA only	DLG5	0.433737	0.0114805	0.0195007	0.86234	0.314878	0.217314	0.035297	0.781932	0.0797862	0.697613	✓			chr10	77898599	77899283	85	-9092	Intron (ENST00000372391.7/9231, intron 1 of 31)
RA only	DOCK5	0.853961	9.54513e-48	0.135325	0.0270035	-0.0648756	0.400527	-0.246757	0.000451039	-0.0245851	0.891198	✓	✓		chr8	25185365	25185580	59	593	Promoter (<=1kb)
RA only	DUOX2	0.537372	3.97766e-10	-0.0165748	0.897409	0.100718	0.516328	0.000590557	0.997599	-0.587165	4.21028e-05	✓	✓	✓	chr15	45113269	45113397	52	57	Promoter (<=1kb)
RA only	DYNLT4	1.34336	0.0111079	0.640768	0.333239	1.04797	0.112197	0.316222	0.714103	0.611403	0.25047	✓	✓	✓	chr1	44807503	44808180	369	-152	Promoter (<=1kb)
RA/CD1530	EFHC1	0.496656	3.45366e-05	0.386761	0.00231167	0.148325	0.277982	0.287558	0.0209075	-0.199809	0.0171415	✓			chr6	52503936	52504602	175	20319	Exon (ENST00000182527.4/9697, exon 10 of 11)
RA only	EFHD2	0.448963	8.23806e-21	0.00425754	0.94129	0.221868	1.93219e-06	-0.0541853	0.321349	-0.155189	0.316441	✓			chr1	15415921	15416440	73	5656	Intron (ENST00000375980.9/79180, intron 1 of 3)
RA only	EIF4EBP1	0.364193	1.09328e-14	0.227992	6.38549e-06	0.263286	6.60427e-06	0.136742	0.0126075	-0.03133	0.807504	✓	✓	✓	chr8	38030269	38030413	54	-121	Promoter (<=1kb)
RA only	ENKUR	0.730821	0.00498478	0.388459	0.202736	0.421787	0.0593527	0.383563	0.0961909	1.0511	1.24994e-07	✓	✓	✓	chr10	25062241	25062588	73	0	Promoter (<=1kb)
CD1530 only	ESR2	0.580767	0.097944	0.660306	0.0446026	0.399356	0.234787	0.367583	0.240121	0.486477	0.0265126	✓	✓	✓	chr14	64338809	64339159	60	-170	Promoter (<=1kb)
CD1530 only	EXD3	0.24662	0.0706149	0.440702	0.000451364	-0.00791204	0.971519	0.174643	0.369862	-0.502352	0.000119308	✓			chr9	137411906	137412285	103	10870	Intron (ENST00000340951.9/54932, intron 1 of 21)
RA/CD1530	EXOC3L4	1.62729	1.0354e-08	0.769192	0.0285126	0.664025	0.502997	0.938113	0.299749	-2.9538	3.44629e-15	✓			chr14	103111315	103111807	86	3693	Distal Intergenic
RA only	EXPH5	0.618011	6.08025e-09	0.116339	0.292208	0.227271	0.0165307	0.0129016	0.924966	0.251235	0.0917402	✓	✓	✓	chr11	108593704	108593906	51	0	Promoter (<=1kb)
RA only	FAM174B	0.569507	0.0164864	0.130607	0.667517	-0.106463	0.829854	0.0145043	0.975408	-1.18437	1.76585e-08	✓	✓		chr15	92808526	92808741	72	1057	Promoter (1-2kb)
RA/CD1530	FAM9C	1.9973	0.034631	2.18587	0.019174	1.24337	0.140838	1.08465	0.208257	0.37655	0.583333	✓			chrX	13101669	13101978	56	-56987	Distal Intergenic
RA only	FBLIM1	0.61446	1.74408e-41	0.0992912	0.0481308	0.153631	0.00349147	-0.19115	0.000430569	-0.451241	6.66115e-12	✓			chr1	15788348	15788509	64	11275	Distal Intergenic
RA only	FGD2	1.07233	0.00252346	0.511686	0.217677	-0.402778	0.6723	0.0603474	0.945908	-1.51944	2.75827e-06	✓			chr6	37056348	37056986	88	34806	Distal Intergenic
RA only	FGF19	3.64039	1.40824e-101	0.180099	0.632749	0.320397	0.454885	-0.303955	0.550098	-0.664307	0.00146955	✓			chr11	69707272	69707431	68	-3250	Distal Intergenic
RA only	FHAD1	0.979023	0.000322029	0.119674	0.767543	0.325901	0.30546	0.298756	0.391527	0.463332	0.0375289	✓	✓		chr1	15356423	15356693	73	-1098	Promoter (1-2kb)
RA only	FXYD5	0.340344	1.87733e-10	-0.0015829	0.982948	0.0773422	0.184678	-0.0679696	0.304177	-0.159069	0.013432	✓	✓		chr19	35164518	35164784	150	483	Promoter (<=1kb)
RA only	GDF15	1.14588	0.000254404	-0.0185728	0.973528	0.385496	0.255317	0.0593759	0.886467	0.601988	0.113484	✓	✓	✓	chr19	18373821	18374609	52	-122	Promoter (<=1kb)
RA only	GPM6A	1.08649	0.00388842	0.590084	0.188472	0.683651	0.30834	0.606232	0.369899	-1.07475	0.0499266	✓	✓		chr4	175872212	175872358	50	372	Promoter (<=1kb)
RA/CD1530	GPR137C	0.571004	0.00205755	0.459815	0.0250639	0.266629	0.360316	0.318997	0.270615	-0.755179	2.23005e-07	✓	✓	✓	chr14	52552630	52553031	97	0	Promoter (<=1kb)
RA only	HRK	1.24286	1.75074e-07	0.0792642	0.842293	0.524564	0.392873	0.975289	0.056163	-1.72882	1.67711e-12	✓	✓	✓	chr12	116878640	116878978	89	-143	Promoter (<=1kb)
RA only	IGFBP6	0.551274	2.52147e-28	0.0979862	0.112649	0.198129	0.000122856	0.077255	0.161552	-0.163551	0.00778962	✓	✓	✓	chr12	53097765	53098166	93	98	Promoter (<=1kb)
RA only	INAVA	0.458867	1.32848e-24	-0.067519	0.22901	0.216274	0.00253942	-0.0939352	0.307647	-1.27396	1.78504e-16	✓	✓		chr1	200905804	200906004	67	-2491	Promoter (2-3kb)
RA only	IRF1	0.577107	3.18131e-21	-0.150925	0.0408665	0.163361	0.0729658	-0.116872	0.259647	-1.03297	8.53948e-44	✓	✓	✓	chr5	132490780	132491028	92	-3	Promoter (<=1kb)
RA only	ITCH	0.407694	3.23004e-13	-0.0579553	0.366405	0.291001	2.84795e-07	-0.0729019	0.365774	-0.0451946	0.738621	✓			chr20	34349564	34349861	90	-13374	Distal Intergenic
RA only	ITGA4	0.402337	3.06473e-15	-0.0454401	0.493462	0.257568	5.20603e-07	0.0476187	0.632261	-0.384514	0.0894169	✓	✓	✓	chr2	181457502	181457626	50	74	Promoter (<=1kb)
RA only	KANSL3	0.311898	1.01031e-05	-0.141517	0.0799507	0.108888	0.244015	-0.179471	0.0523745	-0.371929	2.30939e-08	✓	✓	✓	chr2	96637607	96638620	142	0	Promoter (<=1kb)
RA/CD1530	KCNB1	0.903078	0.00522205	0.677778	0.0351515	0.112985	0.786449	0.249431	0.522357	0.196989	0.426326	✓	✓	✓	chr20	49484378	49484549	57	-81	Promoter (<=1kb)
RA only	KCNS3	0.388661	0.0028871	0.163919	0.267264	0.21136	0.24617	0.135157	0.488384	-0.955194	0.00176746	✓	✓	✓	chr2	17879334	17879521	67	0	Promoter (<=1kb)
RA only	KLK10	0.591232	6.77225e-08	0.112024	0.43128	-0.229013	0.20866	-0.0340359	0.873733	-0.397585	0.191637	✓	✓	✓	chr19	51018699	51019389	114	0	Promoter (<=1kb)
RA only	LCOR	0.345493	1.55452e-11	-0.206707	0.000145342	-0.0372772	0.635517	-0.246816	0.000273335	0.0462598	0.571206	✓	✓	✓	chr10	96832319	96832512	121	0	Promoter (<=1kb)
RA/CD1530	LEKR1	0.950496	0.000160294	0.668185	0.011869	0.494448	0.0708119	0.352009	0.24796	0.343433	0.0399234	✓	✓	✓	chr3	156825884	156827098	96	0	Promoter (<=1kb)
RA only	LHFPL2	0.473385	2.82045e-16	-0.134007	0.0640332	0.1946	0.00926521	-0.121672	0.148823	-0.271085	0.00164079	✓			chr5	78595163	78595604	56	-4971	Intron (ENST00000380345.7/10184, intron 2 of 4)
CD1530 only	LIPC	1.38244	0.11454	1.81283	0.026528	-0.143547	0.912439	-0.0863508	NA	0.446151	0.443915	✓			chr15	58440333	58441237	96	8342	Intron (ENST00000356113.10/3990, intron 3 of 10)
RA/CD1530	LMNTD1	0.765499	0.0129704	0.75983	0.0129277	0.622923	0.143588	0.242505	0.617982	-0.923355	0.000120487	✓			chr12	25489205	25489445	127	30516	Intron (ENST00000543629.5/160492, intron 4 of 4)
RA/CD1530	LOXL4	1.47803	0.000715671	1.21564	0.00779393	0.342876	0.88551	0.124359	NA	-3.77904	2.8903e-09	✓	✓		chr10	98269223	98269672	148	-1029	Promoter (1-2kb)
CD1530 only	LPIN3	0.209963	0.156297	0.374388	0.000786456	0.283211	0.0307626	0.223272	0.101847	-0.416649	0.000432889	✓			chr20	41345862	41346002	52	4890	Exon (ENST00000373257.8/64900, exon 2 of 20)
RA only	LTBP3	0.670514	2.69372e-50	0.0540669	0.3248	0.251783	1.07067e-06	-0.0235172	0.732138	-1.08673	1.69741e-99	✓	✓	✓	chr11	65558725	65559756	65	0	Promoter (<=1kb)
RA only	MAFK	0.540556	9.86931e-19	0.238429	0.000853721	0.0113973	0.8914	-0.140818	0.0548489	0.571301	8.9875e-05	✓	✓	✓	chr7	1536797	1537975	190	0	Promoter (<=1kb)
RA only	MAPK8	0.307856	3.96733e-05	0.18616	0.0153662	0.237639	0.000416786	0.160166	0.0222017	0.345593	2.51388e-05	✓	✓	✓	chr10	48306359	48306500	52	-139	Promoter (<=1kb)
RA only	MECOM	0.522475	7.20963e-19	-0.00790959	0.924219	0.0907829	0.220744	-0.0983682	0.22963	-0.377008	3.92033e-08	✓	✓	✓	chr3	169147544	169147815	89	0	Promoter (<=1kb)
RA only	MFSD1	0.443253	2.24983e-17	0.154371	0.00785469	0.183077	0.000955792	0.125084	0.036044	0.593472	1.18022e-73	✓			chr3	158723123	158723326	60	-8872	Intron (ENST00000237696.10/5918, intron 1 of 5)
CD1530 only	MPL	0.787572	0.0669358	0.959783	0.0201497	0.14289	0.767009	0.632872	0.0839662	-0.167876	0.624741	✓	✓	✓	chr1	43348979	43349527	81	0	Promoter (<=1kb)
RA/CD1530	MPPED2	1.58115	4.80753e-65	0.664683	2.0334e-08	-0.263816	0.86906	0.845024	NA	-6.04075	8.03766e-82	✓			chr11	30452158	30452404	66	-10755	Intron (ENST00000448418.6/744, intron 4 of 6)
RA only	MTMR11	0.327801	0.0492389	0.218559	0.191991	0.134758	0.400833	0.212505	0.132888	0.501678	0.000656551	✓	✓		chr1	149939253	149939451	74	-2374	Promoter (2-3kb)
RA only	MYEOV	0.970583	1.10809e-06	0.194959	0.466942	0.248265	0.255603	0.251125	0.254251	0.505201	0.0484362	✓			chr11	69288194	69288888	68	-5263	Distal Intergenic
RA only	MYPN	0.508971	0.0214991	0.0444826	0.882582	-0.282435	0.182857	-0.0919488	0.690012	0.431245	0.00427407	✓	✓	✓	chr10	68136122	68136547	59	-53	Promoter (<=1kb)
RA/CD1530	NADSYN1	0.383578	6.10656e-09	0.327057	6.40641e-06	0.213366	0.00112538	0.229378	0.00336635	-0.19744	0.00354297	✓	✓	✓	chr11	71453132	71453550	56	0	Promoter (<=1kb)
RA only	NBEAL1	0.327011	0.00294392	0.0536576	0.646121	0.0133804	0.917801	-0.0921302	0.421055	0.260776	8.37613e-05	✓	✓	✓	chr2	203014508	203014797	170	0	Promoter (<=1kb)
RA only	NINL	0.316471	0.00313248	-0.0639318	0.641192	-0.270296	0.0500737	-0.298166	0.0338986	-0.118049	0.280628	✓	✓	✓	chr20	25585280	25585469	80	62	Promoter (<=1kb)
RA only	NTRK2	1.19112	5.69321e-13	0.352755	0.109349	0.119995	0.744102	0.143018	0.693911	-1.29204	4.05754e-15	✓	✓	✓	chr9	84996178	84996308	57	-55	Promoter (<=1kb)
RA only	P2RX4	0.44012	3.50757e-07	0.182163	0.048216	0.09125	0.375104	0.0336361	0.771007	0.190666	0.00215922	✓	✓	✓	chr12	121210139	121210308	54	0	Promoter (<=1kb)
RA only	PALMD	0.413232	8.09821e-12	0.194789	0.00215451	0.0715694	0.350364	0.116485	0.13204	-0.165773	0.143255	✓	✓		chr1	99682366	99682882	79	-384	Promoter (<=1kb)
RA/CD1530	PAX8	0.323716	0.0106147	0.328632	0.00871309	0.164399	0.237699	0.103118	0.505994	-0.216674	0.367673	✓	✓		chr2	113240406	113240589	52	1190	Promoter (1-2kb)
CD1530 only	PCSK4	0.611709	0.484935	1.44965	0.0397072	-0.0582472	0.956303	0.280217	0.7691	-0.268266	0.597685	✓	✓	✓	chr19	1490471	1490681	62	-25	Promoter (<=1kb)
RA only	PCSK5	0.317519	7.63665e-05	-0.246532	0.00683774	0.18233	0.143124	-0.184886	0.138753	-0.806703	2.08573e-07	✓			chr9	75918214	75918455	91	27541	Intron (ENST00000545128.5/5125, intron 1 of 36)
RA only	PERM1	1.09414	0.0220396	0.783624	0.151269	0.677656	0.301367	0.0813616	0.923753	0.211231	0.650352	✓	✓	✓	chr1	976278	976461	51	180	Promoter (<=1kb)
RA/CD1530	PGPEP1	1.09953	2.84183e-13	0.524663	0.00640016	0.370712	0.256917	0.295188	0.365028	-0.686038	0.000312849	✓			chr19	18365110	18365334	73	7604	3' UTR
CD1530 only	PIDD1	0.0877259	0.435161	0.380631	0.000191894	0.241357	0.0231057	0.255624	0.0383166	-0.257888	0.0784173	✓	✓	✓	chr11	809637	809894	86	0	Promoter (<=1kb)
RA/CD1530	PIP5KL1	0.890732	0.0068035	0.876179	0.0100687	0.274015	0.456466	0.341734	0.353763	0.289475	0.240359	✓	✓	✓	chr9	127930659	127930793	87	0	Promoter (<=1kb)
CD1530 only	PLCXD3	0.043824	0.937643	0.894847	0.0270066	-0.511665	0.633402	-0.483824	0.647998	-1.33558	0.00764555	✓			chr5	41493680	41493845	62	16756	Intron (ENST00000377801.8/345557, intron 1 of 2)
RA/CD1530	PLK3	0.426358	0.000473999	0.441214	0.000705375	0.104544	0.411122	0.196707	0.141128	0.386253	0.249147	✓	✓	✓	chr1	44799982	44800345	97	-32	Promoter (<=1kb)
RA/CD1530	PLLP	0.309497	0.00509413	0.458244	8.44688e-06	0.112904	0.300028	0.298716	0.00572648	0.303546	0.000621725	✓			chr16	57277687	57278115	61	6546	Intron (ENST00000613167.4/51090, intron 1 of 3)
RA only	POLD4	0.3849	4.68959e-06	0.132487	0.164183	0.115832	0.271183	0.0405482	0.71692	-0.153747	0.0661263	✓	✓		chr11	67354553	67354831	55	-958	Promoter (<=1kb)
RA only	PPFIBP2	0.575823	0.012994	0.402409	0.113331	0.166941	0.460009	0.0338265	0.894507	0.20356	0.632813	✓	✓	✓	chr11	7597581	7597807	78	0	Promoter (<=1kb)
RA only	PSMB9	0.456412	0.0144222	-0.0714202	0.769936	-0.126256	0.76383	-0.201751	0.596857	-1.54545	2.02841e-07	✓	✓	✓	chr6	32853857	32854125	51	-23	Promoter (<=1kb)
RA only	PTPRH	0.931334	2.16756e-07	-0.0986271	0.719054	0.310138	0.128957	-0.208068	0.389051	0.373593	0.263155	✓	✓	✓	chr19	55206873	55207330	54	0	Promoter (<=1kb)
RA only	PXDC1	0.398725	4.07342e-12	0.0824307	0.256142	0.0128031	0.903509	-0.0909243	0.29893	-0.536551	1.13523e-09	✓	✓		chr6	3750603	3751204	60	325	Promoter (<=1kb)
RA only	RABGAP1L	0.810036	5.31392e-36	0.0880275	0.306923	0.103142	0.228553	0.0346244	0.731666	0.0534874	0.359422	✓	✓	✓	chr1	174238881	174239307	150	59	Promoter (<=1kb)
RA only	RASEF	0.428208	7.25681e-13	-0.0595671	0.436355	0.0488085	0.574128	-0.11513	0.15491	0.0344108	0.803652	✓			chr9	82923500	82923675	65	139467	Distal Intergenic
RA only	RASGRF1	1.07779	6.7294e-11	0.221475	0.30714	0.318194	0.111642	-0.0098276	0.970364	-0.191424	0.157533	✓			chr15	78988409	78988787	76	-3099	Intron (ENST00000558480.7/5923, intron 22 of 26)
CD1530 only	RBM14-RBM4	0.390379	0.0686816	0.446054	0.0174106	0.354452	0.100017	0.377845	0.0632824	0.0255468	0.877	✓	✓	✓	chr11	66616407	66616597	109	-29	Promoter (<=1kb)
RA only	RBM15	0.304274	0.000391301	0.0798843	0.3484	-0.092959	0.326297	-0.0400163	0.705241	0.00760945	0.938277	✓	✓	✓	chr1	110338327	110338858	52	0	Promoter (<=1kb)
RA only	RNF224	1.92389	8.23742e-05	1.17695	0.0503046	0.618595	0.677295	0.70918	NA	-1.35599	0.0284356	✓	✓	✓	chr9	137226762	137227268	51	-234	Promoter (<=1kb)
RA only	RPAP2	0.396264	4.07531e-12	0.263603	1.96516e-08	0.185758	0.00064938	0.192126	0.000505024	-0.245976	0.000372149	✓			chr1	92329172	92329667	147	-3575	Intron (ENST00000610020.2/79871, intron 8 of 12)
RA only	SAMD9	0.465031	5.23412e-15	-0.119503	0.0728483	0.271534	3.53623e-06	0.105612	0.259794	-0.528529	4.35343e-12	✓	✓		chr7	93115872	93116208	64	1754	Promoter (1-2kb)
RA only	SERPINB1	0.601501	3.01524e-05	0.188606	0.279746	0.0838617	0.59368	0.0517063	0.758998	0.705124	4.77264e-05	✓	✓	✓	chr6	2841562	2841985	97	0	Promoter (<=1kb)
RA only	SERTAD4	0.457127	2.61249e-06	0.229371	0.0442879	-0.0344437	0.869047	0.037093	0.855489	-0.744328	1.54656e-07	✓			chr1	210251380	210251968	70	13402	Distal Intergenic
RA only	SH3GL3	0.750627	0.0461458	0.383869	0.392396	0.348239	0.397413	0.393436	0.312528	0.505948	0.0220356	✓			chr15	83383757	83384056	87	-63172	Intron (ENST00000565495.1/ENST00000565495.1, intron 1 of 1)
RA only	SHANK2	0.450048	4.24856e-10	-0.0164788	0.844359	-0.00584438	0.948208	-0.138733	0.0876594	-0.249567	0.0148677	✓	✓		chr11	71251986	71252291	74	286	Promoter (<=1kb)
RA only	SLC22A5	0.523492	1.165e-10	0.276074	0.0013707	0.182139	0.13341	0.211014	0.0764937	-1.02542	3.32734e-40	✓	✓	✓	chr5	132387704	132388820	253	0	Promoter (<=1kb)
RA only	SLC25A45	0.706803	0.00214489	0.28235	0.308621	0.372224	0.187037	0.426606	0.0781268	0.186586	0.50014	✓	✓	✓	chr11	65381760	65383574	121	0	Promoter (<=1kb)
RA only	SLC35E2B	0.486546	4.66958e-23	0.0379313	0.569407	0.272396	1.77708e-05	0.00793619	0.928848	0.107076	0.0898649	✓			chr1	1686395	1686823	87	5886	Intron (ENST00000614300.4/728661, intron 2 of 6)
RA only	SLC44A3	0.366809	9.31018e-07	0.167777	0.0403009	0.285856	0.00282152	0.222375	0.0247055	-0.571533	1.48907e-15	✓	✓	✓	chr1	94820483	94820732	57	0	Promoter (<=1kb)
RA only	SMAD6	0.402411	4.70879e-06	0.29188	0.00412848	0.181473	0.216998	0.218729	0.105762	-1.42806	9.69999e-07	✓	✓	✓	chr15	66701340	66702124	50	-112	Promoter (<=1kb)
RA/CD1530	SNCG	0.392286	0.00601797	0.598941	4.25105e-06	0.327807	0.232384	0.183393	0.502263	-1.62089	4.21837e-06	✓	✓	✓	chr10	86958698	86958992	64	68	Promoter (<=1kb)
RA only	SPTBN1	0.33413	5.00404e-09	0.00422404	0.956306	-0.066074	0.338311	-0.189678	0.000353958	-0.0540765	0.371669	✓	✓	✓	chr2	54558406	54558777	70	12	Promoter (<=1kb)
CD1530 only	STARD10	0.291423	2.02393e-10	0.312447	3.40325e-12	0.253155	1.75469e-08	0.289934	1.06327e-09	0.402527	0.00546775	✓	✓	✓	chr11	72793538	72794100	113	0	Promoter (<=1kb)
RA only	STARD9	0.390564	0.0186892	0.0890734	0.640539	0.281591	0.12426	0.189872	0.338191	-0.345082	0.00436343	✓	✓	✓	chr15	42575151	42575641	71	0	Promoter (<=1kb)
RA only	STK39	0.352293	7.35931e-09	-0.107198	0.0892548	0.0413954	0.622919	-0.157667	0.0526236	-0.276651	0.000984601	✓			chr2	168211327	168211562	61	35873	Intron (ENST00000355999.5/27347, intron 1 of 17)
CD1530 only	SYT8	0.201803	0.385825	0.842985	2.78304e-06	0.0356411	0.953662	0.668261	0.118692	-2.70787	1.39674e-27	✓	✓	✓	chr11	1830781	1831223	101	0	Promoter (<=1kb)
RA only	SZT2	0.370184	3.31561e-05	0.158798	0.115693	0.0528583	0.667401	-0.0535397	0.671626	0.0194401	0.920483	✓	✓	✓	chr1	43389921	43390077	60	0	Promoter (<=1kb)
RA only	TAX1BP3	0.3019	2.59722e-09	0.140308	0.00801852	0.0564954	0.452476	-0.0364244	0.638898	-0.852178	6.32701e-44	✓	✓		chr17	3666792	3667261	102	1317	Promoter (1-2kb)
RA/CD1530	TEX35	1.75002	0.00425987	1.38141	0.04539	0.847925	0.275296	1.00639	0.171174	-0.0877993	0.868588	✓			chr1	178529966	178530185	75	9137	3' UTR
RA only	TMC1	0.986982	0.000898421	0.433464	0.220108	0.275258	0.672324	0.143506	0.820783	-1.07871	0.00258601	✓	✓	✓	chr9	72577408	72577710	106	17	Promoter (<=1kb)
RA only	TMC7	0.303433	0.0494611	0.167315	0.335536	-0.152107	0.345212	-0.0739504	0.660819	0.543134	0.0223701	✓			chr16	19005811	19006155	128	21524	Intron (ENST00000569532.5/79905, intron 1 of 14)
RA only	TMPRSS5	0.639589	0.0238143	0.502973	0.107674	0.33288	0.587488	0.427827	0.462284	-1.50967	1.91572e-11	✓	✓		chr11	113690130	113690747	56	2990	Promoter (2-3kb)
RA only	TP53INP2	0.498834	1.29737e-11	0.193833	0.0226579	0.00476643	0.975097	-0.138537	0.259104	-0.704064	1.89227e-10	✓	✓	✓	chr20	34704720	34705024	50	0	Promoter (<=1kb)
RA only	TRIM2	0.655576	1.08636e-12	-0.118196	0.317147	0.159532	0.309519	-0.256521	0.112624	-1.16956	7.51918e-60	✓	✓		chr4	153205920	153206203	55	772	Promoter (<=1kb)
RA only	TSPAN15	0.563955	2.9379e-20	0.162854	0.0256776	0.293585	1.78345e-05	0.124633	0.101507	-0.250366	0.245011	✓			chr10	69458847	69458995	53	7370	Intron (ENST00000373290.7/23555, intron 1 of 7)
RA only	USP31	0.533387	1.29967e-20	-0.0473163	0.492998	0.0525306	0.448675	-0.271725	1.40067e-05	-0.427266	4.11166e-05	✓	✓	✓	chr16	23149603	23149977	52	-151	Promoter (<=1kb)
RA only	VSIR	0.457173	2.75752e-20	-0.159784	0.0126444	0.00890748	0.920538	-0.165796	0.0118682	-0.350782	6.84402e-22	✓			chr10	71766738	71768000	128	-4794	Intron (ENST00000224721.12/64072, intron 38 of 69)
RA only	ZBTB20	1.14807	8.73889e-14	0.175944	0.366405	0.0536373	0.85666	-0.0177321	0.953286	-0.896578	4.55594e-10	✓	✓	✓	chr3	115147325	115147798	60	-33	Promoter (<=1kb)
RA/CD1530	ZBTB37	0.648853	1.64122e-05	0.42888	0.00305455	0.177358	0.300028	0.124607	0.554039	-0.0946513	0.587355	✓	✓	✓	chr1	173868083	173868618	74	0	Promoter (<=1kb)
RA/CD1530	ZMYM5	0.432991	0.00293434	0.363897	0.0175672	0.262515	0.0722991	0.265938	0.0886553	-0.112557	0.465371	✓	✓		chr13	19864739	19864886	55	-1090	Promoter (1-2kb)
RA/CD1530	ZNF20	0.943033	0.00187014	0.954224	0.00193038	-0.269964	0.481276	0.110773	0.756041	0.511811	0.0784673	✓			chr19	12133101	12133505	86	3369	3' UTR
RA/CD1530	ZNF333	0.404048	0.0481867	0.4774	0.0139478	0.36865	0.0612963	0.336371	0.120189	0.115185	0.484532	✓			chr19	14718458	14719122	56	25007	3' UTR
RA only	ZNF337	0.341459	0.00619313	0.212344	0.115845	0.175454	0.163682	0.14577	0.27758	0.0749669	0.481949	✓	✓	✓	chr20	25696708	25696969	73	0	Promoter (<=1kb)
CD1530 only	ZNF524	0.368939	0.0525166	0.436223	0.023333	-0.125424	0.540915	-0.00704537	0.974162	0.147452	0.362305	✓	✓	✓	chr19	55599760	55600199	86	0	Promoter (<=1kb)
RA only	ZNF641	0.321871	0.000600976	0.25745	0.00780168	0.12417	0.24304	0.172384	0.0838814	0.154426	0.0190973	✓	✓	✓	chr12	48351040	48351442	62	0	Promoter (<=1kb)
RA only	ZNF709	0.785531	0.00910236	0.117894	0.886749	1.27863	0.263581	1.50636	0.144976	-0.29844	0.73536	✓			chr19	12526821	12527002	77	-12988	3' UTR
RA/CD1530	ZNF91	0.477842	1.06096e-06	0.406527	2.74666e-05	0.234012	0.0142497	0.184007	0.0610908	0.56691	0.000449014	✓	✓	✓	chr19	23395082	23395396	57	22	Promoter (<=1kb)
RA/CD1530	A1BG	0.871307	0.000719065	0.697662	0.00917855	0.215568	0.542016	0.533249	0.0672412	-0.221821	0.303334
RA only	ABAT	0.557219	0.032566	0.215796	0.492749	0.561743	0.245488	0.54687	0.237535	-1.10673	0.000782118
RA only	ABCA5	0.329801	0.0300638	0.274129	0.0862933	0.132976	0.421916	0.210123	0.137769	0.0583214	0.630067
RA/CD1530	ABCA9	1.37634	0.00737137	1.16152	0.0222362	0.0536379	0.936746	0.316011	0.569145	NA	0.199438
RA only	ABCB1	3.20998	1.6986e-12	1.09551	0.136521	0.161898	0.883843	-0.212911	0.849642	0.27871	0.607261
RA only	ABCC11	1.57848	0.013162	0.973477	0.214567	0.316926	0.660053	0.175802	0.814476	0.483042	0.297538
RA only	ABCG8	1.20178	0.0123765	0.756912	0.143562	0.309133	0.60028	0.0292885	0.964654	0.00753378	0.986048
CD1530 only	ABHD14A-ACY1	0.71006	0.417076	1.91656	0.00163526	0.951996	0.0524633	0.839449	0.099414	0.888738	0.296542
RA/CD1530	ABHD16A	1.72877	0.0408557	4.002	0.00372151	0.473063	0.723642	1.59112	0.0822568	-0.402224	0.573575
RA only	ACACB	0.655587	0.0301199	0.374671	0.295997	0.376331	0.375531	0.387035	0.36046	-0.550307	0.00961601
CD1530 only	ACAD11	0.216686	0.252651	0.367808	0.0359622	0.0616932	0.73169	0.262842	0.0576871	0.697854	7.04631e-13
CD1530 only	ACAP3	0.142116	0.071493	0.31039	1.70979e-05	0.0939943	0.294911	0.260963	0.00207286	0.0126642	0.963695
RA only	ACE2	0.831754	0.000551832	0.229001	0.489266	0.144883	0.724027	0.298599	0.390383	-1.0655	7.92235e-05
RA only	ACOT4	0.432661	0.045426	0.40256	0.0781287	0.428368	0.121985	0.314824	0.279282	-0.633845	3.50735e-05
RA only	ACSL5	0.417481	0.000265122	0.0330206	0.830602	0.365167	0.125375	0.0902029	0.757304	-2.24795	3.83817e-36
RA only	ACTG2	0.694569	2.45989e-05	0.335902	0.0820652	0.1246	0.827826	0.298545	0.547468	-2.64633	1.88011e-09
RA only	ADAM32	0.404198	0.0161677	-0.0485963	0.812427	0.57102	0.548674	0.434394	0.653035	-0.451366	0.242836
RA only	ADAMTS10	1.3611	0.00592823	0.833906	0.152369	-0.701329	0.676427	-0.77205	NA	-1.70626	0.0342375
RA only	ADAMTS14	1.68057	1.3721e-05	0.0888746	0.893237	-0.298139	0.487942	-0.241606	0.571301	1.45922	1.50217e-07
RA only	ADAMTS4	1.02669	0.0311425	0.592569	0.260732	0.11984	0.862431	0.0646963	0.922924	-0.38378	0.238327
RA only	ADAMTSL3	0.599062	0.0300118	-0.066838	0.860107	0.0930467	0.77722	-0.0860473	0.795488	0.657716	0.000196343
RA/CD1530	ADGB	1.83041	0.0126461	1.84979	0.0260313	0.420539	0.569926	0.596085	0.401737	0.642276	0.16044
RA only	ADGRD2	1.24772	0.0309489	0.993587	0.0642825	0.700284	0.187037	0.74727	0.13183	0.0951213	0.792037
RA only	ADGRF1	1.2347	5.28737e-19	0.206204	0.283613	0.123212	0.464784	-0.016694	0.933542	0.171135	0.463716
RA only	ADH1C	3.70607	8.3808e-09	1.14824	NA	1.657	0.186324	0.631764	NA	-0.182254	0.867246
CD1530 only	ADIRF	0.00755266	0.966337	0.530203	3.55346e-05	-0.11567	0.528317	0.284788	0.0579898	-0.18526	0.303354
RA only	ADM2	0.414074	0.0310335	0.214203	0.332196	0.166298	0.328752	-0.00957774	0.962033	1.01072	5.61026e-21
RA only	ADRA1D	1.69231	1.02501e-05	0.337648	0.575536	0.0086409	0.991997	0.411682	0.537846	0.238231	0.512678
RA/CD1530	AGBL3	1.4056	0.0184114	1.24621	0.0497627	0.859918	0.302787	0.525008	0.588356	-0.506076	0.270834
RA only	AGO4	0.739674	2.00396e-06	0.29787	0.11738	0.195016	0.275725	0.0471842	0.817083	0.441669	2.71034e-06
RA only	AK8	1.08506	0.0286138	0.648066	0.254866	-0.0921757	0.861382	-0.149958	0.759562	0.938298	0.000269678
RA/CD1530	AK9	0.654568	0.00534081	0.618962	0.00993204	0.508013	0.0729928	0.454605	0.10753	-0.295945	0.281601
CD1530 only	AKR1B15	0.42859	0.125628	0.679081	0.0106331	0.349253	0.197892	0.25929	0.401615	0.468891	0.00216327
CD1530 only	AMT	0.970074	0.0693257	1.1003	0.0388533	0.810737	0.121525	0.774182	0.16731	-0.152053	0.754847
CD1530 only	ANAPC13	0.08022	0.291548	0.333524	3.49188e-07	0.134144	0.0834603	0.29738	7.47137e-06	-0.0143897	0.894648
RA only	ANK2	1.21974	0.00527461	0.779919	0.10034	0.891672	0.055731	0.647844	0.20841	0.0336123	0.9261
RA only	ANKDD1A	0.530615	0.0134851	0.227067	0.344291	0.318809	0.151925	0.377683	0.0798766	-0.0112407	0.951406
RA/CD1530	ANKLE1	1.34568	0.00107773	1.19414	0.00491222	0.520274	0.316094	0.752559	0.10283	-0.0751651	0.867751
RA only	ANKRD20A1	1.45215	0.0010718	0.700857	0.254822	0.581599	0.232748	0.295879	0.570558	0.629823	0.0244723
RA only	ANKRD44	0.823004	0.0498807	0.503599	0.273164	0.730887	0.108235	0.621884	0.233982	-0.326258	0.267821
RA/CD1530	ANO9	0.70913	0.00507363	0.704367	0.00792875	0.2438	0.558578	0.318528	0.414303	-0.78376	0.0139978
RA only	APOL4	1.15307	5.10365e-05	0.635292	0.0551989	0.077529	0.855322	0.155917	0.671624	0.0241542	0.929876
RA only	APPL1	0.45758	1.09996e-08	-0.174261	0.0644691	0.0606071	0.476236	-0.0853476	0.399485	0.878728	2.58092e-08
RA only	AQP7	2.63926	2.57185e-06	0.794098	0.38966	1.19946	0.13968	0.61583	0.51556	0.188507	0.758375
CD1530 only	ARF5	0.21914	0.000508221	0.304212	2.54955e-07	0.191752	0.00773669	0.220887	0.00124414	-0.633314	4.27953e-21
RA only	ARHGAP20	0.985149	0.0194831	0.0459607	0.943133	0.618999	0.568608	-0.528206	NA	-1.4728	0.0209109
CD1530 only	ARHGAP27	-0.0648908	0.830866	0.538274	0.0228968	0.053445	0.86314	-0.0918206	0.708592	-0.106828	0.732228
RA only	ARHGAP28	1.14888	9.87654e-05	0.502233	0.175632	0.228162	0.693671	0.455779	0.358097	-0.722181	0.00618917
RA/CD1530	ARHGAP33	0.534109	0.0264205	0.670173	0.00537803	0.0413513	0.931511	0.399019	0.620312	-0.946445	7.4281e-05
RA only	ARHGEF25	0.6323	0.0103038	0.384437	0.172316	0.134872	0.684311	0.0555302	0.871231	0.0265713	0.884179
RA only	ARHGEF35	1.83708	0.00527141	1.03336	0.249741	1.05283	0.238661	0.195737	NA	-0.73086	0.260601
RA/CD1530	ARHGEF38	2.07666	0.0172578	2.00539	0.0355175	-0.0747287	0.94034	-0.423442	0.641752	1.19879	0.0335741
RA only	ARID5A	0.353693	0.00424707	-0.00316178	0.985626	0.00507828	0.977534	-0.116785	0.419611	0.249725	0.0140504
RA only	ARL10	0.450937	1.98913e-05	0.174666	0.134205	0.085484	0.513646	0.0997461	0.441241	-0.251945	0.00534784
RA/CD1530	ARL11	1.4192	0.00215648	1.07781	0.0357917	0.712699	0.177507	0.739951	0.143932	-0.030947	0.943319
RA only	ARL15	0.306681	0.00814679	0.176367	0.157447	0.0552921	0.782974	0.0666888	0.724438	-0.609128	6.16025e-06
RA/CD1530	ARL17B	0.337334	0.0254694	0.365334	0.0035466	0.184094	0.231707	0.21755	0.0843967	-0.0836108	0.573003
RA only	ARNTL2	0.364699	1.08927e-11	0.192089	0.000406486	0.0948671	0.105681	0.0608013	0.372219	0.793438	2.15608e-40
RA only	ARPC4	0.310279	1.13458e-09	0.240658	3.5538e-06	0.159616	0.00295708	0.133377	0.017081	0.0221119	0.673894
RA only	ARRDC2	0.326942	0.00366535	0.188436	0.139031	0.0589047	0.698115	-0.0622843	0.673898	0.00023339	0.999163
RA only	ARVCF	0.400928	0.00264236	0.145163	0.383982	0.00340088	0.986637	0.00309714	0.986637	-0.218078	0.268901
RA only	ASB18	0.986821	0.0185727	0.505855	0.322889	0.268691	0.642978	0.603492	0.216407	0.089075	0.789537
RA only	ASB3	0.306551	0.00159808	0.222505	0.0337994	0.250789	0.00906366	0.207397	0.0416928	0.0234387	0.806039
RA/CD1530	ASPA	1.39269	0.00118345	1.23317	0.00296884	0.62837	0.132124	0.725053	0.0678198	0.220039	0.470418
RA only	ASRGL1	0.537629	0.0165337	-0.00438646	0.98974	0.541691	0.130125	0.357724	0.367869	-1.04082	1.43498e-09
RA only	ASTN2	0.433271	0.0066775	-4.56698e-05	0.999824	0.208674	0.270201	0.095562	0.648541	0.172901	0.317385
CD1530 only	ATAT1	-0.116278	0.92122	2.69023	0.0163212	-0.647031	0.661867	-1.53188	0.263413	0.804581	0.452904
RA only	ATP10A	1.32632	0.0252646	0.865769	0.222305	0.466556	0.570036	0.432754	0.593813	-0.409657	0.419506
RA only	ATP6V0E2	0.678185	0.0119627	0.261361	0.428648	0.1894	0.789633	-0.288571	0.68943	-1.73332	3.02093e-06
CD1530 only	ATP8B3	0.295926	0.221897	0.632446	0.00233033	0.212581	0.405547	0.253772	0.321493	-0.442876	0.075904
RA only	ATXN10	0.399482	2.75817e-11	0.195368	0.000459477	0.108614	0.0677864	0.0993717	0.12011	0.292771	0.0434066
CD1530 only	AZI2	0.0920111	0.366436	0.31396	0.00164594	0.127528	0.21416	0.289917	0.000747159	0.190768	0.0159378
RA only	AZIN1	0.350556	7.71486e-13	0.232771	5.18303e-07	0.296799	2.28539e-10	0.283895	5.30795e-10	0.138028	0.383974
RA only	B3GALT5	1.73891	0.0312023	1.29966	0.164079	0.0373786	0.976363	0.539076	0.603122	-0.0181436	0.979419
CD1530 only	B3GAT3	0.233915	0.00610607	0.306286	0.00021852	0.117464	0.180828	0.170851	0.0486958	0.111018	0.112938
RA/CD1530	B3GLCT	0.420356	1.15717e-07	0.303814	6.5042e-05	0.282957	0.000261803	0.173904	0.0391805	-0.386106	0.006707
RA only	BAZ2B	0.383422	2.00356e-06	-0.0298509	0.784978	0.0741962	0.496025	-0.0933944	0.374054	-0.103914	0.508668
RA only	BBOF1	0.671462	0.0191517	0.109549	0.769936	0.132491	0.629799	0.252653	0.289595	0.979875	1.6747e-09
RA only	BEND7	0.79743	3.40489e-06	0.382806	0.0510347	0.285171	0.355811	-0.0980505	0.783659	-1.26791	2.73931e-08
RA only	BICDL2	1.11376	7.12152e-06	0.45263	0.127024	0.5557	0.0540181	0.325056	0.337349	-0.237931	0.403329
RA only	BLOC1S6	0.349268	1.28681e-10	0.191881	4.87792e-05	0.222647	1.31628e-05	0.162782	0.00238224	-0.0273845	0.76211
RA only	BMP8A	1.08701	0.0032408	0.665685	0.108462	0.555188	0.217586	0.651675	0.132887	-0.0202662	0.959714
CD1530 only	BORCS7-ASMT	2.67123	0.575731	4.17823	1.25762e-05	NA	NA	6.7391	0.143657	1.7941	0.640062
RA only	BRD3OS	0.353226	2.15517e-06	0.0915587	0.297162	0.0253595	0.829047	0.0875289	0.369862	0.0694049	0.279513
RA only	BRIP1	0.47713	4.52959e-14	0.104799	0.156122	0.168003	0.0521625	-0.0383904	0.707698	-0.405292	1.05854e-13
CD1530 only	BSN	0.57027	0.270753	1.089	0.00802526	0.24539	0.599898	0.41202	0.368292	-0.189979	0.613879
RA only	BTBD8	0.599433	0.000954512	0.311675	0.136658	0.138503	0.559902	0.0923302	0.702284	0.0185711	0.935492
CD1530 only	BTN3A1	0.21457	0.0656363	0.301449	0.00320775	0.0966525	0.442256	0.230076	0.0295832	-0.290635	0.231676
CD1530 only	BTNL9	0.671912	0.0824671	0.785468	0.0332743	0.232276	0.617519	0.132867	0.771362	-0.0539306	0.844196
CD1530 only	C11ORF42	1.37438	0.158216	1.94328	0.0226687	0.584227	0.529429	0.483786	0.607726	0.713235	0.209169
RA only	C16ORF87	0.576622	1.61222e-12	0.0955189	0.366405	0.129675	0.118024	0.0327385	0.742472	0.451974	8.23524e-11
RA/CD1530	C17ORF100	0.850987	0.00222226	0.76192	0.0128481	0.0949191	0.779241	0.238077	0.399128	0.526249	0.00482727
RA only	C19ORF73	1.75839	0.032122	1.59301	0.068326	0.425037	0.488451	0.4059	0.516965	1.13724	0.0247766
RA only	C1ORF210	0.582527	0.00408272	0.338719	0.135693	0.338922	0.230614	0.34092	0.27517	-0.588571	1.92444e-05
RA only	C1QTNF2	0.919944	0.0162239	0.615759	0.160125	0.00193995	0.998432	0.145568	0.866955	-0.999842	0.00175986
RA/CD1530	C21ORF62	2.07575	0.0343816	2.30911	0.0111005	-0.0300653	0.976363	0.546177	0.489665	0.791375	0.160926
RA only	C22ORF39	0.363824	0.00247174	0.255374	0.0522867	0.298254	0.0120176	0.248793	0.0510647	-0.263327	0.170648
RA only	C2ORF15	0.9791	0.00115617	0.65209	0.0502451	0.232375	0.731312	0.438366	0.463595	-1.00749	9.39974e-05
RA/CD1530	C2ORF68	0.316609	0.000267807	0.304569	0.000454582	0.281123	0.000320226	0.244579	0.00300924	0.148864	0.28116
RA/CD1530	C4BPB	0.814806	0.00316929	0.865704	0.00143819	0.226578	0.709485	0.238786	0.67655	-1.0339	6.27956e-05
CD1530 only	C5AR2	0.367173	0.202119	0.556626	0.0375067	0.33171	0.356814	0.461407	0.159313	-0.537063	0.0277237
RA only	C7ORF31	0.640402	0.000334019	0.0655216	0.792897	0.231688	0.244409	-0.0775541	0.715275	0.363363	0.0248878
RA only	C9ORF50	1.96242	0.0372467	0.576407	NA	0.699041	0.529534	1.12741	0.251448	-0.225068	0.76457
CD1530 only	CA13	0.596936	0.11939	0.737845	0.0386256	0.543395	0.0601198	0.0624575	0.869673	0.627143	0.00978815
RA only	CABP4	1.31297	0.00633918	1.02699	0.0519871	0.4434	0.434308	0.262344	0.647901	0.127068	0.750959
RA only	CACNA1D	0.947074	0.0259671	0.653934	0.175136	0.950547	0.102048	0.607894	0.367948	-0.660527	0.0663191
RA/CD1530	CACNB2	1.30359	1.78773e-05	0.970246	0.00274032	0.521381	0.153472	0.593246	0.110049	0.229162	0.440335
RA only	CACNB3	0.342373	0.00130189	0.16418	0.168355	0.0695649	0.553232	0.109834	0.325059	0.453826	1.24913e-16
RA only	CACNG7	0.452714	0.0416451	-0.0651106	0.827565	0.455816	0.104396	-0.0149358	0.968125	-0.74066	0.0767172
CD1530 only	CAGE1	0.453875	0.111305	0.961102	3.13098e-05	0.637985	0.344846	0.838359	0.15714	-2.09382	9.16031e-19
CD1530 only	CAMK1	0.148031	0.840755	1.11747	0.0306296	0.118547	0.842062	0.118929	0.833044	0.647531	0.110816
RA/CD1530	CAPN13	3.20369	0.000213159	2.22093	0.0382175	1.64598	0.216663	0.0924369	NA	-0.194137	0.867914
RA/CD1530	CAPN3	1.7186	0.000114375	1.08648	0.0367036	0.00122694	0.998432	0.602994	0.161421	0.344673	0.466418
RA only	CASP10	0.486302	0.0105069	0.097311	0.684615	0.176368	0.212121	0.0739684	0.6351	1.19762	6.78354e-48
RA only	CASP6	0.375948	2.83599e-05	0.207122	0.0355995	0.281409	0.00381156	0.298633	0.00134372	0.0946661	0.633106
RA only	CASR	1.26456	0.0040611	0.670783	0.208466	-0.101024	0.872049	0.118081	0.841187	0.539193	0.0529989
RA/CD1530	CATIP	1.8786	0.0090169	1.56658	0.0481411	0.32966	0.744862	0.802241	0.330764	0.248735	0.681322
RA/CD1530	CATSPER2	1.13612	4.03318e-05	0.797222	0.00103093	0.444306	0.14749	0.559185	0.0587898	-0.704174	0.00274802
RA/CD1530	CATSPERG	1.75911	0.000209106	1.51456	0.00171234	0.324492	0.542521	0.36419	0.451201	0.77275	0.0224229
RA only	CBX7	0.604455	0.000523576	0.108118	0.628326	0.248904	0.375531	-0.0550402	0.865747	-1.167	2.1595e-16
RA only	CCDC136	0.830427	0.0305191	0.282934	0.547693	0.987733	0.226318	0.10564	0.926829	-1.53522	2.51483e-05
CD1530 only	CCDC146	0.575353	0.129322	0.737962	0.0446899	0.525178	0.491626	0.780016	0.248134	-1.72048	4.50866e-06
RA/CD1530	CCDC180	1.03603	0.0147645	1.29602	0.00113862	0.0935931	0.904778	0.20506	0.776938	-0.620392	0.0567552
RA/CD1530	CCDC190	1.11536	0.000341963	0.905449	0.0115072	0.949135	0.148	1.11113	0.077103	-0.851928	0.0386755
RA/CD1530	CCDC200	1.55519	2.47366e-05	0.985494	0.00886456	0.566361	0.12897	0.498677	0.282222	0.0976815	0.740678
RA/CD1530	CCDC38	1.88618	0.0185105	1.69255	0.0483928	0.614706	0.464158	0.293709	0.753068	0.708477	0.310313
RA only	CCDC74A	1.00269	0.000843105	0.597012	0.0820106	0.309355	0.304885	0.217319	0.486355	0.303093	0.255307
CD1530 only	CCDC78	0.177037	0.609103	0.82084	0.00221397	0.259781	0.471411	0.565541	0.0556879	-0.47624	0.190133
CD1530 only	CCL24	0.364643	0.550301	1.00297	0.0467923	0.362257	0.41681	0.431232	0.32138	0.878652	0.000688183
RA only	CCN5	1.14419	0.0167425	0.30343	0.645332	1.02	0.261283	0.0895278	0.944407	-0.870562	0.207288
RA only	CD163	0.844367	0.0441303	0.0501026	0.93775	-0.104854	0.858913	-0.256048	0.643292	0.703009	0.00632846
RA/CD1530	CD163L1	0.711274	0.0120433	0.60767	0.0408861	0.320365	0.29183	0.324329	0.300253	0.740805	0.00273131
RA only	CD209	2.57106	0.0136254	2.17102	NA	0.252817	0.807903	0.210327	0.843383	0.87108	0.289088
RA only	CD22	1.41649	0.0176539	0.186485	0.839568	-1.96603	0.124508	0.165188	0.875255	-1.10339	0.0516178
RA only	CD37	0.89045	0.000882836	0.568385	0.050282	0.386643	0.0574306	0.321615	0.13043	1.18207	2.84791e-14
RA only	CD38	0.96696	0.0282688	0.386934	0.491477	-0.0182811	0.977149	0.0105562	0.985289	0.385981	0.168301
RA only	CD3G	1.70338	0.0305955	1.32428	0.136254	1.04168	0.218782	0.744777	0.427608	-0.370077	0.58738
RA/CD1530	CD84	2.1429	0.0384937	2.11096	0.0239333	0.209654	0.858353	0.429808	0.671882	0.846766	0.190869
RA/CD1530	CDC14C	1.28851	0.0335953	1.25317	0.0233327	0.366979	0.601662	0.424757	0.50925	0.394011	0.363479
CD1530 only	CDC42EP5	0.0884142	0.935073	0.390934	0.0327935	0.458038	0.664201	0.062988	0.9494	0.892641	0.00775605
RA only	CDHR4	1.75599	0.0384289	0.765714	NA	1.56806	0.136349	1.23565	NA	0.470575	0.507238
CD1530 only	CDK20	0.218681	0.321347	0.460234	0.0226889	-0.0531057	0.912439	0.0926887	0.807415	-1.37908	4.96235e-17
RA only	CDK5R2	1.16005	0.00126354	0.604589	0.163932	0.408412	0.427619	0.152942	0.793786	-0.172655	0.528012
RA only	CDR2	0.495126	1.21294e-16	-0.167012	0.0317914	-0.0518643	0.561626	-0.182121	0.0188861	-0.0865486	0.151654
RA only	CEACAM6	1.79512	0.00210748	0.758056	0.337996	0.430083	0.251545	-0.361745	0.421935	3.20871	3.31137e-10
RA only	CEP162	0.450897	0.00102692	0.236833	0.137132	0.167985	0.371522	0.2598	0.114603	-0.209838	0.0575653
RA only	CERKL	1.20803	0.0294854	0.898168	0.149364	1.11228	0.16159	0.738879	0.394697	-0.967015	0.0248831
RA only	CETP	1.86815	0.00780738	1.4155	0.0849405	0.396511	0.6614	0.472466	0.523566	0.294513	0.637687
RA only	CFAP119	0.491595	0.049311	0.422583	0.10425	0.438738	0.142334	0.340355	0.301682	-0.54977	0.00442992
CD1530 only	CFAP251	0.106623	0.144119	0.337841	4.03174e-08	0.0933895	0.166341	0.296825	5.59545e-07	0.746871	6.64195e-31
CD1530 only	CFAP418	0.274655	0.308401	0.614947	0.00765421	0.113411	0.669829	0.140624	0.575489	0.468458	0.00529728
RA/CD1530	CFAP92	0.754172	0.0315466	0.778368	0.0194288	0.532048	0.162058	0.413179	0.276997	0.0449525	0.856266
RA only	CFHR4	0.503868	0.0435055	0.238225	0.408056	0.0537409	0.885039	-0.160247	0.652089	0.0542565	0.77768
RA only	CFI	1.67765	1.66625e-10	0.308997	0.468703	0.795218	0.195047	0.549599	0.427985	-1.43751	5.79506e-07
RA only	CGB2	0.582925	0.0337985	0.379195	0.265283	0.791347	0.0866011	0.378233	0.459784	-1.2838	6.7394e-06
CD1530 only	CHN2	0.230764	0.365551	0.498364	0.0288778	-0.112848	0.740558	0.478973	0.0518086	-0.908318	0.00104636
RA only	CHRFAM7A	1.78925	0.047538	0.764147	NA	1.55693	0.194961	2.09362	0.492734	-0.340058	0.72343
RA only	CHST6	0.858644	0.0473579	0.228985	0.686662	0.951014	0.073105	0.563797	0.358444	-0.412403	0.23263
CD1530 only	CISD3	-0.242551	0.111528	0.314186	0.025765	-0.212444	0.148966	0.0335414	0.863103	0.379819	0.0201556
CD1530 only	CKMT2	1.31013	0.112772	1.8014	0.0104816	0.575471	0.543402	0.0976458	0.928571	0.325639	0.60728
RA only	CLDN11	1.81537	0.000656704	1.2145	0.0545373	0.320371	0.362729	0.0663199	0.877533	1.27537	0.00346113
RA only	CLDN20	2.92949	0.00309545	2.19612	NA	-0.259191	0.850592	0.289156	0.805889	0.304576	0.757197
RA only	CLGN	1.02199	0.0132049	0.445669	0.373623	0.354652	0.393568	0.225776	0.606451	0.497236	0.0612054
RA only	CLIC4	0.342653	3.47521e-12	0.127601	0.00476276	0.184425	0.000203653	0.0874238	0.205649	0.261122	0.0193253
RA only	CNGB1	1.21013	1.80835e-06	0.479777	0.136789	0.766769	0.0638188	0.123912	0.818962	-0.572046	0.0625869
CD1530 only	CNTD1	0.760386	0.2394	1.38136	0.0105711	0.5169	0.38321	0.407716	0.512884	0.179187	0.641581
RA/CD1530	CNTNAP2	2.19461	0.00967374	2.05108	0.0202666	0.884514	0.400819	0.886907	0.391304	0.180799	0.842465
RA only	COL10A1	1.67249	0.0305711	0.507253	NA	0.204313	0.839801	0.191495	0.839939	0.917381	0.0688436
RA only	COLCA2	1.49552	7.21188e-06	0.594055	0.207517	1.62698	0.608786	-0.868022	NA	-6.18744	5.60127e-12
RA/CD1530	COLEC12	0.829299	0.0486165	0.917325	0.0189654	0.822149	0.0620425	0.677722	0.144682	-0.196723	0.506601
RA/CD1530	COLQ	1.35242	0.0112497	1.12449	0.0477695	0.894982	0.181136	1.08835	0.0727249	-0.244965	0.619244
CD1530 only	COMMD4	0.266626	1.30112e-05	0.368807	1.20392e-09	0.16912	0.0113773	0.208646	0.00403414	-0.604634	3.60711e-21
CD1530 only	COMMD5	0.241501	0.0119256	0.452009	1.48495e-06	0.276778	0.0019594	0.279882	0.00305135	0.148013	0.0435091
CD1530 only	COPZ2	0.143499	0.299111	0.309358	0.0150069	0.168112	0.108375	0.230753	0.020969	0.658099	1.31411e-08
RA only	CP	2.61935	0.00148151	1.22583	NA	1.32052	0.302908	0.458654	NA	-0.565463	0.504089
RA only	CPAMD8	0.939409	0.0150302	0.499536	0.279335	-0.0721043	0.917068	0.425372	0.416175	-0.291225	0.360826
RA only	CRB3	0.736401	4.67964e-05	0.350081	0.109391	0.393916	0.112193	0.368304	0.138016	-0.378118	0.0337905
RA only	CRISPLD2	0.551824	2.90526e-08	-0.231518	0.0548859	0.255974	0.100582	-0.245875	0.13889	-0.455986	0.00338777
RA only	CRYGS	1.45098	0.0342075	1.28779	0.0857502	0.205155	0.776011	0.375596	0.57534	0.603144	0.168371
CD1530 only	CRYL1	0.290334	0.130276	0.474607	0.0075182	-0.0200787	0.937601	0.209626	0.28947	0.101165	0.468207
RA only	CSMD3	1.14137	0.00959307	0.934516	0.0570211	0.24656	0.371162	0.416881	0.0978321	2.56364	5.36975e-26
RA/CD1530	CTCFL	1.35903	0.0445798	1.32653	0.0442307	0.26502	0.729441	0.042685	0.957376	0.294342	0.553404
RA only	CTNS	0.346501	0.0100877	0.198229	0.12887	0.260092	0.112063	0.118543	0.533665	-0.874229	1.62682e-11
RA only	CTSF	0.57277	0.0277867	0.259634	0.417485	0.382802	0.304171	0.461771	0.202511	-0.464914	0.0542008
RA only	CTSW	2.18697	0.0107416	1.33036	NA	1.19795	0.193447	0.887768	0.379304	0.62832	0.340226
CD1530 only	CXCL1	-0.199467	0.64469	0.827639	0.00863834	0.19039	0.228667	0.185498	0.236643	2.67849	3.85528e-36
RA only	CXCL16	0.398341	1.63068e-07	-0.0584548	0.530369	0.0962413	0.36256	-0.226417	0.0222017	-0.870944	2.90822e-24
RA/CD1530	CYBA	0.511384	1.16544e-23	0.363761	4.33705e-10	0.188269	0.00161626	0.257567	2.36642e-05	-0.23715	0.00824727
CD1530 only	CYBC1	0.269864	0.000479482	0.345422	2.93778e-06	0.191056	0.0137882	0.264965	0.00136291	0.161704	0.000428027
RA only	CYFIP2	1.36725	0.00387433	0.839424	0.138416	0.499913	0.524804	0.781022	0.257169	-0.185705	0.678997
RA only	CYP2A6	2.69672	0.00106566	1.93675	0.0601618	0.813598	0.317378	0.0317693	0.976626	0.501251	0.556305
RA only	CYP2A7	2.72989	0.0161269	2.17221	NA	0.632411	0.556325	-0.832252	NA	0.626951	0.593257
RA only	CYP2B6	0.633859	2.74569e-10	-0.0242814	0.871878	-0.0220451	0.856328	-0.189269	0.0525648	1.06226	7.24919e-19
RA/CD1530	CYP2C19	1.34321	0.0412295	1.93107	0.000800202	0.591649	0.339222	0.657472	0.261884	0.682977	0.095384
RA only	CYP2F1	1.61644	0.0498699	1.25683	0.185188	-0.160456	0.879236	-0.173557	0.868551	1.15121	0.0669674
RA/CD1530	CYP3A5	0.749072	5.88722e-05	0.573689	0.00218126	0.308326	0.129981	0.0675034	0.783512	0.031491	0.871894
RA only	CYRIA	0.63147	0.0138593	-0.053327	0.888191	0.11519	0.86473	-0.0134168	0.983081	-1.74017	2.38004e-08
CD1530 only	D2HGDH	0.186319	0.241387	0.35584	0.0140892	-0.139001	0.477398	0.0771301	0.664957	-0.170672	0.341433
RA only	DBNDD1	0.394362	0.00671616	-0.0190512	0.931176	-0.113083	0.544614	-0.0544033	0.774285	0.0775308	0.78643
RA only	DCBLD1	0.311017	1.43071e-08	0.256336	5.22755e-06	0.241769	0.000103573	0.129572	0.0642236	-0.465028	3.16133e-15
RA only	DCDC2B	3.96815	0.00400193	3.20254	NA	0.37457	0.876505	0.860545	NA	0.204395	0.897226
CD1530 only	DCST2	0.441477	0.600904	1.48319	0.0209338	0.39165	0.616299	0.304681	0.70935	-0.231427	0.640167
CD1530 only	DECR2	0.252301	0.217713	0.620921	0.000402668	-0.351266	0.648202	-0.220824	0.769461	-0.313984	0.205287
CD1530 only	DEF8	0.277424	0.000261159	0.366512	5.7148e-07	0.237604	0.000517258	0.266917	0.000193345	0.468477	4.528e-07
RA/CD1530	DEPDC4	1.30169	4.87502e-05	1.11027	0.0010342	0.360315	0.242456	0.445232	0.1314	0.601407	0.00427717
RA only	DHRS11	0.642507	0.0345591	0.225106	0.591582	0.0255806	0.95726	0.407591	0.223345	-0.363469	0.248662
RA only	DHRS12	0.603763	0.0439311	0.334738	0.330263	0.265214	0.422869	0.427281	0.149584	0.0569936	0.801211
RA/CD1530	DIPK2B	1.54039	0.0339929	1.47123	0.0491802	0.561946	0.486553	0.904107	0.198947	1.0351	0.052622
RA only	DISC1	0.701006	0.0250338	0.384911	0.279377	0.136415	0.857039	0.267546	0.667221	-0.824834	0.00433901
RA only	DLC1	0.776824	3.35266e-06	0.387654	0.0653532	-0.150914	0.587794	-0.0557242	0.846768	-0.677522	0.000343907
RA/CD1530	DMPK	0.315887	0.00208106	0.339891	0.000762194	0.261041	0.00336615	0.261896	0.0153779	0.00829494	0.97994
RA only	DNAH1	1.11774	0.000498819	0.712023	0.0621407	0.326134	0.308985	0.393693	0.209255	0.663188	0.0348722
RA/CD1530	DNAI4	1.25841	0.00424816	0.997541	0.0388736	0.649427	0.26035	0.637053	0.230174	-0.146275	0.676216
RA/CD1530	DNAJC22	0.538601	5.475e-05	0.363169	0.010243	0.295224	0.0184946	0.235413	0.0645922	0.286551	0.000700122
RA/CD1530	DNAJC4	0.309877	0.00629206	0.314402	0.00529208	-0.0343076	0.808369	-0.0232652	0.865234	0.200839	0.0117847
RA only	DNASE1L2	0.638907	0.0195478	0.37825	0.238062	0.133958	0.667401	0.199194	0.48088	0.427859	0.195445
RA only	DNM3	1.11601	8.34423e-06	0.327513	0.317095	0.0704288	0.849473	-0.417723	0.200216	0.154201	0.593798
RA only	DOCK8	1.80088	2.89857e-20	0.438711	0.120344	0.538195	0.108817	0.475248	0.166175	-0.391369	0.0986965
RA only	DUOXA2	0.74533	0.000746316	-0.094552	0.777819	-0.060049	0.891744	-0.402178	0.372706	-0.843444	9.50722e-06
CD1530 only	DUSP12	0.184711	0.0297823	0.337825	3.8594e-05	0.265341	0.00263116	0.274903	0.00203786	-0.0342909	0.63706
RA only	DUSP16	0.411858	0.000136692	-0.0670159	0.634528	0.080191	0.486238	-0.216649	0.0389764	0.655899	9.04124e-10
RA only	E2F1	0.3197	1.70721e-05	0.214253	0.00909932	0.191849	0.0474437	0.116201	0.341974	-0.589805	6.99123e-15
RA only	EBF4	0.403183	0.0424321	0.0924474	0.716443	-0.0803785	0.787173	0.00717307	0.979277	-0.275113	0.0922979
CD1530 only	EEF1AKMT2	0.135054	0.149682	0.343138	5.25406e-05	0.256092	0.00606551	0.295724	0.00132411	-0.135055	0.27802
RA only	EFCAB12	1.4221	0.00661678	0.582968	0.416776	0.42162	0.511253	0.485662	0.449234	0.236496	0.533057
RA/CD1530	EFCAB13	2.03226	1.45025e-10	0.826467	0.0375597	0.36723	0.442391	0.184462	0.725053	-0.0409083	0.911038
RA/CD1530	EFCAB2	0.711607	5.12963e-06	0.531028	0.00121129	0.401419	0.0527765	0.353119	0.0730887	-0.556569	9.47639e-05
RA only	EFNA2	0.426872	0.00170274	0.0386708	0.827344	0.185879	0.430307	-0.0164094	0.950741	-1.01398	2.14408e-17
CD1530 only	EGFLAM	0.176055	0.283741	0.437084	0.00255632	0.00939696	0.941429	0.239733	0.00739019	1.46224	1.02426e-37
RA only	EID3	1.5618	0.0133013	0.937491	0.229753	0.639732	0.314689	-0.0390371	0.962421	1.07172	0.004915
CD1530 only	EIF3CL	0.345599	0.148384	0.721187	7.66614e-05	-0.493514	0.575205	-0.120104	0.929157	-0.0365817	0.930373
RA only	EIF4E3	0.450213	0.0178409	0.195779	0.376712	0.402252	0.149334	0.390167	0.168613	-0.734479	0.00127918
CD1530 only	EMC8	0.165791	0.0166536	0.303691	1.92337e-06	0.275478	6.63414e-06	0.299444	9.72065e-07	0.329423	5.6595e-05
RA only	ENTPD7	0.33823	2.3789e-10	-0.177383	0.00260526	0.10918	0.123404	-0.183159	0.0194461	-0.527905	2.73226e-24
RA only	EPHA7	0.533842	0.0475128	0.321571	0.31689	-0.12998	0.743459	0.156419	0.638372	0.217118	0.35534
RA only	EREG	0.444199	0.010838	0.306965	0.102806	0.193692	0.0557119	0.0767313	0.503738	2.05725	4.94619e-43
RA/CD1530	ERICH5	3.08141	8.71579e-75	1.03699	1.92506e-05	2.05406	0.465796	2.31807	NA	-6.97122	3.38282e-15
RA only	ERN2	1.93237	0.0153227	1.39186	0.128864	0.836601	0.429437	0.347449	NA	0.39833	0.508145
RA/CD1530	ERP27	2.80309	7.71768e-26	1.20835	0.000729926	0.604667	0.366926	0.470837	0.503957	-0.883846	0.169171
RA only	ESRRG	1.85563	0.0160601	1.06384	0.289019	0.575486	0.716763	0.912639	NA	-0.678608	0.48357
RA only	ETNK1	0.336257	6.0778e-06	0.176216	0.0337251	0.147677	0.0327024	0.204579	0.00281388	0.568908	4.73813e-05
RA only	EVC	0.319169	0.0156696	0.0755687	0.643255	-0.0427737	0.807733	-0.0604073	0.727899	0.180815	0.277144
RA only	EYS	1.35585	0.00578147	0.805106	0.166595	0.489515	0.383439	0.561377	0.291004	0.794302	0.0167876
RA/CD1530	FAAH2	1.09322	0.00582394	1.13584	0.00484687	0.210797	0.742489	0.297119	0.587896	-0.180507	0.593838
RA only	FAAP24	0.323049	0.0165694	0.268687	0.0562932	0.251257	0.0891435	-0.117541	0.487168	0.0317376	0.727647
CD1530 only	FAHD2A	0.121503	0.409671	0.307025	0.0185414	0.153201	0.201171	0.263442	0.0148479	0.521143	3.31785e-11
RA only	FAM102B	0.359213	3.05906e-06	0.106212	0.178203	0.206433	0.00239996	0.137698	0.0604759	0.281417	0.0880344
RA only	FAM131B	1.97633	4.47698e-09	0.203441	0.742756	0.860667	0.534414	-0.864434	NA	-2.95821	5.26689e-11
RA only	FAM153B	0.907949	0.00109305	0.347157	0.294729	0.540041	0.136867	0.230117	0.534329	0.0172369	0.937597
RA/CD1530	FAM153CP	1.15631	5.56318e-05	0.898434	0.00217331	0.205846	0.552141	0.524381	0.0607787	0.0510841	0.839486
CD1530 only	FAM156A	-0.19535	0.804927	0.805987	4.97865e-07	-0.330868	0.734376	0.300708	0.451507	0.433693	0.223542
RA/CD1530	FAM167B	1.36663	0.00163908	1.17779	0.00797119	0.529655	0.377537	0.758084	0.172467	-0.315598	0.364846
RA only	FAM174A	4.34357	0.0134256	2.08165	NA	0.470263	0.914955	-0.804623	0.749366	0.338912	0.88105
RA only	FAM183A	0.926203	0.0154224	0.485976	0.302517	0.737896	0.113444	0.827207	0.0701265	-0.198621	0.564256
RA only	FAM210B	0.649614	1.42872e-25	0.245999	0.00100648	0.220474	0.00503136	0.194536	0.0212496	-0.49554	1.3891e-07
RA only	FAM241A	0.320205	1.29849e-05	0.088345	0.286465	0.254324	0.000114133	0.188963	0.0083341	0.242662	0.00753999
RA/CD1530	FAM241B	0.319053	0.00673796	0.309279	0.00549678	0.289927	0.00693686	0.29401	0.0135812	0.301126	0.0767771
RA only	FAM47E	1.12936	0.00360575	0.600991	0.205097	0.441462	0.402216	0.124789	0.833211	-0.138082	0.69186
RA/CD1530	FAM98C	0.464792	0.00364372	0.386724	0.0179463	0.25845	0.138912	0.270363	0.111212	-0.091452	0.554879
RA only	FAM9B	2.73469	0.0228759	2.86229	NA	0.849827	0.366942	1.02908	0.254292	1.73214	0.0118383
RA only	FBXL20	0.360503	0.00386682	0.16645	0.214527	0.253917	0.0608136	0.116383	0.462334	-0.0700217	0.640272
RA only	FBXO15	0.803725	0.00925355	0.247302	0.45717	0.0933238	0.80848	0.155871	0.661935	0.144359	0.559439
RA only	FBXO25	0.320848	0.0298919	0.210663	0.202931	0.208375	0.10158	0.0462052	0.764333	0.516679	0.00117742
RA only	FBXO27	0.323976	0.017198	0.0626515	0.698211	0.0594924	0.607598	0.00429329	0.973025	1.01997	2.91196e-06
RA only	FBXO46	0.449359	1.20223e-06	0.251719	0.012686	0.235447	0.0390606	0.0586565	0.673992	-0.348939	3.68898e-08
RA only	FBXW12	1.06928	0.044374	0.743231	0.204005	0.967359	0.118809	0.727771	0.272111	-0.324901	0.495131
RA only	FCGRT	0.323894	0.00485132	0.10174	0.462068	0.010492	0.948208	0.0682243	0.653973	0.444153	4.97121e-07
RA only	FCRL2	1.89516	0.0219904	0.683855	NA	1.09651	0.261777	1.06064	0.284566	0.31631	0.733148
RA only	FCRL5	1.04704	0.023157	0.152662	0.81965	0.407761	0.446561	-0.0136488	0.982364	0.358115	0.262936
RA/CD1530	FCSK	0.517147	0.0114831	0.55896	0.00635716	0.155488	0.36559	0.267929	0.0851994	0.337797	0.149839
CD1530 only	FDX2	0.198958	0.0289657	0.383188	4.81264e-06	0.210827	0.0563706	0.26599	0.00850757	-0.308367	2.58761e-07
CD1530 only	FER1L5	0.747552	0.147464	0.972638	0.0457471	0.49329	0.256055	0.385422	0.381361	0.552441	0.0939185
RA only	FGF1	0.447727	0.00402735	0.222919	0.213296	0.391917	0.540002	0.556037	0.350159	-2.28371	2.57411e-10
RA only	FGF13	0.45132	0.0300118	0.369529	0.0748455	0.373474	0.105288	0.386584	0.0838587	-0.202502	0.299806
RA only	FGF14	0.791182	0.00456908	0.0989303	0.802579	0.457888	0.457731	0.614587	0.293469	-2.14435	3.17364e-05
RA only	FGF5	1.35913	0.00378354	0.929811	0.0873058	0.274864	0.603221	0.267721	0.616539	0.618808	0.121549
RA only	FILIP1L	2.16258	0.00212896	0.393203	0.723226	0.634554	0.59987	0.646676	0.606545	-0.320345	0.741276
RA only	FKBP6	1.78101	0.000490448	0.996171	0.123328	0.209158	0.760958	0.379904	0.550705	-0.55008	0.262376
RA only	FOLR3	0.938187	0.00489815	0.371476	0.380833	0.234823	0.206416	0.0258576	0.908227	2.49021	4.77118e-56
RA/CD1530	FPGT-TNNI3K	1.78244	0.0496265	1.94898	0.0471759	-1.23197	0.353986	-1.43866	NA	-0.835243	0.360668
RA/CD1530	FRRS1L	1.17415	0.00103952	0.779149	0.0360237	0.240213	0.577481	0.156272	0.728213	0.422805	0.0847503
RA only	FSCN2	0.758369	0.0189809	-0.248425	0.570988	0.461319	0.449277	0.223327	0.749025	-1.36654	1.00233e-05
RA only	FSIP2	0.555804	5.664e-05	0.28584	0.0982076	0.281572	0.0662916	-0.0340086	0.870348	0.30393	0.181738
CD1530 only	FUT10	0.213128	0.153389	0.358712	0.0089772	0.127995	0.346685	0.110489	0.410032	0.436783	0.0122951
RA only	FUT2	0.957106	0.029761	0.973461	0.0519029	0.259308	0.555917	0.227087	0.59835	0.757052	0.00730668
RA only	GAB2	0.837761	0.0349129	0.381133	0.43171	0.394725	0.33286	0.24048	0.571845	0.738252	0.00353657
CD1530 only	GAPDHS	0.44909	0.189703	0.804961	0.0113291	0.545746	0.0523877	0.553694	0.0665805	0.236384	0.334914
RA only	GASK1A	0.337277	2.74673e-08	-0.00874738	0.893654	0.0242203	0.724351	-0.153775	0.00749952	0.284266	0.083068
CD1530 only	GATD1	0.202317	0.027644	0.346226	4.44499e-05	0.20357	0.029259	0.280065	0.00293199	-0.191802	0.108183
RA only	GBP4	1.37899	7.55317e-29	0.127951	0.516763	0.356612	0.213312	0.0337245	0.927912	-1.74848	1.28961e-20
RA only	GCC2	0.452268	1.96407e-07	0.0321074	0.785081	0.112493	0.270489	-0.0761705	0.487181	0.243628	0.160448
RA/CD1530	GCHFR	1.04436	3.45015e-12	0.688948	1.85556e-05	0.461359	0.157428	0.111693	0.777278	-1.58588	8.61938e-14
RA only	GDF11	0.308444	1.29062e-06	0.105086	0.153425	-0.166027	0.00496031	-0.210745	0.000377428	0.915623	2.82185e-23
RA/CD1530	GDPD1	0.706114	0.0473467	0.756248	0.0351276	0.342387	0.341154	0.160462	0.674111	0.59123	0.00381557
RA only	GDPGP1	0.606903	0.00714931	0.276866	0.268514	0.21631	0.383259	0.0512343	0.856166	0.0297924	0.846988
RA/CD1530	GIPR	1.54266	0.000162259	1.02584	0.0276906	0.167039	0.833268	0.64953	0.177499	0.117807	0.787735
CD1530 only	GLB1L3	0.421199	0.283246	0.793497	0.0161082	0.0393262	0.909281	0.10612	0.739949	1.20383	6.98802e-11
CD1530 only	GLDN	0.47647	0.0799489	0.5225	0.0437686	0.37184	0.451534	0.465477	0.32898	-1.47452	8.51499e-16
RA/CD1530	GLIPR2	0.447948	0.00962242	0.504521	0.00518324	0.10323	0.749569	0.27575	0.308219	-0.849393	7.10537e-08
RA only	GLIS3	0.333673	0.0154201	-0.0528332	0.750849	0.151228	0.627034	-0.256658	0.403528	-1.93286	2.36466e-79
RA/CD1530	GOLGA6L9	0.641431	0.0146849	0.511942	0.0484607	0.382633	0.114512	0.403352	0.0745135	0.281438	0.236769
RA only	GOLGA7B	0.78048	0.000440233	0.249543	0.391191	0.495787	0.396772	-0.127396	0.858622	-1.92476	1.12874e-16
RA only	GOLGA8O	3.93603	0.03878	3.72287	NA	4.84155	0.0882313	4.42701	NA	1.67019	0.396184
CD1530 only	GOSR2	0.274906	5.81558e-05	0.33164	2.68547e-07	0.260551	7.45163e-05	0.23086	0.00260236	0.0579335	0.248704
RA/CD1530	GPANK1	1.3162	0.00780738	1.49579	0.000247875	0.0401491	0.981417	0.212069	0.695299	-0.230595	0.762861
RA only	GPATCH2L	0.329077	3.71187e-07	0.224034	0.000867176	0.149123	0.0405001	0.0966461	0.245682	0.01767	0.825372
RA/CD1530	GPC2	1.24845	4.27163e-05	0.862362	0.0106749	0.496817	0.217351	0.388251	0.351276	-0.598172	0.0499771
RA only	GPC3	1.49796	0.0160392	0.775831	0.318951	0.266244	0.658814	-0.261149	0.669548	1.12034	0.008964
RA only	GPM6B	1.02498	0.0370176	0.545667	0.3513	0.158104	0.736839	0.457041	0.209853	0.86531	0.0157677
RA/CD1530	GPR119	2.05415	0.0159968	1.83733	0.0459022	1.47313	0.0641299	0.980048	0.285751	-0.0201924	0.980154
RA only	GPR137B	0.555045	0.000218321	0.123957	0.492444	0.260175	0.0414787	0.121856	0.40415	0.235251	0.0655725
RA only	GPR160	1.38308	5.07614e-08	0.321517	0.359525	0.458308	0.0635862	0.23633	0.404371	0.74594	0.0216288
RA only	GPR173	0.682412	0.00330509	0.475305	0.0602885	0.116163	0.69707	-0.125354	0.665766	0.263856	0.232033
RA/CD1530	GPR65	3.4645	1.38716e-05	2.25463	0.0288484	-0.146484	0.946252	0.813392	NA	-0.691746	0.452828
RA only	GPR75	0.758044	0.00718232	0.355939	0.334429	0.175512	0.617367	0.188503	0.605457	0.338076	0.170027
RA only	GPR85	0.64951	0.000807992	0.285723	0.205537	0.266339	0.0857709	0.22048	0.186446	0.629746	0.0267443
RA only	GRAPL	0.93639	0.0136861	0.570192	0.165635	0.559534	0.383659	0.733675	0.216255	-0.908631	0.00271803
RA only	GRM6	1.55444	0.0107682	0.872341	0.18215	1.12404	0.174928	0.750507	0.438075	-0.73609	0.200638
RA only	GSAP	1.03593	0.00255989	0.360522	0.413342	0.596596	0.26738	0.217748	0.725538	-0.787709	0.00938699
RA only	GSC	1.11846	0.0154607	0.479093	0.383967	-0.157726	0.911361	0.300573	NA	-1.99432	2.2456e-05
RA only	GTF2IRD2	0.504385	0.0188172	0.213271	0.365031	0.320508	0.224459	0.324042	0.212197	-0.560589	0.00109919
RA only	GUCY1A2	3.03711	0.000629551	2.10476	NA	1.09092	0.797838	2.28806	NA	-3.35649	0.0062134
RA only	GXYLT2	0.370735	0.0435924	0.198221	0.330263	0.0179022	0.925606	-0.178564	0.233957	0.886563	0.00404221
RA/CD1530	H2AC8	0.560635	0.0460649	0.746675	0.00481735	0.493409	0.173837	0.495879	0.171496	-0.0395002	0.896174
CD1530 only	H2AJ	0.208682	0.0104703	0.328246	2.72373e-05	0.0955105	0.278142	0.240572	0.00222262	0.282119	0.069732
CD1530 only	H2BC9	0.145081	0.556136	0.495259	0.0156697	0.308662	0.297257	0.306968	0.33386	-0.952266	3.64386e-09
RA only	H2BU1	0.757315	0.0443946	0.149407	0.769004	0.330697	0.680008	0.611458	0.373974	-0.626012	0.103696
CD1530 only	H4C3	0.702475	0.217813	1.15318	0.0211248	0.807147	0.210756	0.840672	0.1834	-0.256371	0.526656
CD1530 only	HACD4	0.261517	0.020552	0.36752	0.000753125	0.0603052	0.528559	0.147095	0.0739532	1.51681	1.03271e-12
RA only	HACE1	0.424445	0.00617759	0.250027	0.119435	0.258145	0.0155975	0.196685	0.0751796	0.693734	8.60981e-11
RA/CD1530	HADH	0.429506	5.56743e-14	0.358898	1.73432e-11	0.178591	0.00562227	0.217482	0.000544708	-0.254474	0.0376929
RA only	HAMP	1.22376	0.0273054	0.999319	0.0875774	0.0940782	0.912439	0.241899	0.759649	-0.0772601	0.870691
RA/CD1530	HAT1	2.11214	0.0318327	2.3428	4.60998e-08	-0.789858	0.586291	0.14651	0.903583	0.995605	0.125693
RA/CD1530	HDGFL3	0.330535	0.00217435	0.366995	0.000629889	0.131707	0.259315	0.391519	0.208867	0.462038	0.0119575
CD1530 only	HECTD2	0.25374	0.076049	0.385788	0.00549678	0.174729	0.171452	0.277682	0.0154208	0.350112	4.29213e-05
RA only	HECTD4	0.580457	2.14606e-08	-0.0119796	0.913718	-0.134935	0.238804	-0.295984	0.0143874	0.0298379	0.836969
RA only	HES6	0.705178	0.0180754	0.423797	0.206749	0.40831	0.278923	0.352609	0.361198	-0.370762	0.131955
RA only	HHEX	0.458498	0.0161097	0.37477	0.0592002	0.167885	0.451218	0.261142	0.18669	-0.0780874	0.696481
RA only	HLA-B	1.27687	0.000961828	0.617297	0.218284	0.975269	0.0651497	0.770737	0.171814	-0.82749	0.039329
RA only	HMBOX1	0.326298	0.0306776	0.0687388	0.718385	0.0961964	0.600348	0.04615	0.807206	0.0463074	0.711735
RA only	HOXA10	0.339405	5.43074e-06	0.214814	0.00627685	0.227791	0.00293337	0.176167	0.0269255	0.187583	0.085401
RA only	HOXA6	0.61378	0.0131215	0.405716	0.140242	-0.335288	0.292149	-0.374791	0.25602	-0.230188	0.368645
RA only	HOXB4	1.38181	0.0472095	0.976465	0.204977	1.46937	0.0769546	1.45296	0.0516484	-0.101466	0.864324
CD1530 only	HOXB5	0.479803	0.147902	0.764595	0.0125327	0.383932	0.255891	0.408489	0.240556	0.149062	0.499532
RA only	HOXC8	0.742001	0.00486792	0.483872	0.0921749	0.102574	0.640464	-0.25694	0.202632	1.22427	2.44299e-18
RA/CD1530	HOXD3	1.55324	0.000161077	1.40341	0.00119594	0.296322	0.462671	0.575002	0.0838463	0.863993	0.0325558
RA only	HSD17B2	1.32584	0.0101478	0.484957	0.450359	0.324063	0.588502	0.603144	0.229223	0.872027	0.0200741
RA only	HSH2D	1.34657	0.0388234	0.360025	0.693989	0.362139	0.71563	1.01135	0.2252	-0.861324	0.179449
CD1530 only	HSPE1-MOB4	0.30661	0.0720578	0.386374	0.0232952	0.304807	0.185669	0.555872	0.127366	0.260887	0.166745
RA only	HYAL4	1.61996	0.0484551	0.24374	NA	0.721119	0.463172	0.888417	0.333962	0.161271	0.796169
RA only	IDO1	2.67485	2.00838e-16	0.832931	0.0971615	1.02562	0.0642461	0.611211	0.343318	-0.208585	0.591643
CD1530 only	IFT27	0.273905	0.0643563	0.446317	0.00264395	0.205873	0.0982086	0.250735	0.0378478	0.63036	7.60095e-06
RA only	IGFBP1	0.817285	0.0281365	-0.103531	0.862036	0.27908	0.558319	0.0332596	0.952628	0.446515	0.140657
RA only	IGFBP7	0.387203	1.09436e-15	0.244307	0.00016695	0.299285	1.00898e-07	0.235584	6.40488e-05	0.59081	3.00241e-13
RA only	IGFL4	0.454113	7.90296e-05	0.1357	0.371046	0.292941	0.0181027	0.164831	0.350597	0.229651	0.369389
RA only	IGFN1	1.60033	0.0239256	0.350857	0.750768	1.14796	0.111191	0.105822	0.921608	0.718855	0.192331
RA only	IGIP	0.622626	0.0246351	0.165287	0.664157	-0.022005	0.967308	-0.0396091	0.940231	-0.880192	7.09425e-07
RA only	IGKV1OR-2	4.15659	0.00205755	2.00922	NA	-0.799982	0.814666	-0.308435	NA	1.25201	0.529983
RA only	IGSF1	0.570148	0.00193823	0.386718	0.0543218	0.287955	0.319057	0.203201	0.462114	-0.59243	1.29725e-05
RA only	IGSF6	1.63413	0.0315389	0.38588	0.737874	0.0761874	0.950711	-0.0617516	0.959064	0.0155899	0.986245
RA only	IKBKE	0.321124	0.000882026	0.165113	0.121991	0.163031	0.161009	-0.159175	0.190711	-0.106843	0.128994
RA only	IKZF2	0.650855	6.60951e-06	0.145917	0.434986	0.252784	0.0969473	0.118836	0.490109	0.685606	4.01607e-11
RA only	IL12RB1	1.09071	0.0406275	0.613199	0.330943	-0.386718	0.591248	0.000755555	0.999162	-0.120266	0.779203
RA only	ILDR1	1.10789	0.00108664	0.160556	0.764623	0.661613	0.312986	0.337576	0.652281	-1.42734	1.56119e-06
CD1530 only	INIP	0.224926	0.000409852	0.350566	3.57374e-10	0.290416	7.40514e-06	0.292159	3.6708e-06	-0.171015	0.000340447
CD1530 only	INKA1	-0.0675286	0.785853	0.407239	0.0349494	0.0405007	0.880003	0.160444	0.45828	-0.0217907	0.909667
RA only	INO80D	0.329733	0.00835739	-0.0660711	0.695223	0.0494798	0.753116	-0.0852729	0.570277	0.396897	6.36549e-06
RA only	INSC	2.40184	0.030044	1.92805	NA	0.0789437	0.872961	-0.343023	0.440737	2.88254	6.65375e-14
RA only	INSIG2	0.302175	0.000736218	0.25851	0.00827163	0.128473	0.162397	0.148776	0.102034	0.365063	1.21512e-12
RA/CD1530	INTU	0.616292	1.67033e-07	0.359657	0.00368522	0.207836	0.111191	0.206863	0.112045	0.0711085	0.469614
CD1530 only	IP6K2	0.286552	0.00120016	0.38294	6.02439e-06	0.170537	0.0999697	0.227247	0.0163171	-0.00593068	0.964254
RA only	IQCD	0.626503	0.0368671	0.0477349	0.915365	0.150795	0.775733	0.134583	0.786721	-0.507738	0.013515
CD1530 only	ISL1	0.255166	0.213472	0.383654	0.047849	0.0922407	0.740696	0.300076	0.188661	0.110196	0.581778
RA only	ISLR	1.93547	0.00225239	0.123458	0.913039	2.39573	0.375292	2.34194	NA	-3.84578	0.000253526
RA only	ITGA7	0.76149	4.57016e-06	0.248627	0.108498	0.0707999	0.665733	-0.0171365	0.921608	0.530579	0.0011003
RA only	ITK	0.885888	0.0326556	0.683794	0.110161	0.844479	0.0521331	0.80097	0.0763224	-0.0368362	0.930854
RA only	JAK3	1.33927	0.0248272	1.08479	0.099468	0.658061	0.298854	0.78158	0.165921	0.110729	0.812819
RA/CD1530	JAM2	1.53263	0.00181507	1.11866	0.0455413	0.627411	0.212355	0.222356	0.71461	0.505716	0.183916
RA only	JUND	0.446413	5.18185e-11	0.166819	0.0387058	0.289165	0.000392232	0.161717	0.0556879	-0.0164826	0.890066
CD1530 only	KANSL2	0.0423007	0.619688	0.308957	9.7665e-06	0.159889	0.0274387	0.270454	8.34245e-05	0.322042	1.31097e-06
RA only	KCND2	3.58751	1.54226e-05	1.36105	NA	3.79644	0.105473	3.51745	NA	-1.57804	0.379042
RA only	KCNE3	1.53366	0.0383533	0.586113	0.5595	-0.217215	0.815292	0.233795	0.779635	0.133188	0.853852
RA only	KCNE4	0.444469	0.0162878	0.0581412	0.823822	0.27712	0.293067	-0.0258835	0.93385	-0.50307	0.0168211
RA only	KCNG3	1.84912	0.000178651	0.905529	0.156256	-0.105112	0.910466	-1.22332	0.168078	0.359506	0.507352
RA only	KCNK3	1.56633	0.00363463	0.427447	0.594367	1.40084	0.174096	1.04167	0.301508	-1.2222	0.0434782
RA/CD1530	KCNK9	1.26736	2.33629e-07	0.76033	0.00775784	0.0665374	0.950477	0.350125	0.656529	-2.62264	3.18488e-13
RA only	KCNMB1	1.21519	0.0049652	0.78125	0.120843	1.03932	0.0558321	1.01654	0.0542518	-0.35189	0.344681
RA/CD1530	KCNMB3	0.777525	0.00682173	0.70605	0.0139804	0.642506	0.138831	0.583265	0.223108	-0.893058	0.000663982
RA only	KCNV1	1.33672	0.00700374	0.875932	0.141246	0.779066	0.174512	0.456027	0.474508	-0.112941	0.781104
RA only	KEL	2.24525	0.00850174	1.53123	0.140869	1.09438	0.698492	0.0227134	NA	-2.60695	0.131543
RA only	KIAA1328	0.39606	8.61474e-06	0.146666	0.141629	0.0638657	0.633402	-0.0213991	0.879716	-0.0597257	0.697736
RA only	KIAA1755	1.3131	0.00013889	0.542697	0.238444	1.42318	0.168868	0.5634	NA	-3.08798	9.39722e-13
RA only	KIF12	0.770127	0.0309484	0.558262	0.159816	0.550429	0.432021	0.586356	0.390435	-1.04237	0.00626671
RA only	KIF21B	0.494028	0.00585906	0.0265015	0.913707	0.060564	0.714276	-0.27792	0.0511617	1.19193	3.7618e-30
RA only	KIF5C	1.20727	0.00102659	0.660354	0.120447	0.0755163	0.883587	0.236181	0.588574	0.0541662	0.877864
RA only	KIRREL3	0.740307	0.0215187	0.535782	0.138089	-0.115543	0.824993	0.0328468	0.945761	-0.270334	0.276919
RA only	KLB	1.72046	0.0155049	0.604183	0.554693	0.58114	0.525843	0.850618	0.295855	-0.0263352	0.962999
RA only	KLHL23	0.323714	0.00329061	0.155715	0.2077	0.135086	0.191818	0.103489	0.37926	0.517375	0.00590623
RA only	KLHL6	1.05471	0.0072762	0.778744	0.0624226	0.37812	0.519061	0.80274	0.0977953	0.0100078	0.983486
RA only	KLK5	0.306858	2.1576e-07	-0.0368271	0.72151	-0.0278551	0.877245	0.0809219	0.613713	-1.80432	1.1919e-11
CD1530 only	KRT83	0.431329	0.292646	0.74493	0.0444001	0.792708	0.0619113	0.361414	0.4761	-0.724533	0.144787
RA only	L3MBTL4	1.22077	0.00367881	0.889536	0.0582666	0.067362	0.952581	0.21922	0.827924	-1.79769	1.79841e-05
RA/CD1530	LAIR1	1.70421	0.042078	1.82121	0.0231058	-0.447429	0.730064	-0.0498083	0.967197	0.256795	0.79115
RA only	LARP6	0.399621	2.42796e-07	0.209579	0.012545	0.260312	0.00257105	0.155863	0.0991975	-0.0335572	0.819085
RA only	LAX1	0.96643	0.0301927	0.671856	0.179312	0.0569714	0.917801	-0.210253	0.679937	0.0201488	0.961726
RA only	LBH	0.586664	1.02623e-26	-0.0254287	0.733411	0.229693	0.000849805	-0.033755	0.716343	-0.311159	0.0601569
RA only	LCMT1	0.304558	3.34047e-05	0.268389	0.000395582	0.239928	0.00165472	0.213126	0.00590235	0.0917131	0.345982
CD1530 only	LCTL	0.554909	0.154072	0.855001	0.0163248	0.42281	0.528523	0.641712	0.238494	-1.16099	4.70693e-05
RA only	LGALS9	1.62089	3.10295e-05	0.298412	0.618812	0.700612	0.380026	0.57051	0.490404	-1.03377	0.00340761
RA/CD1530	LGSN	2.20866	0.0154541	1.9766	0.0447969	0.145688	0.921065	0.306349	NA	0.791621	0.232972
RA only	LHX1	0.793262	0.03228	0.331738	0.50628	-0.218421	0.487687	0.216318	0.551967	0.841687	0.0306768
RA/CD1530	LIMS2	0.720241	5.07901e-05	0.440737	0.0257447	-0.159163	0.758708	-0.169379	0.739176	-2.05205	1.29153e-27
RA only	LINC00672	1.26899	0.0354665	0.898269	0.175328	0.605369	0.426741	0.95622	0.163651	-0.0814832	0.890678
RA/CD1530	LMO3	1.84681	0.00111035	1.29166	0.0496594	0.828285	0.22848	0.0740273	0.937488	-0.58465	0.231102
RA only	LMOD1	1.18112	0.0250732	0.235606	0.762911	1.15577	0.522615	1.43024	NA	-3.07795	3.86594e-07
RA only	LRG1	0.998115	0.000748427	0.156159	0.725183	0.508859	0.138972	0.149391	0.721197	-0.489242	0.0379231
RA only	LRP2BP	0.616142	0.00716867	0.365864	0.138879	0.31436	0.349477	0.292757	0.338191	-0.458756	0.0727755
RA only	LRRC37A2	0.493631	2.71066e-06	0.276581	0.007134	0.19687	0.0368536	0.106826	0.328021	0.031521	0.742365
RA only	LRRC69	1.22349	0.024341	-0.127937	0.885012	0.9431	0.161801	0.802274	0.251647	-0.103094	0.819825
RA only	LRRIQ1	1.12526	0.00451811	0.225725	0.693602	0.59567	0.145836	0.384861	0.396791	0.339429	0.276618
RA only	LRRIQ3	1.58065	0.0444801	0.186031	NA	1.07329	0.172072	0.69881	0.430656	0.689411	0.274383
RA only	LSAMP	1.27801	0.0125145	0.899224	0.122162	0.832066	0.148	0.73798	0.201565	0.0722693	0.861438
CD1530 only	LY9	0.738057	0.258824	1.11516	0.043655	0.056175	0.945286	0.4555	0.478413	-0.314044	0.476654
RA only	MACC1	0.720714	8.52043e-10	0.281772	0.0332257	-0.0169263	0.93706	-0.0879304	0.623521	0.18405	0.23154
RA/CD1530	MACROD2	1.01207	0.00336089	0.843055	0.025524	0.252403	0.579513	0.147176	0.755858	-0.201629	0.449693
RA only	MAGEA10	1.9847	0.017721	1.5151	0.10299	0.934234	0.390364	0.274683	NA	-0.305009	0.710387
RA only	MAK	1.43822	0.000596982	0.656705	0.225299	0.398405	0.57953	-0.90531	0.275751	-0.563601	0.114924
CD1530 only	MAMDC2	0.0820711	0.662979	0.400219	0.01575	0.150237	0.752587	0.148548	0.748551	-2.0484	1.28208e-25
CD1530 only	MANBAL	0.25237	0.000324853	0.305899	8.2772e-06	0.20834	0.00848182	0.262248	0.00096947	-0.171659	0.0363607
RA only	MAP2K6	0.52351	0.0409066	0.321697	0.271628	0.765824	0.0507319	0.592042	0.153562	-1.47226	0.00795918
CD1530 only	MAPK12	0.146904	0.09261	0.417985	8.80518e-08	0.144506	0.133961	0.264507	0.00183602	-0.116554	0.286698
RA/CD1530	MAPK13	0.535412	0.000326086	0.47451	0.00217981	0.0699706	0.554859	-0.0362308	0.758442	1.30517	2.10189e-30
RA only	MARCHF2	0.737822	7.1486e-06	0.298387	0.158221	0.22782	0.271319	0.297871	0.133519	-0.195314	0.253545
RA only	MARCKSL1	0.426468	1.53059e-16	0.106517	0.0558433	0.141589	0.00963232	0.0156735	0.823519	0.746907	2.54617e-22
RA only	MASP2	0.996035	0.0103375	0.713652	0.0929975	0.316747	0.552683	0.708703	0.118558	0.186975	0.52706
RA only	MBOAT1	0.428823	6.00258e-10	0.110232	0.171262	0.193076	0.0118741	0.108559	0.214106	-0.103574	0.356858
RA only	MCTP1	0.97771	0.0393683	0.632382	0.262202	0.00955991	0.972385	0.112242	0.636106	2.83637	3.01589e-40
RA only	MDGA1	0.678159	1.63861e-13	-0.123544	0.304592	-0.151322	0.633832	0.0855998	0.763619	-2.21957	4.16486e-132
RA/CD1530	MDH1B	0.969305	0.0472154	1.14547	0.0142826	0.444916	0.418789	0.676125	0.175432	0.192386	0.612973
RA/CD1530	MDK	0.646687	4.21726e-57	0.315981	6.25132e-12	0.243851	9.1593e-08	0.127735	0.00966846	0.0324012	0.867751
RA only	MEGF11	1.85967	0.0499418	0.885062	NA	0.810867	0.469754	0.487505	NA	-0.735864	0.349311
CD1530 only	MEIOC	0.514974	0.353102	0.996584	0.0333163	0.241292	0.664103	0.306376	0.555927	0.37811	0.273136
RA only	MEX3A	0.333435	0.00013047	-0.0267997	0.815943	0.0131431	0.903509	-0.266762	0.00120249	0.77154	5.04338e-51
RA only	MEX3B	0.424451	0.0149355	0.00830233	0.973111	0.215909	0.370546	-0.0272186	0.922924	-0.306035	0.0697553
RA only	MFAP2	0.465482	3.08813e-17	0.278001	1.54788e-06	0.223025	7.12507e-05	0.106205	0.104859	0.405743	1.2496e-14
RA/CD1530	MFSD4B	0.52908	2.6593e-06	0.351644	0.00221259	0.145563	0.346379	0.21418	0.111594	0.0102821	0.952062
RA only	MFSD6	0.398238	2.98227e-05	-0.167831	0.148601	0.0413129	0.780591	-0.146695	0.253069	-0.429333	0.000170033
RA/CD1530	MGAT4C	1.19901	0.000236244	0.954378	0.00497155	0.147863	0.801995	0.182315	0.74492	-0.629263	0.0277237
CD1530 only	MICU2	0.0820797	0.310466	0.314946	3.9913e-07	0.18712	0.00754805	0.28906	0.00031962	-0.349398	6.82095e-14
RA only	MIER3	0.314061	0.000131838	0.173665	0.0435807	0.210286	0.0370993	0.193058	0.0471624	-0.320422	0.00978815
RA/CD1530	MILR1	1.9866	0.000576979	1.35901	0.0496611	0.720325	0.316313	0.967567	0.126737	0.131682	0.821917
RA only	MOCS1	0.711167	0.0112881	0.0311045	0.938901	-1.44316	0.18046	-0.0918623	0.931334	-2.77214	3.6245e-10
RA/CD1530	MOGAT3	1.78135	0.0161781	2.02732	0.00413899	-0.0972173	0.92001	1.13347	0.0504649	0.725423	0.147063
RA only	MOSMO	0.411155	3.69365e-05	0.160384	0.211076	0.153569	0.184309	0.179239	0.117713	0.337591	0.0302391
RA/CD1530	MOV10L1	1.94262	2.51765e-22	1.0663	4.90401e-05	0.742661	0.104537	0.602567	0.182935	-1.3865	1.91963e-10
RA only	MROH7	1.54216	0.00379251	1.04473	0.0791846	0.863036	0.123611	0.48334	0.466148	0.414682	0.311937
RA only	MS4A4A	1.3541	0.047518	0.820066	0.306829	0.456739	0.517008	0.214511	0.790063	0.155355	0.765001
RA only	MSANTD3-TMEFF1	0.303164	0.0159163	0.285776	0.0176107	0.0464677	0.809524	0.0555823	0.786192	-0.178279	0.0412965
RA only	MSRB3	0.319463	2.27324e-08	0.197199	0.000958107	-0.0792647	0.317941	-0.0479993	0.572141	-0.442375	0.000457112
CD1530 only	MST1	0.200409	0.656564	0.813239	0.0325934	0.649963	0.145288	0.793363	0.0633205	-0.599121	0.0376897
CD1530 only	MTFR1L	0.259236	0.00342929	0.305976	0.000262535	0.164302	0.086923	0.28548	0.00119945	-0.075232	0.265767
RA only	MUC20	2.69515	1.3385e-21	0.608259	0.185548	0.182649	0.922073	0.142704	NA	-2.7	1.50934e-06
RA only	MX2	1.01909	0.0181615	0.238664	0.665964	0.612569	0.185992	0.619235	0.143496	0.0393763	0.917322
RA/CD1530	MXD3	0.489802	0.00185177	0.515042	0.00104236	0.43669	0.0980573	0.4135	0.11724	-1.26891	8.11521e-22
CD1530 only	MXRA8	0.275517	0.435373	0.654128	0.0281772	-0.00143459	0.998239	0.134487	0.773743	-0.420884	0.149871
RA/CD1530	MYEF2	2.15409	4.32606e-12	1.14006	0.00412848	1.18375	0.0998632	0.959237	0.207825	-0.634833	0.299013
RA only	MYH7B	1.14563	0.00421524	0.687826	0.133627	0.767964	0.0847421	0.621198	0.192	-0.185619	0.631961
RA only	MYL7	0.794262	0.00348337	0.577337	0.0536478	0.560534	0.769459	0.32258	NA	-4.23711	1.88033e-14
RA/CD1530	MYLK3	1.36211	8.74935e-07	0.985008	0.00138083	0.413385	0.227031	0.592631	0.0622826	0.107512	0.724844
RA only	MYO15A	1.64945	0.00399377	0.824198	0.249463	0.762415	0.189631	0.565983	0.358431	0.434704	0.331204
RA only	MYO5C	0.900488	0.0134676	0.57515	0.137667	0.784969	0.127824	0.453473	0.423526	-0.73378	0.00879108
RA/CD1530	MYOCD	1.43583	1.26647e-38	0.531642	0.000119722	1.41659	0.403425	0.762621	NA	-7.30062	3.26665e-52
RA/CD1530	MYT1L	1.54272	1.51277e-05	1.54065	6.58252e-06	0.415794	0.358684	0.360767	0.378667	0.340319	0.24211
RA/CD1530	MZF1	0.385609	0.00790432	0.327905	0.0341487	0.202852	0.301036	0.229468	0.224163	-0.647468	2.67795e-06
RA/CD1530	N4BP2L1	0.928541	0.00650106	0.850363	0.0155201	0.889805	0.0509485	0.855635	0.0618311	-0.150004	0.688213
RA/CD1530	NANOG	1.11167	0.0306348	1.04897	0.0405187	0.494884	0.371576	0.0318822	0.962529	0.165827	0.647521
RA only	NATD1	0.441154	0.0125088	-0.0805608	0.747586	-0.128234	0.629765	-0.0240705	0.930337	0.120356	0.689494
CD1530 only	NBPF26	0.28463	0.0662158	0.354824	0.0196345	-0.515357	0.0940585	-0.233005	0.605602	0.147037	0.684484
RA only	NCMAP	0.892363	0.0242517	0.449108	0.378068	0.344104	0.591248	0.186042	0.789945	-0.406655	0.266279
CD1530 only	NDUFA3	0.539843	0.0867444	0.630971	0.0495816	-0.144362	0.669129	-0.0160987	0.965256	0.341055	0.12703
RA only	NECAP2	0.339181	6.49102e-07	0.166577	0.0409069	0.17624	0.0184309	0.149912	0.0649794	0.060302	0.387126
RA/CD1530	NEGR1	0.745829	0.000446966	0.490281	0.035818	0.134875	0.678125	0.427688	0.117404	-0.218387	0.190869
RA only	NEK10	1.08159	0.0275658	0.711571	0.208466	0.544468	0.395093	0.57555	0.357895	-0.222742	0.584469
RA only	NEURL2	1.15743	0.0160224	0.668703	0.231973	0.236683	0.800572	0.924941	0.133505	-0.255661	0.602055
RA only	NEURL3	1.58129	0.0238981	0.118153	0.922489	1.64705	0.115585	0.242543	NA	-1.21393	0.0805016
RA only	NEXN	0.323101	0.000125065	-0.0428478	0.719531	0.138179	0.259144	-0.221674	0.0640038	-0.446349	0.00416442
CD1530 only	NGF	-0.329678	0.360334	0.730156	0.00642895	0.0397017	0.92815	0.153158	0.70298	0.36765	0.387637
RA only	NIBAN3	0.703952	0.0375578	0.251381	0.515853	0.654962	0.0864401	0.588966	0.128256	-0.0846758	0.799166
RA only	NIM1K	2.45723	8.98746e-15	0.53091	0.307245	0.241447	0.6723	-0.290662	0.630727	0.251781	0.435879
CD1530 only	NINJ2	0.296496	0.093602	0.435499	0.00865073	0.0681676	0.63921	0.132631	0.310856	1.12872	2.75271e-37
RA/CD1530	NISCH	0.352465	0.000232684	0.428199	1.74212e-05	0.100271	0.390716	0.173816	0.155572	0.0444386	0.743136
RA/CD1530	NKAIN3	1.23611	1.09444e-11	0.747652	0.000163378	0.250192	0.311934	0.148557	0.548613	0.429314	0.00905483
RA/CD1530	NKAIN4	1.71232	1.37186e-20	0.806996	0.000350212	1.35642	0.324865	0.9786	NA	-4.53319	2.47579e-29
RA only	NKTR	0.334949	0.00186268	0.197713	0.026896	0.177741	0.0309423	0.205096	0.0852453	0.0997154	0.452106
RA only	NKX2-2	0.737626	0.00016201	0.211829	0.418954	-0.194011	0.556103	-0.0541664	0.883544	-0.208531	0.508192
RA only	NLRC3	0.935711	0.0260979	0.493015	0.326257	0.308532	0.600348	-0.134457	0.840073	-0.126829	0.732804
RA only	NMNAT3	0.707587	0.00164973	0.244161	0.0153745	0.155266	0.0516741	-0.0365044	0.733429	0.366478	1.21177e-05
RA/CD1530	NOMO3	0.411413	0.00186423	0.315147	0.00386859	-0.234821	0.0233128	0.0762929	0.636633	0.341197	2.96226e-06
RA only	NOS1AP	0.417307	0.0203573	0.105094	0.651556	0.0691886	0.822378	0.0407348	0.893331	-0.779276	1.48449e-10
RA only	NOTCH2NLA	0.38611	0.000747941	0.0614613	0.651158	-0.115813	0.380605	-0.162938	0.168927	0.270242	0.0110597
RA only	NOTCH2NLC	0.414571	0.0412294	0.17733	0.446636	-0.0580893	0.80587	-0.154569	0.51554	0.227762	0.0777762
RA only	NOTUM	0.72309	0.00722025	0.338502	0.299185	-0.271486	0.6875	-0.413447	0.513168	-2.06816	2.03321e-13
RA/CD1530	NOXA1	0.677485	0.0255953	0.927339	0.00265631	0.301589	0.568241	0.204779	0.690373	-1.20368	6.91087e-06
RA only	NPAP1	1.71185	0.000888496	0.471207	0.5441	0.82664	0.319784	1.08457	0.115784	-0.381192	0.403276
RA/CD1530	NPFF	2.58773	0.00121321	2.78764	0.000343347	0.684114	0.298436	1.05678	0.0836073	0.607152	0.421504
RA only	NPHP3	0.381791	0.0170065	0.282772	0.0779613	0.0910723	0.591579	0.240308	0.160153	0.32087	0.0573701
RA only	NPIPA9	0.33981	0.000682667	0.172013	0.137575	0.240777	0.0588422	0.428046	0.207825	-0.246868	0.546227
RA/CD1530	NPIPB4	1.61179	1.27919e-19	0.929069	5.93986e-08	0.316279	0.0989169	0.627122	0.0834625	0.131858	0.604654
RA/CD1530	NPPB	2.21388	3.55525e-50	1.21444	7.74751e-12	2.54606	0.499102	2.94584	NA	-7.78057	3.46819e-14
RA/CD1530	NPY4R	0.516117	0.00194674	0.394734	0.0199325	0.192159	0.474239	0.0452416	0.889965	-0.779104	0.000423782
RA only	NR1H4	1.91534	0.0195686	0.533958	NA	3.19884	0.123872	1.96616	NA	-2.57374	0.0131304
RA only	NR5A2	1.6515	8.57754e-13	0.261557	0.462735	0.573384	0.238249	0.230056	0.671626	-1.32687	1.0897e-09
CD1530 only	NRBP2	0.187914	0.32379	0.369749	0.0367316	0.0897394	0.684282	0.350614	0.0510646	-0.127089	0.618945
RA only	NRG4	0.519711	4.12783e-06	0.153465	0.288514	0.115275	0.610334	0.121102	0.590789	-1.67825	1.4724e-07
RA only	NRGN	0.305036	0.017897	0.122247	0.407037	0.223641	0.309494	-0.0567163	0.835652	-1.20205	5.36537e-16
RA only	NT5C1A	1.24234	0.0489359	0.279907	0.749215	0.89764	0.251801	0.543957	0.52467	-0.342164	0.510782
RA only	NT5DC3	0.35046	0.00259234	0.267938	0.0295741	0.125775	0.288433	0.249292	0.0269219	0.3565	0.00319332
CD1530 only	NT5DC4	1.33499	0.106091	1.78573	0.0155103	0.881516	0.108817	0.767304	0.198824	1.30652	0.00455561
RA only	NUP210	0.472041	0.0127852	-0.246872	0.292255	0.291775	0.413363	0.227467	0.544385	-1.04234	3.38473e-09
RA only	NUTM2B	1.86727	5.67078e-05	0.867447	0.14548	1.04756	0.117567	0.364168	0.668807	-0.767272	0.093079
RA only	NUTM2E	0.32838	0.00128913	0.11169	0.357909	0.112182	0.363788	-0.0223064	0.874979	-0.251686	2.87375e-05
RA/CD1530	NUTM2G	1.91402	1.54304e-08	1.29876	0.000117251	0.274664	0.570993	0.520985	0.228934	-0.26395	0.372022
RA only	OAZ3	1.0578	0.0327301	0.69504	0.21099	0.412406	0.530205	0.523743	0.384702	0.269468	0.490283
RA only	OPRD1	0.912649	0.0164919	0.703885	0.0880622	0.757438	0.0573146	0.373747	0.432004	-0.187635	0.472752
RA only	OPRM1	0.818673	0.0493751	0.562858	0.245418	0.770357	0.0867184	0.792419	0.0625322	-0.00599596	0.984952
RA only	OPTN	0.434572	6.37712e-19	0.173099	0.00148147	0.219187	2.25147e-05	0.144006	0.0188808	0.342105	0.000863818
RA only	OR10A3	1.65086	0.0292246	1.01063	0.272484	0.305261	0.809845	-0.365946	NA	-0.375649	0.539822
RA only	OR10A6	1.84799	0.018175	0.743534	0.487149	0.541002	0.658806	0.798125	0.461151	-0.0593816	0.943736
RA only	OR10H1	1.03391	0.00278344	0.633759	0.141526	0.0908124	0.845482	0.128949	0.759224	0.284157	0.290008
RA/CD1530	OR14J1	1.13927	4.27031e-06	0.674981	0.00662626	0.169875	0.529733	0.0214993	0.947473	0.488825	0.00389598
RA only	OR1A1	1.05685	0.000259593	0.372176	0.306108	0.0472103	0.898704	-0.0730838	0.831417	0.421643	0.0329405
RA only	OR1D2	0.785625	0.0140353	0.46204	0.239076	0.216835	0.630908	0.337531	0.453822	0.178495	0.537971
RA/CD1530	OR1I1	1.41143	0.000402934	1.14591	0.0107932	0.680817	0.150224	0.58527	0.258329	-0.130884	0.735673
RA only	OR1J1	2.57435	0.0238106	2.06253	NA	0.377274	0.735184	0.872522	0.330097	0.967667	0.162926
RA/CD1530	OR2AT4	1.32034	0.000478401	0.953793	0.0171783	0.481306	0.234838	0.410709	0.320348	0.256224	0.355979
RA only	OR2B11	1.37708	0.0458757	1.20716	0.101451	0.484057	0.677737	1.13519	0.227074	-0.558803	0.346922
RA only	OR2I1P	1.7705	0.00330933	0.283684	0.777309	-0.314708	0.842109	-2.07857	NA	-0.910657	0.440135
RA only	OR2L2	0.840487	0.0207346	0.231037	0.584572	0.69415	0.0852777	0.0964085	0.856899	0.0898334	0.761283
RA only	OR2M3	0.564206	0.00145094	0.245652	0.220004	0.156323	0.456011	0.08571	0.695642	0.489276	0.00865458
RA/CD1530	OR2M4	1.47988	0.0426182	1.58	0.0301466	0.561239	0.522655	0.585264	0.483569	-0.0908322	0.884966
RA only	OR2T12	1.1586	0.0153697	0.711441	0.157286	0.311534	0.59987	0.460475	0.376906	0.277696	0.364974
RA only	OR4F17	0.326349	0.000621421	0.0158398	0.90593	0.0410987	0.769155	-0.191669	0.074493	0.308929	0.128302
RA only	OR56A4	1.22813	0.0392171	0.935357	0.162136	0.687354	0.236288	0.00710496	0.992907	0.975578	0.00783888
RA only	OR5A2	1.46604	0.001904	0.984139	0.0687369	0.595168	0.189179	0.283695	0.582362	0.73425	0.0410365
RA only	OR5AS1	1.11943	4.59661e-06	0.496674	0.0659853	0.202924	0.473721	0.117029	0.695208	0.518033	0.00363129
RA only	OR6C74	0.893698	0.00174232	0.49011	0.139094	0.0538689	0.896188	-0.0887772	0.821537	0.206039	0.399896
RA only	OR6J1	1.16476	0.00935388	0.515844	0.333876	-0.15605	0.822927	0.349564	0.56688	0.0129983	0.970559
RA only	OR7A17	1.37627	0.0249689	0.88205	0.239505	1.26949	0.0602416	1.18883	0.0826514	0.302847	0.570627
RA only	OR7D4	2.27682	0.000656744	1.29536	0.131634	0.646658	0.457116	0.781453	0.304621	-0.186512	0.770229
RA/CD1530	OR7G2	1.7878	0.0122972	1.67931	0.0228968	0.684551	0.354409	0.0909431	0.923585	0.864991	0.078011
RA only	OR8A1	1.80242	0.0100644	1.05363	0.227392	0.622264	0.538162	0.840106	0.37687	0.0107744	0.989622
RA only	OR9H1P	1.54037	7.19972e-05	0.680829	0.157142	0.804463	0.0660453	0.0624288	0.913491	0.0942275	0.792238
RA only	OSCP1	0.756236	0.00845838	0.514921	0.11555	0.107632	0.803943	0.363584	0.28923	-0.436154	0.0457611
RA only	OTUB2	0.669574	0.020107	0.237753	0.515577	-0.074482	0.825472	-0.290809	0.302903	1.52355	1.62862e-11
RA only	OTULINL	0.753256	0.00733574	0.47543	0.126141	0.0979838	0.69751	0.161805	0.476759	1.35554	4.37536e-16
CD1530 only	OXLD1	0.252289	0.0449197	0.522655	5.6587e-06	0.205052	0.10358	0.259685	0.0216348	0.280961	0.00277938
CD1530 only	OXNAD1	0.10243	0.501205	0.410163	0.00105408	0.150878	0.246106	0.259025	0.0228358	0.461979	1.19748e-06
RA only	PAK3	0.887751	0.0468885	0.597109	0.220162	0.610532	0.326418	0.756032	0.191398	-0.81197	0.0254762
RA only	PALD1	0.910876	0.0476723	0.739958	0.131519	0.196801	0.637303	0.0315587	0.946558	1.45444	3.84765e-07
RA only	PANK4	3.23834	0.000128845	1.34164	0.372699	2.14597	0.14243	0.526248	0.541646	0.0575806	0.939772
RA only	PAQR9	1.6677	0.0123207	1.26239	0.0986316	-0.184734	0.774026	0.375463	0.470196	1.25905	0.000785689
RA only	PCDHA4	0.964789	0.0189103	0.436351	0.388324	0.460956	0.264078	-0.0561751	0.916614	0.415123	0.0858183
RA only	PCDHGA4	0.738354	0.0185708	-0.708304	0.117328	-0.218295	0.637833	-0.219067	0.577546	0.569181	0.0747742
RA only	PCDHGA6	1.14852	0.00569057	0.53285	0.253698	0.649373	0.0521399	0.305106	0.434846	0.632698	0.0526495
RA only	PCDHGA7	1.42824	0.0204399	0.743981	0.315527	0.0650901	0.928679	-0.309449	0.651295	1.12014	0.00418761
RA only	PCGF5	0.36037	3.19551e-09	0.191266	0.0021441	0.126474	0.106092	0.173584	0.0195399	-0.393162	0.16875
RA only	PCMTD2	0.413433	0.000785728	0.242875	0.0971079	0.218815	0.0679921	0.235226	0.0367684	0.17504	0.100816
RA only	PCSK1N	0.561873	0.0185692	0.203423	0.490706	0.415902	0.372808	0.4913	0.31135	-1.25488	2.85906e-07
RA only	PDCD1LG2	0.683103	0.000113304	0.381853	0.0557918	0.197912	0.418599	0.328206	0.125996	0.601054	0.0192356
RA/CD1530	PDE11A	1.3123	0.0131523	1.18799	0.0434035	0.798068	0.234239	0.796976	0.271765	-0.19451	0.658961
RA only	PDE4C	1.39728	0.00822461	1.01574	0.0649689	0.880079	0.123874	0.52802	0.433777	0.251784	0.640272
RA only	PDE4D	0.537285	0.00013774	-0.00342925	0.98764	-0.113427	0.720681	-0.0682621	0.826586	-1.23754	9.486e-16
RA only	PDE5A	0.85375	1.27134e-12	0.132776	0.387428	0.0787491	0.712601	0.0658668	0.764698	-0.612753	1.07585e-05
RA only	PDE6A	1.17989	0.0177322	0.112023	0.870357	0.792046	0.236325	0.787191	0.22649	-0.558038	0.208795
RA only	PDE7B	1.62982	0.0487507	1.00058	0.282619	1.35458	0.217548	1.242	NA	-1.15873	0.100493
RA only	PDGFB	1.07486	2.47753e-76	0.242944	0.000589155	0.274712	0.0028011	-0.1659	0.0898535	-0.67273	1.5919e-05
RA only	PDX1	0.602154	0.0242676	-0.0433364	0.911061	0.220217	0.418502	-0.155176	0.614162	0.538616	0.000263636
RA only	PER3	0.448971	0.00030102	-0.0520881	0.751452	-0.0653336	0.633648	-0.223447	0.0382454	0.973485	1.13523e-09
RA/CD1530	PFKFB4	0.307398	0.00781307	0.491253	0.000117445	0.232661	0.0441117	0.234357	0.0926694	-0.0766125	0.924474
CD1530 only	PHACTR3	0.108695	0.726215	0.586707	0.0186446	0.229684	0.840238	0.851669	0.324201	-2.92844	8.54907e-18
RA only	PHLDB2	0.470629	4.51945e-25	0.151749	0.00145999	0.265417	2.74516e-07	0.086561	0.160351	-0.0731285	0.300315
RA only	PHOSPHO2	0.712733	0.0143963	0.503558	0.126888	0.559522	0.109979	0.641399	0.068983	-0.148633	0.631064
RA/CD1530	PHYKPL	0.530773	1.49131e-05	0.44704	9.25309e-05	0.18149	0.252381	0.269833	0.103324	-0.445026	0.000310657
CD1530 only	PIBF1	0.208301	0.0641954	0.351576	0.000533154	0.0856089	0.523475	0.154497	0.223394	0.0399504	0.642157
RA/CD1530	PIH1D2	1.6617	5.64173e-09	0.961247	0.00530081	0.0893742	0.880941	0.46565	0.292207	0.0828391	0.822987
RA only	PIK3CG	1.77516	0.0125088	0.51937	0.623265	0.772354	0.613385	1.36135	NA	-1.13757	0.108461
RA only	PIPOX	0.659357	0.0410032	0.200133	0.624752	0.259468	0.65755	0.277559	0.628052	-0.555679	0.0349307
RA only	PITPNC1	0.321068	0.00943997	0.0702786	0.644545	-0.152653	0.102457	-0.206929	0.0242847	1.44066	5.62683e-10
RA/CD1530	PKD1	0.372092	8.18237e-06	0.319632	8.85419e-05	0.101092	0.263602	0.0467996	0.727842	-0.142548	0.551488
RA only	PKD1L1	1.36829	0.00783978	0.0257378	0.976282	-0.0393735	0.954822	0.090932	0.884103	0.239077	0.554801
RA/CD1530	PLA2G10	3.40193	3.50488e-08	2.16234	0.0089744	0.162346	0.936746	0.524669	NA	-1.02379	0.400076
RA only	PLA2G4C	0.955702	0.00109972	0.262591	0.491642	0.0697107	0.892742	0.368109	0.359065	-0.00946173	0.97643
RA only	PLAAT3	0.879263	0.00244491	0.478813	0.145746	-0.230754	0.702593	-0.258142	0.652475	-0.762217	0.0933573
RA only	PLAG1	0.338957	0.0128468	0.244776	0.0945839	0.225059	0.0335991	0.246601	0.0155284	0.976319	1.91247e-14
RA only	PLCE1	0.419531	5.00762e-11	-0.1018	0.184407	-0.199265	0.0280348	-0.28013	0.00244123	-0.59113	4.52652e-14
CD1530 only	PLCH2	-0.263071	0.118943	0.494662	0.000917068	-0.433899	0.0519761	-0.263425	0.264103	-0.225023	0.465748
CD1530 only	PLCXD1	0.268531	0.22151	0.50228	0.0131071	-0.0524684	0.834975	-0.0594859	0.810139	0.497535	0.0383417
RA only	PLD5P1	1.17135	0.0423893	0.630575	0.350177	0.0276159	0.973078	0.746075	0.185914	0.220627	0.554879
CD1530 only	PLEKHJ1	0.234233	0.0136305	0.314933	0.000520576	0.138663	0.168895	0.298836	0.00105114	-0.212257	0.0675319
RA/CD1530	PLEKHM1	0.535244	0.00201168	0.387556	0.0435403	-0.159785	0.435782	-0.250283	0.168841	0.373592	0.00318581
RA only	PLEKHO1	0.531175	2.30874e-12	0.250071	0.00175227	0.224349	0.0306558	-0.0543935	0.663832	-0.62195	0.000123823
RA only	PLGLB2	2.35695	0.000398768	-0.236075	NA	1.0722	0.255722	-0.385464	0.887122	-0.315852	0.729285
RA only	PLK2	0.303634	6.56409e-10	0.199731	5.43939e-05	0.262021	2.50714e-07	0.171147	0.0046683	-0.366931	8.51579e-12
RA only	PLS1	0.636026	0.0211412	0.106727	0.778206	0.35829	0.21491	0.150156	0.637331	0.336472	0.0942951
CD1530 only	PMM1	0.177457	0.121114	0.361689	0.000726672	0.0609441	0.664917	0.166635	0.153915	-0.163305	0.11573
RA only	PNMA8A	2.79869	0.0171263	2.64702	NA	0.4574	0.640853	0.576047	0.572968	0.845196	0.221041
RA/CD1530	POLN	1.77077	0.0135086	1.54922	0.0413992	-0.0317834	0.975097	0.234775	0.774871	0.315466	0.566162
RA only	POLQ	0.34002	0.000193169	0.127466	0.236969	0.0556278	0.647755	0.0400809	0.74492	0.272507	0.0222395
RA only	POU5F2	1.49012	0.00364584	0.820408	0.216402	0.639161	0.194429	0.387364	0.475779	0.598061	0.0836764
CD1530 only	PPFIA4	0.804157	0.253563	1.44141	0.0119693	0.578904	0.144245	0.550129	0.205848	1.02137	0.0248878
CD1530 only	PRELID3A	0.289985	0.0831774	0.447715	0.00595772	0.237262	0.190655	0.256274	0.149069	-0.199586	0.440135
RA only	PRH1	0.801996	0.0255158	0.617025	0.103454	0.670797	0.0911962	0.013511	0.978304	-0.027553	0.938277
RA only	PRKCG	1.74339	1.1202e-05	0.37778	0.535753	0.103309	0.915645	-0.298405	0.750805	-1.12759	0.0120114
RA only	PRR15	0.87746	0.000219567	0.32799	0.262171	0.243163	0.666863	0.424055	0.371279	-1.41191	7.57422e-10
RA only	PRRT1	1.2396	0.0287997	-0.15636	0.878637	-0.100802	0.950496	1.03291	0.380916	-0.990518	0.183719
RA/CD1530	PRRT2	1.07402	0.0423614	1.42079	0.0056469	0.58444	0.518291	0.878588	0.256597	-0.802479	0.0586458
CD1530 only	PRSS27	0.656624	0.0855607	0.847575	0.0200042	0.545534	0.286743	0.508482	0.290897	-0.54249	0.0612318
RA/CD1530	PSENEN	0.349908	1.15014e-06	0.329239	4.25637e-06	0.280609	0.000392544	0.23973	0.00304221	-0.00134979	0.989465
RA only	PSG11	1.78641	0.0347262	0.587501	NA	-0.606398	0.395559	-0.23452	0.7425	2.53364	6.41096e-06
RA only	PSG4	0.316649	0.0149355	0.277959	0.0393634	0.127267	0.414276	0.280033	0.048018	-0.07598	0.590954
CD1530 only	PSG5	0.809845	0.157615	1.25173	0.0167258	0.384378	0.496025	0.546245	0.301214	0.259101	0.537131
RA only	PSMB10	0.37841	1.01236e-05	0.204677	0.030916	0.198149	0.107499	0.109058	0.417556	-0.922316	4.50369e-11
RA only	PTAR1	0.305086	3.10384e-07	0.180565	0.00235191	0.252703	4.38462e-05	0.21836	0.000814258	-0.282168	0.000406997
RA only	PTGES3L-AARSD1	1.16652	0.039799	0.522625	0.438858	-0.200891	0.80634	-0.3657	0.810208	0.0332063	0.958631
RA only	PTGIR	2.25263	0.0386827	1.8581	NA	0.45045	0.625508	-0.175602	0.874449	1.49381	0.0237963
RA only	PTPN7	1.62736	0.0152445	1.19606	0.123063	-0.216264	0.782861	0.237393	0.723456	0.451254	0.329876
RA only	PTPRO	1.16861	0.0235081	0.998841	0.0785228	0.687015	0.256381	0.614144	0.322212	0.0763202	0.850312
CD1530 only	PVRIG	0.803273	0.0589629	1.00615	0.0103806	-0.141578	0.815719	0.282641	0.56561	-0.0339536	0.929901
RA only	QRICH2	0.784834	0.000995972	0.17059	0.566166	0.300009	0.178644	-0.0157853	0.955748	0.514134	0.0857387
RA/CD1530	RAB13	0.446765	7.62759e-16	0.41896	1.05568e-15	0.118628	0.0519086	0.0964882	0.118201	0.0287232	0.901822
RA only	RAB25	0.331098	0.00715524	0.170826	0.197061	0.164435	0.204378	0.141912	0.276559	-0.247198	0.0088897
RA only	RAB3B	1.50393	0.0102593	0.995733	0.137647	0.90771	0.191629	0.966053	0.145012	0.354315	0.407723
RA only	RAB40AL	4.33379	0.00797788	4.38545	NA	1.00549	0.485383	1.19615	NA	0.115357	0.934354
RA/CD1530	RAD9B	1.15782	8.43051e-05	0.821406	0.0108518	0.23915	0.480536	0.00409247	0.991693	0.265506	0.162048
RA only	RAI2	1.01242	0.0194982	-0.179638	0.787654	0.400798	0.580909	0.473238	0.49018	-0.573428	0.131543
RA only	RALGPS2	0.362095	2.24849e-10	-0.146269	0.0488043	0.0708808	0.283024	-0.195564	0.00364168	0.541524	0.000301631
RA only	RANBP3L	1.61704	0.00193289	1.04022	0.0836632	0.314761	0.712503	-0.402379	0.664925	-0.408424	0.45141
RA only	RASA2	0.56784	5.62117e-05	0.0872905	0.636629	0.223528	0.111848	0.202942	0.14441	0.424653	0.00288675
CD1530 only	RASA4	0.028454	0.899893	0.377454	0.0239066	-0.121855	0.59987	0.250807	0.557368	0.35797	0.114815
RA only	RASA4B	0.360211	0.0446101	0.291189	0.124462	0.0190401	0.960581	0.180997	0.281933	0.794977	6.28564e-06
RA only	RASSF3	0.596886	1.0084e-15	0.250733	0.00416976	0.161364	0.0303004	0.0474229	0.612123	0.776247	5.83646e-08
CD1530 only	RBFOX3	0.599666	0.319622	1.19489	0.0205023	0.491378	0.297449	0.253155	0.63598	0.442842	0.221091
RA/CD1530	RBM20	0.967257	1.39244e-05	0.521894	0.047289	0.48867	0.483798	0.26471	0.736556	-2.78078	1.87606e-16
CD1530 only	RBM5	0.241474	0.0118137	0.358254	9.35108e-06	0.290028	0.00056489	0.296375	0.00730475	-0.10873	0.683927
RA only	RCBTB1	0.792923	4.90106e-28	0.229559	0.00277436	0.0449241	0.674918	-0.0289721	0.796781	-0.270977	1.79771e-05
CD1530 only	RFNG	0.274043	0.0236523	0.307312	0.0131914	0.135863	0.311823	0.106251	0.435984	0.0990799	0.337606
RA only	RGPD8	0.386676	0.00910788	0.269115	0.0861953	0.143715	0.514263	-0.0234555	0.966516	0.638631	0.00357742
CD1530 only	RGS5	0.529877	0.0689042	0.66474	0.0202598	0.446828	0.154638	0.330145	0.334505	-0.146579	0.567598
RA only	RHBDL2	0.37923	0.0445661	0.0712367	0.767915	-0.0714587	0.648064	-0.263925	0.0450695	0.903062	1.17668e-06
RA only	RHD	1.08237	0.0166788	0.707226	0.166257	0.775391	0.113267	0.597449	0.235273	-0.296544	0.348003
RA only	RHOH	1.48508	0.0178905	1.16743	0.0768647	-0.176463	0.829883	0.553694	0.404918	0.251995	0.581832
RA only	RHOJ	1.58789	0.00912838	0.846128	0.289871	0.996411	0.389133	1.02081	NA	-1.04934	0.101348
RA only	RIMS2	0.672522	0.0190974	0.382915	0.210954	0.0144888	0.951097	-0.0678714	0.757599	1.27383	1.53907e-20
RA only	RIPPLY3	0.884392	0.0398345	0.327338	0.541984	0.645568	0.273504	0.245384	0.734754	-0.672001	0.033377
RA only	RNASE7	0.31287	0.00425172	0.112581	0.410336	0.0111719	0.943794	-0.000433591	0.997681	0.732255	0.00651379
CD1530 only	RNF170	0.237405	0.0529383	0.319969	0.0075182	0.089014	0.498593	0.25201	0.0225954	0.072669	0.506625
RA only	RNF180	0.877895	0.00666799	0.676566	0.0612388	0.497088	0.357401	0.388896	0.49523	-0.996522	0.000771738
RA only	ROBO2	1.8233	0.000745209	0.717058	0.352429	-0.201699	0.904677	-0.257168	NA	-1.61159	0.05116
RA only	ROGDI	0.361254	0.000143204	0.0994192	0.384279	-0.000380464	0.998432	0.0284403	0.872966	-1.11844	1.18983e-50
RA only	ROR1	0.449709	6.04408e-11	-0.165845	0.0442307	0.263793	0.0202128	-0.195974	0.0711887	-0.650792	2.2804e-15
CD1530 only	RPL13	0.187719	3.30707e-06	0.303422	4.81154e-16	0.187881	6.78801e-05	0.246264	2.48927e-07	0.181665	0.316324
CD1530 only	RPP25L	0.0747847	0.58156	0.45564	6.72923e-05	0.189522	0.0447069	0.287317	0.0014644	0.61675	9.26182e-07
RA only	RSKR	0.422062	2.15517e-06	0.226626	0.0131071	0.259835	0.000349149	0.199045	0.0139636	0.274361	0.00955259
RA only	RSPO2	1.68095	0.0478821	1.06223	NA	0.296326	0.766779	0.177513	0.858498	0.649479	0.288082
RA/CD1530	RTEL1-TNFRSF6B	0.888336	2.85853e-07	0.662955	0.000407921	0.414656	0.0574306	0.362286	0.103757	-0.646602	0.00380192
RA only	RTN2	0.351511	0.0274621	-0.0766405	0.709223	-0.0930255	0.692514	-0.167368	0.437159	-0.0784891	0.551899
RA only	RUBCNL	0.961568	0.000688881	0.267406	0.481808	0.608439	0.111893	0.428911	0.294474	-0.581649	0.0145944
RA only	RYR3	0.598259	0.0445664	0.530511	0.0781067	0.423464	0.334775	0.556208	0.164682	-0.45464	0.0738752
RA/CD1530	S100A1	0.921539	0.0350738	1.24874	0.00169613	0.36543	0.544614	0.682125	0.181647	-0.245763	0.599343
RA only	SAG	1.42217	0.0149437	1.02227	0.111766	0.573892	0.361847	0.431835	0.525411	-0.0697187	0.876901
CD1530 only	SAMD11	-0.0152112	0.947941	0.417467	0.0218695	0.190999	0.479231	0.20076	0.45656	-0.837913	0.0438732
RA only	SAMD12	0.688368	1.73029e-09	0.138899	0.298009	0.213582	0.117892	-0.0284435	0.870104	-0.0354262	0.825628
RA only	SAMD15	0.72205	0.00868984	0.129372	0.722896	0.479398	0.25048	-0.186567	0.70947	-0.765901	0.004424
RA only	SAMD9L	0.587673	5.62325e-07	0.0512481	0.746923	0.164253	0.372197	0.200076	0.263951	-0.888806	4.3802e-11
RA/CD1530	SCCPDH	0.309615	0.00483587	0.340132	0.00115865	0.340367	0.230059	0.441274	0.0959684	-2.18724	9.33119e-44
CD1530 only	SCIMP	0.786809	0.103957	0.998179	0.032794	0.641845	0.185087	0.729889	0.10967	-0.153082	0.661579
RA only	SCN8A	0.719442	0.00239736	0.396162	0.142303	0.0280204	0.940962	0.317001	0.267065	0.268827	0.118889
CD1530 only	SDHAF1	0.255101	0.101438	0.441541	0.00278665	0.208133	0.114196	0.2731	0.0409989	0.415011	7.20074e-07
RA only	SEC14L6	1.57659	0.00368673	0.85808	0.207439	0.977021	0.213588	0.789651	0.288552	-0.000453761	0.999329
RA only	SEMA6A	1.1319	0.0492064	0.871278	0.147514	0.0802748	0.946292	0.531343	0.577679	-1.72928	0.000351984
RA only	SEMA6C	0.843931	0.00524806	0.370727	0.315905	0.212741	0.6614	0.0611935	0.902737	-0.228466	0.401512
RA only	SERPINA10	1.43611	0.0097529	0.375983	0.629648	0.541509	0.356041	-0.0640413	0.934089	0.26943	0.524666
RA/CD1530	SFI1	0.579001	2.37449e-05	0.434027	0.00271808	0.0120507	0.951482	0.149483	0.349542	0.0515436	0.783679
RA only	SFRP5	1.34792	5.49905e-05	-0.664179	0.217456	0.508064	0.622395	-0.114992	NA	-1.77543	0.000259583
CD1530 only	SFXN5	0.197727	0.0357677	0.302579	0.00357288	0.150568	0.240164	0.208781	0.0792872	-0.687278	8.8297e-24
RA/CD1530	SGK3	0.346264	0.0345027	0.364356	0.0234472	-0.0875695	0.59645	0.270915	0.0274437	0.546145	5.79212e-05
CD1530 only	SGSM2	0.221093	0.0230038	0.366836	9.61638e-05	0.129736	0.299	0.222553	0.0951363	-0.562674	0.000320435
RA only	SHFL	0.469156	0.000709568	0.179448	0.284343	0.191514	0.394041	0.158514	0.481413	-1.0264	1.04224e-14
RA only	SHROOM4	0.469957	0.000497615	0.0899177	0.607641	-0.413746	0.0559173	-0.220927	0.329923	-0.885623	0.00011153
RA only	SIGLEC14	1.22613	0.0314235	1.03406	0.0933477	0.279901	0.764809	0.566543	0.465813	-0.510317	0.35814
RA only	SIGLEC8	3.40405	0.00575641	2.46807	NA	-0.472022	0.721828	0.469082	0.662108	1.91957	0.0133278
RA only	SLA2	1.63144	0.0228951	-0.226222	NA	0.638983	0.372375	-0.174531	0.851352	0.318173	0.625217
RA only	SLAMF7	1.33706	8.14615e-05	0.363138	0.462123	0.82971	0.0764094	0.61515	0.214859	0.0896139	0.84168
RA/CD1530	SLC16A4	1.50193	1.09499e-09	1.04201	6.95455e-06	0.475816	0.0916348	0.503697	0.0819944	-0.459766	0.0555075
RA only	SLC19A3	0.77677	0.0310226	0.416011	0.300058	0.615499	0.168478	0.401455	0.396217	-0.575846	0.023929
RA/CD1530	SLC22A25	0.765995	0.00780877	0.652438	0.0304215	0.306995	0.348777	0.173692	0.632261	0.329496	0.122305
RA/CD1530	SLC23A1	1.69218	0.00495871	1.49221	0.0163208	0.881394	0.439426	1.07159	0.337248	-1.12225	0.0663212
RA only	SLC25A53	0.474883	0.0180592	0.361052	0.0947966	0.204883	0.455513	0.296258	0.249773	-0.361678	0.0224226
RA/CD1530	SLC26A8	1.80266	0.00247322	1.54155	0.0220373	-0.3642	0.687525	0.43152	0.608071	0.958484	0.0643216
RA/CD1530	SLC28A2	1.68579	0.00578188	1.62284	0.00784715	0.603242	0.38416	0.763582	0.252324	0.788513	0.0519633
RA only	SLC2A11	0.892087	0.0162239	0.584335	0.164829	0.124596	0.812894	0.392096	0.359283	-0.214507	0.497479
RA only	SLC34A3	0.983024	0.0251534	0.588633	0.246512	0.725003	0.50395	0.447667	0.686065	-1.40009	0.0028201
RA only	SLC35D2	0.370697	6.20647e-07	0.227417	0.00319322	0.290301	0.000638806	0.247288	0.00420411	-0.306334	0.00293255
RA only	SLC37A1	0.488472	0.00714905	0.0959455	0.677078	0.0852177	0.705494	-0.2561	0.220909	-0.10486	0.47335
RA only	SLC38A9	0.425515	1.80314e-12	0.22755	0.00065314	0.24512	0.000139091	0.191368	0.00559242	0.239546	0.000590494
RA only	SLC41A2	0.385041	0.0133789	-0.104903	0.595951	-0.0273441	0.930009	-0.186928	0.493401	-0.915177	7.70453e-10
RA/CD1530	SLC4A3	0.354834	0.0186443	0.449208	0.00586876	0.0924148	0.63447	0.0112105	0.95939	-0.034887	0.862129
RA only	SLC4A8	0.619114	0.00705161	0.353633	0.188283	0.316461	0.361122	0.253393	0.519673	-0.026982	0.930735
RA/CD1530	SLC9A4	0.994231	0.0209676	0.961619	0.0332671	0.144735	0.779658	-0.379571	0.392691	0.754748	0.00543306
RA only	SLFN12	0.52145	0.000779133	0.18482	0.418132	0.190143	0.362158	-0.00536987	0.980702	-0.0576799	0.710307
RA only	SLFN12L	0.872866	1.14607e-07	0.290642	0.171811	0.233297	0.275725	0.286608	0.147949	0.0497971	0.853459
RA only	SLFN14	1.94263	0.0115272	0.937429	0.36716	-0.250887	0.782682	-0.151497	0.866445	1.08915	0.089285
CD1530 only	SMIM10L1	0.223785	0.000912766	0.303029	4.70295e-06	0.2647	0.000223523	0.242204	0.000847323	0.279494	1.15925e-08
RA only	SMIM22	2.42856	0.0181828	1.86704	NA	-0.871191	0.584388	0.0820938	NA	-0.284458	0.719516
RA/CD1530	SMIM29	0.453696	1.48503e-05	0.315028	0.00531562	0.225961	0.0943154	0.284313	0.0288705	-0.247196	0.007162
RA only	SMIM36	0.481633	0.0101986	-0.206718	0.384325	0.0245092	0.947091	-0.115709	0.736212	-0.890232	0.000361395
RA only	SMIM5	1.34997	0.0308946	0.657096	0.411828	0.23798	0.800426	0.857717	0.266542	-0.402831	0.388049
RA only	SNAP25	0.741595	0.00520007	0.332189	0.282738	0.170632	0.557889	0.194896	0.491125	0.490185	0.00298595
RA only	SNTN	1.71187	0.00828469	1.16579	0.143664	0.535592	0.433878	0.402328	0.583773	0.061232	0.926738
CD1530 only	SNX24	0.141324	0.343056	0.308951	0.0232342	0.0466037	0.822265	0.0884812	0.650156	-0.4493	0.00788636
RA only	SORBS1	0.511894	0.002588	-0.0994374	0.649688	0.30657	0.255479	-0.0708202	0.838954	-0.947566	2.31164e-11
RA only	SORT1	0.360756	3.43971e-12	-0.0915302	0.127373	0.235566	0.0579484	0.0244894	0.876894	-2.34233	8.8905e-81
RA only	SOX4	0.393319	1.68148e-17	-0.163034	0.00391613	0.217693	0.000130061	-0.25194	4.70113e-05	-0.0746384	0.673894
RA/CD1530	SPATA17	0.727395	0.0278237	0.748892	0.0272023	0.566788	0.116768	0.359912	0.357895	0.171491	0.577616
CD1530 only	SPATA4	0.683424	0.470167	1.42252	0.0474555	0.18614	0.829588	0.25695	0.756593	0.439686	0.324837
RA/CD1530	SPDYE1	2.00828	2.49515e-07	1.43126	0.000710459	0.611818	0.115066	0.615382	0.126018	-0.161998	0.689638
RA/CD1530	SPDYE11	4.01663	0.0189696	3.8238	1.79628e-06	-5.22589	0.282901	-0.0922638	0.948508	1.07354	0.417591
RA only	SPDYE16	1.09562	0.0115101	0.839621	0.101555	-0.332122	0.575783	-0.578376	0.309634	0.35383	0.305295
RA/CD1530	SPDYE2	1.85833	2.70938e-10	1.41657	4.17387e-05	1.37978	0.474165	1.20415	0.558769	-1.12429	0.136589
RA/CD1530	SPDYE21	2.47221	4.48471e-05	2.31451	0.000299349	-0.0336398	0.967426	0.326173	0.638783	0.532168	0.287239
RA/CD1530	SPDYE2B	1.55135	0.0031575	1.33022	1.03256e-07	0.173077	0.657837	0.239361	0.603215	0.148836	0.541491
RA only	SPDYE5	1.60238	0.000321872	0.885063	0.106514	1.33335	0.1164	1.41518	0.0657527	-1.81046	2.29667e-05
RA only	SPDYE6	1.40412	2.85981e-05	0.679786	0.139668	0.513272	0.309264	0.0728681	0.904403	-0.363923	0.229901
RA/CD1530	SPDYE9	4.01663	0.0189696	3.8238	1.79628e-06	-5.22589	0.282901	-0.0922638	0.948508	1.07354	0.417591
RA/CD1530	SPHK1	0.719535	3.06043e-26	0.31816	6.69633e-07	0.254987	1.18658e-05	-0.00489938	0.95375	0.59658	0.0263131
RA/CD1530	SPIN3	1.38969	0.000308153	1.22244	0.0021178	0.450306	0.33128	0.453808	0.331133	0.469501	0.12647
RA only	SPIRE2	0.438496	0.024515	0.319061	0.127126	0.242933	0.393538	0.317005	0.279592	-0.953021	1.30257e-05
RA only	SPN	1.24797	0.00902119	0.889941	0.0723677	0.698137	0.133856	0.592144	0.219871	0.0268993	0.938613
CD1530 only	SPPL2B	0.020848	0.882421	0.310348	0.00806963	0.0610362	0.676255	0.189361	0.117021	-0.224811	0.084891
RA only	SPR	0.335605	1.91279e-07	-0.058596	0.47419	-0.0588991	0.477819	-0.0932145	0.257894	0.204896	0.00645669
RA only	SPRED1	0.311905	2.631e-07	0.03138	0.668938	0.145926	0.0466208	-0.0355209	0.692093	-0.225568	9.39321e-05
RA only	SPRY1	0.75162	0.0340293	-0.117323	0.807544	-0.327432	0.398309	-0.321076	0.388132	0.74828	0.033046
CD1530 only	SPRYD4	0.105515	0.229465	0.306993	0.000103271	0.174491	0.0353867	0.281808	0.000547801	-0.134805	0.162409
RA only	SPTBN5	0.678116	0.0301085	0.593812	0.0777329	0.346545	0.55539	-0.339211	0.598207	-0.87275	0.0347694
RA only	SPX	2.29135	0.00855729	1.28008	NA	0.679682	0.134089	0.19148	0.726741	2.35051	3.15305e-05
RA/CD1530	SRPK3	1.49325	0.0372039	1.58041	0.0239536	0.884712	0.281617	0.604086	0.465005	0.0910315	0.893228
RA only	SSTR2	0.745408	0.020801	0.526102	0.193472	0.548291	0.0988092	0.313749	0.378773	0.504535	0.0051388
RA only	ST6GALNAC1	1.1156	0.0360537	-0.0295622	0.972454	-0.468951	0.301618	-0.181266	0.690373	1.62538	2.5864e-05
RA only	ST6GALNAC3	1.44455	0.00493714	0.618356	0.356793	-0.0577467	0.975268	0.367495	NA	-2.29796	0.0490579
RA/CD1530	ST8SIA1	1.59837	0.00387601	1.16487	0.037597	0.234832	0.700094	0.684356	0.132775	0.596283	0.117627
RA only	STAB2	1.63421	0.0475619	1.48962	0.0951589	1.31809	0.0676482	1.19362	0.120327	0.333333	0.562389
RA only	STAC	0.389831	7.75609e-07	0.176845	0.0500412	0.207829	0.0263551	0.179732	0.0569468	-0.506946	0.00245812
CD1530 only	STK16	0.164789	0.169346	0.321289	0.00355232	0.171209	0.151765	0.18901	0.0922231	0.0759636	0.449203
RA only	STK32A	1.50723	0.0221291	0.709006	0.378054	0.129428	0.91421	0.453449	0.655048	-0.626961	0.242101
RA only	STK33	0.722396	0.00723022	0.223621	0.530369	0.615728	0.0815457	0.359825	0.381203	-0.742899	0.000229492
RA only	STMND1	1.56645	0.0172288	0.61366	0.532475	1.26401	0.101658	1.20138	0.12351	0.833087	0.271233
CD1530 only	STPG3	0.633919	0.447451	1.65308	0.00589961	0.950512	0.291334	0.709957	0.48797	-0.80839	0.102558
RA only	STX11	0.798903	0.000491194	0.324255	0.227647	-0.0584876	0.870703	-0.137048	0.669529	0.199182	0.20934
CD1530 only	STX16	0.212775	0.00107359	0.337157	2.6387e-06	0.113153	0.104098	0.191882	0.0269228	-0.21368	0.0460432
CD1530 only	STYXL1	0.191926	0.0180703	0.301419	6.40072e-05	0.172257	0.0581839	0.262738	0.00324943	-0.0198408	0.904958
RA/CD1530	SULT1A4	3.11596	0.0112752	2.87378	0.000245003	0.683218	0.573983	0.660509	0.653226	0.381516	0.662774
RA/CD1530	SULT2A1	1.56124	0.00933428	1.44385	0.0211328	0.0159664	0.986452	-0.154084	0.859273	-0.335204	0.474975
RA only	SV2B	1.754	0.0153494	0.978981	0.290243	0.675236	0.508761	0.338368	0.771394	0.17646	0.77795
RA/CD1530	SYCE1L	1.13081	0.0416541	1.34405	0.0143552	0.558455	0.285596	0.696044	0.159253	-0.23613	0.617459
RA only	SYNJ2BP	0.366197	7.41706e-09	0.295856	1.1317e-06	0.209587	0.00468933	0.212781	0.00796211	-0.257303	4.22131e-05
RA/CD1530	SYNPO2	1.64684	1.69134e-55	0.471061	0.000373935	0.339357	0.518488	0.533762	0.271765	-3.38989	7.14871e-112
CD1530 only	SYP	0.441386	0.244641	0.92355	0.00369662	0.691852	0.0643049	0.582437	0.124994	-0.121244	0.62037
RA only	SYTL4	1.35267	2.13228e-05	0.590035	0.158377	0.0796802	0.862649	0.218247	0.577679	0.153997	0.52851
CD1530 only	TADA2A	0.205798	0.115961	0.335081	0.00749045	0.103692	0.482174	0.0230343	0.905374	0.139618	0.235121
RA only	TAS2R4	1.88632	0.0168743	1.48803	0.0949719	1.19695	0.30377	1.64059	0.110859	0.694094	0.411324
RA/CD1530	TBC1D10C	2.22805	3.57694e-06	1.46468	0.0117278	0.563185	0.295017	0.835817	0.0795827	0.853595	0.0307935
RA only	TBC1D3B	1.58176	0.038909	1.32998	0.117906	0.58124	0.561626	1.23586	0.126018	0.116129	0.844196
RA/CD1530	TCEANC2	0.403012	0.00665813	0.409576	0.00747916	0.0781652	0.65697	0.114558	0.474678	0.347111	0.000423444
RA only	TCF23	1.3739	0.0261491	0.903056	0.153247	0.476985	0.378472	0.596706	0.241923	0.559698	0.0842401
RA only	TCF7	0.480509	3.27093e-08	-0.0889547	0.452633	-0.131869	0.259401	-0.286164	0.00800051	-0.111505	0.0919143
RA/CD1530	TCP10L	1.28729	0.0297388	1.18374	0.036105	0.977807	0.0775818	0.946064	0.101471	0.348189	0.447505
RA only	TCTN1	0.333101	0.000513171	0.241553	0.0253725	0.243006	0.00158844	0.111522	0.206969	0.693308	2.07657e-11
RA only	TDRD7	0.32302	0.00223151	-0.114606	0.33159	0.272937	0.163195	0.295982	0.106647	-1.70465	1.48021e-95
RA only	TEPP	2.39064	0.0265316	1.26608	NA	1.5653	0.213818	1.43168	NA	-0.0610004	0.960251
RA only	TFPI2	0.439728	1.0144e-14	0.0708479	0.307133	-0.0466793	0.523232	0.0502764	0.478092	1.50589	9.39375e-121
RA only	TGFB1I1	0.533653	5.31653e-16	0.262385	0.000113273	0.0831719	0.51946	-0.0204002	0.889572	-1.51045	1.64496e-105
RA only	TGM2	0.418618	0.0120347	0.0632523	0.789142	0.53143	0.218782	0.211544	0.662729	-2.56104	3.99819e-16
RA/CD1530	THBS3	0.557162	0.00527141	0.445653	0.033541	0.106782	0.623422	0.263926	0.165417	0.157197	0.482227
RA only	TICAM2	0.595099	0.0475619	0.402889	0.205639	-0.217434	0.613451	0.0566775	0.898253	0.127301	0.774452
CD1530 only	TIMM10B	0.272061	0.00157802	0.347644	5.12509e-05	0.153421	0.087326	0.241123	0.0097587	0.139625	0.00884362
CD1530 only	TIMM22	-0.686525	0.77648	4.01719	0.025765	-6.11522	NA	0.105992	0.968322	1.77974	NA
RA only	TIMP3	0.849131	2.37674e-91	-0.239393	4.46225e-08	0.0788591	0.179681	-0.238247	2.67556e-05	0.725572	3.1081e-06
RA only	TJP3	1.50623	0.0023426	-0.237439	0.784499	0.569652	0.749615	0.476351	NA	-2.7394	1.30632e-05
RA only	TM7SF3	0.314424	1.10932e-05	0.171949	0.0212337	0.122016	0.0978706	0.180813	0.0169814	-0.353042	0.0109844
RA/CD1530	TMEM106A	0.825051	0.00128842	0.614512	0.0170066	0.326284	0.195394	0.337805	0.162752	0.182534	0.258794
RA/CD1530	TMEM107	0.42445	5.86599e-05	0.456467	4.27115e-06	0.187947	0.130948	0.273956	0.0227842	-0.387839	0.0323456
RA only	TMEM191B	0.723312	0.0468325	0.572272	0.138283	-0.138387	0.839104	0.242296	0.699088	-0.620863	0.0368133
RA only	TMEM212	1.19579	7.62715e-05	0.506883	0.130513	0.287664	0.238176	-0.180712	0.51406	0.678833	0.000475781
RA only	TMEM213	1.30231	0.0360231	0.977536	0.136521	0.759071	0.356171	1.1339	0.10468	0.0420836	0.931568
RA/CD1530	TMEM234	0.341015	0.0118697	0.533677	7.14835e-05	0.287491	0.0815103	0.219585	0.186542	-0.255578	0.00477101
RA only	TMEM25	0.731176	8.82418e-05	0.38	0.0982904	-0.0276744	0.896682	-0.00109683	0.995843	1.12903	5.49351e-24
RA only	TMEM266	1.30377	9.31931e-05	0.748925	0.0644084	0.6147	0.170833	0.170845	0.757599	-0.656087	0.0135062
RA only	TMOD2	0.35459	1.83241e-05	0.113542	0.24206	0.103028	0.466073	0.0997335	0.475085	-1.00894	1.32259e-41
RA only	TMOD4	1.34033	0.0443041	1.01831	0.179657	0.697675	0.284745	0.208964	0.783659	0.600015	0.19514
RA only	TNFAIP3	0.306087	0.00216152	0.216567	0.0381981	0.0873409	0.41387	-0.171762	0.0656555	0.829836	0.0116045
RA/CD1530	TNFRSF13C	0.92306	0.0123022	0.906985	0.0261462	0.0207006	0.96432	0.349756	0.300209	0.743384	0.000174424
RA only	TNFSF13	0.377056	0.0417863	0.320364	0.0946905	0.192065	0.51946	-0.0111469	0.973025	-0.935186	8.30998e-09
RA only	TNFSF13B	1.07937	0.0230601	0.857961	0.0872562	-0.142608	0.877133	0.210425	0.792816	-0.984998	0.0608011
RA only	TNFSF15	0.711508	5.84517e-09	0.0427497	0.807365	-0.0195614	0.933114	-0.00513923	0.980896	-0.380965	0.0927567
RA only	TNIP3	1.28856	0.0486434	0.49703	0.573531	1.0907	0.0953291	0.189783	0.835087	-0.0889213	0.874012
CD1530 only	TNNI2	0.322672	0.59716	1.39363	0.00149948	1.22559	0.250391	1.60938	0.0948077	-2.65548	3.11363e-07
RA only	TOGARAM2	1.34349	0.0408557	0.929586	0.204871	0.247467	0.745717	0.0873575	0.917544	0.601574	0.172217
CD1530 only	TOR2A	0.209286	0.0348793	0.362795	0.000159049	0.127172	0.341634	0.249227	0.0392607	-0.540862	1.29986e-06
CD1530 only	TPK1	0.552423	0.092256	0.71068	0.0349494	0.680681	0.0980573	0.629893	0.128971	-0.855973	0.000117305
RA only	TPM4	0.364881	2.00161e-23	0.183531	1.98314e-06	0.194655	2.69521e-05	0.0893614	0.0738114	-0.306997	3.23482e-14
RA only	TRAC	1.00177	0.0130685	0.318128	0.554061	0.596163	0.38998	0.599244	0.368076	-0.308165	0.512678
RA/CD1530	TRAK2	0.746449	8.45585e-43	0.531879	2.43677e-18	0.193857	0.00310421	0.246415	7.25749e-05	0.116281	0.201586
RA/CD1530	TRAPPC5	0.350567	0.000307908	0.317918	0.0010369	0.289993	0.00261113	0.255857	0.0144067	0.0354695	0.711036
RA/CD1530	TRIM22	0.920699	1.18168e-19	0.333076	0.00469415	0.251554	0.12772	0.248772	0.120339	-0.713647	9.8834e-08
RA only	TRIM31	6.33214	2.86995e-08	-0.835117	NA	-0.727146	0.864061	-1.73708	NA	-0.811276	0.671227
RA only	TRIM66	0.303482	0.0312368	0.163692	0.306334	0.237563	0.104979	0.222119	0.175247	-0.233293	0.284482
RA only	TRIM72	1.1032	0.000225055	0.625668	0.062763	0.616904	0.0527879	0.648045	0.0810391	-0.0449941	0.884167
RA only	TRMT9B	1.55889	0.0145888	0.730563	0.675291	0.243374	0.729998	-0.461976	0.592496	-0.102804	0.877858
CD1530 only	TRPT1	0.207327	0.0265236	0.355814	6.05118e-05	0.118967	0.321794	0.184603	0.0907651	-0.319131	1.37042e-07
RA/CD1530	TRPV6	2.03076	5.89525e-30	0.985433	1.33295e-05	-0.125606	0.919757	-0.381428	NA	-3.82859	2.41577e-20
RA/CD1530	TSGA10	0.578475	0.0139877	0.630803	0.00941557	0.133568	0.746889	0.101873	0.7973	-0.461674	0.04498
RA only	TSHR	0.844868	0.0393683	0.415749	0.399384	0.524358	0.325482	0.259122	0.655039	0.109529	0.777651
RA/CD1530	TSSK4	0.783256	0.0281302	0.740861	0.0306997	0.666706	0.0803631	0.662662	0.0814483	-0.556058	0.0226195
RA/CD1530	TTLL13	2.56184	0.0103025	2.30421	0.0373077	-0.148633	0.893561	0.0985527	0.914838	1.05255	0.0963001
RA only	TTN	0.371084	0.00014882	0.192261	0.0767404	0.0251849	0.826155	-0.144118	0.131044	0.338082	2.48683e-09
RA only	TUBA3D	1.73614	0.00421328	0.91923	0.210046	0.425822	0.487813	0.251929	0.705266	0.150252	0.778773
RA/CD1530	TUBA8	0.881062	0.0263223	0.974071	0.0170671	0.589825	0.0842214	0.645339	0.0557255	0.750687	0.00163212
RA/CD1530	TUBGCP6	0.434005	0.000102463	0.529742	6.79118e-05	0.208917	0.103264	0.258393	0.0441255	0.1546	0.477391
CD1530 only	TVP23A	0.902321	0.0839661	1.14865	0.0111229	0.639757	0.241586	0.715809	0.182082	-0.367005	0.376414
RA/CD1530	TVP23C	0.499364	0.000130125	0.39656	0.00289458	0.276177	0.156752	0.209442	0.28613	-0.346219	0.0139823
RA only	UBN2	0.465704	0.000156145	-0.0982972	0.582598	0.00305403	0.988684	-0.0905191	0.642371	-0.644534	1.43908e-08
RA/CD1530	UCN2	0.632168	0.00108561	0.744677	7.6178e-05	0.229315	0.329979	0.298317	0.184059	-0.00850203	0.99173
RA/CD1530	UGT1A7	1.5706	0.0136179	1.58207	0.0129531	0.291343	0.609804	0.428699	0.463019	0.534662	0.293737
CD1530 only	UNK	0.10347	0.284363	0.302033	0.00114195	0.152034	0.157672	0.27954	0.00286545	-0.103718	0.380551
RA only	UPB1	2.0377	0.0186892	1.27799	0.24128	0.170934	0.892209	1.22271	0.143774	0.284411	0.714964
RA/CD1530	USHBP1	1.32265	0.00763625	1.13542	0.0411144	0.023897	0.971695	0.477538	0.332298	0.413032	0.161552
RA only	USP9Y	0.996835	0.0343157	0.894573	0.0681576	0.150835	0.821833	0.52242	0.326178	0.0866642	0.82151
RA only	VASH1	0.536448	0.00212896	0.33984	0.0777068	0.217888	0.547721	0.184949	0.604567	-1.07465	9.83915e-14
RA only	VASH2	0.784251	0.00183912	0.280709	0.367209	0.134298	0.553679	0.181863	0.392672	1.08748	0.000131868
RA only	VPS13C	0.490887	6.61064e-09	-0.162374	0.0570934	-0.0453622	0.755457	-0.276556	0.0299749	-0.774289	6.44734e-22
RA only	VSIG10	0.317807	3.60256e-05	-0.0765933	0.41912	-0.105384	0.278781	-0.158171	0.0863811	-0.0773903	0.482887
RA only	VSTM4	1.38885	0.0244832	1.15137	0.0899222	-0.0269	0.973936	0.076528	0.925108	0.172217	0.764407
RA/CD1530	VWCE	1.92225	0.0465578	1.96812	0.0394442	0.415153	0.555522	0.663283	0.316099	1.00274	0.0759513
CD1530 only	WBP1	0.280169	0.000476034	0.301095	7.85477e-05	0.103585	0.259401	0.165197	0.0681773	0.00947144	0.952062
RA only	WBP2NL	1.6334	0.0225048	1.13665	0.174587	0.780691	0.365294	1.34933	0.0797906	-0.142938	0.803303
RA only	WDPCP	0.564183	4.47181e-05	0.166803	0.308783	0.226852	0.113457	0.0358951	0.853243	0.130234	0.226577
RA only	WDR37	0.301933	0.0239815	0.110012	0.420337	-0.0841934	0.56621	-0.0240675	0.881981	0.251977	0.116623
RA only	WDR93	2.03825	0.019392	1.73934	0.0689031	-0.233922	0.862022	-0.152684	0.902483	0.91794	0.205522
RA only	WFDC1	1.05026	0.0427435	0.455934	0.501385	0.217014	0.749298	0.310949	0.607561	-0.340191	0.50499
CD1530 only	WFDC3	0.58716	0.121668	0.830591	0.0187205	0.794333	0.0830903	0.494462	0.313038	-0.224797	0.493085
RA/CD1530	WNT2B	1.22666	2.80263e-14	0.563863	0.00408391	0.21279	0.240768	0.110969	0.548495	0.737804	0.00059119
CD1530 only	WSB1	0.161014	0.0308164	0.318162	1.13305e-05	0.249515	0.00015495	0.213446	0.00581796	-0.142405	0.0331312
RA only	WTIP	0.330178	0.000715333	0.154458	0.156103	-0.101185	0.42505	-0.0797804	0.532476	-0.280821	1.50713e-05
RA/CD1530	XAF1	0.73416	3.59036e-06	0.364488	0.045682	0.257876	0.343943	0.250505	0.368771	-0.951287	1.91936e-10
RA only	XKR4	1.5558	0.00515871	1.14015	0.0670651	0.759182	0.262364	0.701795	0.305679	-0.0158851	0.977178
CD1530 only	YJU2B	0.0875764	0.521929	0.348257	0.00277334	0.19113	0.109026	0.216122	0.0737166	0.24865	0.0736211
RA/CD1530	YPEL1	2.23131	2.12601e-05	1.32759	0.0341215	0.615112	0.324951	0.764836	0.179464	0.411036	0.322012
RA only	YPEL4	1.43148	0.0473579	1.39675	0.061609	0.0271581	0.979008	0.407275	0.632261	0.512534	0.329876
RA only	ZBTB18	0.426344	3.93257e-05	0.165751	0.196799	0.0100889	0.960243	-0.01325	0.9476	-0.501803	0.00647763
CD1530 only	ZFP42	0.974473	0.283739	1.6815	0.0237045	-0.173262	0.87162	0.364493	0.676824	-0.396609	0.500643
CD1530 only	ZFP57	3.39752	0.334958	2.63496	0.037007	1.80231	0.740894	1.65326	NA	0.541442	0.79017
RA only	ZG16B	1.18852	0.0229722	1.02438	0.0653041	0.291936	0.790528	0.0128937	0.990944	-1.30484	0.00144715
RA only	ZMYND15	1.54012	0.0132166	0.323537	0.744633	-0.602905	0.700375	-0.125145	NA	-1.90358	0.00447397
RA/CD1530	ZNF107	0.533073	0.00419682	0.380782	0.0336829	0.2153	0.0876658	0.137742	0.298922	1.29032	3.38591e-51
RA only	ZNF133	0.350994	0.00276382	0.297747	0.00999929	-0.00788002	0.96158	0.144371	0.251334	-0.13747	0.455713
RA only	ZNF154	1.59778	0.000811806	0.945884	0.0978591	0.54844	0.309146	0.207689	0.748562	0.218924	0.625034
RA/CD1530	ZNF169	0.555281	0.0057314	0.441519	0.0390282	0.194654	0.450538	0.312535	0.147727	-0.105617	0.52081
RA only	ZNF19	0.616583	0.0213154	0.452509	0.1267	0.304719	0.317598	0.229526	0.453555	0.212299	0.234859
RA/CD1530	ZNF232	0.367188	0.00255138	0.342664	0.00607558	0.250581	0.0723615	0.296337	0.0324062	-0.144751	0.148444
RA only	ZNF234	0.301018	0.0359454	0.224349	0.143728	0.198909	0.19943	0.160928	0.307477	0.16384	0.0812231
RA/CD1530	ZNF248	0.30067	0.0109976	0.33849	0.00559301	0.126215	0.309519	0.187445	0.112103	-0.0267566	0.858579
RA only	ZNF283	0.335803	0.0450574	0.196016	0.31371	-0.188522	0.334818	0.0166194	0.937699	0.134405	0.385476
RA/CD1530	ZNF347	1.40279	0.000956149	1.31111	0.00116068	0.392147	0.388961	0.145874	0.78388	0.436406	0.112971
RA only	ZNF43	3.01794	0.00394388	2.30227	NA	-0.430023	0.364192	0.141119	0.75448	4.85133	4.85396e-19
RA only	ZNF433	0.6418	0.030084	0.512382	0.0829429	0.440955	0.123715	0.501365	0.0737166	0.113894	0.616607
RA only	ZNF460	0.532814	0.0144165	0.0277476	0.924219	0.347073	0.0837149	0.210632	0.378419	0.448786	0.00486581
RA/CD1530	ZNF471	1.80297	2.99292e-06	1.08979	0.0150161	0.279376	0.560394	0.0117148	0.981643	0.608958	0.0628851
RA only	ZNF483	0.487292	0.0066761	0.27616	0.162912	0.351567	0.304997	0.46331	0.141586	-1.14306	1.28272e-10
RA/CD1530	ZNF486	1.982	0.00764668	2.13789	0.00318413	0.593043	0.329907	0.948723	0.0545726	1.28647	0.00227316
RA only	ZNF491	2.12761	0.0361229	1.94525	NA	0.317749	0.790695	0.179979	0.871717	0.432776	0.564256
CD1530 only	ZNF534	0.894004	0.161921	1.36948	0.0123069	-0.238434	0.761793	-0.0675435	0.927363	0.685841	0.103711
RA only	ZNF549	0.410969	0.0446036	0.0767435	0.76839	-0.00523791	0.983745	-0.0136933	0.958014	0.443213	0.00554017
RA only	ZNF554	0.656264	0.0102096	0.362225	0.181948	0.162694	0.590904	-0.0332276	0.925108	-0.0145975	0.944909
RA only	ZNF556	0.54354	0.0357296	0.458491	0.0942102	0.0208101	0.921558	-0.069701	0.715866	2.08421	1.35769e-69
CD1530 only	ZNF559-ZNF177	1.02544	0.0719134	1.16239	0.0230594	0.0584325	0.91884	-0.0101388	0.986115	0.447748	0.555502
RA/CD1530	ZNF568	0.528105	0.0406784	0.687961	0.00422021	0.212346	0.376674	0.10638	0.683546	0.619178	5.92584e-05
RA only	ZNF599	0.778413	0.0048352	0.571594	0.0641508	0.195627	0.48248	0.230195	0.387172	0.527099	0.00274739
RA only	ZNF611	0.527772	0.013293	0.467676	0.053847	0.329973	0.117567	0.136993	0.567235	0.521974	4.94223e-05
RA/CD1530	ZNF630	0.927582	0.0181528	0.853159	0.0380486	0.646068	0.348881	-0.0310127	0.972312	-0.716322	0.0274737
RA only	ZNF66	0.522987	0.000142471	0.226756	0.110122	0.115084	0.474591	-0.0153021	0.927084	0.736205	1.35521e-05
RA only	ZNF667	0.847195	0.0430202	0.502649	0.313019	0.170093	0.747189	0.283881	0.545739	0.0654113	0.847764
RA only	ZNF671	2.29533	0.00744383	1.18957	NA	0.353142	0.744045	-0.332574	0.772599	0.246381	0.763186
RA/CD1530	ZNF707	0.450585	0.0228977	0.427232	0.0484657	0.138958	0.782901	0.172565	0.764689	0.15126	0.632558
RA only	ZNF713	0.559409	0.0102306	0.372406	0.104668	0.554788	0.0515651	0.539979	0.0506587	-0.481964	0.00626116
RA only	ZNF716	1.68701	0.0211088	1.49804	0.0659493	0.830529	0.230268	0.755947	0.273733	0.18609	0.743105
RA only	ZNF727	2.0611	0.0297703	0.527504	NA	1.47776	0.126822	0.836366	NA	0.497448	0.506349
RA only	ZNF737	1.12917	0.0053603	0.357613	0.489606	0.454795	0.315863	0.132253	0.820917	0.347442	0.182476
RA/CD1530	ZNF75A	0.336734	0.0069837	0.351927	0.00600483	0.115367	0.454691	0.2581	0.0774209	-0.1587	0.382105
RA only	ZNF778	0.380173	0.0211916	0.28868	0.104309	0.253011	0.0929025	0.237817	0.147654	0.543617	0.00550423
RA/CD1530	ZNF808	0.53678	0.00478536	0.547016	0.00178408	0.31002	0.0765005	0.31002	0.0624877	0.556303	1.77959e-08
RA only	ZNF829	0.626366	0.0287063	0.449487	0.148454	0.411118	0.0741548	0.279862	0.259104	1.2461	3.6806e-10
RA only	ZNF83	0.89677	0.00817624	0.661967	0.0768262	-0.031561	0.94063	0.0583371	0.886208	0.535016	0.0117419
RA only	ZNF844	1.23695	0.00343213	0.859753	0.0802142	0.353601	0.50535	0.292118	0.58585	0.398683	0.246077
RA only	ZSCAN18	2.25533	0.00562373	1.04188	NA	0.783122	0.354403	-0.75578	0.504526	0.548779	0.38789
RA only	ZSCAN20	0.462337	0.0145837	0.0541496	0.823047	0.224815	0.357231	-0.0638137	0.824343	-0.345338	0.0441704
RA/CD1530	ZSWIM9	0.412429	7.39917e-07	0.404098	7.51848e-07	0.0406247	0.740964	0.00676097	0.964483	-0.222874	0.00133002
CD1530 only	ZUP1	0.0891352	0.472836	0.311845	0.00529476	0.12684	0.253783	0.278196	0.00741831	0.193225	0.0149938

## Sheet: 6_48h Up PAR & KO
		DE Results in PAR after Agonist Treatment				DE Results in KO after Agonist Treatment				DE Results RARGKO vs. PAR (no added agonist)		RARγ peak site			Peak Information (Peak closest to TSS shown for genes with multiple RARγ peaks)
Responsive in PAR:	Gene	PAR + RA (LFC)	PAR + RA (p.adj)	PAR + CD1530 (LFC)	PAR + CD1530 (p.adj)	KO + RA (LFC)	KO + RA (p.adj)	KO + CD1530 (LFC)	KO + CD1530 (p.adj)	KO v. PAR (LFC)	KO v. PAR (p.adj)	In Peak Set	Peak within 3 kb of TSS	Peak within 250 bp of TSS	Chr.	Start	End	Integer Score	Distance to TSS (bp)	Annotation
RA/CD1530	ABCD4	0.579774	3.9792e-16	0.405633	2.50444e-07	0.438841	7.61031e-07	0.337882	0.000366765	-0.361316	1.8175e-05	✓			chr14	74270502	74270634	157	18007	Distal Intergenic
RA/CD1530	ADPRM	0.57015	0.0106202	0.698921	0.000861845	0.724638	0.000456083	0.506068	0.0319693	-0.068628	0.72166	✓	✓	✓	chr17	10697375	10697832	52	0	Promoter (<=1kb)
RA/CD1530	ADTRP	0.658991	0.000103955	0.73979	5.22301e-06	0.325719	0.0536392	0.678298	1.67469e-05	0.557242	0.0036997	✓	✓		chr6	11770740	11771067	71	-2936	Promoter (2-3kb)
CD1530 only	AIG1	0.0975193	0.227538	0.341712	1.38308e-06	0.131953	0.10669	0.3459	2.49967e-07	0.232147	0.216508	✓	✓	✓	chr6	143060287	143060644	64	0	Promoter (<=1kb)
RA only	AKAP12	1.01558	1.38603e-86	-0.0247135	0.741625	0.484727	2.89691e-15	-0.419258	1.78988e-19	-0.0421366	0.885143	✓	✓	✓	chr6	151240160	151240407	51	0	Promoter (<=1kb)
RA only	ALG10B	0.359513	2.61004e-05	0.167627	0.0893675	0.389929	6.67911e-07	0.223906	0.00803975	0.0168732	0.81185	✓			chr12	38384901	38385099	60	68062	Distal Intergenic
RA/CD1530	ALG14	0.436654	6.56228e-10	0.680897	1.76659e-25	0.608776	4.69537e-16	0.642438	3.9353e-17	-0.2688	0.0885357	✓	✓	✓	chr1	95072680	95073049	323	0	Promoter (<=1kb)
RA/CD1530	ALOX5AP	1.78611	1.04235e-37	0.778276	6.6205e-06	1.65581	0.0147191	0.233365	0.83465	-4.70937	3.34465e-30	✓	✓		chr13	30743533	30744043	87	1197	Promoter (1-2kb)
RA/CD1530	ANAPC15	0.586294	2.02378e-40	0.536932	1.64984e-38	0.511556	5.25867e-19	0.456254	2.04343e-17	-0.420701	0.0155939	✓	✓	✓	chr11	72112236	72113091	262	0	Promoter (<=1kb)
RA only	ANG	0.481939	0.0106719	0.31998	0.118047	0.346093	0.0399893	0.231535	0.209392	0.514693	0.0226016	✓	✓	✓	chr14	20684205	20684680	78	0	Promoter (<=1kb)
CD1530 only	ANGEL2	0.178516	0.0604813	0.307487	0.00072906	0.237104	0.0199419	0.332069	0.000319289	0.0104341	0.882208	✓	✓	✓	chr1	213015566	213015891	140	0	Promoter (<=1kb)
RA/CD1530	ANKRD1	0.371815	9.00285e-07	0.611847	1.79392e-18	0.439275	1.34063e-05	0.577851	1.69343e-11	-1.00366	0.000382083	✓			chr10	90931496	90931670	53	-10409	Distal Intergenic
CD1530 only	ANXA1	0.205378	2.30764e-05	0.389636	8.97845e-21	0.415463	1.37157e-15	0.524572	6.02073e-27	0.393857	7.22831e-06	✓	✓		chr9	73153890	73154093	73	1988	Promoter (1-2kb)
RA/CD1530	ANXA3	1.01751	2.70328e-112	0.787097	3.96751e-67	0.577798	2.51493e-20	0.637566	5.1467e-20	-0.0741099	0.656792	✓			chr4	78566022	78566197	100	12102	Intron (ENST00000512884.5/306, intron 2 of 11)
CD1530 only	AOPEP	0.188923	3.76986e-05	0.349328	2.5976e-15	0.130407	0.0489288	0.316975	1.56881e-08	-0.897883	2.01251e-133	✓	✓	✓	chr9	94919435	94920154	116	-61	Promoter (<=1kb)
RA/CD1530	AP1S2	0.627657	3.11098e-15	0.437248	6.7682e-07	0.635154	8.39325e-17	0.547017	1.66439e-11	0.375136	0.0486777	✓	✓	✓	chrX	15854815	15854995	69	0	Promoter (<=1kb)
RA/CD1530	AP3S1	0.356996	1.77822e-10	0.483168	6.91446e-16	0.332022	5.93401e-07	0.44896	4.08478e-13	0.0584579	0.788488	✓	✓	✓	chr5	115841633	115842148	95	0	Promoter (<=1kb)
RA/CD1530	AP4S1	0.473634	2.30195e-05	0.460022	1.15026e-05	0.368599	0.00168041	0.413661	0.00021144	-0.246377	0.00316729	✓	✓	✓	chr14	31026701	31026848	60	58	Promoter (<=1kb)
CD1530 only	APIP	0.297837	1.05471e-05	0.508357	4.32596e-15	0.476596	5.21259e-12	0.568362	4.46449e-16	0.346296	0.0165789	✓	✓	✓	chr11	34916131	34916536	113	0	Promoter (<=1kb)
RA only	ARID3B	0.710632	7.87298e-14	0.157906	0.113974	0.558949	3.92303e-07	-0.00866211	0.959534	-0.591155	1.7972e-05	✓	✓		chr15	74546010	74546601	73	1660	Promoter (1-2kb)
RA/CD1530	ARL14	1.08276	4.57617e-06	0.738523	0.00442788	0.865661	3.12025e-05	0.385429	0.0890179	0.369314	0.0647471	✓	✓	✓	chr3	160676994	160677109	59	-51	Promoter (<=1kb)
RA/CD1530	ARL14EPL	3.03389	4.4862e-36	1.06675	0.00540213	1.73217	0.00138785	0.896136	0.202632	-1.81323	0.0207282	✓	✓	✓	chr5	116032144	116032424	56	0	Promoter (<=1kb)
CD1530 only	ARL4A	0.178731	0.0155516	0.508589	5.80134e-11	0.310152	2.70029e-05	0.59031	1.1946e-23	0.547825	0.000157538	✓	✓	✓	chr7	12686638	12686762	55	-94	Promoter (<=1kb)
CD1530 only	ARL6IP6	0.298769	4.00801e-05	0.394941	5.03626e-08	0.3446	1.78964e-07	0.353218	4.68829e-07	0.0641987	0.521961	✓	✓	✓	chr2	152718300	152718500	84	0	Promoter (<=1kb)
RA/CD1530	ARMC10	0.308648	1.65263e-08	0.333856	6.52347e-09	0.359557	1.48868e-08	0.500117	1.01622e-17	0.211255	0.0813324	✓	✓	✓	chr7	103074920	103075094	97	0	Promoter (<=1kb)
CD1530 only	ARTN	0.144317	0.125386	0.460326	2.40765e-07	0.0874877	0.508303	0.382055	0.000302023	-0.753823	3.79204e-05	✓	✓		chr1	43930677	43930956	107	-2364	Promoter (2-3kb)
RA only	ASNS	0.324672	1.91488e-06	0.0753987	0.260998	0.31022	2.79152e-08	0.154604	0.0203364	0.698299	0.00541808	✓	✓	✓	chr7	97872047	97872494	117	0	Promoter (<=1kb)
RA/CD1530	ASNSD1	0.493108	6.43063e-15	0.604052	6.49901e-20	0.572885	9.1434e-15	0.705137	2.13802e-24	0.215454	0.0808662	✓	✓	✓	chr2	189661271	189661401	78	0	Promoter (<=1kb)
RA/CD1530	ATF1	0.374004	5.47511e-10	0.501063	4.52594e-13	0.530519	2.53237e-17	0.481365	6.50093e-14	0.261537	0.0337823	✓	✓	✓	chr12	50763737	50764309	67	0	Promoter (<=1kb)
RA/CD1530	ATF3	1.02816	8.06271e-30	0.365999	0.0018595	0.699335	8.03971e-17	0.336337	0.000291103	0.699965	9.23872e-21	✓	✓	✓	chr1	212608227	212608628	85	-42	Promoter (<=1kb)
RA/CD1530	ATG5	0.452277	4.433e-19	0.55232	3.01991e-27	0.47702	5.24691e-16	0.591173	2.68402e-24	0.0410401	0.781509	✓			chr6	106251092	106251237	69	28586	Intron (ENST00000636437.1/9474, intron 4 of 6)
CD1530 only	ATL2	0.193454	0.00161879	0.39937	2.86728e-12	0.363521	4.04709e-10	0.505667	4.63099e-18	0.191618	4.07566e-07	✓	✓	✓	chr2	38377395	38377589	56	-110	Promoter (<=1kb)
CD1530 only	ATP5PD	0.29297	1.58118e-09	0.521772	2.82049e-32	0.306085	2.10427e-06	0.503265	1.76977e-14	-0.121523	0.340185	✓	✓	✓	chr17	75046526	75046879	57	71	Promoter (<=1kb)
RA only	ATP9A	0.445023	1.84287e-18	-0.284062	1.2274e-06	0.430779	1.12684e-09	-0.205795	0.00294553	-1.44037	5.39505e-50	✓	✓		chr20	51767178	51767641	115	687	Promoter (<=1kb)
RA only	ATXN1	0.555886	1.42966e-20	0.0473669	0.553404	0.361434	5.84391e-08	-0.027028	0.774885	-0.0436511	0.661239	✓			chr6	16683745	16684131	66	65961	Intron (ENST00000244769.8/6310, intron 3 of 8)
RA/CD1530	B9D1	0.453254	1.84793e-06	0.51095	8.80518e-08	0.184734	0.217603	0.426557	0.000724631	-0.860065	4.87974e-08	✓	✓	✓	chr17	19362815	19362984	57	47	Promoter (<=1kb)
RA only	BACH2	0.848209	9.06496e-09	0.0628223	0.762827	-0.0579742	0.803284	-0.399643	0.0297454	0.245035	0.139526	✓	✓		chr6	90218565	90218921	107	-320	Promoter (<=1kb)
RA/CD1530	BANK1	0.652131	0.0100772	0.646318	0.0169592	0.387174	0.138295	0.555366	0.0199641	0.260003	0.323021	✓			chr4	101411267	101411452	52	-8509	Exon (ENST00000502990.5/ENST00000502990.5, exon 1 of 5)
RA/CD1530	BBIP1	0.788001	2.20967e-16	0.777629	5.40491e-14	0.812295	1.71171e-14	0.754492	2.49049e-12	-0.292423	0.0960334	✓	✓	✓	chr10	110918587	110919149	90	0	Promoter (<=1kb)
RA/CD1530	BBS10	0.461031	3.75526e-07	0.606928	1.68643e-11	0.475632	2.79778e-08	0.604417	5.0708e-15	0.506704	3.03222e-11	✓			chr12	76319878	76320024	57	28391	Distal Intergenic
RA/CD1530	BIRC3	0.747362	2.58188e-12	0.328486	0.00454031	1.43515	7.84351e-47	0.672513	2.38245e-11	-0.498918	3.28954e-06	✓			chr11	102306326	102306785	78	-10699	Distal Intergenic
RA only	BMERB1	0.400022	0.00161624	0.000790539	0.996963	0.438168	0.0161298	0.111902	0.611057	-1.50874	7.35128e-16	✓			chr16	15482356	15482583	63	-19683	Intron (ENST00000568766.1/127898555, intron 1 of 1)
CD1530 only	BPHL	0.263907	0.00708754	0.433792	1.58874e-06	0.307178	0.00246114	0.490641	3.2977e-07	0.122013	0.439372	✓	✓	✓	chr6	3118395	3118575	59	19	Promoter (<=1kb)
RA/CD1530	BRI3	0.42968	2.51655e-12	0.436154	6.52552e-16	0.279802	5.11708e-05	0.427848	1.09875e-09	-0.0334368	0.869121	✓	✓	✓	chr7	98252373	98252643	69	0	Promoter (<=1kb)
RA/CD1530	BUD31	0.353414	4.31234e-15	0.442554	2.3085e-23	0.409468	1.631e-11	0.469128	1.53553e-18	-0.424668	2.35031e-06	✓	✓	✓	chr7	99408635	99408880	113	0	Promoter (<=1kb)
RA/CD1530	C19ORF33	0.508135	3.07042e-25	0.748123	6.25665e-54	0.413979	3.79404e-09	0.64253	4.66356e-19	-0.0705119	0.321543	✓	✓	✓	chr19	38303762	38304550	60	0	Promoter (<=1kb)
RA/CD1530	C4ORF46	0.410997	1.88043e-07	0.353948	5.88955e-05	0.475382	1.21264e-08	0.260356	0.0126523	-0.125742	0.0371077	✓	✓	✓	chr4	158672001	158672501	78	0	Promoter (<=1kb)
RA/CD1530	C5ORF63	0.56418	0.00990286	0.52969	0.0187085	0.501194	0.134193	0.960369	0.000707309	-1.1044	8.18816e-14	✓			chr5	127108759	127109188	163	-35253	Distal Intergenic
RA/CD1530	CALM2	0.852381	1.39423e-72	0.839575	9.6547e-64	0.684806	7.43825e-26	0.788821	4.55871e-32	0.0872575	0.214333	✓	✓	✓	chr2	47176601	47176776	137	0	Promoter (<=1kb)
RA only	CAMK2A	1.74123	5.15471e-13	0.496954	0.146822	0.713928	0.0144055	0.217149	0.611409	-0.928806	0.00965217	✓			chr5	150295367	150295610	52	-5274	Distal Intergenic
RA/CD1530	CARD16	0.786844	4.45332e-13	0.817003	1.12878e-13	0.570379	0.000375875	0.575445	0.000188669	-0.940169	3.1397e-09	✓	✓		chr11	105047061	105047418	206	-1726	Promoter (1-2kb)
RA only	CAVIN4	0.961537	7.70959e-09	0.104974	0.666675	0.777714	0.00287881	-0.207778	0.569847	-0.818074	2.92355e-06	✓			chr9	100739475	100739962	174	161396	Distal Intergenic
RA only	CCDC71L	1.62642	9.25654e-198	0.219874	0.00153622	0.411031	1.0511e-07	-0.0566767	0.570945	-0.160292	0.152956	✓			chr7	106679226	106679740	202	-18068	Intron (ENST00000490856.5/ENST00000490856.5, intron 1 of 4)
RA/CD1530	CCDC82	0.461061	5.40419e-05	0.336663	0.00307662	0.429589	9.41864e-05	0.346058	0.00153603	0.169637	0.146725	✓	✓	✓	chr11	96389938	96390241	79	0	Promoter (<=1kb)
RA/CD1530	CCNG1	0.323315	8.10457e-09	0.308928	2.28102e-07	0.48513	3.47304e-13	0.39759	1.05679e-08	-0.618315	0.0107102	✓	✓	✓	chr5	163437402	163437847	68	0	Promoter (<=1kb)
RA/CD1530	CCNL1	0.704302	2.93185e-14	0.708377	7.33718e-06	0.791963	5.51097e-26	0.749723	3.4175e-17	0.206905	0.430875	✓	✓	✓	chr3	157159946	157160761	92	0	Promoter (<=1kb)
RA/CD1530	CD46	0.482086	9.89998e-23	0.458772	1.67219e-23	0.468592	1.41281e-23	0.495228	5.01705e-26	0.0314933	0.535669	✓	✓	✓	chr1	207751850	207752263	64	0	Promoter (<=1kb)
RA/CD1530	CD58	0.767286	3.85902e-15	0.959757	7.13668e-23	0.702835	4.09665e-16	0.891039	9.04032e-25	0.343469	9.12186e-05	✓			chr1	116537495	116537724	109	6866	Intron (ENST00000369489.10/965, intron 2 of 5)
RA/CD1530	CDC42SE2	0.445101	1.05353e-14	0.307312	7.04609e-08	0.343872	2.91396e-05	0.346057	1.55352e-06	-0.974226	3.04339e-12	✓			chr5	131312565	131312734	82	48490	Intron (ENST00000502840.5/56990, intron 2 of 3)
RA only	CDH8	0.560533	0.000490403	0.286054	0.117919	0.306642	0.0298265	0.23708	0.102491	0.710249	4.29815e-10	✓			chr16	61801683	61801883	50	16160	Intron (ENST00000577730.5/1006, intron 6 of 11)
CD1530 only	CENPN	0.275937	9.01448e-06	0.368034	1.17577e-09	0.343642	2.07282e-07	0.435884	2.98424e-12	0.176359	0.0205421	✓	✓	✓	chr16	81007282	81007430	70	19	Promoter (<=1kb)
RA/CD1530	CFAP54	0.940899	7.18659e-08	0.574099	0.00172861	0.423979	0.00668537	0.26521	0.151886	0.55985	0.00560837	✓			chr12	96729439	96729602	82	81464	Intron (ENST00000524981.9/144535, intron 50 of 67)
RA only	CFAP69	1.09801	2.86264e-05	0.354934	0.283428	0.977146	0.000154106	0.864378	0.0012199	0.0792032	0.720971	✓	✓	✓	chr7	90244871	90245073	51	-101	Promoter (<=1kb)
RA/CD1530	CGRRF1	0.884202	4.65786e-25	0.913955	8.90239e-23	0.735211	1.08999e-13	0.794145	2.08889e-18	-0.0749	0.639591	✓	✓	✓	chr14	54509632	54509840	83	0	Promoter (<=1kb)
RA only	CHAC1	0.469811	0.0117946	0.0541283	0.819771	0.421499	0.00172497	0.216116	0.144987	0.781521	3.04429e-05	✓	✓	✓	chr15	40953032	40953225	58	70	Promoter (<=1kb)
RA/CD1530	CHCHD5	0.328301	0.00247134	0.536197	6.1356e-08	0.284976	0.00352607	0.457905	5.50977e-07	0.0873902	0.580181	✓	✓	✓	chr2	112584160	112584288	64	0	Promoter (<=1kb)
RA/CD1530	CIAO2A	0.740892	2.6131e-31	0.911327	6.51002e-41	0.602982	2.13996e-11	0.784151	1.88419e-21	-0.387093	0.00555328	✓	✓	✓	chr15	64093706	64094113	73	0	Promoter (<=1kb)
RA/CD1530	CKS2	0.648838	1.02393e-50	0.921095	7.66996e-52	0.701676	3.07279e-24	0.925869	5.85117e-12	-0.330212	0.0348439	✓	✓	✓	chr9	89310854	89311077	55	-118	Promoter (<=1kb)
RA/CD1530	CNN3	0.470813	2.27196e-37	0.494621	7.02377e-48	0.575031	6.77213e-42	0.548307	2.37487e-34	-0.699149	7.78913e-41	✓	✓	✓	chr1	94926559	94926951	52	159	Promoter (<=1kb)
RA/CD1530	COA1	0.39896	2.51791e-11	0.537323	9.89452e-21	0.280859	0.00028081	0.449412	2.10922e-08	-0.103375	0.455218	✓	✓	✓	chr7	43648139	43648566	130	188	Promoter (<=1kb)
RA/CD1530	COA8	0.434009	1.12472e-15	0.471353	2.71911e-18	0.387645	1.0513e-11	0.4766	1.46016e-16	0.0189167	0.797414	✓			chr14	103582182	103582642	101	-5360	Intron (ENST00000557172.5/3831, intron 1 of 2)
RA/CD1530	COL27A1	0.414891	0.00126989	0.379226	6.62396e-07	0.328197	1.22198e-07	0.164641	0.0884957	-0.404735	0.247457	✓			chr9	114278697	114279316	107	9890	Intron (ENST00000356083.8/85301, intron 37 of 60)
CD1530 only	COMTD1	0.0884325	0.458964	0.341577	0.000481326	0.297516	0.00176037	0.39543	4.97234e-05	-0.0821579	0.524433	✓	✓	✓	chr10	75235406	75236082	115	0	Promoter (<=1kb)
RA/CD1530	COX14	0.85877	1.11538e-25	0.992958	2.00154e-31	0.636749	2.0018e-11	0.839798	7.04078e-14	0.131141	0.462737	✓	✓	✓	chr12	50111815	50112172	62	0	Promoter (<=1kb)
RA/CD1530	COX20	0.773636	2.455e-30	0.825896	1.70334e-31	0.646822	3.77676e-16	0.696631	2.91622e-19	-0.154592	0.455024	✓	✓	✓	chr1	244834797	244835826	54	0	Promoter (<=1kb)
RA/CD1530	COX6A1	0.383162	1.24331e-19	0.547931	5.28373e-41	0.431192	2.503e-17	0.547369	4.38751e-28	0.149586	0.160874	✓	✓	✓	chr12	120437775	120438345	82	0	Promoter (<=1kb)
RA/CD1530	COX7A2	0.780076	5.6454e-59	0.942566	3.31149e-78	0.757451	3.14666e-30	0.894122	4.14565e-11	-0.113634	0.334321	✓	✓	✓	chr6	75243558	75243872	51	0	Promoter (<=1kb)
RA/CD1530	CRADD	0.392355	0.00736334	0.588869	2.46491e-05	0.471307	0.000135394	0.443348	0.000408118	0.329516	0.00530968	✓	✓	✓	chr12	93677399	93677887	50	0	Promoter (<=1kb)
RA only	CREBRF	0.511994	0.0020372	0.332398	0.059741	0.585155	0.0071198	0.620868	0.00245849	-0.505548	0.000599173	✓	✓	✓	chr5	173056953	173057498	66	0	Promoter (<=1kb)
RA only	CSF1	0.517676	6.23779e-17	-0.0179815	0.844603	0.308734	6.57565e-05	-0.0504819	0.596826	-0.573351	0.00039455	✓			chr1	109928511	109928676	56	12854	Intron (ENST00000329608.11/1435, intron 8 of 8)
RA/CD1530	CYCS	0.305744	7.62115e-15	0.523109	9.06207e-34	0.529005	2.30737e-22	0.620367	1.008e-30	0.529415	0.00167045	✓	✓	✓	chr7	25125291	25125443	64	-31	Promoter (<=1kb)
RA/CD1530	CYP24A1	1.33353	3.02773e-56	0.530063	5.27621e-08	0.813198	1.25995e-23	0.251225	0.00700728	0.312859	0.0269367	✓			chr20	54168109	54168269	64	-3561	Intron (ENST00000216862.8/1591, intron 4 of 11)
RA/CD1530	CYP26B1	4.78675	0	0.324281	4.97767e-05	1.36636	7.87291e-48	-0.256752	0.0512757	-0.591424	0.0308951	✓			chr2	72115632	72116218	149	26866	Distal Intergenic
RA/CD1530	CYRIB	0.308947	9.8528e-11	0.463102	2.41286e-18	0.338903	3.14599e-10	0.429039	4.65795e-14	0.0903012	0.303695	✓			chr8	129984231	129984692	76	-13241	Intron (ENST00000694912.1/51571, intron 1 of 13)
CD1530 only	DAD1	0.296681	2.93292e-10	0.381618	2.18413e-22	0.34427	4.40089e-10	0.41933	1.23881e-16	-0.182923	0.0507554	✓	✓	✓	chr14	22589062	22589355	51	0	Promoter (<=1kb)
RA only	DAPK2	1.30808	2.8763e-38	0.280879	0.041284	0.790088	4.61527e-06	0.166393	0.465716	-1.0532	4.76259e-23	✓			chr15	64019746	64020067	91	9953	Intron (ENST00000261891.7/23604, intron 1 of 10)
RA/CD1530	DDIT3	0.350928	0.00393465	0.577294	1.01045e-07	0.215461	0.0231337	0.458854	1.26057e-05	0.678949	4.1827e-14	✓	✓		chr12	57522125	57522346	97	-388	Promoter (<=1kb)
RA/CD1530	DDX47	0.449561	7.06727e-23	0.467009	1.2046e-25	0.575855	8.4031e-28	0.527739	3.29929e-22	0.231017	0.0499973	✓	✓		chr12	12823504	12823797	81	-588	Promoter (<=1kb)
RA only	DENND3	0.652478	2.33213e-22	0.165029	0.0260747	0.436028	1.92204e-07	0.110482	0.311191	-0.614155	0.00411448	✓	✓	✓	chr8	141157300	141157681	133	0	Promoter (<=1kb)
RA only	DGKH	0.906405	7.37865e-08	0.0722308	0.388981	0.378988	3.39743e-06	-0.0397271	0.720007	-0.148119	0.352221	✓			chr13	42134214	42134348	67	-3694	Intron (ENST00000379274.6/160851, intron 4 of 29)
CD1530 only	DGUOK	0.222622	0.000413651	0.372475	5.45278e-10	0.294663	2.53927e-06	0.34862	1.13016e-07	0.277121	0.00041739	✓	✓	✓	chr2	73926690	73927171	92	0	Promoter (<=1kb)
RA/CD1530	DHRS3	1.53691	9.00596e-207	0.333293	2.88819e-10	1.74629	7.65395e-272	0.615602	3.44871e-27	-1.02242	6.49472e-05	✓	✓	✓	chr1	12595136	12596924	64	0	Promoter (<=1kb)
RA/CD1530	DMAC2L	0.523358	5.91922e-08	0.59085	9.76252e-09	0.455017	8.79e-06	0.562508	4.27722e-08	-0.317806	0.000175549	✓	✓	✓	chr14	50312044	50312548	109	0	Promoter (<=1kb)
RA/CD1530	DNAH17	1.56574	1.0747e-25	0.502162	0.00429595	0.892574	1.82908e-14	0.184437	0.274221	0.774293	1.9298e-10	✓			chr17	78592172	78592998	67	-14776	Distal Intergenic
RA/CD1530	DNAJC15	0.391973	1.22281e-14	0.619242	5.03139e-27	0.441401	1.86892e-11	0.650305	2.6619e-23	-0.485795	7.36503e-05	✓			chr13	43058341	43058576	86	34755	Intron (ENST00000474320.1/29103, intron 1 of 3)
RA only	DST	0.351392	8.70978e-09	-0.137703	0.00841702	-0.371291	2.48547e-10	-0.471211	5.58937e-17	0.451017	0.01164	✓	✓	✓	chr6	56643000	56643118	51	-4	Promoter (<=1kb)
RA/CD1530	DSTN	0.333503	4.68006e-17	0.406264	3.62204e-22	0.330588	1.12073e-13	0.396829	1.51335e-16	-0.464459	0.000194885	✓	✓	✓	chr20	17569682	17570014	165	-61	Promoter (<=1kb)
RA/CD1530	DUSP11	0.477734	2.24372e-09	0.702446	2.22929e-19	0.49409	1.03105e-08	0.607803	1.65731e-14	0.190503	0.00991576	✓	✓	✓	chr2	73779912	73780137	72	0	Promoter (<=1kb)
RA/CD1530	DUT	0.330632	1.42338e-11	0.448381	3.12395e-21	0.369507	6.89185e-10	0.399445	1.84223e-11	-0.803164	7.70053e-17	✓	✓	✓	chr15	48331211	48331624	58	0	Promoter (<=1kb)
RA/CD1530	DYNLT1	0.763288	1.59213e-35	0.782311	5.83056e-37	0.633384	1.10867e-17	0.743676	4.45768e-19	-0.229995	0.00201618	✓	✓	✓	chr6	158644346	158645147	134	0	Promoter (<=1kb)
RA/CD1530	EDN1	0.982498	3.6354e-32	0.695031	2.7066e-15	0.510741	9.46179e-05	0.206089	0.172188	-0.819542	5.26155e-05	✓			chr6	12324161	12324408	129	33800	Distal Intergenic
RA/CD1530	EFNA1	0.31148	1.64122e-05	0.441498	6.5832e-11	0.528726	1.56064e-09	0.524601	9.38792e-11	-0.792309	2.83194e-10	✓	✓	✓	chr1	155129650	155129907	110	88	Promoter (<=1kb)
RA/CD1530	EIF4A2	0.466918	6.9903e-16	0.706717	2.01304e-33	0.459469	7.99726e-15	0.666342	8.06703e-29	0.429011	2.27333e-07	✓	✓	✓	chr3	186784140	186784436	60	0	Promoter (<=1kb)
RA only	ELF3	1.76688	3.48781e-164	-0.189935	0.0271635	1.68625	4.8635e-142	0.140338	0.132047	-1.20681	8.48047e-12	✓	✓	✓	chr1	202008123	202008685	73	178	Promoter (<=1kb)
CD1530 only	ELP5	0.174132	0.00320811	0.368844	2.45433e-11	0.25248	7.46127e-05	0.347426	8.28094e-07	-0.385744	5.61797e-09	✓	✓	✓	chr17	7252149	7252431	84	0	Promoter (<=1kb)
RA/CD1530	ENO3	0.486712	0.00921887	0.599264	0.000282189	0.76373	0.000505516	0.799788	0.000819376	-1.00318	2.74571e-08	✓	✓	✓	chr17	4949218	4949862	75	41	Promoter (<=1kb)
RA/CD1530	ENY2	0.64214	2.95005e-35	0.730667	6.8608e-45	0.628537	3.63656e-21	0.69023	9.24753e-21	0.136912	0.0848082	✓	✓	✓	chr8	109334371	109334544	63	0	Promoter (<=1kb)
CD1530 only	EPSTI1	-0.0448851	0.806482	0.383289	0.00753477	0.172429	0.357896	0.427573	0.00599294	-0.310419	0.117036	✓	✓	✓	chr13	42992037	42992225	61	0	Promoter (<=1kb)
RA/CD1530	ERH	0.522396	2.02425e-27	0.683951	1.8121e-45	0.52541	9.22351e-17	0.730652	9.21166e-26	-0.0239979	0.699903	✓	✓	✓	chr14	69398102	69398607	70	0	Promoter (<=1kb)
CD1530 only	ESD	0.17678	0.000423281	0.4237	4.29541e-16	0.305728	5.96841e-07	0.435225	1.19945e-12	-0.238284	0.124998	✓	✓	✓	chr13	46796592	46797099	60	34	Promoter (<=1kb)
RA/CD1530	ETFA	0.433084	3.65419e-20	0.537755	2.003e-37	0.527528	6.39837e-24	0.578127	2.65088e-28	-0.688669	7.37805e-10	✓	✓	✓	chr15	76311218	76311804	56	0	Promoter (<=1kb)
CD1530 only	FAM118B	0.227346	0.00973207	0.336908	2.28969e-05	0.384202	4.32872e-05	0.523775	4.08477e-09	-0.257906	0.000509903	✓	✓	✓	chr11	126211443	126211793	66	0	Promoter (<=1kb)
RA/CD1530	FAM200A	0.413888	2.4709e-05	0.493243	1.985e-07	0.496433	6.25953e-07	0.628904	6.32807e-11	-0.434604	1.08502e-09	✓	✓	✓	chr7	99558088	99558561	57	0	Promoter (<=1kb)
RA/CD1530	FAM227A	1.30729	1.02043e-07	1.1989	2.4018e-06	0.620392	0.0138296	0.744709	0.00362961	0.265836	0.169332	✓	✓	✓	chr22	38656393	38656589	68	-1	Promoter (<=1kb)
RA/CD1530	FANCL	0.505785	3.91877e-08	0.405422	2.50466e-06	0.40458	2.36593e-06	0.381861	2.91964e-06	-0.157822	0.0202869	✓			chr2	58118654	58118808	50	41817	Intron (ENST00000648897.1/7444, intron 12 of 18)
RA/CD1530	FBXW10B	1.11542	4.40681e-15	0.87279	2.49654e-08	1.14731	2.33691e-10	0.914669	8.53169e-05	-1.08737	0.00238737	✓	✓	✓	chr17	15651699	15651935	106	-46	Promoter (<=1kb)
RA only	FGD3	0.751544	1.27778e-19	0.0956405	0.341823	0.366585	0.00869708	0.0546422	0.757599	-1.69767	6.19041e-14	✓	✓	✓	chr9	92974217	92974661	162	0	Promoter (<=1kb)
CD1530 only	FIS1	0.267597	1.13868e-05	0.426032	1.08921e-11	0.345751	2.53532e-07	0.457027	3.79464e-11	-0.607813	3.18267e-24	✓	✓	✓	chr7	101244853	101245069	128	0	Promoter (<=1kb)
RA/CD1530	FNTA	0.481756	1.3647e-13	0.509814	6.73489e-16	0.436507	1.22368e-12	0.52364	6.39187e-17	0.17456	0.000276406	✓	✓	✓	chr8	43056372	43056533	84	0	Promoter (<=1kb)
RA only	FOXA1	0.940678	6.91587e-55	0.0466206	0.576173	1.04568	5.96368e-45	0.238377	0.0138527	-0.73966	0.00305908	✓			chr14	37588522	37588744	60	5518	Exon (ENST00000701518.1/ENST00000701518.1, exon 1 of 1)
RA only	FRMD6	0.341008	3.94828e-16	0.00819387	0.88438	0.410133	8.48533e-20	0.0319556	0.616929	-0.351531	0.015137	✓	✓	✓	chr14	51489103	51489255	54	0	Promoter (<=1kb)
RA only	FYB1	1.09002	1.4031e-10	0.0276637	0.921626	0.748398	8.59177e-05	0.16266	0.514784	0.543326	0.049963	✓			chr5	39101027	39101350	57	9292	Intron (ENST00000659554.1/ENST00000659554.1, intron 2 of 3)
RA only	GABARAPL1	0.641166	8.3074e-38	0.00230686	0.974914	0.333202	2.75247e-10	-0.0121993	0.900015	-0.560167	3.83268e-08	✓	✓	✓	chr12	10212822	10213111	75	0	Promoter (<=1kb)
RA/CD1530	GABARAPL2	0.839693	5.70143e-32	0.795951	3.4919e-28	0.731634	4.87626e-20	0.748371	2.59443e-20	0.216439	0.201947	✓	✓	✓	chr16	75566087	75566273	85	-102	Promoter (<=1kb)
RA only	GALNT12	1.19896	3.29197e-73	0.111545	0.249649	1.18189	3.97294e-33	0.350867	0.00475473	-0.900125	3.7084e-24	✓			chr9	98811016	98811311	87	3013	Intron (ENST00000375011.4/79695, intron 1 of 9)
RA only	GFI1	0.883277	1.98008e-12	0.126113	0.468568	0.812018	2.58226e-07	0.313007	0.0933001	-0.521259	1.92995e-05	✓	✓	✓	chr1	92484753	92485113	68	0	Promoter (<=1kb)
CD1530 only	GLMN	0.273799	8.05696e-05	0.39145	5.34153e-10	0.426338	1.67267e-10	0.498567	2.99068e-14	-0.230282	0.000305759	✓	✓	✓	chr1	92298630	92298974	116	13	Promoter (<=1kb)
RA/CD1530	GMFB	0.454319	5.14041e-19	0.531546	5.0146e-26	0.503405	7.82496e-17	0.594397	1.9658e-33	-0.0244273	0.801241	✓	✓	✓	chr14	54488540	54488972	73	0	Promoter (<=1kb)
RA only	GNG4	0.465638	0.000398768	0.290359	0.0442583	0.51416	0.0159095	0.235754	0.308735	-1.35551	1.11125e-17	✓			chr1	235642588	235642895	63	6889	Intron (ENST00000391854.7/2786, intron 1 of 3)
RA only	GPR37L1	1.47389	8.48545e-06	0.186528	0.714748	-0.34749	0.00647875	-0.427445	0.00066618	3.26858	1.13527e-06	✓			chr1	202119209	202119378	64	-3508	Distal Intergenic
RA/CD1530	GPX4	0.623976	4.79626e-46	0.531833	5.00578e-35	0.620618	3.7268e-40	0.469316	1.44496e-19	-0.238825	0.116211	✓	✓		chr19	1102058	1102235	59	-1747	Promoter (1-2kb)
RA/CD1530	GSTM3	0.614676	1.32899e-22	0.644884	8.15381e-24	0.549332	1.99494e-09	0.634893	1.43079e-14	-0.97636	1.82677e-12	✓	✓	✓	chr1	109740148	109740316	55	0	Promoter (<=1kb)
RA/CD1530	GTF2A2	0.673458	5.55905e-44	0.780906	5.47441e-48	0.664213	2.67654e-19	0.824724	2.1847e-24	-0.161714	0.308786	✓	✓	✓	chr15	59657158	59657456	61	19	Promoter (<=1kb)
RA/CD1530	GTF2IRD2B	0.822849	1.28663e-08	0.561781	0.000160058	0.56809	0.0035685	0.589008	0.00339152	-0.630117	8.20859e-08	✓	✓	✓	chr7	75092767	75092945	55	155	Promoter (<=1kb)
CD1530 only	H4C8	0.167393	0.106508	0.340888	0.000344669	0.412156	0.0124554	0.512108	0.0013638	-1.23703	1.1377e-13	✓			chr6	26296132	26296360	65	-10598	Intron (ENST00000707189.1/ENST00000707189.1, intron 1 of 1)
RA only	HCAR2	0.534028	3.2989e-07	0.107808	0.352976	0.803553	5.90052e-13	0.330216	0.0111124	-1.18372	0.00505451	✓			chr12	122679036	122679248	92	24109	Distal Intergenic
CD1530 only	HCFC1R1	0.256463	0.00125775	0.416827	2.10809e-07	0.194727	0.067932	0.330184	0.00146499	-0.36098	4.13863e-05	✓	✓	✓	chr16	3023837	3024310	81	0	Promoter (<=1kb)
RA/CD1530	HEBP2	0.543681	2.06361e-20	0.471326	1.82326e-14	0.481994	8.00943e-14	0.52805	2.31312e-18	0.127735	0.0106263	✓	✓	✓	chr6	138403845	138404003	70	-220	Promoter (<=1kb)
RA/CD1530	HMGN2	0.4406	9.39346e-33	0.553148	6.03235e-37	0.52822	3.91231e-32	0.535021	1.45626e-25	-0.248342	0.200127	✓			chr1	26500405	26500566	54	26976	Distal Intergenic
RA only	HOXA3	1.87716	3.06512e-169	0.250615	0.00499451	1.31108	1.89404e-68	0.201014	0.0500644	-0.298051	0.247827	✓	✓	✓	chr7	27113235	27113852	142	0	Promoter (<=1kb)
RA only	HOXA4	1.65541	6.705e-49	0.0526019	0.791676	1.02467	6.74369e-13	0.114298	0.581621	-0.319223	0.302946	✓	✓	✓	chr7	27131024	27131238	80	-244	Promoter (<=1kb)
RA only	HOXB3	0.732534	1.85579e-10	0.232646	0.0706007	0.323132	0.00185454	0.151898	0.228471	0.595633	3.29102e-10	✓	✓		chr17	48576665	48576823	55	-1115	Promoter (1-2kb)
RA/CD1530	HOXB7	0.436197	2.60261e-07	0.40922	9.83673e-06	0.535736	3.19083e-11	0.513642	3.99126e-10	0.130162	0.140197	✓	✓	✓	chr17	48610399	48610782	55	235	Promoter (<=1kb)
RA/CD1530	HSBP1L1	0.472453	7.0046e-05	0.745954	7.18662e-12	0.29213	0.0115716	0.629247	2.64475e-08	0.145517	0.218865	✓			chr18	79960248	79960393	66	-4189	Exon (ENST00000655769.1/ENST00000655769.1, exon 2 of 2)
CD1530 only	HSPBAP1	0.272297	0.057026	0.482684	0.000644806	0.288008	0.0346829	0.415437	0.00125401	0.00620662	0.955196	✓	✓	✓	chr3	122793934	122794159	133	-103	Promoter (<=1kb)
RA only	IFFO2	0.804928	3.77066e-70	-0.150525	0.00359807	0.0917032	0.193844	-0.431894	7.73156e-18	-0.421496	0.0173686	✓			chr1	18926590	18927184	81	-14598	Intron (ENST00000455833.7/126917, intron 1 of 8)
RA/CD1530	IFT80	0.377086	7.69689e-07	0.323658	2.78987e-05	0.292086	0.000124546	0.344139	1.82955e-06	0.213985	0.000307865	✓	✓	✓	chr3	160399708	160399856	52	24	Promoter (<=1kb)
CD1530 only	IL18	0.0856665	0.327214	0.679057	1.01518e-18	0.339508	2.40324e-06	0.674577	2.52231e-20	-0.244936	0.0587751	✓			chr11	112157389	112157515	82	-6316	Intron (ENST00000531744.5/6392, intron 3 of 5)
CD1530 only	IMP3	0.0895977	0.168927	0.30511	3.91052e-08	0.225865	0.000370702	0.379573	2.74463e-09	-0.462533	5.16123e-15	✓	✓	✓	chr15	75640449	75640601	52	-225	Promoter (<=1kb)
RA/CD1530	INO80C	0.611817	5.46369e-12	0.394641	2.56089e-05	0.386865	1.62214e-05	0.355453	8.8714e-05	0.274494	0.000139816	✓			chr18	35513292	35513939	99	-15313	Distal Intergenic
RA only	INPP1	0.800109	1.60707e-22	0.159014	0.118402	0.535497	1.41358e-09	0.3046	0.000767928	-0.275484	0.0215886	✓	✓		chr2	190358322	190359102	69	-916	Promoter (<=1kb)
RA/CD1530	IRAK1BP1	0.537543	9.06595e-06	0.579104	4.96184e-06	0.461312	0.000475523	0.646168	3.11993e-07	-0.389139	0.0261738	✓	✓	✓	chr6	78867584	78867771	60	0	Promoter (<=1kb)
RA only	ISLR2	1.47482	2.1191e-35	-0.0877039	0.668499	1.96265	3.89188e-12	0.339085	0.463628	-2.71884	2.97734e-15	✓	✓	✓	chr15	74127835	74128101	66	-25	Promoter (<=1kb)
RA/CD1530	ITGB6	0.383812	9.06888e-13	0.327292	2.4396e-12	0.509009	3.61711e-24	0.347444	2.11566e-09	-0.584969	0.0151021	✓			chr2	160229500	160229734	95	-29187	Intron (ENST00000485635.2/3694, intron 1 of 9)
RA only	KATNAL1	0.312801	6.46693e-07	0.0227927	0.783597	0.313055	5.19213e-06	0.169206	0.0282869	-0.184846	0.16044	✓			chr13	30259477	30259765	137	47091	Intron (ENST00000380615.8/84056, intron 3 of 10)
RA/CD1530	KATNBL1	0.674672	3.48567e-17	0.711903	7.76163e-15	0.657544	3.25664e-14	0.723119	1.5878e-17	-0.426826	3.0651e-06	✓	✓	✓	chr15	34209876	34210157	51	0	Promoter (<=1kb)
RA/CD1530	KHDC4	0.535136	0.00105997	0.679523	8.42122e-05	0.427856	1.03623e-06	0.518745	2.09262e-08	-0.3129	0.0189729	✓	✓	✓	chr1	155934202	155934361	63	12	Promoter (<=1kb)
RA only	KLHL24	0.533931	4.18218e-10	0.00416283	0.970039	0.537873	5.43029e-11	0.226269	0.00974898	0.185571	0.306647	✓	✓	✓	chr3	183636191	183636980	51	0	Promoter (<=1kb)
RA only	KMT2D	0.312902	0.0219584	-0.101132	0.205017	-0.300052	0.000256211	-0.552497	0.00726591	0.266576	0.0271529	✓	✓	✓	chr12	49060625	49060777	70	17	Promoter (<=1kb)
RA only	KRT7	0.589651	5.47329e-48	0.0519405	0.326743	0.783254	5.50234e-62	0.0875745	0.118347	-1.07714	1.7802e-121	✓	✓	✓	chr12	52243958	52244811	67	0	Promoter (<=1kb)
RA only	KRT80	0.837406	5.1719e-74	0.123706	0.00935407	1.13265	7.87238e-125	0.206241	0.000181443	-1.98276	7.30111e-63	✓	✓	✓	chr12	52192048	52192601	299	-34	Promoter (<=1kb)
CD1530 only	L3HYPDH	0.162015	0.0385437	0.486529	7.64263e-12	0.452896	3.18403e-11	0.467424	1.03437e-11	0.269295	0.000310311	✓	✓	✓	chr14	59483757	59484353	70	0	Promoter (<=1kb)
RA/CD1530	LAMTOR1	0.329912	1.55892e-14	0.498431	2.90363e-39	0.392382	5.93203e-16	0.482379	6.62011e-21	0.425579	7.06442e-05	✓	✓	✓	chr11	72102721	72103454	65	0	Promoter (<=1kb)
RA/CD1530	LCN2	1.95452	5.83882e-68	0.456938	0.000159676	0.888235	0.000146841	0.397728	0.159955	-1.90721	6.78513e-07	✓	✓	✓	chr9	128148700	128149377	83	0	Promoter (<=1kb)
CD1530 only	LGALS1	0.261525	4.69412e-11	0.414675	1.26394e-26	0.250092	9.18316e-08	0.306915	3.25625e-10	-0.289138	0.0962012	✓	✓	✓	chr22	37675128	37675390	64	-246	Promoter (<=1kb)
CD1530 only	LGALS3	0.182298	9.72834e-05	0.360428	1.313e-15	0.200238	0.000253679	0.406083	7.163e-16	-0.69941	2.23831e-33	✓	✓		chr14	55129659	55130230	51	399	Promoter (<=1kb)
RA/CD1530	LMBR1L	0.620265	2.25055e-06	0.43859	0.00222904	0.421794	0.000508169	0.33116	0.00754458	0.342827	3.11722e-05	✓	✓	✓	chr12	49110780	49111007	51	0	Promoter (<=1kb)
RA/CD1530	LRRC51	0.391944	0.000117153	0.34572	0.000424053	0.311622	0.00218104	0.367754	0.00114843	-0.142958	0.219471	✓	✓	✓	chr11	72080331	72081044	86	0	Promoter (<=1kb)
RA/CD1530	LSM1	0.559219	5.60747e-18	0.755595	2.4575e-33	0.553657	3.00638e-14	0.732116	1.7254e-19	0.0919153	0.193413	✓	✓	✓	chr8	38176557	38176718	55	0	Promoter (<=1kb)
RA/CD1530	LYSMD2	0.303621	0.00755229	0.562343	4.33911e-07	0.643383	1.09316e-06	0.593309	2.33332e-05	-1.15955	2.78851e-27	✓	✓	✓	chr15	51751333	51751520	67	0	Promoter (<=1kb)
RA only	MACF1	0.987433	9.52097e-18	-0.0319782	0.676828	-0.286289	0.0004349	-0.550025	0.000698073	0.468791	0.0320134	✓			chr1	39394782	39394932	55	7595	Intron (ENST00000361689.7/23499, intron 53 of 93)
RA/CD1530	MAP1LC3B2	0.543105	0.000632715	0.567337	0.000437468	0.5239	0.000285896	0.609201	2.86021e-06	0.694941	5.51443e-07	✓	✓	✓	chr12	116559285	116559588	92	0	Promoter (<=1kb)
CD1530 only	MAP3K8	0.314694	0.0842027	0.445988	0.0126102	0.540348	0.00193798	0.581494	0.000514057	-0.12516	0.442273	✓	✓	✓	chr10	30433049	30434313	98	0	Promoter (<=1kb)
RA only	MAP3K9	0.712183	4.09711e-36	-0.082586	0.24137	0.552105	1.58507e-17	-0.21534	0.00734855	-0.192078	0.195587	✓	✓		chr14	70781899	70782775	155	665	Promoter (<=1kb)
RA/CD1530	MAPK8IP3	0.949506	3.35789e-32	0.857758	1.62306e-09	1.0271	1.18524e-35	0.761034	4.53185e-14	-0.486589	0.0893622	✓	✓		chr16	1703581	1703866	82	-2300	Promoter (2-3kb)
RA/CD1530	MARCHF5	0.393001	6.97435e-13	0.388515	2.76239e-15	0.444624	9.79135e-15	0.493637	1.48559e-18	-0.0108154	0.94026	✓			chr10	92330040	92330252	117	-3255	Intron (ENST00000358935.3/54708, intron 2 of 5)
RA only	MB21D2	0.370032	1.79489e-07	0.0822457	0.330245	0.343835	4.82433e-07	0.0451412	0.606451	0.319066	0.000345624	✓	✓	✓	chr3	192916994	192917672	53	184	Promoter (<=1kb)
RA/CD1530	MBIP	0.313218	6.84346e-05	0.359329	3.80816e-06	0.329768	4.36418e-05	0.416992	9.96133e-08	0.15757	0.00683188	✓			chr14	36383915	36384224	61	-63278	Intron (ENST00000634305.1/ENST00000634305.1, intron 2 of 3)
RA/CD1530	MEAF6	0.327846	2.56273e-07	0.335826	2.9937e-08	0.250643	0.000167024	0.30828	2.88973e-06	0.0319077	0.500579	✓	✓	✓	chr1	37514824	37515065	73	-58	Promoter (<=1kb)
RA/CD1530	MED11	0.352478	0.000623804	0.548351	6.80358e-08	0.298473	0.00913125	0.417447	9.79842e-05	-0.409584	9.16554e-05	✓	✓	✓	chr17	4731441	4731674	113	10	Promoter (<=1kb)
RA only	METTL25	0.395969	0.0154764	0.292981	0.109176	0.403893	0.0272715	0.381	0.0476792	-0.364517	0.000778213	✓	✓	✓	chr12	82358545	82358743	99	5	Promoter (<=1kb)
CD1530 only	MGST1	0.179533	0.000751683	0.391194	9.45408e-13	0.387172	5.0276e-14	0.458859	8.87184e-16	-0.0885261	0.592991	✓	✓	✓	chr12	16382580	16383266	282	0	Promoter (<=1kb)
RA/CD1530	MICA	0.933806	8.05696e-05	1.11803	6.29617e-07	0.419573	0.147846	0.641017	0.0241784	-0.372907	0.0737478	✓	✓	✓	chr6	31399787	31400006	54	3	Promoter (<=1kb)
RA/CD1530	MIEN1	0.316907	7.3318e-05	0.41879	6.34899e-08	0.315572	8.8074e-05	0.478157	1.0284e-08	0.0137859	0.954468	✓	✓	✓	chr17	39730284	39730518	76	0	Promoter (<=1kb)
RA/CD1530	MIPOL1	0.690488	4.5786e-14	0.332956	0.000287257	0.462953	1.04427e-06	0.196687	0.0755097	-0.046856	0.587677	✓			chr14	37452380	37452906	75	-23986	Intron (ENST00000694961.1/145282, intron 11 of 12)
CD1530 only	MMAB	0.181419	0.0357706	0.349319	2.68731e-06	0.172038	0.0451664	0.425434	4.47449e-09	-0.0876003	0.722445	✓	✓	✓	chr12	109573300	109573486	73	0	Promoter (<=1kb)
RA/CD1530	MMP7	1.87203	4.11417e-32	0.895453	1.05305e-05	1.9011	1.09017e-18	0.835112	0.0018703	-2.16512	5.16469e-07	✓			chr11	102552578	102553257	61	-21828	Distal Intergenic
CD1530 only	MPZL2	0.125342	0.0710178	0.306361	1.64045e-07	0.198418	0.00305379	0.316769	5.7425e-06	-0.0900538	0.421714	✓	✓	✓	chr11	118264110	118264585	64	0	Promoter (<=1kb)
RA/CD1530	MRPL42	0.447749	2.40083e-15	0.598681	9.17729e-23	0.612008	1.52142e-25	0.686911	8.24709e-34	0.257947	0.129686	✓	✓	✓	chr12	93467553	93467725	86	13	Promoter (<=1kb)
RA/CD1530	MRPL48	0.416062	9.72258e-15	0.594111	5.5887e-31	0.449586	1.73204e-15	0.560767	6.7635e-24	0.0984227	0.483834	✓			chr11	73779288	73779821	86	-8051	Distal Intergenic
RA/CD1530	MRPL54	0.572396	5.04749e-12	0.750084	2.01529e-20	0.527423	1.51759e-08	0.672795	1.2634e-11	0.0532127	0.72364	✓	✓	✓	chr19	3762701	3762946	85	0	Promoter (<=1kb)
CD1530 only	MRPS10	0.290057	2.58034e-09	0.404454	9.39727e-18	0.394868	4.46234e-12	0.46721	4.3423e-19	0.18765	0.151435	✓			chr6	42226751	42227143	93	-8890	3' UTR
CD1530 only	MRPS16	0.139285	0.00469783	0.321879	1.04026e-11	0.216277	9.52874e-06	0.313863	3.26424e-09	0.309854	0.00746111	✓	✓	✓	chr10	73252483	73252667	51	0	Promoter (<=1kb)
RA/CD1530	MSANTD3	0.363337	5.03036e-17	0.339785	4.17598e-16	0.371171	9.22032e-12	0.376678	2.04361e-12	-0.37044	1.81755e-13	✓	✓	✓	chr9	100427596	100427737	51	159	Promoter (<=1kb)
RA only	MUC4	2.12722	3.85331e-10	0.279514	0.559361	5.10315	0.00588975	5.06534	NA	-7.59191	5.16827e-21	✓			chr3	195815191	195815776	51	-3218	Distal Intergenic
RA/CD1530	MYNN	0.319293	4.11594e-06	0.515599	9.1964e-15	0.417745	5.1684e-08	0.540174	2.11427e-15	0.302827	0.00151929	✓	✓	✓	chr3	169773143	169773295	71	-101	Promoter (<=1kb)
CD1530 only	NAA20	0.183654	0.000993419	0.430427	4.23989e-17	0.299225	9.13017e-07	0.554291	2.31872e-24	0.0683633	0.296813	✓			chr20	19993371	19993730	91	-23580	Intron (ENST00000255006.12/54453, intron 11 of 12)
RA/CD1530	NAA38	0.305797	5.38327e-05	0.43856	7.5231e-09	0.207102	0.050352	0.423743	5.8327e-06	-0.791129	9.90459e-10	✓	✓	✓	chr17	7857343	7857566	100	0	Promoter (<=1kb)
CD1530 only	NAMPT	0.293814	1.17198e-07	0.304644	8.21371e-11	0.35839	4.13094e-10	0.383011	4.03047e-12	-0.545665	4.9146e-16	✓	✓	✓	chr7	106284834	106285817	70	0	Promoter (<=1kb)
RA only	NAV2	0.687954	5.36751e-21	-0.143005	0.0397246	-0.326056	1.25188e-05	-0.520905	9.2957e-14	-0.57606	6.97853e-08	✓	✓		chr11	20112338	20112643	100	-1740	Promoter (1-2kb)
RA/CD1530	NDUFA11	0.5591	2.02538e-15	0.75967	2.74769e-28	0.494097	1.77184e-10	0.646079	2.04598e-19	-0.0380292	0.77225	✓	✓	✓	chr19	5904169	5904340	51	-163	Promoter (<=1kb)
RA/CD1530	NDUFV2	0.38959	1.12749e-12	0.611914	3.74632e-31	0.500323	8.61752e-15	0.639865	1.00309e-24	0.0434218	0.804304	✓	✓	✓	chr18	9102500	9102655	68	0	Promoter (<=1kb)
RA only	NEU1	0.630285	0.0378003	0.364816	0.254367	0.411435	0.590264	0.839395	0.00263266	0.221277	0.383974	✓	✓	✓	chr6	31862668	31863072	51	0	Promoter (<=1kb)
RA only	NFAT5	0.428477	8.47589e-07	-0.0341261	0.738091	-0.201795	0.0439813	-0.347479	0.000653808	0.51517	0.000690398	✓			chr16	69530557	69530902	64	-34192	Distal Intergenic
RA/CD1530	NFKBIZ	1.45364	7.74275e-17	1.1055	9.12374e-09	0.971168	6.16755e-08	0.858103	4.03278e-07	0.804603	0.00670426	✓	✓	✓	chr3	101849132	101849373	100	-141	Promoter (<=1kb)
RA/CD1530	NINJ1	0.621168	1.43285e-16	0.402508	3.36111e-07	0.362032	0.000906199	0.108089	0.400822	-1.2084	1.40795e-09	✓	✓	✓	chr9	93133845	93134138	52	81	Promoter (<=1kb)
RA/CD1530	NIPSNAP3A	0.770898	1.98953e-32	0.761227	1.40005e-28	0.651326	2.89365e-19	0.73885	2.14292e-26	0.175579	0.316541	✓	✓	✓	chr9	104747700	104747860	76	17	Promoter (<=1kb)
RA only	NKX1-2	0.703412	5.74952e-25	0.0343833	0.718708	0.399268	3.73291e-08	-0.0572872	0.52181	-0.166146	0.0143702	✓			chr10	124440632	124440827	80	9208	Distal Intergenic
RA only	NR2F1	0.903997	5.80551e-25	0.271494	0.0136955	0.307892	0.0158997	-0.0623297	0.716434	-0.202671	0.364874	✓	✓	✓	chr5	93582931	93583079	68	-143	Promoter (<=1kb)
RA/CD1530	NR6A1	1.07044	3.92566e-23	0.312139	0.0290794	0.601478	5.96776e-05	0.344164	0.0322876	-0.602846	4.78701e-05	✓	✓	✓	chr9	124770910	124771610	195	0	Promoter (<=1kb)
RA/CD1530	NSMCE2	0.605767	2.43497e-15	0.63613	7.38654e-17	0.666259	2.41238e-17	0.704472	8.88851e-21	-0.0556128	0.554879	✓			chr8	125278388	125278574	60	-84452	Intron (ENST00000517532.5/286053, intron 5 of 6)
RA/CD1530	NXT1	0.348848	1.0795e-07	0.579699	3.38146e-20	0.442923	9.45081e-09	0.629561	4.55393e-18	-0.132412	0.00534366	✓	✓	✓	chr20	23350026	23350685	109	-106	Promoter (<=1kb)
RA/CD1530	OSBPL7	0.678602	5.8745e-07	0.682189	9.82888e-08	0.408813	0.0607396	0.661188	0.00132066	-1.37381	2.15664e-14	✓	✓		chr17	47820187	47820463	50	395	Promoter (<=1kb)
RA only	P2RY6	1.38758	8.64616e-38	0.197807	0.188957	0.5124	0.0266424	0.198214	0.495497	-1.94627	6.88893e-28	✓	✓	✓	chr11	73288607	73289606	342	0	Promoter (<=1kb)
RA/CD1530	PARD6B	0.537635	3.62347e-05	0.446802	0.00142936	0.549817	0.000392232	0.4305	0.00862068	-0.379874	6.87838e-05	✓			chr20	50761595	50762095	82	29930	Distal Intergenic
RA only	PDP1	0.334735	3.03252e-06	0.0831705	0.311891	0.486791	3.50669e-19	0.263085	1.33304e-05	0.62456	4.56958e-08	✓			chr8	93828391	93828557	89	-29250	Distal Intergenic
RA only	PHACTR2	0.433659	4.92585e-09	-0.221565	0.0117944	-0.209393	0.00497177	-0.397596	1.65112e-07	0.386813	0.00321765	✓	✓	✓	chr6	143677806	143678251	51	0	Promoter (<=1kb)
RA/CD1530	PHPT1	0.469093	5.90489e-21	0.587761	3.98799e-32	0.392804	9.92987e-09	0.456356	7.98095e-12	-0.824358	7.62024e-32	✓	✓	✓	chr9	136849431	136849605	119	5	Promoter (<=1kb)
RA only	PISD	0.650213	2.43707e-31	0.142933	0.028375	0.413239	1.05306e-11	0.0761547	0.354927	-0.188137	0.175376	✓	✓	✓	chr22	31661801	31662221	78	0	Promoter (<=1kb)
CD1530 only	PITPNM3	-0.0717869	0.559877	0.355577	5.32174e-05	-0.343812	0.00072965	0.0998828	0.401349	-0.369645	0.000107014	✓			chr17	6552163	6552612	65	3848	Intron (ENST00000262483.13/83394, intron 1 of 19)
RA only	PLEKHH2	0.568124	0.000115553	0.271865	0.106944	0.706793	6.55567e-08	0.36221	0.0151919	0.202254	0.0302762	✓			chr2	43759251	43759664	55	13352	Intron (ENST00000282406.9/130271, intron 27 of 29)
RA/CD1530	PNPLA8	0.465003	1.61847e-12	0.48678	1.81368e-14	0.487127	1.74703e-10	0.446646	8.46712e-09	-0.488798	1.74112e-11	✓	✓	✓	chr7	108525891	108526050	65	21	Promoter (<=1kb)
RA/CD1530	POLR1D	0.402883	2.45556e-17	0.426856	7.3605e-19	0.479588	3.47758e-15	0.519055	2.91381e-18	-0.166051	0.0185065	✓	✓	✓	chr13	27621456	27621808	137	0	Promoter (<=1kb)
RA/CD1530	POLR2H	0.308589	2.83741e-07	0.592137	3.78543e-27	0.516463	6.27653e-17	0.614783	1.90659e-16	0.190328	0.00017236	✓	✓	✓	chr3	184362362	184363282	51	0	Promoter (<=1kb)
RA/CD1530	POMP	0.561289	1.75567e-34	0.690253	1.40992e-49	0.542468	1.56446e-18	0.703817	1.05901e-28	-0.433489	1.5265e-06	✓	✓	✓	chr13	28658854	28659625	51	0	Promoter (<=1kb)
CD1530 only	PPA1	0.284808	5.21787e-09	0.416589	3.08246e-21	0.368346	2.61077e-11	0.51582	2.42116e-22	0.115781	0.293031	✓	✓	✓	chr10	70233285	70233785	91	0	Promoter (<=1kb)
CD1530 only	PPIH	0.253817	0.000146918	0.484056	6.92274e-15	0.332835	6.46839e-06	0.535609	1.30426e-19	0.0619975	0.362067	✓	✓	✓	chr1	42658086	42658322	86	-13	Promoter (<=1kb)
RA/CD1530	PPP1R12B	1.18718	3.09936e-25	0.499669	0.000173822	0.359265	0.02336	0.592771	0.000467937	-0.773023	1.89981e-11	✓			chr1	202589407	202589671	70	21889	3' UTR
CD1530 only	PPP1R1C	0.381808	0.165177	0.880009	0.000363394	0.877113	3.09864e-05	0.87766	4.55385e-05	0.233453	0.19143	✓	✓	✓	chr2	182030791	182031010	184	0	Promoter (<=1kb)
RA/CD1530	PPP1R35	0.558293	1.62733e-10	0.631538	4.83921e-14	0.563633	1.06067e-05	0.549231	2.10742e-06	-0.733423	1.3905e-11	✓	✓	✓	chr7	100436230	100436654	112	0	Promoter (<=1kb)
RA/CD1530	PPP2R3C	0.462244	2.73462e-11	0.424771	2.13262e-09	0.41196	8.98432e-07	0.368015	7.15742e-05	-0.279042	1.94919e-05	✓	✓	✓	chr14	35121724	35122493	85	0	Promoter (<=1kb)
RA/CD1530	PRKAG2	0.55795	3.01164e-15	0.519686	4.99857e-13	0.423228	6.32386e-06	0.453781	3.43495e-06	-0.83691	9.08749e-22	✓			chr7	151687604	151687953	58	48225	Intron (ENST00000287878.9/51422, intron 3 of 15)
RA only	PRKG2	0.712944	0.00497855	0.470644	0.077115	0.570056	0.00391539	0.436188	0.0317204	0.660359	0.030609	✓	✓	✓	chr4	81153998	81154140	60	4	Promoter (<=1kb)
RA/CD1530	PRSS22	0.858528	0.0127003	0.880559	0.00932594	3.16728	0.0155715	3.28557	NA	-3.20238	2.21289e-07	✓	✓	✓	chr16	2857999	2858170	66	0	Promoter (<=1kb)
RA/CD1530	PSMA5	0.735576	9.35623e-57	0.907942	4.85783e-82	0.609786	1.78099e-17	0.849471	4.71557e-11	-0.260102	0.000734382	✓	✓	✓	chr1	109425914	109426837	113	0	Promoter (<=1kb)
RA/CD1530	PSMA6	0.728839	3.38809e-66	0.837839	8.16368e-72	0.724303	1.48547e-30	0.873235	5.87997e-39	-0.14663	0.449154	✓			chr14	35336561	35337237	71	25728	Distal Intergenic
CD1530 only	PSPH	0.260591	2.11232e-05	0.376922	3.79579e-09	0.320973	5.18579e-08	0.419939	4.5513e-12	0.383421	0.0187602	✓	✓	✓	chr7	56051273	56051788	73	0	Promoter (<=1kb)
CD1530 only	PTPN2	0.147636	0.0566291	0.335746	1.36725e-07	0.332873	1.03441e-08	0.424688	6.74184e-13	-0.0787822	0.482648	✓	✓	✓	chr18	12883975	12884191	57	7	Promoter (<=1kb)
RA only	PTPRJ	1.09212	3.40479e-71	-0.0175957	0.854135	0.382691	1.04779e-07	-0.0452635	0.637812	-0.254347	0.313003	✓	✓		chr11	47981348	47981570	56	621	Promoter (<=1kb)
CD1530 only	PTTG1	0.135361	0.0161744	0.344901	2.8508e-10	0.276649	2.31924e-05	0.385499	1.26706e-08	-0.634478	9.68788e-06	✓	✓	✓	chr5	160421867	160422057	67	0	Promoter (<=1kb)
RA/CD1530	RAB3IP	0.554062	1.00177e-12	0.531824	6.55888e-12	0.534221	2.46286e-12	0.459913	8.90847e-10	0.183467	0.29356	✓	✓	✓	chr12	69738900	69739105	55	-4	Promoter (<=1kb)
RA/CD1530	RAB4B	0.418032	0.0031575	0.447811	0.00262145	0.338315	0.0097092	0.34067	0.00898349	0.247293	0.00365494	✓	✓	✓	chr19	40778280	40778449	65	0	Promoter (<=1kb)
RA/CD1530	RAB5IF	0.364952	1.3812e-16	0.454653	1.92785e-24	0.482537	1.59115e-16	0.574701	5.93996e-21	-0.217426	0.00556266	✓			chr20	36592503	36592751	291	-13028	3' UTR
RA only	RAI14	0.601993	3.80855e-48	-0.00469578	0.941802	0.580076	3.74906e-43	0.00880838	0.896093	0.417775	1.50204e-07	✓			chr5	34598144	34598301	84	-58027	Distal Intergenic
RA/CD1530	RAP1B	0.435009	3.07312e-23	0.426302	1.00756e-24	0.460807	6.25205e-20	0.466184	5.10243e-20	0.133295	0.0680025	✓	✓	✓	chr12	68610506	68610690	51	-165	Promoter (<=1kb)
RA/CD1530	RAPGEF3	1.00384	1.16307e-46	0.431181	7.59429e-09	0.535123	3.88581e-10	0.250007	0.0186393	-0.227575	0.1417	✓	✓	✓	chr12	47758659	47759138	83	0	Promoter (<=1kb)
RA/CD1530	RARB	1.91182	1.06272e-34	0.757249	0.000257539	1.06549	1.96302e-10	0.676073	0.000252445	-0.148194	0.81144	✓	✓	✓	chr3	25428049	25428435	99	0	Promoter (<=1kb)
RA/CD1530	RASSF6	0.997869	5.23883e-13	0.518395	0.00152193	0.685279	1.19574e-07	0.534056	0.000169273	0.22523	0.0126052	✓	✓	✓	chr4	73620245	73620585	310	0	Promoter (<=1kb)
RA only	RBM7	0.427209	2.44443e-11	0.246786	7.1302e-05	0.33436	3.42745e-06	0.2634	0.000512682	-0.595407	8.2691e-08	✓	✓	✓	chr11	114400295	114400877	102	0	Promoter (<=1kb)
RA/CD1530	RBP1	1.27776	1.44617e-149	0.685587	8.18143e-39	0.603475	5.08282e-26	0.485442	1.46649e-16	0.491029	8.84241e-10	✓	✓	✓	chr3	139539543	139539741	62	0	Promoter (<=1kb)
RA only	RBPMS	0.503488	1.3095e-07	0.0523634	0.692057	0.377908	0.000440915	0.128756	0.301508	-0.180304	0.0219863	✓			chr8	30364491	30364876	50	-19635	Distal Intergenic
CD1530 only	REEP3	0.285092	5.44599e-09	0.310258	7.90462e-11	0.298359	1.86053e-10	0.377993	1.06705e-16	0.629977	4.82205e-21	✓	✓	✓	chr10	63521019	63521228	58	-173	Promoter (<=1kb)
CD1530 only	REEP5	0.251556	3.09976e-07	0.345057	8.9513e-13	0.280138	4.69582e-06	0.366242	8.12933e-09	-0.60399	1.22885e-36	✓	✓	✓	chr5	112922021	112922289	70	0	Promoter (<=1kb)
CD1530 only	RFC4	0.187196	0.00816424	0.304514	9.40706e-06	0.344813	4.71396e-10	0.456123	1.36769e-15	0.198558	0.000320671	✓	✓	✓	chr3	186806576	186806745	89	0	Promoter (<=1kb)
RA/CD1530	RFK	0.524463	2.00194e-23	0.57276	4.64786e-25	0.697992	6.9085e-26	0.676532	1.28029e-29	-0.48962	9.62386e-06	✓	✓	✓	chr9	76394087	76394456	58	0	Promoter (<=1kb)
RA/CD1530	RHEB	0.519892	2.70756e-29	0.544639	7.05274e-33	0.463008	5.83328e-16	0.54672	4.7165e-21	-0.824726	4.20452e-19	✓			chr7	151460018	151460317	137	11486	Distal Intergenic
RA only	RIOK3	0.340169	2.35805e-13	0.159468	0.000110502	0.379604	2.49762e-14	0.279625	2.34957e-07	-0.647165	8.59726e-26	✓	✓	✓	chr18	23452876	23453806	156	0	Promoter (<=1kb)
RA/CD1530	RND3	0.822399	8.81184e-54	0.518003	1.49507e-21	0.546427	1.93321e-20	0.403355	7.31026e-11	0.505723	2.28e-08	✓	✓		chr2	150486224	150486568	118	298	Promoter (<=1kb)
RA/CD1530	RNF13	0.425827	2.01045e-09	0.44729	2.66634e-10	0.475346	1.1447e-15	0.481139	1.79911e-16	0.593457	1.57513e-07	✓	✓	✓	chr3	149812707	149812875	61	0	Promoter (<=1kb)
RA/CD1530	RNF14	0.324723	6.14623e-06	0.398035	1.22503e-09	0.451476	1.38e-10	0.535148	2.89727e-14	-0.372577	0.00207321	✓	✓	✓	chr5	141969137	141969369	59	0	Promoter (<=1kb)
RA/CD1530	RNF215	0.981813	1.76363e-09	0.870193	2.79519e-07	0.806699	0.000271097	0.766896	0.000451793	-0.427494	0.105384	✓	✓		chr22	30422978	30423658	73	-1207	Promoter (1-2kb)
RA/CD1530	RORA	0.682666	0.0146046	0.572608	0.0485632	0.572866	0.0146482	0.236623	0.359143	0.711727	0.00166758	✓			chr15	60519952	60520317	54	-7855	Exon (ENST00000501579.7/101928784, exon 4 of 6)
RA/CD1530	RPL12	0.542009	5.24554e-44	0.675633	9.18278e-73	0.53722	3.28097e-22	0.652041	4.08263e-24	-0.0961527	0.505859	✓	✓	✓	chr9	127451021	127451316	70	57	Promoter (<=1kb)
RA/CD1530	RPL22L1	0.600209	6.12747e-12	0.996304	2.64197e-26	0.674235	9.90998e-11	0.92616	1.18746e-05	0.347725	0.00166341	✓			chr3	170802354	170802518	54	65663	Intron (ENST00000486975.1/5010, intron 3 of 3)
RA/CD1530	RPL26	0.681182	7.6115e-65	0.891151	1.08979e-96	0.71498	8.96804e-30	0.868265	1.48716e-34	-0.284337	0.147432	✓	✓	✓	chr17	8383382	8383570	51	-169	Promoter (<=1kb)
RA/CD1530	RPL41	0.424492	3.26313e-29	0.604918	6.00755e-48	0.504088	2.72095e-16	0.683379	3.80624e-30	0.0617376	0.728065	✓	✓	✓	chr12	56116384	56116535	65	-55	Promoter (<=1kb)
RA/CD1530	RPL5	0.376443	1.30981e-23	0.548255	6.37544e-54	0.529508	3.57259e-23	0.628471	3.73051e-31	-0.195953	0.0936984	✓	✓	✓	chr1	92831987	92832243	98	0	Promoter (<=1kb)
CD1530 only	RPLP1	0.274943	1.42338e-11	0.424688	1.86161e-29	0.40352	1.06116e-18	0.506456	3.96585e-29	-0.766747	1.64415e-09	✓	✓	✓	chr15	69452808	69453012	59	0	Promoter (<=1kb)
RA/CD1530	RPS14	0.603145	9.54552e-48	0.767754	3.00604e-90	0.589234	3.209e-18	0.775102	1.51846e-25	-0.484794	1.16728e-06	✓	✓	✓	chr5	150449796	150450015	195	-57	Promoter (<=1kb)
RA/CD1530	RPS17	0.520441	1.96542e-37	0.667651	5.5374e-58	0.627632	7.32106e-31	0.714292	1.58002e-28	0.160385	0.449929	✓			chr15	82530774	82530949	75	9059	Distal Intergenic
RA/CD1530	RPS24	0.40152	4.3071e-22	0.560355	5.47316e-40	0.496328	4.79975e-19	0.594558	9.47736e-25	0.0161817	0.933938	✓	✓	✓	chr10	78033698	78034239	89	0	Promoter (<=1kb)
RA only	RPS6KL1	0.790585	0.0151192	0.278963	0.499135	0.957926	0.0403042	0.716804	0.154977	-0.760115	0.0131304	✓	✓		chr14	74911764	74911886	53	-423	Promoter (<=1kb)
CD1530 only	S100A10	0.0674916	0.082479	0.370392	9.0297e-27	0.164925	0.000828997	0.35457	5.92879e-13	-0.391549	3.99255e-11	✓	✓	✓	chr1	151992607	151993424	52	-29	Promoter (<=1kb)
RA/CD1530	S100A2	0.437322	7.22192e-34	0.600291	9.41568e-67	0.45772	9.15253e-18	0.605289	1.28461e-26	0.24357	2.47382e-06	✓	✓	✓	chr1	153565436	153567405	193	0	Promoter (<=1kb)
CD1530 only	S100A6	0.260681	3.08086e-08	0.617073	3.91155e-46	0.318634	3.08464e-08	0.600712	9.59095e-23	0.054132	0.474993	✓	✓	✓	chr1	153536013	153536474	81	0	Promoter (<=1kb)
RA/CD1530	SAMD4A	0.3646	2.20035e-07	0.411856	3.54062e-08	0.512711	1.96273e-16	0.135865	0.0883439	-0.430206	0.000357452	✓	✓	✓	chr14	54567161	54567485	54	25	Promoter (<=1kb)
RA/CD1530	SCHIP1	0.878235	0.000414272	1.02941	1.40129e-05	0.140857	0.721263	0.6582	0.0162833	0.477002	0.0407753	✓	✓	✓	chr3	159762862	159763837	64	0	Promoter (<=1kb)
RA/CD1530	SDHC	0.345538	2.39565e-15	0.514155	2.50271e-31	0.418055	2.27359e-15	0.557873	2.94429e-26	-0.020611	0.904424	✓	✓	✓	chr1	161314197	161314614	59	0	Promoter (<=1kb)
RA/CD1530	SELENOK	0.660121	2.68176e-16	0.774588	4.54901e-23	0.630697	1.08938e-14	0.759695	2.42745e-19	0.182473	0.0115928	✓			chr3	53927357	53927566	59	-35472	Distal Intergenic
CD1530 only	SF3B5	0.253031	3.30873e-06	0.436912	3.18005e-17	0.313827	3.10747e-09	0.396496	4.40853e-12	0.304925	0.0128349	✓	✓	✓	chr6	144095658	144095787	81	-85	Promoter (<=1kb)
RA only	SH2B1	0.491326	2.59945e-05	0.380139	0.140316	0.445692	0.102058	0.329034	0.0153969	-0.590775	2.81286e-07	✓	✓	✓	chr16	28863136	28863723	57	0	Promoter (<=1kb)
RA/CD1530	SIGIRR	1.37327	3.93574e-12	0.627126	0.015231	0.645674	0.0237515	0.0552183	0.893034	-0.359739	0.0807418	✓	✓	✓	chr11	406870	407365	192	0	Promoter (<=1kb)
RA/CD1530	SINHCAF	0.323928	2.39951e-06	0.322046	2.17942e-08	0.4318	6.45805e-15	0.425179	2.04834e-14	0.341917	9.29879e-05	✓	✓	✓	chr12	31325178	31325344	56	150	Promoter (<=1kb)
RA only	SKAP2	0.890438	1.24673e-33	0.14711	0.0737788	0.621325	9.94233e-23	0.252499	0.00067967	0.328332	0.00468069	✓	✓	✓	chr7	26864322	26864789	64	0	Promoter (<=1kb)
RA only	SKIL	0.713111	2.73152e-44	0.207017	2.01035e-05	0.347144	2.42595e-11	0.215546	0.000580542	-0.229565	0.000519976	✓	✓	✓	chr3	170357671	170358273	50	0	Promoter (<=1kb)
RA/CD1530	SLC15A2	0.52099	6.63848e-06	0.487944	2.75353e-05	0.504875	3.25232e-08	0.546269	1.30422e-09	0.487794	0.00494068	✓	✓		chr3	121938428	121938696	56	-495	Promoter (<=1kb)
RA only	SLC27A3	0.782054	0.00214346	0.491058	0.0775142	0.788807	0.0114642	0.683695	0.0325733	-0.140855	0.612973	✓	✓	✓	chr1	153775869	153776132	77	119	Promoter (<=1kb)
RA only	SLC30A10	1.38024	0.0115021	0.0674927	0.94015	1.79377	0.00821726	1.31564	0.0949102	-0.497116	0.254645	✓	✓		chr1	219917812	219918115	70	915	Promoter (<=1kb)
CD1530 only	SLPI	-0.0799159	0.616528	0.490609	0.000127492	0.00244052	0.989967	0.482117	0.000210549	-0.498972	0.000387157	✓	✓	✓	chr20	45254273	45254572	78	0	Promoter (<=1kb)
RA only	SMAD3	0.797662	4.20214e-77	-0.0901991	0.0872599	0.445265	6.17021e-16	-0.0899582	0.182671	-1.00499	5.5777e-17	✓	✓	✓	chr15	67065574	67065814	115	0	Promoter (<=1kb)
RA/CD1530	SMDT1	0.695748	3.83481e-09	0.694377	2.22284e-09	0.302531	0.433377	0.390567	0.0261008	-0.605831	0.0110852	✓	✓	✓	chr22	42079806	42079926	58	106	Promoter (<=1kb)
RA only	SMIM13	0.463542	1.03844e-15	0.260333	2.24062e-05	0.475516	1.36952e-15	0.280429	1.2732e-05	0.227527	2.55002e-05	✓	✓	✓	chr6	11093752	11094052	64	0	Promoter (<=1kb)
RA only	SMIM38	1.0738	0.00433425	0.679679	0.082394	0.610832	0.13269	1.17348	0.000182471	-0.21022	0.580342	✓	✓		chr11	69075533	69076488	62	2618	Promoter (2-3kb)
CD1530 only	SNRPD1	0.245806	3.02657e-06	0.414594	1.49262e-18	0.363508	2.7558e-08	0.519791	4.34483e-23	-0.537452	3.32659e-13	✓	✓	✓	chr18	21612344	21612503	71	13	Promoter (<=1kb)
RA only	SNX7	0.364168	1.40266e-12	0.29365	1.13872e-08	0.354051	9.80193e-07	0.372796	3.74708e-10	-0.78063	1.70463e-05	✓	✓	✓	chr1	98661681	98662190	53	0	Promoter (<=1kb)
RA/CD1530	SOCS4	0.450872	1.87107e-13	0.351241	9.3922e-08	0.503714	4.07165e-18	0.43826	8.0694e-14	-0.119526	0.323387	✓	✓	✓	chr14	55027221	55027442	52	0	Promoter (<=1kb)
RA/CD1530	SPA17	0.476628	1.51547e-07	0.568443	2.79573e-10	0.421085	0.000355533	0.519901	3.11673e-06	-0.478833	0.0204199	✓	✓	✓	chr11	124673972	124674164	51	62	Promoter (<=1kb)
RA/CD1530	SPAG4	0.581405	0.00401965	0.504103	0.0170834	0.463908	0.0165744	0.538706	0.00389139	-0.212563	0.180909	✓	✓		chr20	35616083	35616571	51	254	Promoter (<=1kb)
RA/CD1530	SRI	0.815521	1.76343e-78	0.598635	9.40583e-41	0.656552	1.53306e-32	0.525741	1.25973e-16	-0.437053	0.0130444	✓	✓	✓	chr7	88227050	88227572	67	-57	Promoter (<=1kb)
RA only	STAM2	0.317988	5.63842e-05	0.273288	2.46614e-05	0.390066	4.1781e-09	0.355076	8.32099e-07	-0.0285033	0.792405	✓	✓	✓	chr2	152175567	152175950	58	0	Promoter (<=1kb)
RA/CD1530	STRA6	2.56525	2.47707e-79	0.544365	0.0102586	1.82191	6.82494e-05	0.553623	0.412267	-3.30616	2.09456e-44	✓	✓	✓	chr15	74196180	74196783	160	0	Promoter (<=1kb)
RA only	STX1A	0.456683	0.000161924	0.292414	0.0234677	0.492806	0.000191594	0.282049	0.104648	-0.194889	0.338658	✓	✓		chr7	73705050	73705182	52	283	Promoter (<=1kb)
RA/CD1530	STX7	0.61986	2.92141e-15	0.543397	1.92315e-12	0.336868	1.29828e-05	0.430692	9.73936e-09	0.22135	0.017154	✓	✓	✓	chr6	132512596	132513104	69	0	Promoter (<=1kb)
CD1530 only	SYTL1	0.492147	0.080299	1.00977	2.52532e-05	0.370121	0.221212	0.758021	0.00319481	0.205821	0.438927	✓	✓	✓	chr1	27343196	27343416	67	0	Promoter (<=1kb)
RA only	SYTL3	0.304472	2.09395e-05	0.0928037	0.264652	0.436313	1.44061e-11	0.212943	0.00263504	0.321038	0.000487275	✓			chr6	158704349	158704595	52	54295	Intron (ENST00000360448.8/94120, intron 7 of 18)
CD1530 only	TATDN3	0.181447	0.175202	0.396282	0.00111263	0.505985	6.39947e-05	0.715648	1.72499e-11	0.110772	0.622162	✓	✓	✓	chr1	212791902	212792105	59	0	Promoter (<=1kb)
RA/CD1530	TBPL1	0.589324	1.48762e-15	0.495163	3.72603e-11	0.564441	1.08352e-12	0.499584	5.04613e-11	-0.0327429	0.757197	✓			chr6	134017909	134018277	343	33533	Intron (ENST00000275230.6/154091, intron 2 of 4)
RA/CD1530	TFB1M	0.399771	0.000967727	0.517913	9.7665e-06	0.335321	0.00813858	0.509994	6.61795e-06	0.250908	0.0570411	✓	✓	✓	chr6	155314522	155314926	57	-29	Promoter (<=1kb)
RA only	TFPI	0.314517	5.00405e-06	0.0708264	0.277809	0.694608	1.69396e-39	0.386502	3.66173e-10	-0.353051	0.0325433	✓			chr2	187539878	187540227	91	14124	Intron (ENST00000412276.6/105373786, intron 3 of 7)
CD1530 only	TGIF1	0.273857	8.36861e-05	0.312636	2.28542e-06	0.271093	2.62597e-05	0.3087	3.15522e-06	0.317779	1.45816e-06	✓	✓	✓	chr18	3448185	3448587	51	0	Promoter (<=1kb)
CD1530 only	THAP1	0.241586	0.0277373	0.392764	8.18402e-05	0.470108	3.03077e-06	0.496202	6.44495e-07	0.106794	0.189951	✓	✓	✓	chr8	42843087	42843258	51	0	Promoter (<=1kb)
RA/CD1530	TLCD4	1.20679	1.979e-53	0.559048	3.76403e-11	0.739596	1.82755e-05	0.486521	0.00610531	-2.55254	2.04556e-17	✓	✓	✓	chr1	95117172	95117359	103	0	Promoter (<=1kb)
RA/CD1530	TMEM106B	0.362265	4.63873e-08	0.419849	5.06678e-08	0.432857	2.23206e-17	0.476142	3.68586e-20	1.21694	5.10153e-14	✓	✓	✓	chr7	12211352	12211516	57	0	Promoter (<=1kb)
RA/CD1530	TMEM18	0.312102	4.67451e-05	0.456766	6.60503e-11	0.410547	4.94494e-07	0.566232	1.03793e-12	-0.208858	0.000639018	✓			chr2	643399	643831	51	27144	Distal Intergenic
CD1530 only	TMEM19	0.133795	0.0443911	0.323279	2.33051e-08	0.31138	5.98768e-08	0.437163	3.12358e-12	-0.292066	0.119424	✓	✓	✓	chr12	71686071	71686270	78	0	Promoter (<=1kb)
RA/CD1530	TMEM219	0.457199	6.69772e-12	0.50034	1.31777e-13	0.300691	2.81166e-05	0.38884	5.49041e-09	0.0337845	0.866112	✓	✓	✓	chr16	29961745	29961953	64	-126	Promoter (<=1kb)
RA/CD1530	TMEM258	0.626151	8.89572e-32	0.722154	1.54536e-40	0.617982	1.64112e-23	0.749902	7.92224e-19	0.212313	0.129468	✓	✓	✓	chr11	61792667	61792889	86	0	Promoter (<=1kb)
CD1530 only	TMEM40	0.225483	0.00783506	0.491861	3.25088e-10	0.297104	0.00567512	0.390217	0.00026675	-0.209897	0.473912	✓	✓	✓	chr3	12759261	12759740	88	0	Promoter (<=1kb)
RA/CD1530	TMEM44	0.660699	2.96448e-11	0.308741	0.00603342	0.348313	0.000864857	0.240859	0.0638045	0.300457	0.000207276	✓			chr3	194598611	194598949	66	-8665	Intron (ENST00000392432.6/93109, intron 10 of 10)
RA/CD1530	TMEM45A	0.497468	2.11714e-15	0.377007	2.75586e-10	0.444609	4.83099e-12	0.343452	3.71244e-07	-0.196459	3.75745e-05	✓			chr3	100509838	100510085	51	-9154	Intron (ENST00000323523.8/55076, intron 1 of 5)
CD1530 only	TMEM9	0.231025	0.000464872	0.32543	2.15691e-08	0.380861	2.08435e-09	0.411191	2.16422e-11	-0.437289	0.0345682	✓	✓		chr1	201170696	201170981	71	593	Promoter (<=1kb)
RA/CD1530	TMSB4X	0.746775	2.09322e-74	0.95405	2.18611e-105	0.531766	5.08958e-17	0.761778	4.81301e-28	0.178625	0.253037	✓	✓	✓	chrX	12975073	12975862	64	0	Promoter (<=1kb)
RA only	TNFAIP2	0.74572	6.9248e-42	-0.243971	0.000145256	0.645128	0.000774432	-0.307664	0.248111	-5.13443	1.49658e-196	✓	✓		chr14	103128230	103128444	54	654	Promoter (<=1kb)
RA/CD1530	TNFAIP8	0.318315	0.000204852	0.348454	8.15392e-06	0.592358	2.65057e-12	0.50651	1.30577e-08	-0.696251	4.57158e-35	✓			chr5	119274503	119274858	68	5749	Intron (ENST00000274456.6/25816, intron 1 of 1)
CD1530 only	TOMM6	0.225827	3.19427e-05	0.488552	2.79551e-23	0.372146	1.0876e-09	0.587091	2.06266e-20	0.119476	0.0218695	✓	✓	✓	chr6	41787351	41787520	65	-142	Promoter (<=1kb)
CD1530 only	TPD52L1	0.242989	2.96618e-05	0.30829	1.24607e-08	0.261714	4.98453e-06	0.369078	3.99126e-10	-0.0576072	0.423635	✓			chr6	125245627	125245986	68	-13977	Intron (ENST00000534368.5/7164, intron 3 of 3)
RA/CD1530	TPM1	0.62507	2.54588e-55	0.36865	1.55981e-19	0.405047	1.99995e-15	0.229523	1.8646e-05	-1.27291	1.03627e-103	✓	✓	✓	chr15	63047921	63048391	63	0	Promoter (<=1kb)
CD1530 only	TPRG1	0.0264657	0.925254	0.544418	0.0105756	0.116716	0.402657	0.308858	0.0287952	1.8318	1.08316e-56	✓			chr3	189324851	189325031	51	14957	3' UTR
RA only	TRAF1	0.740904	0.000582854	0.298899	0.254976	1.14117	6.86423e-10	0.406136	0.0693102	-0.428896	0.234636	✓			chr9	120944553	120944844	51	-15380	Intron (ENST00000697921.1/727, intron 29 of 29)
RA/CD1530	TRAF4	0.48268	1.69296e-20	0.36617	2.14123e-12	0.303794	2.9929e-08	0.284977	4.73727e-06	-0.303284	0.00477873	✓	✓	✓	chr17	28745133	28747079	52	0	Promoter (<=1kb)
RA/CD1530	TRMO	0.350925	2.96868e-05	0.49127	9.05357e-10	0.27338	0.0191216	0.454064	2.48544e-05	-0.82318	1.98451e-22	✓	✓	✓	chr9	97922306	97922480	113	0	Promoter (<=1kb)
CD1530 only	TRMT10A	0.163017	0.283027	0.447893	0.000592311	0.3989	0.00184962	0.4357	0.0010283	0.106108	0.329876	✓	✓	✓	chr4	99563832	99563973	72	44	Promoter (<=1kb)
CD1530 only	TSACC	0.623373	0.205957	0.907178	0.046974	0.688825	0.182904	1.52452	0.000167954	-0.085502	0.807504	✓	✓	✓	chr1	156338546	156338740	91	0	Promoter (<=1kb)
CD1530 only	TSEN15	0.258742	0.000170269	0.452538	5.4165e-12	0.336544	6.61258e-07	0.44795	5.81562e-13	0.0808751	0.694904	✓	✓	✓	chr1	184051761	184052079	59	0	Promoter (<=1kb)
CD1530 only	TSPAN1	0.286781	0.100882	0.624917	0.00010189	0.0979576	0.559113	0.563531	6.13416e-06	0.923206	3.38701e-07	✓	✓	✓	chr1	46183200	46183716	56	0	Promoter (<=1kb)
RA/CD1530	TSPAN2	0.500618	9.55543e-08	0.389602	5.37942e-05	0.45749	0.00335252	0.5153	0.00074071	-1.40415	8.52485e-36	✓			chr1	115062774	115063025	67	-4349	Intron (ENST00000369516.7/10100, intron 2 of 7)
RA/CD1530	TSPAN31	0.604447	5.01813e-13	0.49195	7.01232e-09	0.513519	1.09079e-07	0.526953	6.95945e-09	-0.145481	0.0354073	✓	✓	✓	chr12	57744390	57745199	67	0	Promoter (<=1kb)
RA/CD1530	TTC32	0.677778	0.000255921	0.897656	7.10727e-06	0.748642	0.0001023	0.803256	5.07877e-05	-0.21072	0.148911	✓	✓	✓	chr2	19901793	19901951	57	5	Promoter (<=1kb)
RA only	TTC6	1.97954	1.10661e-14	0.661355	0.0519287	1.80652	0.000186215	0.801664	0.2127	-1.26378	0.000121272	✓	✓	✓	chr14	37595354	37596488	65	0	Promoter (<=1kb)
RA/CD1530	TVP23B	0.339154	1.28163e-07	0.382904	1.76635e-09	0.439981	1.40038e-07	0.471713	1.46535e-11	-0.247753	1.14796e-05	✓	✓	✓	chr17	18781047	18781184	55	0	Promoter (<=1kb)
RA/CD1530	TXN	0.396229	5.47916e-24	0.693676	2.58288e-50	0.528743	1.00467e-19	0.72574	3.93437e-30	-0.321384	2.40348e-05	✓	✓	✓	chr9	110256325	110256515	75	0	Promoter (<=1kb)
RA/CD1530	UPP1	0.75084	5.83974e-67	0.447401	1.11782e-22	0.58625	4.1912e-32	0.414721	2.1907e-14	0.432591	4.44909e-32	✓	✓	✓	chr7	48088168	48089479	179	0	Promoter (<=1kb)
RA/CD1530	UQCRH	0.368993	1.69168e-17	0.561686	1.32268e-41	0.489044	1.74397e-16	0.613885	7.76181e-24	-0.166519	0.22395	✓	✓	✓	chr1	46303657	46303909	92	0	Promoter (<=1kb)
RA/CD1530	UQCRHL	1.14587	0.00308996	1.09465	0.00952606	1.01882	0.0123439	1.22814	0.00139899	0.0468708	0.890677	✓			chr1	15801093	15801314	67	6335	Distal Intergenic
CD1530 only	UTP11	0.152068	0.00666531	0.325647	1.80725e-10	0.248364	2.90937e-05	0.302967	5.15458e-07	0.109072	0.0136893	✓			chr1	38027356	38027647	57	10773	Distal Intergenic
RA/CD1530	VAMP1	0.464257	0.00888059	0.738796	1.34175e-05	0.587593	0.0012979	0.768967	1.65445e-05	-0.456843	1.81436e-05	✓	✓	✓	chr12	6470799	6470949	58	-122	Promoter (<=1kb)
CD1530 only	VEGFA	0.218463	0.00249433	0.451438	1.1894e-08	0.300613	4.33118e-07	0.315811	1.90232e-05	0.425655	0.110304	✓	✓		chr6	43769699	43769832	60	-352	Promoter (<=1kb)
RA/CD1530	VMP1	0.759952	3.03026e-53	0.794884	4.56836e-44	0.790493	4.84365e-39	0.764115	4.87989e-31	0.0133703	0.834775	✓			chr17	59786653	59786929	78	-50308	Intron (ENST00000585847.6/81671, intron 6 of 10)
RA/CD1530	WDR72	0.396603	1.08633e-11	0.399461	2.76978e-14	0.528725	1.07532e-13	0.554603	4.41767e-17	-0.411172	0.0136629	✓	✓	✓	chr15	53540789	53541095	118	0	Promoter (<=1kb)
RA/CD1530	WDR73	0.34196	0.00456595	0.357686	0.00298688	0.223038	0.0693582	0.307712	0.00834669	0.0868925	0.653526	✓	✓	✓	chr15	84654062	84654273	83	0	Promoter (<=1kb)
RA/CD1530	YEATS4	0.66188	1.32965e-19	0.795621	5.0146e-26	0.701314	8.15459e-17	0.765843	2.94316e-18	-0.166959	0.0641092	✓	✓	✓	chr12	69359804	69360027	69	25	Promoter (<=1kb)
RA/CD1530	ZBTB26	0.73636	1.22518e-14	0.616968	1.38392e-08	0.784799	6.26715e-09	0.761331	7.63714e-08	-0.573603	9.80954e-05	✓	✓	✓	chr9	122931353	122931529	96	0	Promoter (<=1kb)
RA/CD1530	ZC3H12A	0.45454	0.000311435	0.653345	1.84741e-08	0.43473	0.000290734	0.466777	0.000514057	-0.279446	0.288035	✓	✓		chr1	37479171	37479713	68	-286	Promoter (<=1kb)
RA/CD1530	ZFAND6	0.726452	6.08656e-22	0.629703	4.88434e-14	0.677041	1.09131e-12	0.79383	4.01578e-24	0.345439	5.80879e-05	✓			chr15	80033484	80033646	53	-25922	Distal Intergenic
CD1530 only	ZFP37	0.333158	0.0705806	0.485879	0.00542064	0.450496	0.0041724	0.533497	0.000475726	0.317559	0.0125162	✓			chr9	113043210	113043765	104	12923	Exon (ENST00000374227.8/7539, exon 4 of 4)
RA/CD1530	ZNF121	0.425998	3.16244e-05	0.632571	1.22666e-11	0.739946	5.6059e-21	0.8082	1.53198e-05	0.460154	0.0160772	✓	✓	✓	chr19	9584333	9584504	51	0	Promoter (<=1kb)
RA/CD1530	ZNF124	0.573741	0.000274634	0.49893	0.00143955	0.41932	0.00554489	0.306297	0.0556879	0.122416	0.230983	✓			chr1	247156705	247157138	70	-6755	Exon (ENST00000543802.3/7678, exon 4 of 4)
RA/CD1530	ZNF136	0.39395	0.0136024	0.413531	0.00945427	0.435554	0.000666854	0.438198	0.00114884	0.630031	0.000144814	✓	✓		chr19	12187755	12187933	70	1926	Promoter (1-2kb)
CD1530 only	ZNF487	0.556158	0.0772515	0.658864	0.0342851	0.514721	0.0411293	0.670937	0.0038779	0.751035	2.62424e-05	✓			chr10	43455491	43455831	56	18333	Intron (ENST00000315429.12/642819, intron 1 of 3)
RA/CD1530	ZNF550	0.45546	0.0124976	0.645439	0.000161676	0.580106	2.94676e-05	0.696746	1.03988e-05	0.318958	0.0724907	✓	✓	✓	chr19	57559651	57559818	51	0	Promoter (<=1kb)
RA/CD1530	ZNF627	0.745063	7.97547e-20	0.689331	5.52611e-17	0.676964	2.02424e-17	0.785674	8.45805e-24	0.232128	0.179872	✓			chr19	11617219	11617785	66	19736	3' UTR
RA/CD1530	ZNF655	0.462436	1.02426e-24	0.428842	1.93494e-19	0.331962	7.62573e-10	0.380236	5.71359e-11	-0.589726	1.81988e-16	✓	✓	✓	chr7	99558799	99559478	110	0	Promoter (<=1kb)
RA/CD1530	ZNF684	0.482776	0.0137572	0.796035	1.03343e-05	0.48562	0.00421684	0.579428	0.000382879	0.343858	0.010886	✓			chr1	40546978	40547351	147	5664	Exon (ENST00000648542.1/127396, exon 6 of 6)
CD1530 only	ZNF706	0.27299	3.2606e-06	0.436496	2.63643e-14	0.377369	2.37443e-11	0.397262	3.63731e-12	0.386132	9.30035e-09	✓	✓	✓	chr8	101205491	101206173	53	0	Promoter (<=1kb)
RA/CD1530	ZSWIM4	1.32938	4.66567e-35	0.344831	0.0100138	0.936562	6.69339e-09	0.0959695	0.677786	-0.788987	9.82178e-17	✓			chr19	13803342	13803770	61	7882	Intron (ENST00000590508.6/65249, intron 2 of 13)
RA/CD1530	ZSWIM7	0.622001	4.60838e-09	0.549689	2.70872e-07	0.470452	6.5893e-05	0.529362	8.6801e-06	-0.255134	0.0167646	✓	✓	✓	chr17	15999496	15999738	83	0	Promoter (<=1kb)
RA/CD1530	AADAC	1.20107	0.000359492	0.95987	0.0101672	1.26476	7.0843e-11	1.12982	7.31417e-07	1.55675	4.21647e-19
RA/CD1530	AATK	0.752928	4.86776e-05	1.02633	2.04635e-07	0.570472	0.00602427	0.812582	2.99236e-05	-0.29774	0.0676168
CD1530 only	ABCA10	0.2061	0.409	0.598518	0.00591473	0.413165	0.00046696	0.520037	4.55234e-06	1.90235	1.79775e-71
CD1530 only	ABCB6	0.0233931	0.947135	0.615864	0.0150811	0.316161	0.332457	0.636946	0.0214148	-0.443967	0.0159966
RA/CD1530	ABHD13	0.394046	3.07398e-06	0.401467	1.09785e-06	0.45434	1.78666e-07	0.537111	8.76602e-11	-0.205941	0.00216247
RA/CD1530	ABHD3	0.566788	3.82913e-17	0.46403	1.15628e-10	0.454861	8.39724e-09	0.408931	3.92083e-07	-0.827884	6.42378e-22
CD1530 only	ABITRAM	0.225558	0.000598709	0.326718	4.92168e-07	0.356697	4.4214e-08	0.380536	3.00755e-08	0.0288177	0.619085
RA/CD1530	ABRACL	1.17596	2.01567e-75	1.03774	5.99197e-60	0.811816	1.14861e-29	0.890037	8.44222e-38	0.52126	0.000236406
RA/CD1530	ABRAXAS1	0.401322	0.00652536	0.517095	0.000212434	0.478205	0.000367775	0.648361	3.39731e-09	0.436727	0.0766199
RA/CD1530	ABTB1	0.458507	0.00624007	0.503382	0.00530078	0.576898	0.0100618	0.372364	0.100387	-0.49385	0.00844537
RA/CD1530	ACAA2	0.498286	0.000149995	0.314444	0.0220686	0.564424	0.000178307	0.403958	0.017076	-0.097363	0.702461
CD1530 only	ACAD8	0.16278	0.159593	0.427681	3.57108e-05	0.221159	0.0780668	0.340055	0.00956521	-0.501735	1.05851e-05
RA only	ACAP1	1.01551	0.00149231	0.704339	0.0503388	0.895649	0.020298	1.19001	0.000501083	-0.283352	0.248968
CD1530 only	ACAT2	0.205052	0.000509842	0.373139	6.72616e-12	0.154933	0.0174537	0.471208	3.60162e-15	-0.303555	0.0693765
RA/CD1530	ACBD7	1.19352	2.54251e-18	0.438546	0.00866086	0.795111	2.62714e-05	0.324842	0.10519	-0.402399	0.00213741
RA/CD1530	ACCS	0.671146	0.00705161	0.958281	2.22279e-05	0.829827	0.000533713	0.810208	0.000859364	-0.0974679	0.631171
RA/CD1530	ACOT13	0.339171	0.000364555	0.501408	4.94202e-08	0.280415	0.00204429	0.508038	1.64282e-08	0.204446	0.268252
CD1530 only	ACOT9	0.27313	1.20223e-06	0.368167	1.88127e-12	0.348756	1.10729e-08	0.382029	1.78796e-10	-0.015932	0.833191
RA/CD1530	ACP1	0.363609	3.07871e-14	0.411725	8.61801e-18	0.35283	1.09527e-09	0.414391	2.8874e-12	0.0207706	0.869572
RA/CD1530	ACP6	1.09638	7.43756e-37	0.485571	2.13057e-06	0.711142	2.15824e-10	0.375946	0.00237247	-0.478332	4.11394e-08
RA/CD1530	ACTR10	0.375253	1.24398e-10	0.516364	2.10353e-19	0.389466	1.47267e-09	0.526367	2.49596e-19	0.0707742	0.145667
RA/CD1530	ACTR6	0.687155	5.53158e-21	0.648424	1.93557e-20	0.632364	5.54792e-16	0.655763	1.47574e-17	0.081381	0.499317
RA/CD1530	ACYP1	0.679217	6.18086e-09	0.757331	5.91839e-10	0.528603	0.000104149	0.66523	1.70808e-06	-0.26453	0.00216646
RA/CD1530	ACYP2	0.577144	1.63733e-05	0.72535	1.47184e-08	0.460047	0.00144014	0.644581	3.08182e-06	-0.0429006	0.732228
RA only	ADAM19	0.609829	1.00932e-23	-0.119918	0.11493	0.134518	0.0837959	-0.339965	3.61522e-06	-0.370788	0.0883291
RA only	ADAM28	1.16643	0.00175676	0.326472	0.509445	0.879363	0.012929	0.283575	0.534045	0.0939966	0.792668
RA only	ADAMTS16	0.404975	0.000350924	0.0385563	0.784499	0.625232	1.06454e-08	0.20491	0.104491	-0.157561	0.0125309
CD1530 only	ADAMTS6	0.250502	0.116285	0.419189	0.0065591	0.0964924	0.666084	0.403193	0.0175252	0.818545	0.0152809
CD1530 only	ADAT2	0.138064	0.295155	0.554896	4.95365e-07	0.336106	0.00162791	0.532017	4.81516e-07	0.217455	0.068737
RA/CD1530	ADGRV1	0.416164	0.00149799	0.443163	0.000424109	0.824394	3.21169e-09	0.663617	1.98121e-05	-0.711834	1.11213e-06
RA/CD1530	ADH5	0.322313	9.65032e-12	0.42117	2.35104e-23	0.333111	1.04093e-09	0.523346	3.41913e-26	0.221757	0.0590268
CD1530 only	ADK	0.209378	3.13197e-05	0.4464	5.33115e-22	0.42107	1.08175e-13	0.571328	1.33628e-25	-0.175613	0.0526134
RA only	ADRA1B	0.329117	2.01823e-05	-0.231853	0.00646645	0.308832	0.0118549	-0.141915	0.316582	-1.24987	5.45263e-28
CD1530 only	AFMID	0.147792	0.209027	0.334959	0.0025546	0.38428	0.000156522	0.492682	8.07982e-07	0.0869024	0.505086
RA/CD1530	AGAP4	0.943498	8.74853e-08	0.892496	3.26888e-05	0.719979	8.4514e-05	0.768486	1.988e-05	0.379296	0.216726
RA/CD1530	AGAP5	0.914038	0.000539629	1.02469	0.000100747	0.670817	0.000607511	0.805471	2.13606e-05	0.535269	0.0688967
RA/CD1530	AGAP6	0.904674	2.57738e-10	0.846347	2.85963e-09	0.42472	0.000502627	0.652014	1.12328e-06	0.388501	0.0822973
RA/CD1530	AGAP9	0.776001	2.45886e-05	0.792285	4.9296e-06	0.4281	0.00204383	0.594726	0.000133302	0.633479	0.0149551
CD1530 only	AGR2	-0.0926485	0.703195	0.739096	2.23299e-05	0.697556	3.40581e-08	0.725474	3.75704e-08	0.750326	2.05622e-08
CD1530 only	AGT	1.22379	0.122528	1.41474	0.0481308	1.98617	0.0254167	2.29572	0.00524862	-0.76988	0.250557
CD1530 only	AIM2	0.120652	0.487813	0.417935	0.00491543	0.248213	0.0137462	0.572548	3.14919e-11	1.24104	2.76154e-07
CD1530 only	AIMP1	0.179033	0.00127837	0.382623	1.276e-14	0.395362	4.02123e-13	0.492745	4.95976e-20	0.315545	2.28941e-19
RA/CD1530	AK3	0.473499	3.67258e-10	0.374539	6.25088e-07	0.529891	8.9357e-15	0.523486	8.51079e-15	0.302031	0.146765
CD1530 only	AK6	0.273907	0.211467	0.462276	0.0123484	0.513952	0.0237333	0.826005	9.35292e-05	-0.471425	0.00137706
RA only	AKAP9	0.578932	5.78655e-19	-0.0266805	0.68786	-0.0285175	0.772117	-0.30847	3.3295e-05	-0.160464	0.381091
RA/CD1530	AKR1C3	0.689511	1.11845e-14	0.747912	3.08004e-18	0.328025	0.00855925	0.714331	1.9836e-11	-0.928113	3.31104e-05
RA/CD1530	AKTIP	0.487106	3.61129e-06	0.35321	0.000786324	0.487384	5.57354e-07	0.419339	2.36426e-05	-0.261088	0.0267531
RA/CD1530	ALG10	0.375754	0.000506332	0.41931	8.5632e-05	0.30949	0.000984199	0.351729	0.000215953	0.360033	0.00278713
RA/CD1530	ALG13	0.563749	1.83945e-14	0.648607	1.35653e-17	0.545428	6.77987e-14	0.587418	6.3728e-14	0.0917599	0.311113
RA/CD1530	ALG5	0.538848	2.07225e-15	0.7261	2.03132e-29	0.528659	1.37135e-10	0.703257	1.21627e-16	-0.105112	0.149662
RA only	ALPK1	0.500964	0.00192776	0.25766	0.149227	0.504389	0.00303152	0.377422	0.0353277	-0.160173	0.321976
RA/CD1530	ALS2CL	0.592392	1.70658e-06	0.921061	2.36779e-16	0.426249	0.0065434	0.799403	2.19044e-07	-0.465722	0.234859
CD1530 only	AMD1	0.10854	0.0357687	0.332319	1.13458e-13	0.245885	1.17427e-05	0.393347	5.26681e-15	0.04879	0.139547
CD1530 only	AMDHD2	0.342766	0.0525562	0.534316	0.00242119	0.262272	0.171978	0.402817	0.0210291	-0.444124	0.0142272
RA/CD1530	AMTN	0.859327	7.71862e-45	0.562596	3.53266e-20	1.31308	3.09063e-109	0.623619	2.82174e-18	0.596687	0.0010025
CD1530 only	AMZ2	0.248275	4.69603e-05	0.369756	1.93665e-10	0.296509	1.26123e-07	0.345364	3.5458e-08	0.358081	0.0473418
RA/CD1530	ANAPC10	0.430318	1.63349e-05	0.562616	7.76311e-09	0.582871	7.77896e-08	0.643458	2.9441e-08	-0.441489	2.92609e-05
RA/CD1530	ANAPC11	0.33006	1.52838e-08	0.520355	2.00873e-20	0.279973	6.41235e-06	0.425916	1.71559e-10	-0.0921837	0.473564
RA/CD1530	ANAPC16	0.600461	9.34053e-30	0.734755	2.74195e-44	0.494647	7.48306e-13	0.696945	2.56103e-26	0.213045	0.181868
CD1530 only	ANGPT1	-0.117985	0.539869	0.5591	9.53696e-05	1.05719	3.37766e-08	1.0777	3.34539e-08	-1.76605	0.00132349
RA only	ANGPTL4	0.905998	1.22321e-09	-0.00332439	0.988969	0.514933	0.00402345	-0.215267	0.334477	0.0513553	0.872449
RA/CD1530	ANKRA2	0.482945	0.00953975	0.492126	0.0104118	0.725042	0.000210661	0.358877	0.117728	-0.364447	0.00719445
RA/CD1530	ANKRD10	0.765836	6.25083e-21	0.61223	4.79693e-12	0.447143	1.41151e-06	0.545018	2.93406e-08	-0.784606	5.9755e-27
RA/CD1530	ANKRD13D	0.35691	0.000367684	0.532165	4.89499e-08	0.389732	7.53217e-06	0.442506	0.000115308	0.144936	0.366252
RA only	ANKRD18A	0.744525	0.00148394	0.391199	0.135451	0.427736	0.0213215	0.588693	0.00141308	0.515543	0.0338422
RA/CD1530	ANKRD22	1.14467	6.63482e-08	0.789488	0.000722838	1.72188	2.18347e-28	0.912728	4.63427e-07	0.372876	0.0795937
RA/CD1530	ANKRD30BL	0.945269	4.11538e-07	1.0504	4.21402e-09	0.853844	4.30877e-05	0.970637	3.53487e-06	-0.163159	0.655847
RA/CD1530	ANKRD36	1.04645	7.5735e-06	0.808144	0.00157859	0.559863	0.00582877	0.487499	0.0169655	0.555738	0.000147575
CD1530 only	ANKRD36B	0.548611	0.10957	0.733113	0.0252457	0.666711	0.0245101	0.70664	0.0169829	0.483073	0.024101
RA/CD1530	ANKRD36C	1.16883	1.84117e-05	0.884565	0.00074652	0.537019	0.0115687	0.305568	0.201643	0.891957	1.27527e-07
CD1530 only	ANKRD37	0.132825	0.508187	0.537799	0.000277459	0.385495	0.0491415	0.594513	0.00212222	-0.613608	6.3846e-08
RA/CD1530	ANKRD39	0.359679	0.0071344	0.378149	0.00539095	0.399326	0.00557568	0.404096	0.00640602	-0.235783	0.12043
CD1530 only	ANKRD46	0.165728	0.235111	0.40066	0.000409533	0.361049	0.000117097	0.521019	1.40921e-09	0.635683	1.27997e-15
RA/CD1530	ANKRD49	0.680874	6.49581e-07	0.700702	2.1604e-07	0.750805	4.72112e-09	0.746307	8.12115e-11	0.262639	0.0059845
CD1530 only	ANKS3	0.177678	0.213966	0.331005	0.0153123	0.407158	0.0143089	0.362971	0.0419605	-0.489633	0.0190459
RA/CD1530	ANKUB1	1.85561	0.000876124	1.47326	0.0130542	1.74166	1.15517e-12	0.878902	0.00253938	2.72253	6.71369e-16
RA/CD1530	ANXA10	0.886737	1.48101e-07	0.439529	0.0226687	0.907931	1.34696e-41	0.676899	5.99141e-20	2.90882	2.65216e-14
CD1530 only	ANXA2R	0.451664	0.189049	0.809733	0.00399532	0.515381	0.0574086	0.585716	0.0232063	0.0515037	0.842537
CD1530 only	ANXA4	0.229256	1.51001e-05	0.309401	6.82339e-09	0.299952	5.44079e-08	0.362435	7.75996e-11	-0.543955	1.45827e-10
CD1530 only	APBB3	0.439653	0.105868	0.803745	0.00129228	0.65692	0.0226581	0.803223	0.00743921	-0.601598	0.0339502
RA only	APOBEC3B	1.01032	9.45236e-22	0.160344	0.259174	1.00852	4.44679e-15	0.292242	0.0369373	-0.489132	1.65566e-05
RA/CD1530	APOBEC3G	0.379117	0.000283733	0.317432	0.00653584	0.336247	0.0766257	0.545068	0.000855527	-1.53521	6.9564e-19
CD1530 only	APOC1	0.460706	0.116732	0.833276	0.00176603	0.510005	0.105261	0.915612	0.00147645	-0.297847	0.278538
CD1530 only	APOO	0.135376	0.145111	0.416047	6.34709e-07	0.414786	3.82043e-07	0.53824	1.9509e-11	0.0286934	0.910104
RA/CD1530	AQP7B	1.91276	4.19054e-07	1.01951	0.0202041	1.21388	0.0023556	0.781699	0.0873387	0.491804	0.207709
RA only	ARFGEF3	0.561336	0.00214966	-0.176546	0.465049	-0.145961	0.529309	-0.49563	0.015348	0.422564	0.000202661
RA/CD1530	ARGLU1	0.328486	7.39207e-07	0.399757	9.87745e-07	0.301764	8.94699e-06	0.303607	1.7224e-05	-0.326608	0.000113845
RA/CD1530	ARHGAP11B	0.89027	4.61569e-06	0.659432	0.00316209	0.325903	0.137774	0.443275	0.028205	-0.107681	0.658554
RA only	ARHGAP26	0.328232	0.000535148	-0.0702601	0.550096	-0.260994	0.0431293	-0.442955	0.000416863	-0.338816	2.42603e-06
RA/CD1530	ARHGDIB	0.961303	2.36658e-111	0.385472	3.96098e-15	0.348896	6.88821e-14	0.190423	0.000734686	-0.00533956	0.94026
RA/CD1530	ARL1	0.359087	1.07312e-08	0.462021	7.2915e-18	0.399632	5.39838e-12	0.543436	4.64931e-22	0.551052	6.55025e-06
RA/CD1530	ARL16	0.595828	1.06428e-13	0.740167	3.43698e-22	0.518137	2.9778e-10	0.671112	1.70102e-15	-0.0664551	0.472884
RA/CD1530	ARL17A	0.669954	4.82201e-12	0.489101	2.70191e-07	0.435124	6.65193e-07	0.487824	4.92317e-05	-0.0328981	0.695482
RA/CD1530	ARL3	0.386578	2.91932e-08	0.526593	2.31919e-15	0.254697	0.00307841	0.454982	5.88474e-08	-0.493074	0.0154014
RA/CD1530	ARL6	0.537937	0.00028824	0.521519	0.000696111	0.738126	2.24351e-08	0.739339	2.24523e-08	0.0556187	0.808876
RA/CD1530	ARMC1	0.637328	2.8216e-24	0.715159	6.41984e-32	0.610529	5.58503e-23	0.700657	3.18202e-30	0.31177	0.0776115
RA/CD1530	ARMCX6	0.440731	1.47576e-06	0.405717	1.28111e-05	0.277293	0.000622082	0.386906	2.00281e-06	0.631268	4.0655e-14
RA/CD1530	ARMH4	0.464821	0.00386874	0.549163	0.000527376	0.401602	0.0307626	0.367853	0.0532	-0.344724	0.000820342
RA/CD1530	ARPC1A	0.422409	1.62399e-28	0.4556	7.55406e-34	0.402461	5.83273e-14	0.474284	3.36841e-18	-0.13359	0.440191
RA/CD1530	ARPC3	0.644715	2.14425e-40	0.696841	1.3255e-42	0.454266	6.16084e-15	0.607725	1.30795e-21	0.246467	3.34251e-06
RA/CD1530	ARPC5	1.04181	1.00422e-128	0.886109	5.06652e-77	0.659666	1.27306e-27	0.769887	3.36302e-40	-0.543419	5.09651e-10
CD1530 only	ARRDC3	0.11958	0.157485	0.430051	2.77622e-11	0.632781	2.91524e-14	0.709888	3.76037e-21	-0.475046	0.100314
CD1530 only	ARV1	0.209694	0.189768	0.382693	0.00967703	0.0880161	0.710029	0.384046	0.029446	-0.463444	0.00531635
RA/CD1530	ASB16	0.780397	0.00240996	0.73893	0.00128267	0.148582	0.622102	0.650422	0.00571193	-0.0705502	0.745829
RA/CD1530	ASF1A	0.394917	1.16311e-11	0.537082	2.69557e-18	0.442366	4.92907e-10	0.549871	4.03882e-15	-0.22982	0.152865
RA/CD1530	ATF7IP2	0.661677	2.06241e-05	0.355356	0.0175781	0.817884	3.26662e-10	0.310497	0.0413208	-0.0195222	0.879296
CD1530 only	ATG10	0.259522	0.106071	0.442384	0.0041368	0.378503	0.0225478	0.418097	0.00862068	-0.170154	0.394246
RA/CD1530	ATG12	0.574902	2.62767e-23	0.606767	8.98551e-21	0.55461	7.81372e-15	0.668758	9.11077e-24	-0.571029	2.93927e-08
RA/CD1530	ATG16L2	0.847891	6.93472e-12	0.835268	2.77262e-12	0.562386	5.34142e-07	0.649881	2.50791e-09	0.0891169	0.752421
CD1530 only	ATG3	0.231442	3.08509e-05	0.421559	1.21984e-15	0.307581	2.90232e-07	0.432438	5.86995e-12	0.200089	0.0213875
RA/CD1530	ATG4A	0.317165	0.00434552	0.31665	0.00430302	0.425942	0.000211719	0.339738	0.00341687	0.282715	0.00290746
RA/CD1530	ATL1	0.377617	0.0226706	0.370535	0.0288894	0.455057	0.0383095	0.375666	0.0873387	-0.827735	1.95701e-14
CD1530 only	ATOX1	0.0519965	0.575731	0.324563	1.61701e-05	0.250115	0.00839094	0.382727	2.88112e-06	-0.189429	0.0378699
RA only	ATP1A4	1.96802	0.00532332	1.48451	0.0608114	1.83654	0.0301093	1.30723	0.155932	0.0729492	0.920585
RA/CD1530	ATP5F1C	0.357004	1.9804e-12	0.503516	1.27465e-26	0.445205	1.34656e-13	0.559827	1.47113e-20	-0.147444	0.290535
RA/CD1530	ATP5F1E	0.797248	1.3802e-61	0.966706	2.95099e-74	0.663249	1.61308e-19	0.869235	3.46713e-28	-0.354644	0.0214838
RA/CD1530	ATP5IF1	0.414615	2.36553e-09	0.574466	5.91719e-18	0.333075	1.52828e-05	0.494123	2.54694e-09	0.070107	0.519974
CD1530 only	ATP5MC1	0.277547	4.60042e-08	0.55927	1.12376e-27	0.443176	1.6489e-13	0.610804	1.10563e-21	-0.565135	0.000534944
CD1530 only	ATP5MC3	0.242756	4.16688e-07	0.515659	5.29159e-32	0.373941	1.49376e-14	0.53168	2.88904e-17	0.0585046	0.729274
RA/CD1530	ATP5ME	0.622709	8.36099e-18	0.891969	8.54183e-39	0.633384	2.47554e-16	0.788433	2.57565e-19	-0.0954393	0.39221
RA/CD1530	ATP5MF	0.614167	5.87543e-52	0.836548	3.38956e-97	0.51805	6.58138e-11	0.77006	1.63942e-08	-0.779035	2.10219e-40
RA/CD1530	ATP5MG	0.591879	4.50383e-33	0.794238	1.82511e-59	0.497825	1.48041e-13	0.731534	1.75612e-27	-0.59356	4.71363e-15
RA/CD1530	ATP5MJ	0.584992	7.8343e-30	0.78778	3.80779e-53	0.576921	5.03681e-14	0.788604	3.01841e-22	-0.129877	0.189642
RA/CD1530	ATP5MK	0.764419	1.20053e-51	1.00171	1.71254e-85	0.735454	3.08991e-20	0.99074	2.62899e-08	-0.232301	0.0963894
RA/CD1530	ATP5PB	0.362191	1.60697e-18	0.552047	1.25695e-40	0.51511	1.30126e-22	0.643859	1.03973e-34	-0.0553667	0.791463
RA/CD1530	ATP5PF	0.55361	6.96994e-24	0.712256	1.52511e-33	0.614824	8.77239e-23	0.817556	5.25243e-29	-0.0874755	0.589496
RA/CD1530	ATP5PO	0.577802	3.5068e-30	0.813034	3.23127e-55	0.625861	2.4658e-21	0.800245	1.00123e-22	-0.128715	0.537996
RA/CD1530	ATP6AP2	0.316135	2.02029e-07	0.336079	1.04458e-10	0.278243	1.09818e-08	0.326875	1.70559e-10	0.429021	4.2284e-16
RA/CD1530	ATP6V0B	0.501362	4.65402e-23	0.614119	7.83971e-35	0.481636	6.02746e-13	0.5674	6.39084e-20	0.0177777	0.788066
RA/CD1530	ATP6V0E1	0.563831	1.0105e-33	0.552751	1.48313e-31	0.601577	1.11049e-21	0.640475	5.01177e-24	-0.313643	0.0298376
RA/CD1530	ATP6V1D	0.424897	6.44876e-14	0.468652	5.49734e-22	0.351689	1.36309e-07	0.447983	5.28856e-12	0.0773005	0.364097
CD1530 only	ATP6V1E1	0.200852	0.000114266	0.361406	3.21489e-14	0.297702	2.09732e-09	0.364149	1.34221e-11	0.192146	0.0393947
RA/CD1530	ATP6V1G1	0.748877	4.19461e-59	0.884287	6.67078e-53	0.657456	9.57614e-22	0.773594	1.2353e-27	-0.0541162	0.31538
RA/CD1530	ATRAID	0.319891	6.02137e-10	0.467739	3.17215e-21	0.402521	3.08595e-15	0.465096	2.1628e-16	0.0962032	0.614627
RA/CD1530	B2M	1.1231	3.85562e-109	0.98239	9.28331e-70	0.646224	1.99219e-19	0.833922	2.42912e-29	-0.584048	1.58227e-12
CD1530 only	B3GALNT1	0.226404	0.004019	0.405152	2.58481e-08	0.383744	8.16149e-07	0.437791	8.01771e-11	0.793826	5.75464e-05
RA/CD1530	B3GALT9	0.384966	0.00688884	0.412498	0.00431837	0.477839	2.49709e-05	0.513205	8.78945e-07	0.776469	6.38606e-25
RA/CD1530	B4GALNT2	0.686898	8.09963e-06	0.379182	0.0166702	0.711603	2.6009e-06	0.560206	0.000476848	-0.141961	0.431834
CD1530 only	B4GALNT4	0.216244	0.31617	0.456803	0.0101129	0.413073	0.000128208	0.337907	0.00539782	1.41123	3.44682e-26
RA/CD1530	BBS12	0.729093	1.65473e-05	0.691804	5.91219e-05	0.766787	2.79939e-05	0.839695	2.67232e-06	-0.288986	0.0816907
RA/CD1530	BCAP29	0.551348	1.56284e-22	0.561759	4.68362e-19	0.535503	2.39053e-17	0.567257	7.67363e-20	-0.0209717	0.828775
RA/CD1530	BCAS2	0.367731	1.9566e-13	0.498822	2.23616e-23	0.464976	6.72041e-16	0.49913	3.00559e-17	0.0663382	0.435129
CD1530 only	BCDIN3D	0.212235	0.326008	0.404306	0.0384533	0.316707	0.112059	0.436083	0.0187698	-0.102113	0.598465
RA only	BCL10	0.351351	2.36715e-05	0.124464	0.198774	0.387624	5.25876e-08	0.0868054	0.34839	0.756721	3.08145e-15
RA only	BCL2L15	0.851054	0.010562	0.327595	0.431326	0.788584	0.0277391	0.519731	0.17737	0.0325325	0.904808
RA/CD1530	BCO2	1.09734	0.00233639	0.922425	0.0150062	0.297192	0.550658	0.978675	0.0104572	-0.016561	0.960251
RA/CD1530	BDH2	0.549456	1.13159e-06	0.504477	2.49194e-05	0.382911	0.000856254	0.391472	7.45407e-05	0.689878	1.42015e-16
RA/CD1530	BDNF	0.356292	0.0015447	0.335499	0.00236632	0.44153	1.74156e-06	0.219179	0.0371258	0.836393	0.0122358
RA only	BEST3	1.51977	0.00220708	1.04052	0.108378	2.18729	0.00518336	1.64831	0.0682975	-0.854315	0.0923129
RA/CD1530	BET1	0.817284	1.41553e-26	0.85236	6.59884e-23	0.653557	8.88122e-16	0.73593	1.63808e-18	0.203311	0.105814
RA/CD1530	BEX5	1.13097	3.72303e-08	0.954551	1.24333e-05	0.558063	0.000175645	0.728382	6.48366e-07	1.45608	7.67637e-24
RA/CD1530	BIK	1.31801	3.8164e-09	0.584658	0.0370719	0.688034	7.64934e-05	0.363217	0.063576	0.925485	3.72184e-07
RA/CD1530	BIRC2	0.309686	8.66344e-08	0.357136	1.92162e-11	0.570051	1.3666e-17	0.506718	6.50706e-15	-0.349696	8.64261e-16
CD1530 only	BIRC5	0.289452	5.06658e-11	0.411528	1.23139e-24	0.336827	3.25986e-10	0.411343	5.91797e-16	0.10154	0.631171
RA only	BLK	1.83438	0.0225236	0.98461	0.339764	0.992025	0.283024	1.82446	0.0104928	0.0952371	0.890384
RA/CD1530	BLOC1S1	0.73179	1.77813e-27	0.793824	5.0561e-32	0.572769	2.27415e-09	0.711555	2.02625e-13	-0.286283	0.0533724
RA/CD1530	BLOC1S2	0.539329	8.21621e-20	0.580515	1.33846e-17	0.684244	7.33289e-21	0.713735	5.11969e-24	-0.607762	3.49453e-11
CD1530 only	BLOC1S5	0.285936	0.00091116	0.348114	1.40289e-05	0.336378	2.00537e-05	0.415235	1.24032e-07	-0.0865094	0.596238
RA/CD1530	BLZF1	0.542239	2.03162e-16	0.594572	2.31608e-19	0.601413	5.02131e-20	0.643936	8.74341e-24	0.244556	0.00260942
RA/CD1530	BMT2	0.400222	0.000626435	0.432952	7.03526e-06	0.477988	0.000197104	0.450175	0.00096924	-0.748013	0.000237371
CD1530 only	BNIP1	0.109336	0.415971	0.429602	0.000172064	0.419335	0.00201441	0.538062	4.18702e-05	-0.430567	6.94937e-05
RA/CD1530	BOD1	0.331492	5.25174e-12	0.45892	4.20915e-21	0.479014	5.15162e-14	0.631725	9.08162e-26	-0.136768	0.406977
CD1530 only	BOLA1	0.352579	0.0531764	0.513037	0.00230948	0.376581	0.0107374	0.492689	0.00129322	0.317837	0.00819582
RA/CD1530	BOLA2	0.456783	0.0430506	0.973538	1.54655e-23	0.601772	5.20529e-10	0.555094	1.35433e-09	0.509907	0.000171643
RA/CD1530	BOLA2-SMG1P6	0.513104	1.26169e-16	0.671366	2.42534e-23	0.569268	3.36472e-21	0.693469	7.31362e-23	0.309044	0.0787675
RA/CD1530	BOLA3	0.35705	5.19914e-06	0.693701	2.0421e-23	0.491637	3.22248e-10	0.716427	5.25976e-18	0.499254	0.00933049
RA/CD1530	BORCS7	0.379608	0.00661678	0.38079	0.0114056	0.640353	2.70196e-05	0.560549	0.000231111	-0.560252	9.91556e-09
RA/CD1530	BORCS8	0.829641	6.88338e-08	0.78394	8.7511e-08	0.305538	0.0912491	0.372529	0.0409872	-0.395834	0.000380478
RA/CD1530	BPGM	0.515658	5.62515e-06	0.45693	5.96285e-05	0.367607	0.0303275	0.369321	0.0238248	-0.591035	0.00861134
RA/CD1530	BRICD5	0.910094	0.0132205	1.08606	0.00200623	0.552839	0.292091	0.905668	0.0407234	-0.684687	0.104217
RA/CD1530	BRK1	0.554674	2.24532e-28	0.585175	4.38569e-33	0.473601	1.02547e-14	0.585699	2.1767e-21	-0.00651163	0.96664
CD1530 only	BSCL2	0.360271	0.0741707	0.398439	0.0165071	0.522285	0.0019804	0.483924	0.00402289	-0.299761	0.00647319
RA only	BTBD10	0.327972	2.75277e-07	0.227137	0.000235911	0.314733	3.73157e-08	0.284574	1.16987e-05	0.266673	9.13467e-06
RA/CD1530	BTBD19	1.17773	5.16711e-05	0.934986	0.00336462	0.965304	0.00131107	0.77741	0.00672441	0.75491	0.0905888
CD1530 only	BTF3	0.211103	1.31383e-07	0.379867	2.51529e-23	0.371032	2.22416e-12	0.419983	1.43079e-14	-0.272254	0.0708728
RA/CD1530	BTF3L4	0.61452	3.02277e-22	0.754644	9.35356e-32	0.55376	2.19963e-14	0.715203	3.01223e-26	0.329161	5.77026e-06
RA/CD1530	BTG3	0.40319	0.000209345	0.595054	1.18619e-08	0.622552	2.92841e-14	0.647612	1.11902e-15	0.593993	9.78819e-14
RA only	BTN2A2	0.389199	0.00279271	0.218813	0.106922	0.330648	0.00518209	0.148663	0.272795	0.168611	0.0414965
RA/CD1530	BZW1	0.395121	3.30362e-15	0.362434	4.42892e-18	0.400684	1.26238e-13	0.436808	2.45858e-16	0.33404	1.63708e-06
CD1530 only	C10ORF88	0.174451	0.229714	0.359316	0.00647144	0.331776	0.0184776	0.379929	0.00788206	-0.225847	0.00625472
RA/CD1530	C10ORF95	0.54993	0.0354918	0.950901	9.74644e-05	0.676895	0.00857594	0.724855	0.00197173	-0.26402	0.383974
CD1530 only	C11ORF1	0.216588	0.0762657	0.382271	0.00056014	0.325009	0.0133671	0.331243	0.00862068	-0.434636	0.00581344
RA/CD1530	C11ORF71	0.911947	8.95173e-05	0.909571	0.000118797	0.593926	0.0338264	0.546922	0.0476772	-0.236449	0.333164
CD1530 only	C11ORF98	0.202703	0.000227539	0.435424	1.85191e-18	0.354022	1.69289e-08	0.543535	3.03104e-16	0.0810504	0.608219
RA/CD1530	C12ORF29	0.724362	5.74145e-29	0.726173	2.32194e-26	0.705783	1.45095e-21	0.75453	1.02483e-27	0.102838	0.257697
RA only	C12ORF4	0.312436	3.72739e-05	0.29972	4.94453e-05	0.359104	1.26217e-06	0.483206	7.87987e-11	0.405828	1.22407e-11
RA/CD1530	C12ORF54	1.36961	1.67616e-12	1.12567	2.88095e-08	0.857996	4.96712e-05	0.803358	0.000170756	-0.113176	0.599218
RA/CD1530	C12ORF56	0.731438	0.0225719	0.883015	0.00740944	0.77431	0.0165262	1.00005	0.000528539	-0.0375005	0.905483
RA/CD1530	C12ORF57	0.661902	9.01594e-28	0.673337	2.10889e-30	0.658192	1.96197e-24	0.677438	1.76591e-23	-0.00840668	0.963282
RA/CD1530	C12ORF60	0.518796	0.0176167	0.53152	0.0149366	0.740783	0.000642685	0.84862	5.22393e-05	0.0189767	0.933731
RA/CD1530	C12ORF73	0.362735	0.0101325	0.560389	2.88086e-05	0.507094	0.000153791	0.526587	9.6647e-05	-0.186268	0.0703322
RA/CD1530	C12ORF75	0.647704	1.39778e-45	0.538999	4.26023e-32	0.350517	1.12447e-07	0.436495	2.61354e-15	-0.115466	0.50676
RA/CD1530	C12ORF76	0.750305	1.11209e-09	0.612804	1.23539e-06	0.622395	1.26388e-07	0.526752	3.11795e-05	0.0145741	0.948508
RA/CD1530	C14ORF119	0.565329	2.71395e-29	0.735995	2.33047e-49	0.570672	8.34908e-17	0.685806	1.86448e-20	0.100921	0.269675
RA/CD1530	C14ORF28	0.887436	8.12635e-05	0.820641	0.000343347	0.423089	0.0417438	0.574326	0.00503424	0.692813	1.49483e-05
RA/CD1530	C15ORF48	2.92816	3.99846e-33	1.88817	3.19467e-10	1.82347	4.8441e-06	1.28972	0.0022678	-0.561323	0.116896
CD1530 only	C15ORF61	0.123805	0.488485	0.405051	0.0086956	0.367281	0.0684855	0.57279	0.00203055	-0.631283	9.64812e-05
RA/CD1530	C15ORF62	0.88086	0.00380534	0.840529	0.0128482	0.819836	0.0726455	1.19458	0.00504117	-1.03719	1.67209e-05
RA/CD1530	C16ORF74	0.539342	1.92372e-13	0.578765	1.17056e-15	0.216719	0.0162219	0.384561	5.25639e-06	-0.144622	0.0661527
RA/CD1530	C17ORF58	0.367289	0.00978137	0.404743	0.0042202	0.283142	0.0558695	0.423853	0.00169538	-0.0439985	0.821337
CD1530 only	C17ORF67	0.418677	0.0523592	0.410213	0.047289	0.578024	0.00508956	0.565525	0.00710313	0.223363	0.162027
RA/CD1530	C17ORF75	0.640551	6.20541e-15	0.736979	1.96065e-18	0.649963	5.57804e-16	0.698196	7.60258e-15	0.156551	0.0730725
CD1530 only	C18ORF21	0.283845	0.00435807	0.44944	1.07612e-06	0.54402	5.93401e-07	0.576598	1.26429e-07	-0.570246	5.7125e-13
RA/CD1530	C18ORF32	0.754632	4.64255e-06	0.892363	1.73823e-07	0.467459	0.000723106	0.64494	1.51744e-06	0.732012	0.00672291
RA/CD1530	C19ORF53	0.345815	1.47315e-09	0.542218	3.55089e-25	0.390037	2.16623e-09	0.529179	1.1959e-14	0.148172	0.246411
RA/CD1530	C1D	0.995188	2.43608e-22	1.08466	5.18117e-22	0.86752	6.94855e-18	1.01448	4.16809e-21	0.219066	0.031034
RA/CD1530	C1GALT1C1	0.636995	2.6614e-10	0.553395	3.85225e-08	0.552872	1.9889e-07	0.582075	1.1097e-07	-0.345939	0.117644
RA only	C1ORF112	0.305205	2.49092e-05	0.277941	0.000114893	0.314826	2.04885e-05	0.297178	0.000118159	0.0396383	0.613971
RA/CD1530	C1ORF174	0.429637	6.33143e-11	0.577001	5.07739e-18	0.535605	8.73856e-16	0.590431	5.29317e-17	0.225905	0.0693712
CD1530 only	C1ORF43	0.267206	1.35615e-09	0.411885	2.58905e-23	0.347818	4.03569e-10	0.46479	8.58873e-23	0.204493	0.0479362
RA/CD1530	C1ORF52	0.46685	5.91514e-06	0.544793	3.13537e-08	0.605906	2.89367e-12	0.599708	1.74339e-11	0.583938	1.76998e-09
CD1530 only	C1ORF53	0.542972	0.176466	0.762582	0.0434326	0.530043	0.182857	1.24374	6.9732e-05	-0.280332	0.381555
CD1530 only	C1QBP	0.20324	4.8179e-06	0.49575	2.46343e-31	0.469262	1.47854e-17	0.627913	2.18279e-26	-0.315824	0.00684218
RA/CD1530	C21ORF58	0.842579	6.1932e-06	0.940166	2.3434e-09	0.518736	0.00127111	0.4637	0.0045767	-0.232898	0.214078
RA/CD1530	C21ORF91	0.374714	1.63349e-05	0.498276	2.38656e-09	0.309497	0.000331896	0.443232	2.99497e-08	0.364473	0.00839277
RA/CD1530	C2ORF49	0.443303	4.52257e-06	0.462231	3.25741e-07	0.451075	3.71734e-07	0.448062	2.61855e-07	0.0437726	0.537955
RA/CD1530	C2ORF50	1.63726	7.45429e-05	1.04884	0.0272756	0.988863	0.0471386	1.32371	0.00294625	0.112608	0.755989
RA/CD1530	C2ORF76	0.919439	1.867e-06	1.01581	1.93115e-07	0.568829	0.0074981	0.860323	1.26274e-05	0.162512	0.443915
RA/CD1530	C3ORF33	0.634574	0.012463	0.86357	9.32745e-05	0.518553	0.000539067	0.562169	0.000214018	1.21382	1.68738e-22
RA/CD1530	C3ORF38	0.403463	1.64178e-06	0.473652	3.67857e-08	0.401168	2.56713e-06	0.508508	2.96948e-10	0.0950746	0.617037
RA/CD1530	C3ORF52	0.533501	3.4275e-11	0.430498	1.25578e-07	0.681751	1.09266e-12	0.500888	8.16916e-09	0.230204	0.0819533
RA/CD1530	C4ORF3	0.415258	4.44451e-10	0.47735	2.91196e-12	0.478065	3.73886e-10	0.578785	1.33117e-14	-0.32246	0.0190973
RA/CD1530	C4ORF33	0.743996	3.00835e-09	0.741349	3.27412e-08	0.616006	0.000130887	0.722745	7.98638e-07	-0.715707	0.000332847
RA/CD1530	C5ORF15	0.362595	8.13288e-09	0.429766	1.5283e-12	0.503439	2.29679e-17	0.484158	5.27686e-15	-0.406171	8.46036e-08
RA only	C5ORF24	0.340035	4.92153e-08	0.279249	2.68161e-06	0.337189	2.37369e-06	0.3729	6.61544e-08	-0.526692	1.01595e-27
CD1530 only	C5ORF34	0.332851	0.0747773	0.452656	0.0111833	0.406803	0.00577795	0.397319	0.00404075	0.741494	1.21139e-11
RA/CD1530	C6ORF141	0.916185	8.23311e-10	0.9256	1.41874e-09	0.860254	1.42327e-07	1.12755	1.02119e-09	-0.177153	0.515358
RA/CD1530	C7ORF25	0.353949	0.0251314	0.385104	0.0151601	0.373479	0.0462379	0.510107	0.00290163	0.614795	0.00111979
RA/CD1530	C7ORF57	1.41995	3.18899e-08	0.914881	0.00162788	0.663166	1.35153e-06	0.503141	0.000501077	2.20928	6.93416e-44
CD1530 only	C8ORF44-SGK3	0.394088	0.169542	0.540913	0.0480716	0.940937	1.6357e-06	0.31183	0.219871	-0.183792	0.609882
CD1530 only	C8ORF48	0.696857	0.0586429	0.818888	0.0209338	0.776121	0.0343248	0.950245	0.00468222	-0.182867	0.551166
RA/CD1530	C8ORF76	0.696975	6.43723e-21	0.784167	6.51905e-24	0.673297	1.02427e-18	0.763659	1.08597e-21	0.278733	0.000691581
RA only	C8ORF88	1.33012	0.00660793	0.999015	0.0716735	0.693018	2.25647e-07	0.622278	7.65376e-06	3.79876	2.18272e-06
RA/CD1530	C9ORF72	0.70404	4.40508e-09	0.689144	1.76274e-07	0.594362	1.14985e-07	0.78723	4.14215e-13	0.661121	5.30098e-09
RA/CD1530	C9ORF85	0.478316	5.83343e-07	0.422434	3.67055e-06	0.539404	4.36352e-09	0.501497	1.01547e-07	-0.288515	0.00373743
RA/CD1530	CA2	0.516716	1.60585e-06	0.379446	0.000937775	0.744593	1.02239e-36	0.479427	4.12669e-16	2.22963	7.93039e-21
CD1530 only	CA6	1.10323	0.192338	1.54492	0.0497341	0.888291	0.0238404	0.856903	0.0339984	1.5259	0.000608202
RA/CD1530	CACNA1A	1.03987	1.60244e-05	0.776149	0.00168526	0.606517	0.00505213	0.650492	0.00144699	0.6544	5.20595e-05
RA only	CACNG6	0.403971	2.14736e-05	-0.144075	0.269014	0.688467	0.00508241	0.0852661	0.805367	-3.23476	5.84385e-22
RA/CD1530	CACNG8	1.45507	1.72211e-13	0.891148	4.68348e-16	1.12926	3.16817e-22	0.80294	1.35274e-09	-1.06748	2.30845e-05
RA only	CALD1	0.328291	3.67529e-12	-0.00426206	0.952701	-0.083316	0.30967	-0.304019	6.85998e-07	-1.08671	9.6094e-83
RA only	CALHM5	0.871603	0.0476012	0.925775	0.0514999	0.183303	0.838696	1.16986	0.0369051	-0.760373	0.0730949
CD1530 only	CALM1	0.205315	1.40739e-08	0.331877	2.93806e-21	0.322744	3.37882e-13	0.387938	1.26037e-16	-0.121644	0.27719
RA only	CALML3	0.311662	3.99623e-10	0.0148878	0.833953	0.390663	9.53301e-12	0.0716266	0.304453	-0.876068	1.68721e-07
RA only	CAMK1D	0.643337	2.08608e-11	-0.141249	0.223138	0.308398	0.0020954	-0.262755	0.0241368	0.319218	0.0766575
RA/CD1530	CAMLG	0.35877	6.4272e-08	0.434237	1.04458e-10	0.351197	1.17918e-05	0.478351	9.0746e-11	-0.307792	0.00691585
CD1530 only	CAMTA1	0.187262	0.0132417	0.302785	1.14489e-05	0.320649	7.69349e-06	0.399809	8.29735e-08	0.0643029	0.760434
RA/CD1530	CAPRIN2	0.456562	1.64122e-05	0.618718	6.39059e-13	0.399953	1.48052e-06	0.684259	3.75671e-11	0.474621	0.0267778
RA/CD1530	CAPS2	0.518713	0.00624883	0.484126	0.00689048	0.573803	0.0108632	0.649427	0.00520959	-0.621145	8.91187e-06
RA/CD1530	CAPZA2	0.861364	1.07597e-54	0.839534	1.79194e-36	0.679817	3.47681e-20	0.801932	2.41033e-25	-0.786736	1.74756e-10
RA only	CARD6	0.338101	1.80306e-05	-0.0847526	0.362924	0.384085	8.32726e-07	0.0409069	0.710723	0.223698	0.0289558
RA/CD1530	CARD8	0.368799	0.00333141	0.356465	0.00671443	0.312744	0.0433375	0.299978	0.0573806	-0.18724	0.0570265
RA only	CARF	0.596128	0.00672872	0.43281	0.0650586	0.623962	0.00612663	0.606609	0.00882813	-0.238895	0.141724
RA/CD1530	CASP4	0.326307	5.27806e-09	0.311402	1.71777e-08	0.340261	1.96676e-08	0.350278	7.36908e-08	-0.285172	0.00136775
CD1530 only	CAV2	0.19839	1.06073e-05	0.36797	4.55666e-14	0.263977	4.37789e-07	0.405632	2.25911e-17	-0.925998	9.10837e-65
RA only	CBWD3	0.342212	6.45948e-09	0.219321	0.000525376	0.311596	2.69521e-05	0.263649	0.000238933	0.206202	3.30766e-05
CD1530 only	CBWD5	0.21338	0.00492166	0.384772	3.0846e-07	0.341485	1.17212e-06	0.441816	1.81945e-11	0.291481	7.64777e-06
RA/CD1530	CBX3	0.436766	1.42787e-17	0.538611	4.05951e-22	0.519686	1.43718e-21	0.597595	1.06275e-30	0.31931	8.50213e-09
RA/CD1530	CCDC122	0.740601	7.70906e-08	0.315919	0.0478177	0.475637	8.89486e-05	0.377835	0.00232689	0.351248	0.00178006
RA/CD1530	CCDC125	0.50156	0.00265355	0.434288	0.014112	0.49302	0.0221968	0.530268	0.0034247	-0.243051	0.174806
RA/CD1530	CCDC126	0.911792	7.50395e-15	0.880248	1.65613e-12	0.750685	2.10943e-13	0.775804	2.88405e-15	0.925803	6.67116e-07
RA/CD1530	CCDC138	0.404828	2.75615e-05	0.38829	2.74714e-05	0.413702	4.70968e-05	0.555229	5.54159e-09	-0.0686198	0.34364
RA/CD1530	CCDC14	0.441433	3.93051e-08	0.527956	5.99585e-08	0.510197	1.95237e-11	0.564299	1.15684e-11	0.0626476	0.6218
RA/CD1530	CCDC144A	1.28642	7.80264e-12	0.621838	0.00283972	0.492183	0.0287977	0.358754	0.130551	-0.202281	0.263783
CD1530 only	CCDC150	0.409314	0.169101	0.654663	0.01222	0.5993	0.0112919	0.841263	0.000298956	0.0747977	0.710116
RA only	CCDC157	0.571964	0.0178905	0.477797	0.0588641	0.509753	0.0576637	0.62597	0.0176614	-0.225486	0.238294
RA/CD1530	CCDC167	0.587591	7.34423e-09	0.72283	4.82801e-12	0.641125	2.85829e-08	0.672493	3.08029e-09	-0.609097	0.00371382
RA/CD1530	CCDC169	0.715896	5.20953e-06	0.797075	9.56674e-07	0.595256	2.3286e-06	0.773844	6.7113e-11	0.789232	2.03156e-07
RA/CD1530	CCDC194	1.18041	0.00038626	0.894551	0.00350917	0.803794	0.000249376	0.832055	3.43505e-05	0.713338	0.00118932
RA/CD1530	CCDC24	0.553191	0.000700235	0.52898	0.00211168	0.635319	6.23552e-05	0.422065	0.0135862	-0.303059	0.0462977
RA/CD1530	CCDC28A	0.760358	8.31577e-10	0.445429	0.00119046	0.640714	1.33282e-05	0.672144	1.26796e-06	-0.118421	0.439037
RA/CD1530	CCDC30	0.972109	5.40806e-05	0.808276	0.00100403	0.429633	0.106026	0.550477	0.0212751	0.171015	0.360698
RA/CD1530	CCDC32	0.666257	1.44585e-17	0.610878	4.43618e-15	0.605823	2.71213e-10	0.510307	3.11993e-07	-0.93702	8.56086e-22
RA/CD1530	CCDC33	2.9513	8.79234e-35	1.10298	0.00177235	2.40032	0.0222592	0.828817	NA	-4.51393	1.78705e-13
RA only	CCDC39	0.64891	0.0347028	0.393917	0.305956	0.98995	0.00167781	0.801927	0.0186362	-0.1814	0.446656
RA/CD1530	CCDC57	0.864222	4.71569e-13	0.872264	1.57543e-14	0.758616	1.42421e-10	0.893651	0.00031594	-0.214443	0.409451
RA/CD1530	CCDC59	0.53299	1.31849e-20	0.647876	6.59903e-29	0.590852	1.59939e-20	0.617478	4.80303e-17	0.458892	1.86018e-12
RA/CD1530	CCDC68	0.441115	0.0140048	0.503187	0.0130638	0.108489	0.545429	0.44931	0.00124487	0.704212	4.37313e-07
RA only	CCDC7	0.706096	0.0313863	0.595865	0.0813987	0.40947	0.166522	0.78376	0.00265381	0.704309	0.000931131
RA only	CCDC80	1.33173	2.25424e-93	0.151482	0.0669203	0.789508	3.0858e-27	-0.0441691	0.688905	-0.877511	4.06153e-15
RA/CD1530	CCDC90B	0.705921	2.16439e-18	0.639526	5.81447e-15	0.494748	1.69117e-10	0.529901	6.06915e-12	0.352483	0.00473038
RA only	CCDC92	0.809229	1.6879e-05	-0.0640381	0.804489	0.404255	0.141963	0.729106	0.00574463	-0.841009	7.39312e-08
RA/CD1530	CCDC9B	1.08605	1.28585e-21	1.16312	1.38795e-21	0.831239	6.32797e-07	0.836004	5.67055e-05	-1.06868	1.32228e-11
RA/CD1530	CCHCR1	0.987078	0.022405	0.972357	0.0130033	1.12189	0.00181566	0.926027	0.0170811	-0.209095	0.515589
RA/CD1530	CCL20	1.61831	2.19595e-07	0.788596	0.0442374	1.64937	4.47105e-11	0.603555	0.0697618	0.380874	0.357576
RA/CD1530	CCL26	1.66949	1.19549e-18	0.789572	0.00099294	1.62391	1.39879e-20	1.00529	6.07112e-07	0.184672	0.48248
RA only	CCL28	0.583488	1.95526e-06	0.288796	0.0327315	0.44374	0.000162309	0.237501	0.0433749	0.36949	1.60533e-06
RA only	CCN2	0.591238	2.33279e-14	0.187123	0.0339499	0.30793	0.00446007	-0.0590965	0.623333	-0.158824	0.434661
RA/CD1530	CCN6	0.4941	0.00239756	0.442802	0.00647144	0.401025	0.000296418	0.352452	0.00138858	1.24637	8.87084e-08
RA/CD1530	CCNB1IP1	0.64153	9.83009e-30	0.72757	5.95219e-36	0.634144	2.35294e-24	0.651244	1.86841e-21	-0.0591135	0.688078
RA/CD1530	CCNC	0.358945	4.36531e-09	0.423874	4.01537e-18	0.509278	6.90032e-14	0.562836	6.62011e-21	-0.135595	0.294861
RA/CD1530	CCNDBP1	0.776674	1.52961e-31	0.563234	1.7377e-16	0.543365	1.16626e-10	0.537877	1.82337e-10	-0.968172	3.6535e-33
RA/CD1530	CCNE2	0.478636	1.4341e-06	0.562729	3.31592e-08	0.536973	1.36053e-08	0.579916	1.59887e-09	0.0476378	0.773247
RA/CD1530	CCNL2	0.745319	1.17666e-06	0.937574	1.44369e-07	0.93758	4.72719e-31	1.01024	2.56347e-07	0.00357231	0.99173
CD1530 only	CCNQ	0.114919	0.180959	0.414177	2.23223e-10	0.27172	0.000274551	0.416646	4.02365e-09	0.21026	0.0304829
CD1530 only	CCNT2	0.293381	0.000377851	0.363158	3.07087e-06	0.274975	0.000350133	0.331507	9.34899e-06	0.173478	0.000991296
RA only	CD200R1	1.87677	3.1715e-05	0.419838	0.552264	1.52733	0.0142289	-0.0681888	0.948122	0.0860268	0.904705
RA/CD1530	CD226	0.846807	0.000465743	0.873056	0.00107742	0.898321	0.00180896	1.07652	0.00011536	-0.372105	0.101929
RA/CD1530	CD300E	0.871482	0.0497786	1.21113	0.00336143	1.37209	2.65055e-08	1.25596	1.03914e-05	-1.82809	6.93466e-15
RA/CD1530	CD47	0.426739	2.20166e-17	0.426524	5.86873e-15	0.338674	3.34699e-11	0.3938	1.42418e-15	0.337892	9.59077e-08
RA/CD1530	CD59	0.46567	9.57919e-36	0.460559	4.36641e-37	0.372845	2.85727e-13	0.489139	3.2357e-22	0.420691	2.5879e-27
RA/CD1530	CD63	0.361808	3.05467e-17	0.409433	1.96905e-22	0.263461	1.75882e-07	0.431641	1.56254e-18	0.471902	8.6833e-06
RA/CD1530	CDC26	0.338235	1.28212e-10	0.462963	2.9913e-20	0.504047	1.49376e-14	0.57846	2.41276e-17	-0.507745	3.67283e-06
RA/CD1530	CDC42	0.424519	5.68729e-19	0.388654	4.8665e-22	0.395058	4.04311e-18	0.40318	3.4909e-15	0.0517111	0.632613
RA/CD1530	CDH5	4.96464	1.37137e-33	1.60937	0.0234507	2.85569	0.0146599	1.28342	NA	-3.02169	0.00128846
RA only	CDH6	0.656186	1.62428e-26	0.031204	0.73964	0.854194	1.54468e-22	0.265042	0.00623442	-1.42674	3.36293e-26
RA/CD1530	CDK1	0.394944	2.15448e-14	0.610173	7.23671e-27	0.513446	5.3675e-20	0.603051	7.05213e-32	0.430486	7.53804e-07
CD1530 only	CDK10	0.190023	0.0533978	0.44678	2.5621e-07	0.34044	0.000309647	0.41773	1.51523e-05	-0.0255762	0.90316
CD1530 only	CDK11A	0.229127	0.00904375	0.331	6.64075e-05	0.369108	5.83654e-06	0.355814	0.000692453	0.0677843	0.758869
RA/CD1530	CDK3	1.39497	5.30312e-05	1.39721	0.000287257	1.26583	0.000107084	1.50554	4.51692e-06	-0.326443	0.514588
RA/CD1530	CDK5	0.308192	0.000846639	0.312546	0.00116039	0.270287	0.0573945	0.391854	0.0038779	-1.09267	3.60996e-13
RA only	CDKN2A	0.884517	0.000920795	0.469228	0.145081	0.717864	0.0168013	0.628051	0.0355202	-0.158995	0.466438
RA/CD1530	CDKN2AIPNL	0.40056	1.56988e-06	0.648235	2.68804e-16	0.474565	2.70626e-07	0.6305	1.72201e-13	-0.0122252	0.953959
RA only	CDKN2B	0.670583	1.94536e-44	0.091308	0.119678	0.443895	7.20135e-12	0.140554	0.0597292	-0.923309	1.88672e-16
RA/CD1530	CDKN3	0.665932	6.85047e-41	0.861146	1.15276e-68	0.523432	1.60438e-09	0.769721	7.45893e-21	-0.0941491	0.751565
RA only	CEACAM19	0.60594	0.0189662	0.429337	0.122397	0.64488	0.00752202	0.466311	0.0706518	0.436584	0.17773
RA/CD1530	CEBPZOS	0.556866	8.1727e-13	0.493748	2.15079e-09	0.531603	1.00536e-08	0.47026	1.15059e-06	-0.324694	0.000124201
RA/CD1530	CENATAC	0.466455	7.53526e-05	0.672406	2.08769e-09	0.372062	0.00656734	0.534112	6.9799e-05	-0.155637	0.0717169
RA/CD1530	CENPA	0.483538	9.38188e-11	0.586535	1.86588e-14	0.398924	1.98503e-07	0.524983	1.75213e-12	-0.0039044	0.981577
RA/CD1530	CENPK	0.575766	4.95067e-10	0.662239	2.78805e-15	0.537617	3.26491e-09	0.620544	6.36956e-14	-0.0250107	0.780649
RA/CD1530	CENPL	0.341672	1.06068e-06	0.451837	1.24506e-10	0.323987	8.94812e-06	0.444098	5.51504e-10	0.0841117	0.147875
RA/CD1530	CENPQ	0.809495	1.2045e-15	0.877339	5.08405e-17	0.650436	2.40605e-10	0.66345	6.57453e-10	0.211568	0.0065258
CD1530 only	CENPS	0.283068	8.8907e-06	0.505047	2.03662e-17	0.393648	6.93085e-07	0.497853	9.22331e-11	-0.329265	0.02987
RA/CD1530	CENPS-CORT	0.643029	0.00415519	0.958794	3.00273e-06	-0.012389	0.970687	0.466006	0.0489306	0.0350391	0.907898
CD1530 only	CENPT	0.288081	0.00236224	0.498869	7.24769e-08	0.409967	1.7906e-06	0.472808	1.72592e-06	0.175887	0.467345
RA/CD1530	CENPU	0.556529	6.94345e-19	0.540193	7.548e-17	0.680004	5.36258e-16	0.560951	8.98086e-11	-0.783308	4.00817e-17
RA/CD1530	CENPV	0.627569	1.13888e-22	0.500008	2.56502e-13	0.611825	4.33182e-14	0.593604	3.7632e-13	-0.357865	0.033046
RA/CD1530	CENPW	0.761759	3.62711e-47	0.761882	3.26768e-47	0.639374	1.77901e-22	0.699933	9.58568e-25	-0.186679	0.224689
RA/CD1530	CENPX	0.644657	8.49833e-23	0.758432	1.56537e-33	0.433999	1.32113e-09	0.655157	1.42672e-17	-0.0405408	0.572874
CD1530 only	CEP20	0.213217	0.000237603	0.373863	4.36698e-10	0.431987	1.35364e-11	0.507902	2.28702e-16	-0.0881552	0.336001
CD1530 only	CEP43	0.284307	0.00590716	0.389563	1.59451e-06	0.404798	8.92479e-06	0.400878	6.61456e-05	-0.256617	9.83712e-05
RA/CD1530	CEP44	0.338307	0.00488712	0.523459	1.11058e-06	0.416289	0.00434733	0.541474	9.60272e-05	-0.914158	8.96822e-16
RA/CD1530	CEP57L1	0.418534	5.48758e-05	0.485926	1.34391e-06	0.250237	0.0152055	0.310723	0.000287479	0.362062	0.000838407
RA/CD1530	CEP70	0.69818	9.27165e-19	0.543321	6.69141e-11	0.583362	6.93172e-11	0.613332	6.0432e-13	-0.285284	0.230164
RA/CD1530	CEP76	0.36315	0.000366098	0.356755	0.000544824	0.388183	9.08636e-05	0.440667	6.98916e-06	-0.225835	0.212196
RA/CD1530	CETN2	0.382968	1.47375e-06	0.384219	1.54603e-06	0.25685	0.000646027	0.324837	9.99185e-06	0.489339	0.00892289
CD1530 only	CFAP20	0.14582	0.0256187	0.340737	1.36129e-08	0.332002	1.01188e-07	0.402059	1.05294e-10	0.673277	4.72374e-18
CD1530 only	CFAP300	0.123234	0.593935	0.486069	0.009666	0.533882	0.00364895	0.679308	0.000169998	0.134396	0.506067
RA/CD1530	CFAP36	0.493614	4.37622e-06	0.481707	8.11792e-06	0.410373	0.000169384	0.57848	2.36948e-08	0.0478522	0.836969
RA only	CFAP44	1.21349	0.000318943	0.729162	0.0779154	1.02118	0.00551338	0.839988	0.0260537	0.0827065	0.837568
RA/CD1530	CFAP70	0.816859	0.0162637	1.27955	3.44538e-05	0.395915	0.231063	0.81184	0.00500575	0.240364	0.341245
RA/CD1530	CFAP74	0.98963	2.30195e-05	0.967749	6.91779e-05	0.930833	0.00159991	0.874774	0.00207044	-0.971021	1.77768e-05
RA only	CFHR3	2.09064	0.00158237	0.909738	0.330338	-0.0259267	0.955816	0.887669	0.00709757	2.21328	0.000161169
RA/CD1530	CFL2	0.40107	1.41027e-13	0.496457	2.34829e-15	0.400536	1.37385e-12	0.574159	2.38484e-22	-0.26773	0.172619
RA/CD1530	CGB7	0.855971	1.14825e-11	0.675251	3.18733e-06	0.678589	0.000748442	0.547334	0.00735329	-1.10857	2.21313e-08
RA only	CGNL1	0.468957	1.41774e-08	0.101674	0.359309	0.308327	0.00510428	-0.0896193	0.525736	-0.851596	8.43633e-07
RA/CD1530	CHAC2	0.411848	0.000404117	0.71238	1.30249e-11	0.426317	1.57259e-05	0.652353	1.79836e-12	0.340802	4.17445e-06
RA/CD1530	CHAD	1.08945	0.0166951	1.20471	0.00860823	1.41138	0.000677039	1.21543	0.00483311	-0.359121	0.363485
RA/CD1530	CHCHD1	0.463134	1.42858e-12	0.665746	9.71276e-25	0.574029	9.74149e-19	0.732434	5.09389e-30	0.28796	0.0181186
RA/CD1530	CHCHD2	0.453196	2.51046e-23	0.678449	3.4836e-51	0.495727	1.57488e-18	0.639693	1.47023e-24	0.114334	0.447368
RA/CD1530	CHCHD7	0.547805	3.00601e-14	0.587971	3.80919e-15	0.453283	7.77389e-10	0.553226	5.66628e-12	0.192966	0.206528
RA/CD1530	CHIC2	0.497289	6.14695e-07	0.629809	6.35474e-11	0.491113	5.7994e-09	0.566838	8.36451e-10	0.917046	6.54692e-21
RA/CD1530	CHKB	0.587149	0.00217033	0.980031	1.1761e-09	0.628917	0.00383429	0.952672	1.2091e-07	-0.0830451	0.777651
RA/CD1530	CHKB-CPT1B	0.737848	0.00161979	0.591124	0.0476765	0.828172	3.59619e-07	0.724663	7.67323e-06	0.12087	0.818361
CD1530 only	CHM	0.236071	0.00124817	0.388615	5.04496e-08	0.388086	6.65195e-09	0.383717	3.16203e-08	0.125145	0.0540159
RA/CD1530	CHMP2B	0.345965	5.90681e-09	0.396728	2.83036e-11	0.454879	1.80169e-13	0.46068	3.51976e-14	-0.0135309	0.931536
RA/CD1530	CHMP4C	0.726364	2.13755e-15	0.577507	7.98634e-09	0.59936	2.40812e-10	0.463509	6.22584e-06	-0.126165	0.355273
RA/CD1530	CHMP5	0.506447	4.03255e-13	0.677763	7.73922e-23	0.655162	2.97879e-22	0.738338	3.08532e-34	0.565565	1.26553e-14
RA/CD1530	CHURC1	0.524413	4.60843e-22	0.645363	4.53621e-35	0.496112	2.89765e-10	0.682198	2.50182e-16	-0.183651	0.000866062
CD1530 only	CIAO2B	0.265645	2.49724e-05	0.410771	1.60975e-11	0.342685	1.79275e-08	0.460548	2.25958e-13	0.0787749	0.533717
RA/CD1530	CIBAR1	0.690141	1.19441e-08	0.720853	1.94429e-07	0.626885	5.75324e-13	0.665151	4.95985e-15	1.16862	3.00987e-06
RA/CD1530	CIITA	0.678486	0.00276581	0.716856	0.00161971	0.925986	6.67737e-05	0.871206	0.000195472	-0.152984	0.504592
CD1530 only	CISD1	0.229169	0.000254379	0.357103	9.63539e-09	0.24039	0.000493483	0.3556	8.19623e-07	-0.0445494	0.76216
RA/CD1530	CISD2	0.378929	2.22753e-12	0.564203	1.97855e-20	0.503276	4.3754e-16	0.572895	3.4761e-24	0.201072	0.10715
RA/CD1530	CKLF	0.78794	2.69524e-33	0.910608	1.96609e-43	0.689962	7.30539e-17	0.864432	6.26428e-20	0.194999	0.0119287
RA/CD1530	CKS1B	0.519557	4.46307e-39	0.694023	4.15118e-63	0.587107	7.40491e-22	0.718959	8.73122e-30	0.0635154	0.727237
RA/CD1530	CLBA1	0.413668	0.00213161	0.308539	0.021641	0.512048	7.24954e-05	0.560963	4.542e-05	-0.136665	0.561187
RA/CD1530	CLCF1	0.363847	0.00649417	0.360068	0.00794036	0.284949	0.106938	0.358634	0.0274706	-0.263134	0.266948
RA only	CLDN12	0.478473	4.95419e-16	0.233836	4.62326e-05	0.420688	3.19493e-13	0.341658	8.64197e-08	0.420001	1.47945e-11
RA/CD1530	CLDN15	0.37256	0.0165941	0.484149	0.00253441	0.412746	0.0052189	0.644914	0.000285168	0.079469	0.800161
RA/CD1530	CLDN7	1.63727	1.38853e-59	0.701461	5.91124e-08	1.05969	2.17423e-14	0.671967	9.49813e-06	-0.860254	1.41141e-07
CD1530 only	CLDND1	0.288468	3.83805e-07	0.485433	2.3509e-20	0.578106	4.53861e-20	0.57029	4.41094e-21	0.0205334	0.69215
RA/CD1530	CLEC2B	0.568738	0.000408177	0.886746	3.77405e-09	0.580294	8.22368e-06	1.03734	4.82716e-20	1.03878	7.14876e-09
RA/CD1530	CLEC2D	1.17209	5.10236e-07	0.628833	0.0218884	0.690134	0.0305806	0.703202	0.0202481	-0.505864	0.0262057
CD1530 only	CLEC7A	0.365917	0.269636	0.743071	0.0105145	0.619391	0.00649629	0.491959	0.0310383	0.615684	0.212679
RA/CD1530	CLHC1	0.981984	5.27483e-08	0.642667	0.00105845	0.572854	0.00782234	0.791922	0.000106838	-0.253303	0.0730618
RA only	CLIP4	0.403519	1.87175e-06	0.171455	0.0809345	0.404072	3.64316e-06	0.3408	0.000134123	-0.162099	0.0862814
RA/CD1530	CLK1	0.561708	1.33616e-09	0.513683	5.28552e-07	0.534781	6.13415e-09	0.447428	2.03509e-07	0.157729	0.312377
RA/CD1530	CLK4	0.441572	0.00060295	0.567145	3.54213e-06	0.63479	2.43677e-05	0.605131	9.67061e-05	-0.717685	2.46024e-09
RA/CD1530	CLSTN3	0.796239	1.63209e-07	0.727973	7.4854e-07	0.580328	2.00263e-05	0.540486	0.000244665	-0.0198474	0.954241
RA/CD1530	CLTRN	1.17435	4.83517e-19	0.857034	3.93026e-09	1.23745	1.72404e-14	1.15457	1.54959e-13	-0.671742	3.27824e-05
RA/CD1530	CMC1	0.741705	6.69574e-12	0.889153	5.61645e-15	0.737685	4.49195e-12	0.800419	4.00367e-12	0.565333	4.8446e-05
RA/CD1530	CMC2	0.72049	1.70779e-15	0.887069	1.012e-22	0.749902	8.09462e-21	0.890159	5.57084e-23	0.511956	0.00146855
RA/CD1530	CMC4	0.584327	5.60544e-09	0.705227	1.18661e-12	0.567354	1.98265e-06	0.822046	4.35769e-11	-0.359172	0.0241038
RA/CD1530	CMSS1	0.346979	8.30836e-12	0.515512	5.41723e-24	0.439991	2.59585e-13	0.520796	1.07175e-15	0.112194	0.474528
RA only	CMTM3	0.447483	3.06359e-13	0.166052	0.0172465	0.493088	7.64989e-11	0.237915	0.00514679	-0.579683	1.32493e-35
CD1530 only	CNBP	0.19323	4.11594e-06	0.332976	3.01151e-17	0.30059	3.14583e-11	0.405621	3.72672e-19	0.177853	0.00102998
RA/CD1530	CNEP1R1	0.509021	3.00698e-07	0.591152	1.14395e-08	0.491107	3.19412e-09	0.536826	1.67149e-10	0.558721	3.93918e-09
RA only	CNGA1	1.47403	5.15246e-09	0.58582	0.0670325	1.86779	7.32083e-16	0.483637	0.149689	-0.00554855	0.986048
RA/CD1530	CNIH1	0.354426	2.59762e-13	0.519916	6.64929e-23	0.512307	4.70154e-16	0.624571	5.62869e-26	0.179665	0.172418
RA/CD1530	CNIH4	0.743308	2.89189e-43	0.713831	3.05683e-41	0.683016	9.22683e-25	0.762406	1.13216e-25	-0.105932	0.327098
RA only	CNOT8	0.346225	2.6418e-07	0.27601	3.27832e-05	0.374253	1.56942e-07	0.374255	2.10881e-07	-0.326244	1.48828e-05
RA/CD1530	CNTNAP3B	0.633508	2.53285e-06	0.49774	7.31201e-05	0.589267	2.03803e-07	0.35034	0.00537037	0.235659	0.021506
RA/CD1530	COA3	0.513873	4.10543e-17	0.622028	1.27488e-25	0.407722	6.61566e-09	0.510106	1.65898e-12	0.000440937	0.998559
CD1530 only	COA4	0.242944	9.90646e-08	0.548607	9.64302e-36	0.399887	1.19464e-12	0.511811	1.70115e-15	0.432487	0.0024604
RA/CD1530	COA5	0.622882	2.13334e-08	0.74989	2.08252e-15	0.590794	4.43731e-09	0.700596	7.95729e-13	0.0661846	0.677193
RA/CD1530	COA6	0.415922	1.91016e-09	0.710649	1.03432e-30	0.663661	3.07732e-17	0.862689	5.20715e-33	-0.146387	0.421849
CD1530 only	COL11A1	0.414062	0.156093	0.792013	0.00120413	0.56013	0.0865126	0.761393	0.0100131	-0.63252	0.0106662
CD1530 only	COL18A1	-0.0293657	0.947004	0.792357	0.00831878	-0.750192	0.115214	-1.30862	0.011189	-0.86342	0.036042
RA only	COL8A1	0.343401	7.46409e-10	-0.274245	2.22358e-06	0.557664	0.00164955	-0.231687	0.304899	-4.15934	1.59622e-133
RA/CD1530	COMMD1	0.606126	8.76473e-18	0.777132	6.21951e-28	0.651564	1.40816e-14	0.664389	3.66465e-14	-0.202394	0.172465
RA/CD1530	COMMD10	0.67918	4.37932e-24	0.793697	2.82049e-32	0.586338	4.93482e-10	0.840803	7.16341e-23	-0.894382	4.88056e-15
RA/CD1530	COMMD2	0.549826	3.71317e-16	0.599562	2.26925e-21	0.483181	4.306e-15	0.628453	1.12187e-24	0.490002	5.12575e-19
RA/CD1530	COMMD3	0.617874	1.80105e-20	0.687464	1.47815e-25	0.596623	1.01045e-16	0.724584	1.15195e-23	0.362878	0.00374612
RA/CD1530	COMMD6	0.898788	7.80438e-40	0.971347	5.93405e-41	0.746307	4.25853e-17	0.932223	5.75458e-23	0.0858637	0.666657
RA/CD1530	COMMD7	0.767582	1.6321e-36	0.635974	1.32718e-25	0.507808	6.04049e-15	0.587212	1.8976e-18	-0.0845905	0.72645
RA/CD1530	COMMD8	0.739614	5.24149e-21	0.909328	6.69465e-26	0.703875	5.76896e-15	0.917512	1.79425e-27	-0.00716443	0.973096
CD1530 only	COPRS	0.177103	0.0459776	0.412552	6.641e-07	0.244056	0.00265021	0.394896	4.06401e-07	0.361202	0.00190276
CD1530 only	COPS3	0.229525	3.72146e-06	0.44903	9.49143e-25	0.378858	1.41007e-11	0.54304	5.40106e-25	-0.15846	0.279447
RA/CD1530	COPS4	0.330196	3.76871e-05	0.457037	4.25042e-11	0.310234	1.28811e-05	0.442434	2.1453e-10	0.469162	0.00450094
CD1530 only	COPS5	0.251599	0.000902922	0.448838	2.88696e-12	0.319661	2.20889e-07	0.560851	4.75917e-21	-0.0115469	0.926663
RA/CD1530	COPS9	0.927381	1.20276e-35	1.03152	9.66609e-47	0.786128	2.48506e-19	0.937421	1.29628e-05	0.244342	0.00570145
RA/CD1530	COQ10B	0.601763	3.99876e-14	0.664988	9.61392e-15	0.686444	5.23458e-23	0.736515	4.88012e-21	0.354702	1.11211e-10
CD1530 only	COQ3	0.0895603	0.42373	0.390599	2.34181e-05	0.3055	0.00034858	0.428189	1.1491e-07	0.198257	0.18021
RA/CD1530	CORO6	0.604355	2.27063e-10	0.673949	1.53282e-10	0.715979	2.06809e-13	0.524435	2.54739e-06	-0.538349	0.00877786
RA/CD1530	COX16	0.655294	1.35352e-31	0.75647	2.29682e-32	0.575775	8.7008e-19	0.640401	1.69593e-18	0.0254559	0.8564
RA/CD1530	COX17	0.659282	2.53009e-19	0.833883	7.87248e-28	0.715241	1.95034e-19	0.82805	1.38849e-21	0.102887	0.462447
CD1530 only	COX18	0.189281	0.0948931	0.359525	0.000657003	0.368168	1.52837e-06	0.463863	8.27091e-10	0.72359	3.47729e-13
RA/CD1530	COX4I1	0.327424	1.64367e-13	0.454542	5.25842e-28	0.358091	5.6754e-12	0.465536	2.01463e-23	0.0854606	0.548043
CD1530 only	COX5A	0.273645	1.24958e-09	0.410128	3.61229e-19	0.347374	7.88078e-10	0.45933	3.60556e-17	-0.76715	1.69162e-09
RA/CD1530	COX5B	0.507591	1.57878e-16	0.70543	2.96328e-32	0.447498	6.06829e-09	0.622841	7.23071e-15	-0.0222611	0.876244
CD1530 only	COX6B1	0.114065	0.0531387	0.319774	2.17105e-11	0.24051	1.0781e-05	0.332867	7.41444e-11	-0.0708225	0.484181
RA/CD1530	COX6C	0.699275	3.08953e-41	0.811111	8.61321e-45	0.612356	4.56496e-19	0.764463	3.47727e-23	0.178967	0.427831
RA/CD1530	COX7A2L	0.427694	9.52192e-13	0.532895	4.30578e-20	0.422693	5.5371e-10	0.606383	7.59633e-24	0.301849	0.0283008
RA/CD1530	COX7B	0.777157	2.35319e-09	1.13287	5.53163e-17	0.592275	0.000343849	0.976876	2.55844e-08	-0.147895	0.229385
RA/CD1530	COX7C	0.50643	4.08218e-30	0.681783	1.04359e-50	0.538784	2.53237e-17	0.690437	2.00922e-30	-0.43718	0.0061419
RA only	CPED1	0.57606	0.00176464	0.234074	0.299577	0.698829	0.0149099	0.615723	0.0318539	-1.12108	0.00497926
CD1530 only	CPNE7	0.0902363	0.473663	0.346473	0.00255442	0.439115	1.58184e-06	0.532866	1.54193e-07	-0.173221	0.318838
RA/CD1530	CPNE8	0.32374	0.000302444	0.504549	7.70988e-10	0.289719	2.81276e-05	0.417789	1.90169e-10	0.925509	7.113e-13
RA/CD1530	CPT1B	0.540268	0.0139892	1.25187	1.63633e-11	1.04561	2.15883e-05	1.10603	6.79238e-08	-0.230701	0.615115
RA/CD1530	CRABP2	0.433503	7.07805e-13	0.567071	2.66566e-18	0.697706	1.11687e-46	0.617536	8.87857e-35	1.13338	8.68135e-06
RA/CD1530	CRBN	0.815099	3.93415e-19	0.751955	1.7538e-16	0.737526	3.98526e-13	0.819762	1.14147e-16	-0.125264	0.401512
RA/CD1530	CREBZF	0.507762	7.40307e-07	0.667145	1.05031e-10	0.517046	1.26739e-08	0.582516	1.07478e-09	0.141395	0.162373
RA/CD1530	CREM	0.595124	4.73168e-20	0.693431	5.81949e-27	0.705803	1.27927e-24	0.770396	1.47441e-29	0.797365	1.21992e-10
RA/CD1530	CRIP1	0.617592	8.41588e-41	0.780901	6.45351e-74	0.380545	1.0605e-12	0.555086	8.10072e-18	-0.335201	9.73407e-05
RA/CD1530	CRIPT	0.717251	1.177e-21	0.751038	8.30614e-23	0.680144	1.41666e-13	0.787715	1.23107e-17	0.189216	0.323762
RA/CD1530	CRLS1	0.308836	1.40828e-06	0.31826	1.91182e-05	0.450592	1.02136e-07	0.472411	1.57238e-09	-0.31207	4.64496e-08
RA only	CRTAC1	2.0599	6.44144e-67	0.284159	0.120547	1.3109	0.00383599	-0.503547	0.493217	-2.8504	1.79721e-43
RA/CD1530	CRYZ	0.515629	1.59654e-16	0.670406	3.13319e-27	0.52646	5.87946e-16	0.699005	2.45963e-28	0.405661	0.00390921
RA/CD1530	CRYZL1	0.519249	1.98633e-06	0.48457	1.55293e-05	0.402597	0.000923644	0.517014	1.84109e-05	-0.127169	0.493095
RA/CD1530	CSAD	0.945011	2.30753e-05	1.02677	7.31793e-07	0.656768	0.00047728	0.769634	0.000164043	0.244643	0.34364
RA/CD1530	CSAG3	1.29739	0.00118154	1.0653	0.0196536	1.48687	9.91371e-06	1.32137	0.000195583	-0.04078	0.96997
RA/CD1530	CST6	0.937586	9.95676e-28	0.844843	5.49784e-22	0.662587	0.0149254	0.829486	0.00216577	-2.73729	1.03861e-24
RA/CD1530	CSTA	0.873656	2.4672e-14	0.858947	2.2004e-15	0.705487	4.24994e-18	0.867865	4.01578e-24	2.23679	2.16241e-37
RA only	CSTL1	1.40007	0.016633	1.08891	0.107515	1.72637	0.0314084	0.395667	NA	-0.663917	0.262626
RA/CD1530	CTHRC1	0.546032	1.03203e-05	0.668467	5.77966e-08	0.681116	3.54097e-21	0.745535	2.04202e-20	1.64356	7.07813e-25
RA/CD1530	CTSH	1.00963	9.70894e-134	0.560009	2.06954e-29	0.625452	1.23374e-47	0.48655	9.7736e-26	-0.300262	0.24303
RA/CD1530	CTSK	0.433593	1.08691e-11	0.48094	1.26323e-15	0.234199	0.0244518	0.379552	0.000267181	-1.21798	8.25425e-13
RA/CD1530	CTSS	1.13839	6.37356e-56	0.607374	2.7809e-13	0.729469	8.49746e-18	0.556621	7.60107e-10	-0.215422	0.00341451
RA only	CTXN1	0.595393	0.000254853	0.0749851	0.738425	0.329339	0.0266776	0.197699	0.20033	0.282045	0.0874828
RA/CD1530	CWC15	0.410929	1.40565e-07	0.597442	1.79246e-15	0.443896	1.43216e-07	0.596057	1.89693e-13	0.0587029	0.333833
CD1530 only	CWF19L1	0.246413	5.50006e-05	0.356777	5.45525e-10	0.356726	1.71704e-07	0.476552	7.62377e-13	-0.333339	1.71649e-06
RA/CD1530	CXCL11	0.906847	0.000227318	1.18986	3.09873e-07	0.927506	8.04228e-12	1.04866	1.83186e-19	1.55499	0.000163017
RA/CD1530	CXCL8	0.85957	4.42245e-05	0.978461	3.75368e-07	1.70788	1.58908e-48	0.98739	1.3362e-17	1.9133	8.00358e-26
RA/CD1530	CYB5A	0.919478	2.93008e-09	0.907527	2.27769e-09	0.76104	3.54773e-07	0.816946	1.82332e-10	0.962086	1.23761e-05
RA/CD1530	CYB5R2	2.04735	1.49058e-19	1.50968	1.50286e-10	0.954571	0.0292785	0.57271	0.277812	-1.69033	2.42284e-12
RA/CD1530	CYB5R4	0.463069	6.41255e-19	0.53975	4.538e-23	0.477976	3.4848e-13	0.616434	1.00897e-21	-0.234754	0.0882323
RA/CD1530	CYP26A1	6.11923	0	2.34702	1.72968e-30	4.0239	2.23301e-07	-0.196891	NA	-4.34699	1.20712e-14
RA only	CYP2D6	1.58011	0.0208046	0.771508	0.353698	1.34513	0.308416	2.04535	0.0252234	-0.754302	0.328933
RA/CD1530	CYP2E1	1.4573	0.00119391	1.37368	0.00288131	1.1726	0.00540381	0.920315	0.0396586	-0.448315	0.412839
RA only	CYP2R1	1.04368	0.00478112	0.196171	0.71139	0.793546	0.0324346	0.855036	0.0139173	0.558541	0.0549203
CD1530 only	CYP39A1	0.289867	0.200583	0.501781	0.0140096	0.314165	0.168396	0.469973	0.0282869	-0.101853	0.841039
RA only	CYSLTR1	0.845178	0.000346998	0.23611	0.439054	0.565563	0.0417965	-0.0167996	0.963528	0.315262	0.212635
RA/CD1530	CYSTM1	0.873281	6.95355e-14	0.694461	8.89444e-10	0.424616	0.000588703	0.408432	0.00127896	-0.195887	0.278255
RA/CD1530	CYTH2	0.346232	7.3994e-07	0.447427	1.5051e-09	0.41421	4.00244e-07	0.489593	2.17618e-07	-0.213454	0.104493
RA/CD1530	DBF4	0.351274	8.24936e-11	0.49396	1.08922e-17	0.475838	9.31697e-14	0.556284	8.78816e-21	-0.275286	0.0137024
RA/CD1530	DBI	0.375415	3.4205e-13	0.522333	3.43698e-22	0.2988	1.92801e-06	0.494711	1.88011e-20	0.0502166	0.831864
RA/CD1530	DCK	0.503047	2.17386e-11	0.553403	2.12209e-13	0.544406	9.94679e-15	0.531631	1.23182e-14	0.863786	5.20713e-16
RA/CD1530	DCLRE1C	0.474657	7.13869e-09	0.353537	8.39509e-05	0.303378	0.000173755	0.347833	2.02737e-05	0.318194	0.000348122
RA/CD1530	DCTN3	0.439861	2.42304e-09	0.529683	3.59867e-13	0.39473	9.77796e-08	0.601666	5.28723e-17	0.231338	0.00238541
RA/CD1530	DCTN6	0.529915	3.0566e-11	0.633977	4.19543e-16	0.485941	1.08352e-12	0.601968	1.33073e-14	0.493306	1.71853e-07
RA/CD1530	DCTPP1	0.330551	6.73307e-13	0.49485	3.08867e-26	0.366183	2.42097e-09	0.545609	8.40012e-16	-0.149008	0.145059
RA/CD1530	DDT	0.41794	2.54123e-10	0.637828	1.2842e-20	0.486591	2.99e-10	0.52713	6.94481e-11	-0.432805	0.000297791
CD1530 only	DDX55	0.0806314	0.36661	0.350377	5.33767e-06	0.218454	0.00233781	0.314034	8.41946e-06	0.328557	0.0217836
RA/CD1530	DECR1	0.516002	2.22096e-07	0.520776	2.16627e-07	0.180338	0.0530775	0.442953	1.64304e-07	0.848208	3.58609e-07
CD1530 only	DEPDC1	0.228673	0.000395037	0.389047	2.58011e-12	0.45095	7.1406e-14	0.56071	5.95224e-27	0.390336	0.00919879
RA/CD1530	DEPDC1B	0.413799	4.38448e-09	0.589364	3.35559e-22	0.5077	4.78652e-12	0.442427	1.66204e-09	-0.225324	0.106362
CD1530 only	DERA	0.215506	2.73183e-05	0.308325	1.18482e-09	0.367814	1.54957e-12	0.392103	3.60184e-13	0.180378	0.253459
RA/CD1530	DERL2	0.311552	6.05832e-07	0.334142	2.08459e-08	0.372898	4.49513e-07	0.448124	2.19405e-08	-0.437475	1.26698e-22
RA only	DGKE	0.313007	0.00742964	0.27199	0.0286514	0.270617	0.00787479	0.428877	9.29915e-06	0.38382	1.5207e-06
RA/CD1530	DGKQ	0.377224	0.00638854	0.305604	0.0394442	0.287848	0.0713206	0.3141	0.0435328	-0.0365258	0.906704
RA/CD1530	DHX40	0.438836	7.43988e-11	0.32357	3.47235e-07	0.469081	2.07256e-13	0.399031	5.43689e-09	0.185397	0.0820009
CD1530 only	DIABLO	0.258192	6.24226e-06	0.377698	2.2845e-11	0.328554	1.06736e-08	0.439061	6.75962e-13	0.0253959	0.766382
RA/CD1530	DIMT1	0.447266	1.39243e-12	0.532356	1.60338e-15	0.476373	5.36581e-11	0.498766	6.07741e-11	0.0736876	0.572707
RA/CD1530	DIO2	0.487283	3.86315e-10	0.658104	1.27049e-13	1.51678	7.05294e-44	0.845289	7.70768e-12	-1.75962	7.34232e-06
RA/CD1530	DISP1	0.533184	0.000689074	0.566732	0.000214054	0.678676	0.00017562	0.652114	0.000571536	-0.802713	3.03078e-06
CD1530 only	DKK1	-0.299257	5.3474e-11	0.413028	2.41256e-25	0.386214	3.30834e-15	0.428137	2.9803e-16	0.283562	2.99378e-05
CD1530 only	DMAC1	0.202435	0.0127073	0.389628	1.98463e-07	0.465696	2.00491e-13	0.567942	1.80762e-19	0.506044	0.000296584
CD1530 only	DMKN	0.158899	0.00409943	0.312976	1.53138e-09	0.273722	6.76047e-06	0.341302	1.32002e-08	0.239101	0.018698
RA/CD1530	DMTF1	0.484612	7.87798e-07	0.489809	1.86389e-07	0.439802	5.75861e-08	0.528522	5.80131e-10	-0.0968873	0.472231
RA/CD1530	DNAAF1	1.14192	0.00786804	1.11977	0.00904351	0.731976	0.0866723	0.874771	0.0372926	-0.11591	0.73982
RA/CD1530	DNAAF2	0.419042	2.63817e-08	0.504013	1.15147e-11	0.404324	7.62468e-08	0.513528	7.24368e-12	0.0991102	0.166693
CD1530 only	DNAH14	0.280043	0.0345752	0.337701	0.0108895	0.324297	0.014623	0.418391	0.000612903	0.459006	0.000326645
RA only	DNAH5	0.49425	0.00481725	0.0790962	0.728841	0.427398	0.000907635	0.00450878	0.979924	0.649438	7.62946e-08
RA only	DNAH7	1.32274	0.0257253	0.966975	0.15728	1.13135	0.0293315	0.600541	0.400588	0.829459	0.0400284
RA/CD1530	DNAJB9	0.46842	1.25869e-07	0.59001	6.62896e-13	0.690608	4.23929e-16	0.719208	2.8883e-18	-0.117051	0.488242
RA only	DNAJC12	0.758212	0.00814631	0.286028	0.408385	0.856629	5.72381e-10	0.758702	8.84313e-08	1.36511	1.24964e-06
RA/CD1530	DNAJC19	0.723508	9.87913e-28	0.844596	2.84456e-39	0.724264	5.66968e-21	0.871352	5.11118e-28	0.322631	0.0197253
RA/CD1530	DNAJC24	0.440886	5.45306e-06	0.582664	9.22602e-10	0.591098	3.93834e-10	0.659639	1.43636e-13	0.105993	0.222065
RA/CD1530	DNAJC25-GNG10	0.6587	1.05731e-09	0.735564	1.24588e-10	0.72202	3.19083e-11	0.878403	1.24223e-16	0.165719	0.481918
RA/CD1530	DNASE1	0.619796	4.00331e-05	0.458349	0.00123889	0.279329	0.0694397	0.359396	0.0208595	0.0131639	0.958271
RA/CD1530	DNHD1	0.751665	1.3351e-05	0.537836	0.00631092	0.456638	0.01603	0.439444	0.0212078	0.620018	0.0125347
RA/CD1530	DPCD	0.422055	1.4406e-06	0.410379	1.10523e-05	0.266329	0.01603	0.38926	7.87347e-05	-0.391253	0.0126661
RA/CD1530	DPH3	0.500657	1.13481e-09	0.619156	3.82162e-13	0.6777	8.14691e-19	0.757893	3.81381e-22	0.269999	0.00633567
RA/CD1530	DPH5	0.306798	3.21373e-08	0.515481	2.07134e-21	0.40947	1.47194e-12	0.567315	6.04093e-22	0.0571851	0.751163
RA/CD1530	DPH6	0.61432	0.00283638	0.70271	0.000423226	0.34112	0.0429304	0.706779	1.27012e-06	0.493164	0.0362761
CD1530 only	DPH7	0.23917	0.00384565	0.462841	1.97332e-07	0.412706	5.64184e-07	0.442385	1.01913e-06	-0.630929	3.09254e-05
RA/CD1530	DPM1	0.539564	2.49727e-21	0.633046	1.03563e-24	0.515608	2.03876e-13	0.63903	4.38198e-23	-0.302692	4.54849e-05
RA/CD1530	DPM3	0.45029	0.000273614	0.664455	9.22196e-09	0.560866	2.03061e-06	0.596936	3.60908e-07	0.0605725	0.772391
RA/CD1530	DPY30	0.712528	6.877e-32	0.833042	1.80529e-40	0.568816	1.11517e-13	0.735735	3.26775e-17	0.184057	0.156245
RA/CD1530	DRAM2	0.542992	6.38979e-15	0.538449	6.20154e-16	0.412539	1.90302e-09	0.547451	4.25737e-17	0.292009	0.112048
RA only	DRD4	2.30003	0.0171513	-0.106928	NA	2.77129	6.03992e-05	2.48246	0.00234832	1.80656	0.0698806
CD1530 only	DRG1	0.169055	0.00119264	0.327192	2.32275e-11	0.337835	1.46755e-11	0.432669	3.30946e-18	0.220265	0.144231
CD1530 only	DSCC1	0.13994	0.125386	0.355725	5.37213e-06	0.418853	7.89838e-07	0.380328	1.07868e-06	0.0965952	0.508154
CD1530 only	DSN1	0.257297	1.84361e-05	0.378015	2.24033e-10	0.338267	2.36828e-06	0.399847	8.10435e-09	-0.267993	4.88474e-06
CD1530 only	DTD2	0.137418	0.0588721	0.336948	7.60112e-08	0.340822	3.53139e-08	0.404977	5.21599e-11	0.482335	2.75235e-05
RA/CD1530	DTWD1	0.388787	0.000137872	0.634824	1.08953e-11	0.413831	6.59112e-05	0.547264	1.88448e-08	-0.11567	0.256449
CD1530 only	DTYMK	0.253786	1.15315e-06	0.468958	4.56476e-20	0.331615	1.00536e-08	0.497641	2.92187e-18	-0.160778	0.18096
RA/CD1530	DUS4L	0.421007	0.00310627	0.516153	0.000283517	0.351634	0.0172412	0.299028	0.0485279	-0.0481885	0.69926
RA/CD1530	DUSP22	0.336598	0.000310518	0.407565	1.90492e-05	0.213425	0.0193448	0.378339	7.21807e-05	0.315204	1.59973e-08
RA/CD1530	DUSP23	0.511631	1.25366e-05	0.569468	2.4018e-06	0.27424	0.0543398	0.445087	0.00112276	-0.215919	0.0569587
RA/CD1530	DUSP28	0.794937	2.44274e-05	0.557553	0.00752874	0.439437	0.0467982	0.577772	0.00517324	-0.247551	0.106903
RA/CD1530	DYNC2LI1	0.302915	0.0477932	0.441583	0.00234675	0.531275	3.18849e-06	0.585637	1.31162e-07	0.683563	0.000105728
RA/CD1530	DYNLL1	0.63225	1.43326e-48	0.914786	5.3643e-86	0.57257	3.03902e-21	0.822704	4.21009e-28	0.136679	0.337997
CD1530 only	DYNLT2	0.802296	0.0657009	1.21735	0.00303964	0.937097	0.0308692	1.06763	0.00837805	-0.35877	0.219383
RA/CD1530	DYNLT2B	0.649954	6.47239e-13	0.734427	2.57165e-16	0.48495	1.07683e-05	0.696384	1.1576e-12	-0.196795	0.0125761
RA/CD1530	DYNLT3	0.364923	1.02233e-07	0.479439	2.30123e-12	0.580912	1.0707e-15	0.552605	1.37963e-13	0.162993	0.00518061
RA only	DZANK1	1.09937	0.00369508	0.429665	0.304747	0.880505	0.0188952	0.675004	0.125818	-0.329393	0.308454
RA/CD1530	E2F5	0.621601	0.00408849	0.598012	0.00521762	0.411134	0.00423925	0.447066	0.00440194	1.03978	2.16396e-12
CD1530 only	EAF2	0.167534	0.418789	0.384787	0.0419124	0.812181	0.000136075	0.830037	0.000110369	-0.854165	2.49182e-06
RA/CD1530	EAPP	0.614712	6.98569e-16	0.678343	5.59276e-20	0.567942	2.51556e-13	0.759482	1.78679e-20	-0.155694	0.288756
RA/CD1530	EBPL	0.344748	2.50329e-05	0.529171	4.14513e-08	0.721952	1.26129e-18	0.789338	5.92021e-26	-0.0305631	0.921321
RA only	ECHDC2	0.65483	0.0233867	0.556408	0.0773706	0.770626	0.00766585	0.632055	0.0415608	-0.237896	0.249063
CD1530 only	EEF1AKMT1	0.112442	0.483601	0.473142	0.000265112	0.350664	0.0140048	0.579909	1.58095e-05	0.0274968	0.900974
RA/CD1530	EEF1B2	0.348296	7.82629e-14	0.569102	3.16545e-38	0.482294	1.29858e-16	0.632839	3.70907e-24	0.0208475	0.89925
RA/CD1530	EEF1E1	0.619916	3.03867e-25	0.826728	2.25305e-36	0.723178	1.35586e-21	0.87101	1.18848e-34	0.0346048	0.842894
CD1530 only	EFCAB11	0.236805	0.0238336	0.377334	0.000297163	0.362667	0.002253	0.410119	0.000247853	-0.240891	0.100456
CD1530 only	EFCAB7	0.415187	0.065094	0.446035	0.0497808	0.41596	0.0687292	0.424304	0.0449326	0.166118	0.561518
CD1530 only	EIF1AX	0.21868	4.60026e-06	0.379629	2.97049e-14	0.40081	8.88048e-18	0.463603	1.86229e-22	0.234561	0.0157788
RA/CD1530	EIF1B	0.54001	4.35155e-09	0.596458	7.02755e-11	0.474419	4.70628e-08	0.56549	1.19024e-11	0.230893	0.028211
RA/CD1530	EIF3E	0.511741	2.68484e-39	0.634904	8.53578e-44	0.605502	3.7363e-25	0.670617	3.62988e-34	0.279572	0.0825152
CD1530 only	EIF3I	0.283746	1.22212e-13	0.446313	6.99937e-34	0.391199	3.68026e-19	0.478897	7.89458e-22	-0.0244219	0.850341
CD1530 only	EIF3M	0.270474	6.85693e-08	0.396534	1.57704e-18	0.404396	4.29459e-17	0.465786	7.73647e-20	0.209187	0.00248239
CD1530 only	EIF5A2	0.267416	0.000153702	0.539399	2.32833e-16	0.434274	1.00251e-11	0.530523	6.14428e-19	0.445057	1.91799e-16
CD1530 only	ELAC1	0.292036	0.208281	0.65205	0.00094786	0.409752	0.031235	0.472666	0.00629545	0.50598	2.42364e-05
RA only	ELMOD1	1.02412	7.76019e-07	0.0821904	0.813575	1.26326	1.61633e-05	0.353701	0.377752	-0.776859	0.00125963
RA/CD1530	ELMOD3	0.432752	0.00369508	0.467276	0.00123176	0.295183	0.0413973	0.365069	0.00983569	0.128925	0.189395
RA/CD1530	ELOB	0.539941	2.43018e-30	0.662585	6.65774e-46	0.490957	1.19828e-19	0.585346	2.3325e-19	-0.364456	5.45227e-06
RA/CD1530	ELOC	0.561149	7.99616e-23	0.664555	4.70452e-34	0.575705	6.77235e-19	0.660909	3.08671e-19	0.068494	0.465371
RA only	ELOVL7	0.605281	3.18744e-08	-0.0103123	0.954648	0.55669	0.00249181	0.217667	0.322568	-0.738261	0.00740599
RA/CD1530	EMC3	0.450348	1.26421e-10	0.465804	1.01753e-11	0.462005	1.72776e-12	0.53427	1.58164e-16	0.154961	0.115655
RA/CD1530	EMC4	0.354248	2.02811e-15	0.489537	7.75082e-30	0.411375	1.46751e-14	0.440764	1.08952e-14	-0.621647	2.83969e-14
CD1530 only	EMC6	0.251682	0.000730419	0.443272	2.97629e-10	0.368867	2.01828e-06	0.468493	8.09643e-11	-0.0590932	0.512947
RA/CD1530	EME2	0.417193	0.000808603	0.470233	0.000381922	0.651277	2.18611e-05	0.715163	1.71164e-05	-0.619415	0.118395
CD1530 only	ENGASE	0.0112078	0.932277	0.439589	3.1461e-05	0.340669	0.0040033	0.516016	2.0764e-05	-0.586645	1.14345e-08
RA/CD1530	ENOSF1	0.710149	4.58695e-09	0.668431	7.70478e-09	0.493902	6.82392e-06	0.560241	4.08024e-06	0.175021	0.164921
RA/CD1530	EPB41L4A	0.999909	1.02655e-05	0.8905	0.000169683	0.8823	0.0108852	1.06423	0.000602167	-0.893055	0.000452202
RA/CD1530	EPHX4	1.42559	4.6545e-06	0.817102	0.02438	0.758048	0.00651462	0.640276	0.0226375	0.863291	0.00409886
RA/CD1530	EPM2AIP1	0.373032	0.000405924	0.500812	4.93978e-06	0.511583	1.62827e-05	0.601533	1.55786e-07	-0.138968	0.284124
RA only	ERAP2	0.829788	8.2151e-05	-0.320758	0.732237	0.889449	0.287854	1.20702	9.72168e-06	-1.21364	0.000395781
RA/CD1530	ERGIC2	0.323687	1.55484e-09	0.429016	2.46366e-15	0.390309	1.5859e-09	0.498048	5.64379e-22	0.45947	4.8928e-07
RA/CD1530	ERLEC1	0.358329	2.46881e-09	0.334004	2.38227e-08	0.38018	5.72051e-11	0.406032	3.90827e-13	0.26561	0.0289356
RA/CD1530	ERO1B	0.584333	0.000555145	0.607705	0.000490312	0.611246	4.89614e-05	0.537921	0.000467524	0.244543	0.0838441
RA/CD1530	ERV3-1	0.835387	0.0166672	0.801131	0.0146913	0.556169	0.0261288	0.483589	0.0630565	0.666016	0.00341068
RA/CD1530	ERVK3-1	0.592147	5.25773e-23	0.654745	7.76701e-29	0.566536	3.42947e-15	0.632772	5.81621e-13	-0.429616	4.99091e-13
RA only	ERVW-1	1.15005	4.0568e-05	0.375415	0.295447	0.889193	0.005165	0.772638	0.0180285	0.0315958	0.899132
RA/CD1530	ESCO2	0.368432	1.81729e-06	0.339068	1.8539e-05	0.361188	9.55896e-05	0.495489	9.11151e-10	0.034422	0.801272
RA only	ESM1	1.95153	6.64847e-07	0.0701778	0.924239	0.801925	0.0406966	-0.222133	0.673092	2.1118	1.21861e-06
RA only	ESX1	1.30764	8.39707e-05	0.0105518	0.985445	1.73382	0.000648154	0.920888	0.186792	-1.15153	0.00606317
RA/CD1530	ETFRF1	0.779022	4.32782e-07	0.772296	9.43601e-07	0.879053	2.8573e-10	0.931468	4.93785e-12	0.18106	0.325042
RA/CD1530	EVA1A	0.422759	8.98635e-06	0.632066	8.29065e-12	0.254605	0.0135543	0.530507	4.99412e-09	0.26788	0.00163666
RA/CD1530	EVA1B	0.642525	1.05395e-05	0.427464	0.00619999	0.535073	0.00362473	0.508506	0.00729074	-0.631861	1.27309e-07
RA/CD1530	EXOC6	0.572878	6.32593e-08	0.449445	5.31915e-05	0.531166	0.000114533	0.537137	4.73756e-05	-0.842727	3.75594e-09
CD1530 only	EXOSC1	0.231059	0.000578207	0.330371	4.97669e-08	0.323413	9.48279e-06	0.344525	2.32476e-06	-0.609942	8.07257e-11
RA/CD1530	EXOSC8	0.333959	8.68588e-09	0.423942	5.60437e-14	0.446564	3.67151e-10	0.564571	1.39846e-15	-0.507031	1.31465e-16
CD1530 only	EZH1	0.240679	0.164996	0.424297	0.00593191	0.256554	0.142801	0.419543	0.0265794	-0.313963	0.0370644
CD1530 only	FABP5	0.175372	0.00180698	0.433377	1.8369e-17	0.463351	5.15458e-13	0.606663	1.33102e-19	0.671907	1.52246e-06
CD1530 only	FAM104B	0.298073	0.0103316	0.592838	3.41942e-08	0.375349	0.00194298	0.594014	3.3971e-08	0.0827624	0.661832
RA only	FAM107B	0.73096	4.64745e-54	0.178889	0.000911616	0.585323	4.80829e-25	0.327274	1.41602e-08	0.380296	0.00207826
RA only	FAM126B	0.469995	3.28988e-07	0.267653	0.00554191	0.318488	0.000207161	0.258726	0.00263049	0.431022	2.97371e-05
RA only	FAM13B	0.71449	2.52605e-14	0.298707	0.00446615	0.584014	6.34348e-06	0.348491	0.0218941	-0.820415	0.0228997
RA/CD1530	FAM162A	0.407468	2.27452e-06	0.638031	4.46826e-14	0.578497	3.43366e-15	0.70215	7.64279e-21	0.164667	0.486413
RA/CD1530	FAM193B	0.714543	4.2984e-12	0.643004	5.16357e-07	0.75077	4.42239e-10	0.830866	6.10928e-09	-0.575026	0.00294815
RA/CD1530	FAM200B	0.891457	2.4527e-14	0.796482	5.32642e-10	0.783786	4.31887e-13	0.783101	2.69164e-10	0.48674	4.63055e-06
RA/CD1530	FAM204A	0.614002	1.40261e-25	0.612754	5.41141e-24	0.608687	7.50958e-18	0.677627	7.58548e-28	-0.216348	0.0460585
RA only	FAM214A	0.557386	1.09257e-10	0.0729233	0.500493	0.360031	0.00410302	0.0843487	0.567235	-0.530867	3.08534e-05
CD1530 only	FAM216A	0.02744	0.828233	0.43067	2.20886e-05	0.348364	0.000944458	0.628191	1.99548e-10	-0.037616	0.719642
RA/CD1530	FAM219B	0.479014	1.77287e-07	0.7076	3.71865e-13	0.502145	2.21965e-05	0.624484	3.47179e-07	-0.887238	9.78382e-27
RA/CD1530	FAM228B	0.831276	4.38729e-05	0.454026	0.0412612	0.406895	0.0389089	0.165556	0.48797	0.307341	0.0513679
RA/CD1530	FAM229A	1.02603	2.5195e-05	0.881547	0.000200106	1.27518	4.08754e-10	1.21217	2.5761e-08	-0.0959534	0.671227
RA/CD1530	FAM229B	0.95368	1.53359e-07	0.93827	4.87556e-07	0.557908	0.00136233	0.811335	5.82223e-07	0.413194	0.148788
RA/CD1530	FAM24B	0.518284	0.00353288	0.489287	0.0093507	0.552897	0.0124943	0.689272	0.000546941	-0.4156	0.0119428
RA only	FAM3C	0.690733	2.05283e-39	-0.126745	0.024398	0.621092	4.75413e-34	-0.11274	0.0810687	-0.654269	2.21796e-15
CD1530 only	FAM76A	0.226629	0.0540807	0.405943	0.000242388	0.277701	0.0191803	0.386503	0.000482187	0.235553	0.00134877
RA/CD1530	FAM76B	0.352898	0.0176375	0.331475	0.0445568	0.321941	0.0147629	0.372575	0.00283265	0.200934	0.0324915
RA only	FAM89B	0.634876	1.29457e-24	0.235061	0.000561932	0.434511	6.67187e-10	0.307902	1.72619e-05	-0.181429	0.00612745
RA/CD1530	FAN1	0.481153	2.51496e-06	0.532629	9.15989e-10	0.391089	4.83722e-05	0.460214	1.70175e-05	0.267443	0.0139592
RA/CD1530	FANK1	0.81425	5.96939e-05	0.569076	0.00852714	0.558764	0.0252267	0.573299	0.0196178	-0.41417	0.00723203
CD1530 only	FAP	0.238915	0.112266	0.331109	0.0220033	0.487185	0.000645178	0.331274	0.0285892	-0.372532	0.0441362
RA/CD1530	FAS	0.758387	5.40401e-17	0.627035	4.14904e-11	0.617292	1.8757e-09	0.632478	1.40337e-11	-0.103701	0.467623
RA/CD1530	FASTKD3	0.416705	3.26809e-06	0.633764	6.82791e-14	0.607071	2.21236e-15	0.606601	5.89191e-16	0.507537	2.23349e-05
RA/CD1530	FAT3	1.90286	2.88832e-148	0.507336	7.39061e-08	1.97718	1.21924e-14	0.5639	0.138646	-4.13297	4.04246e-97
RA/CD1530	FAU	0.376572	1.72427e-23	0.531062	1.91831e-51	0.474403	2.90303e-27	0.56722	3.79679e-28	0.109382	0.46423
RA/CD1530	FAXC	0.679383	8.02344e-06	0.621484	5.21345e-05	0.295465	0.0663638	0.469163	0.00137965	0.520213	0.0252346
RA/CD1530	FBXL2	0.743262	0.000266825	0.768832	0.000466489	0.395831	0.0214834	0.44146	0.00935087	0.67894	1.72702e-06
CD1530 only	FBXL5	0.248143	0.00195465	0.384784	2.15115e-07	0.28395	0.00137075	0.402627	6.04879e-06	-0.0862938	0.562591
CD1530 only	FBXL6	0.0532921	0.724908	0.333409	0.00688874	0.262447	0.0544488	0.308071	0.0241647	-0.0753569	0.800722
RA/CD1530	FBXO3	0.398497	2.79462e-08	0.423122	2.65397e-10	0.444015	4.3653e-12	0.404658	2.20528e-10	0.330107	0.000163295
RA only	FBXO32	1.03872	4.72538e-58	-0.00387634	0.970323	0.972397	6.00067e-31	0.282994	0.00415968	-0.835272	1.03732e-23
RA/CD1530	FBXO4	0.418524	0.024597	0.542291	0.00285017	0.238616	0.0627805	0.542956	7.70088e-07	1.22908	9.43883e-29
RA/CD1530	FBXO48	0.628307	0.00246467	0.474478	0.0335538	0.490721	0.00661833	0.576498	0.000851061	0.305622	0.0353328
RA/CD1530	FBXO8	0.473491	7.43317e-05	0.497801	4.95265e-05	0.381113	0.0213305	0.451064	0.00484818	-0.759459	1.51592e-09
CD1530 only	FBXO9	0.293505	1.63893e-05	0.396646	3.38458e-10	0.309606	2.56554e-05	0.331772	5.82296e-06	-0.329777	8.73194e-17
RA/CD1530	FCHSD1	0.559024	0.000106344	0.403795	0.00627667	0.491043	0.0109315	0.323837	0.149141	-0.948034	7.2095e-11
RA/CD1530	FERMT3	0.843424	0.00121959	0.642572	0.0223667	0.402305	0.0413392	0.568451	0.00898387	1.05596	1.01826e-08
RA/CD1530	FGF12	1.57894	5.39749e-31	0.453404	0.019914	0.598588	0.0332564	0.417111	0.210019	-0.923031	0.0002194
RA/CD1530	FGFR1OP2	0.559291	8.36957e-14	0.544374	4.88794e-14	0.472918	5.34854e-14	0.54616	7.49673e-16	0.109095	0.0801138
RA/CD1530	FHIP2B	0.304739	0.0319444	0.565207	6.6205e-06	0.388696	0.0100618	0.438001	0.00357025	0.152181	0.467739
RA only	FHL2	0.56206	2.01362e-37	0.26517	4.12487e-09	0.406536	1.23637e-13	0.199755	0.000565968	-0.0916847	0.245733
RA/CD1530	FIG4	0.794804	2.34816e-05	0.505867	0.0125092	0.468302	0.0186442	0.19586	0.393504	-0.0353087	0.804304
RA/CD1530	FKBP1B	0.706294	0.000134924	0.552649	0.00548151	0.48554	0.0241111	0.420808	0.0579172	-0.192041	0.502037
CD1530 only	FKBP3	0.216025	2.74855e-05	0.303164	4.61338e-10	0.314398	5.08447e-07	0.387286	9.12336e-11	-0.299498	0.0166834
CD1530 only	FKBP7	0.484249	0.0876822	0.609257	0.0253733	0.472772	0.0387764	0.423964	0.064657	0.412141	0.0885355
RA/CD1530	FMC1	0.525184	0.0124488	0.875273	4.18039e-07	0.461182	0.0764094	0.728719	0.000445732	-0.590831	0.0111554
RA only	FMO4	0.654627	0.0410732	0.53992	0.113109	0.328505	0.227377	0.523931	0.0288871	0.811802	1.17725e-05
RA/CD1530	FOXL2NB	0.590739	0.00551178	0.61534	0.00120373	0.43642	0.00977086	0.483224	0.00327268	0.632242	3.27663e-08
CD1530 only	FPGT	0.271323	0.0541605	0.531863	2.27166e-05	0.555609	2.93983e-05	0.788933	4.70196e-12	0.281195	0.146853
[truncated: 1,490 more rows]

## Sheet: 7_48h Down PAR Only
		DE Results in PAR after Agonist Treatment				DE Results in KO after Agonist Treatment				DE Results RARGKO vs. PAR (no added agonist)		RARγ peak site			Peak Information (Peak closest to TSS shown for genes with multiple RARγ peaks)
[truncated: 955 more rows]

[truncated: 3 more sheets: 8_48h Down PAR & KO, 9_GeneLists, 10_GeneTargets]
